# Supplementary material for: Elucidating the protein interaction network of one of the largest icosahedral capsids in the virosphere
Source: EMBO J. 2026 Apr 10;45(10):3514–39. doi: 10.1038/s44318-026-00770-8 (PMC13186993; doi:10.1038/s44318-026-00770-8)
Supplement: Supplementary file 1 — Table EV1 [file 44318_2026_770_MOESM1_ESM.xlsx]

## Sheet: GVDB
Table EV1: List of GVDB genomes used for clustering, with presence tag in the Virome structures database (Nomburg et al. 2024)
Genome name	Order	Accession id	Present in Virome database
Chrysochromulina_ericina_virus	Algavirales	KT820662	1
Chrysochromulina_parva_virus	Algavirales	NC_075546	0
Orpheovirus	Algavirales	NC_036594.1	0
Paramecium_bursaria_Chlorella_virus_1	Algavirales	JF411744	1
Phaeocystis_globosa_virus	Algavirales	OP080611.1	1
African_swine_fever_virus_BA71V	Asfuvirales	NC_001659	0
Kaumoebavirus	Asfuvirales	NC_034249.1	1
Pacmanvirus_A23	Asfuvirales	NC_034383.1	0
Pacmanvirus_lostcity	Asfuvirales	OK087531	0
Pacmanvirus_lupus	Asfuvirales	OQ411603	0
Pacmanvirus_S19	Asfuvirales	MZ440852.1	0
Carp_edema_virus	Chitovirales	LC613089	0
Entomopoxvirus	Chitovirales	NC_002520	0
Molluscum_contagiosum	Chitovirales	NC_001731	1
Orf_virus	Chitovirales	NC_005336	1
Parapoxvirus	Chitovirales	AX754989	0
Vaccinia_Virus	Chitovirales	NC_006998	1
Yaba_like_disease_virus	Chitovirales	NC_002642	1
Aureococcus_anophagefferens_virus	Imitervirales	NC_024697	1
Bodo_saltans_virus	Imitervirales	NC_075036.1	0
Catovirus1	Imitervirales	KY684083	0
Catovirus2	Imitervirales	KY684084	0
Cotonvirus_japonicus	Imitervirales	NC_079139.1	0
CroV	Imitervirales	NC_014637	1
Fadolivirus_FV1	Imitervirales	MT418680	0
Hirudovirus	Imitervirales	KF493731.1	0
Hokovirus_HKV1	Imitervirales	KY684107.1	0
Indivirus_ILV1	Imitervirales	KY684102.1	0
Klosneuvirus_1	Imitervirales	KY684123	0
Mamavirus	Imitervirales	JF801956	0
Megavirus_chilensis	Imitervirales	NC_016072.1	0
Megavirus_courdo7	Imitervirales	JQ063164.1	0
Megavirus_powai_lake	Imitervirales	NC_075034.1	0
Megavirus_vitis	Imitervirales	MG807319.1	0
Mimivirus	Imitervirales	HQ336222.2	1
Moumouvirus	Imitervirales	GCA_000904035.1	1
Moumouvirus_australiensis	Imitervirales	NC_075368.1	0
Moumouvirus_goulette	Imitervirales	GCA_002966435.1	0
Moumouvirus_maliensis	Imitervirales	MK978772.1	0
Moumouvirus_monve	Imitervirales	JN885998	0
Niemeyer_virus	Imitervirales	KT599914.1	0
Pyramimonas_orientalis_virus	Imitervirales	MT663534	0
Queen	Imitervirales	MW004169.1	0
Tetraselmis_virus_1	Imitervirales	KY322437	0
Tupanvirus_deep_ocean	Imitervirales	NC_075038.1	0
Tupanvirus_soda_lake	Imitervirales	NC_075039.1	0
Yasminevirus	Imitervirales	UPSH01000001	0
Clandestinovirus	Mamonoviridae	MZ420154	0
Medusavirus	Mamonoviridae	MW018138.1	0
Mollivirus_kamchatka	Molliviridae	MN812837.1	0
Mollivirus_sibericum	Molliviridae	NC_027867.1	1
Pandoravirus_aubagnensis	Pandoravirales	MZ420563	0
Pandoravirus_belohorizontensis	Pandoravirales	MZ420562.1	0
Pandoravirus_braziliensis	Pandoravirales	OFAK00000000.1	0
Pandoravirus_celtis	Pandoravirales	MK174290.1	0
Pandoravirus_dulcis	Pandoravirales	NC_021858.1	1
Pandoravirus_inopinatum	Pandoravirales	NC_026440.1	0
Pandoravirus_kuranda	Pandoravirales	ON887157.1	0
Pandoravirus_macleodensis	Pandoravirales	NC_037665.1	1
Pandoravirus_massiliensis	Pandoravirales	MZ384240.1	0
Pandoravirus_neocaledonia	Pandoravirales	NC_037666.1	1
Pandoravirus_pampulha	Pandoravirales	LT972219.1	0
Pandoravirus_quercus	Pandoravirales	NC_037667.1	1
Pandoravirus_salinus	Pandoravirales	NC_022098.1	1
Ascovirus	Pimascovirales	NC_044938.1	0
Brazilian_marseillevirus	Pimascovirales	NC_029692.1	1
Cannes_8_Virus	Pimascovirales	KF261120.1	0
Cedratvirus_A11	Pimascovirales	NC_032108.1	0
Cedratvirus_borely	Pimascovirales	OQ413575.1	0
Cedratvirus_brazilian	Pimascovirales	LT994651.1	0
Cedratvirus_kamchatka	Pimascovirales	MN873693.1	0
Cedratvirus_lausannensis	Pimascovirales	LT907979.1	0
Cedratvirus_plubellavi	Pimascovirales	OQ413576.1	0
Cedratvirus_zaza	Pimascovirales	LT994652.1	0
Golden_Marseillevirus	Pimascovirales	NC_031465.1	1
Insectomime_virus	Pimascovirales	KF527888.1	0
Iridescent_virus_6	Pimascovirales	NC_003038	0
Kurlavirus_BKC_1	Pimascovirales	KY073338	0
Lausannevirus	Pimascovirales	NC_015326.1	1
Marseillevirus	Pimascovirales	PP736097.1	1
Marseillevirus_Shanghai_1	Pimascovirales	MG827395.1	0
Melbournevirus	Pimascovirales	NC_025412.1	1
Noumeavirus	Pimascovirales	NC_033775.1	1
Pithovirus_mammoth	Pimascovirales	OQ413582	0
Pithovirus_massiliensis	Pimascovirales	SAMEA4074172	0
Pithovirus_sibericum	Pimascovirales	NC_023423.1	1
Port_miou_virus	Pimascovirales	KT428292	0
Tokyovirus_A1	Pimascovirales	NC_030230.1	0
Tunisvirus	Pimascovirales	NC_038511.1	1
Mavirus	Priklausovirales	NC_015230	1
Sputnik	Priklausovirales	NC_011132.1	1
Zamilon_vitis	Priklausovirales	MG807318	1
