# Supplementary material for: Elucidating the protein interaction network of one of the largest icosahedral capsids in the virosphere
Source: EMBO J. 2026 Apr 10;45(10):3514–39. doi: 10.1038/s44318-026-00770-8 (PMC13186993; doi:10.1038/s44318-026-00770-8)
Supplement: Supplementary file 2 — Table EV2 [file 44318_2026_770_MOESM2_ESM.xlsx]

## Sheet: RNA polymerase subunits
Table EV2: Mimivirus RNA polymerase subunits identification and mapping on vaccinia virus structures
	RNA polymerase core subunits
	RNA polymerase accessory subunits
Annotation	Mimivirus ID	VACCINIA VIRUS ID	ico_status	Clustering merge needed	Clustering Coverage < 70%
DNA Directed Polymerase subunit rpb1	R501	6RFL_A	mixed
DNA Directed Polymerase subunit rpb2	L244	6RFL_B	mixed
DNA Directed Polymerase subunit rpb11	R470	6RFL_C	mixed
DNA Directed Polymerase subunit rpb5	L235	6RFL_E	mixed
DNA Directed Polymerase subunit rpb6	R209	6RFL_F	only ico		Yes
DNA Directed Polymerase subunit rpb7 Nter	L376	6RFL_G	mixed
DNA-dependent RNA polymerase subunit Rpb9	L208	8Q3K_I	only ico		Yes
DNA Directed Polymerase subunit rpb10	R357b	6RFL_J	mixed	Yes
RAP94 TFIIB (poxvirus)	R472	6RFL_I	only ico		Yes
Transcription Factor	R326_R327	6RFL_K	only ico		Yes
ATP-dependent helicase VETFS	L377	7AMV_W	mixed
Large subunit of mRNA capping enzyme	R382	6RFL_O	mixed	Yes
Small subunit of mRNA capping enzyme	R383	6RFL_L	mixed	Yes
Virion core protein	L492	6RFL_Q,6RFL_R	mixed	Yes
DNA-directed RNA polymerase 18 kDa subunit	R366	7AMV_G	only ico
