# Supplementary material for: Elucidating the protein interaction network of one of the largest icosahedral capsids in the virosphere
Source: EMBO J. 2026 Apr 10;45(10):3514–39. doi: 10.1038/s44318-026-00770-8 (PMC13186993; doi:10.1038/s44318-026-00770-8)
Supplement: Supplementary file 6 — Dataset EV1 [file 44318_2026_770_MOESM6_ESM.xlsx]

## Sheet: Legend
Dataset EV1: MS-based proteomic characterization of HA-tagged R387, L330, R443, L323, R595, L410, R721 and L274 interactomes.
Three independent IP-MS experiments were performed:
	Experiment 1: HA-R387 was compared to WT1 (3 biological replicates per condition)
	Experiment 2: HA-L330 and HA-R443 were compared to WT2 (3 biological replicates per condition)
	Experiment 3: HA-L323, HA-R595, HA-L410, HA-R721 and HA-L274 were compared to WT3 (3 biological replicates per condition)
	bait protein (columns A and B)
	mimivirus proteins found enriched with bait protein (columns A and B)
	host proteins (amoeba) found enriched with the bait (columns A and B)
	protein found enriched with HA-tagged bait protein compared to corresponding WT control (log2(fold change) ≥ 1, column D, and limma p-value < 0.01, column E)
	imputed value for partially missing value in the condition (columns F to K)
	imputed values for values totally missing in the condition (columns F to K)

## Sheet: R387-HA IP-MS
accession	protein name	mol. weight (Da)	R387 vs WT1		log2(filtered, normalized and imputed abundances)
			log2(Fold Change)	p-value	R387-R1	R387-R2	R387-R3	WT1-R1	WT1-R2	WT1-R3
R387	hypothetical protein	30067	8.64752	1.08782e-05	28.9898	31.3695	31.0865	20.6739	22.8238	22.0056
BAESF_06352.mRNA.1	SCF ubiquitin ligase complex protein SKP1b	18289	2.59764	0.00321009	20.8691	21.849	20.5454	18.1687	18.495	18.8069
R513b	hypothetical protein	10721	2.43472	0.00299453	25.2693	25.8954	25.6844	23.5574	22.8253	23.1622
L567	hypothetical protein	37169	2.30955	0.00408056	22.3809	22.8458	22.8064	20.8493	20.198	20.0572
BAESF_03649.mRNA.1	hypothetical protein	27181	-4.59305	0.00751088	17.708	17.9029	18.6907	19.6357	23.3323	25.1128
BAESF_04925.mRNA.1	60S ribosomal protein L18	20774	-4.53986	5.85712e-05	17.6797	17.6627	17.8625	21.7776	22.2155	22.8314
BAESF_02430.mRNA.1	hypothetical protein	31501	-4.07915	0.00931258	17.2813	17.6936	17.8304	18.745	22.7709	23.5267
BAESF_11789.mRNA.1	40S ribosomal protein S28	7801	-3.15655	0.0130531	17.5816	19.0794	16.8966	19.5804	20.5905	22.8563
BAESF_08745.mRNA.1	hypothetical protein	60837	-3.13581	0.00595962	22.0259	19.5367	19.3979	23.4477	22.9426	23.9776
BAESF_13711.mRNA.1	hypothetical protein	50856	-2.09093	0.00908653	18.8525	17.9337	17.9058	20.4964	20.6207	19.8477
BAESF_03246.mRNA.1	hypothetical protein	21337	-2.81834	0.0805104	19.1258	20.1425	21.8207	20.0364	23.9231	25.5846
L425	capsid protein 1	67260	2.38448	0.141809	20.7852	17.831	24.2724	18.0731	18.2852	19.3769
BAESF_15386.mRNA.1	40S ribosomal protein S9-2	22604	-2.37793	0.0561749	17.6887	18.1968	19.2046	20.1239	19.0323	23.0678
BAESF_14398.mRNA.1	hypothetical protein	36605	2.15912	0.18596	24.5609	23.5572	24.6094	24.3937	23.5822	18.2742
BAESF_15269.mRNA.1	hypothetical protein	113970	-2.03358	0.170874	21.0699	20.4524	18.4803	24.5502	22.3468	19.2064
BAESF_01096.mRNA.1	hypothetical protein	32175	-1.93998	0.245745	18.6511	19.5245	21.2239	18.0331	22.958	24.2283
BAESF_05159.mRNA.1	Peroxiredoxin-2	22119	-1.93179	0.20111	18.5873	19.9832	22.6528	20.3724	21.7608	24.8856
BAESF_10587.mRNA.1	40s ribosomal protein L44e	12744	-1.82921	0.146715	20.9096	24.8759	20.6468	23.5891	23.7386	24.5922
BAESF_13652.mRNA.1	hypothetical protein	14041	1.79866	0.0444034	20.1499	21.6593	20.684	20.0835	18.0482	18.9656
BAESF_01255.mRNA.1	hypothetical protein	29740	1.79581	0.216973	22.2939	20.6307	20.8708	22.6631	18.505	17.24
L201	hypothetical protein	38050	1.76418	0.0407066	23.5408	22.7097	21.5089	20.1837	21.0983	21.1849
BAESF_03333.mRNA.1	hypothetical protein	22259	-1.76028	0.183553	19.9264	17.798	20.0655	19.9761	19.437	23.6577
BAESF_07837.mRNA.1	Peptidyl-prolyl cis-trans isomerase	18087	-1.72596	0.0786522	20.3532	20.3713	20.7876	21.1866	21.4427	24.0608
BAESF_05143.mRNA.1	hypothetical protein	26086	1.70411	0.195211	21.6991	20.5757	20.284	16.4432	19.6116	21.3917
BAESF_10396.mRNA.1	40S ribosomal protein S6	37811	1.68177	0.0806245	23.9107	24.0401	24.3949	22.7863	20.7464	23.7677
BAESF_07572.mRNA.1	hypothetical protein	33586	-1.64668	0.186316	20.889	18.6502	18.7985	19.427	20.4173	23.4334
BAESF_05982.mRNA.1	60S ribosomal protein L30-2	12366	-1.63883	0.0535288	17.7078	17.7658	19.6307	20.1141	20.3456	19.561
R362	thioredoxin domain-containing protein	39473	1.52124	0.171767	22.2516	19.6812	19.1874	20.3206	18.0622	18.1737
BAESF_04649.mRNA.1	hypothetical protein	14606	1.47242	0.09055	21.1402	20.2877	19.2858	17.8653	19.7168	18.7144
R558	hypothetical protein	53574	1.4628	0.0360715	20.4731	20.9493	21.4714	19.385	19.5858	19.5346
BAESF_04886.mRNA.1	hypothetical protein	14346	1.44679	0.235627	21.3455	20.5142	20.4464	20.9965	16.6339	20.3354
BAESF_11471.mRNA.1	hypothetical protein	68279	1.42082	0.0785341	21.3312	21.1729	21.33	18.8046	19.7863	20.9807
BAESF_02376.mRNA.1	hypothetical protein	33223	-1.40836	0.183563	19.0686	18.2182	18.2716	17.8749	20.3201	21.5885
BAESF_13141.mRNA.1	Luminal-binding protein 4	73451	1.39528	0.0743063	21.2172	20.8233	21.3081	18.6709	20.5637	19.9281
BAESF_03447.mRNA.1	hypothetical protein	30079	1.36993	0.196614	20.4772	18.1231	21.043	19.8867	17.6447	18.0021
BAESF_07147.mRNA.1	hypothetical protein	29155	-1.34796	0.412345	19.3758	20.0346	23.468	19.6627	22.0366	25.223
BAESF_03166.mRNA.1	hypothetical protein	27331	1.34248	0.102154	21.6804	21.1588	21.6007	19.1905	19.8131	21.4089
BAESF_14860.mRNA.1	hypothetical protein	18762	1.3325	0.248266	21.3504	24.0009	19.6261	20.5003	20.6224	19.8572
BAESF_11788.mRNA.1	hypothetical protein	23386	-1.29967	0.17875	23.2693	20.9171	23.879	24.6832	23.8589	23.4223
BAESF_00972.mRNA.1	hypothetical protein	24080	1.29164	0.0848133	18.1687	18.5775	19.8373	17.7037	17.7088	17.2961
BAESF_03780.mRNA.1	hypothetical protein	24658	-1.2748	0.324612	22.509	20.1334	17.2884	21.1372	21.6771	20.9409
BAESF_14828.mRNA.1	hypothetical protein	13953	1.26659	0.355495	21.3561	21.8451	21.7098	17.2058	21.2169	22.6885
BAESF_10512.mRNA.1	60S ribosomal protein L38	8147	-1.2637	0.0571321	20.27	20.1351	20.3188	21.0592	21.8679	21.5878
BAESF_08986.mRNA.1	hypothetical protein	16001	-1.23911	0.247112	20.0196	20.5005	21.4781	19.8154	22.4468	23.4533
BAESF_15145.mRNA.1	60S ribosomal protein L23	14719	1.2165	0.132214	20.4657	19.8594	20.1806	19.9097	19.245	17.7014
L488	hypothetical protein	63202	1.17878	0.256469	21.5773	20.2844	18.3943	20.0022	18.9038	17.8137
BAESF_04657.mRNA.1	hypothetical protein	25571	-1.17058	0.254857	16.2529	16.034	16.4622	19.3689	17.3122	15.5796
R545	HMG box-containing protein	29882	1.15612	0.129207	23.3329	22.3215	22.6045	22.0767	22.1183	20.5954
BAESF_00709.mRNA.1	hypothetical protein	27825	-1.15436	0.157145	21.6871	20.8355	21.5294	23.8075	21.9876	21.7201
BAESF_12776.mRNA.1	hypothetical protein	23203	1.15323	0.142266	17.7045	18.6017	19.8621	17.7037	17.7088	17.2961
BAESF_12596.mRNA.1	hypothetical protein	13407	1.12717	0.17778	21.1764	20.2312	19.5573	20.2382	18.1989	19.1464
BAESF_10125.mRNA.1	hypothetical protein	14443	-1.11332	0.18502	20.8784	22.1964	20.4122	21.4356	22.0951	23.2963
BAESF_03899.mRNA.1	60S ribosomal protein L32	15714	-1.0934	0.379804	22.9989	19.2959	21.776	23.3852	20.4921	23.4736
R505	hypothetical protein	46040	1.09149	0.188538	20.7955	19.909	20.1463	20.0336	19.7358	17.807
BAESF_00107.mRNA.1	hypothetical protein	11229	-1.07362	0.193625	17.2626	17.5941	18.4228	19.9648	18.8418	17.6936
BAESF_00540.mRNA.1	ribosomal protein S14, S11	16149	-1.05395	0.272226	19.4423	19.3967	19.28	18.734	20.3632	22.1837
R692	hypothetical protein	39948	1.04244	0.275761	18.6093	21.3043	21.2351	18.5359	19.4098	20.0758
BAESF_02724.mRNA.1	hypothetical protein	12062	-1.0323	0.309687	19.525	19.5717	20.6019	21.8483	18.8562	22.091
BAESF_01274.mRNA.4	hypothetical protein	57527	-1.02157	0.247012	19.1583	19.4439	20.4457	19.5436	20.4177	22.1513
BAESF_03143.mRNA.1	hypothetical protein	12622	1.02091	0.120275	23.2389	23.5142	23.1203	21.773	22.2412	22.7966
BAESF_02005.mRNA.1	Ubiquitin-60S ribosomal protein L40	14684	1.00635	0.121602	21.4593	21.7319	21.1478	20.046	20.3908	20.8832
BAESF_01264.mRNA.1	60S ribosomal protein L29	8526	-0.990718	0.346248	23.417	24.2446	26.1786	27.1842	24.3968	25.2313
BAESF_06337.mRNA.1	hypothetical protein	72698	-0.975733	0.327697	22.3815	19.1881	19.1503	21.1679	21.2547	21.2244
R546	hypothetical protein	23850	-0.972353	0.206915	20.8081	22.5291	21.4198	23.1346	22.7366	21.8029
BAESF_08076.mRNA.1	hypothetical protein	18453	0.969254	0.305543	27.2138	26.286	25.4616	26.9921	24.1985	24.8631
BAESF_00236.mRNA.1	Actin-1	41690	-0.935278	0.347981	23.0067	23.8126	23.9273	22.7755	24.4201	26.357
BAESF_10725.mRNA.1	hypothetical protein	15851	0.915316	0.170187	21.5091	20.8386	21.1247	20.0773	20.8839	19.7652
BAESF_12996.mRNA.1	40S ribosomal protein S23	16156	0.915048	0.230029	24.3902	24.1402	22.4831	22.3565	23.0143	22.8975
BAESF_02722.mRNA.1	hypothetical protein	13775	0.900724	0.243823	18.3883	19.8075	20.4765	18.4809	19.1123	18.3769
BAESF_12417.mRNA.1	hypothetical protein	21037	0.899235	0.383308	26.4532	25.3637	25.5842	27.0261	24.2424	23.4349
BAESF_12024.mRNA.1	hypothetical protein	20367	-0.891283	0.165478	21.0442	20.2983	20.0507	21.4433	21.2143	21.4096
BAESF_08655.mRNA.1	hypothetical protein	12289	-0.89094	0.382515	19.3597	21.1262	21.6665	19.8559	22.4687	22.5005
BAESF_03796.mRNA.1	hypothetical protein	31646	-0.887738	0.54321	17.0205	22.7002	22.1339	21.347	21.5003	21.6706
BAESF_05501.mRNA.1	hypothetical protein	31732	0.883142	0.245024	22.9285	23.3378	23.0989	23.4198	21.3223	21.9738
BAESF_10513.mRNA.1	60S ribosomal protein L34B	12951	-0.881815	0.298379	23.5489	22.3414	24.3624	23.8449	25.4169	23.6364
BAESF_14600.mRNA.1	hypothetical protein	29504	0.854395	0.20006	20.623	20.8797	21.4815	20.5727	19.5437	20.3046
BAESF_04605.mRNA.1	hypothetical protein	48624	0.850638	0.243599	24.5912	24.8897	26.2029	24.3018	24.8908	23.9393
BAESF_09144.mRNA.1	hypothetical protein	16658	0.849907	0.320388	21.2729	21.3624	22.4713	20.5159	19.7795	22.2614
R292	hypothetical protein	22180	0.841487	0.449993	18.7076	20.829	21.3936	18.322	21.4229	18.6609
L248	hypothetical protein	46458	-0.832949	0.23833	18.6016	20.032	19.65	20.6204	19.6978	20.4642
BAESF_10536.mRNA.1	hypothetical protein	17616	0.815729	0.253078	21.5294	21.3034	20.8443	19.6518	20.235	21.3432
BAESF_08864.mRNA.1	hypothetical protein	70678	0.809735	0.304655	21.0328	19.9253	19.3643	18.473	19.2029	20.2173
R559	uncharacterized HTH-type transcriptional regulator	26345	-0.787944	0.397109	25.4223	24.7148	23.2321	26.4101	25.4245	23.8985
BAESF_04286.mRNA.1	hypothetical protein	25037	0.785898	0.200555	22.481	22.1884	21.8269	21.325	21.221	21.5926
BAESF_01271.mRNA.1	hypothetical protein	64554	-0.770839	0.354523	24.8487	24.8312	22.6863	24.4028	24.7176	25.5584
BAESF_07955.mRNA.1	hypothetical protein	25432	-0.765096	0.66982	17.9982	22.3107	21.4589	17.5904	22.954	23.5187
BAESF_06126.mRNA.1	40S ribosomal protein S26	14634	0.727763	0.478543	25.181	24.9299	21.8443	23.3975	23.8678	22.5066
BAESF_01775.mRNA.1	60S ribosomal protein L12-3	18389	-0.721453	0.560261	18.852	17.8092	21.1466	17.92	20.3452	21.707
BAESF_15423.mRNA.1	hypothetical protein	11802	0.703076	0.521155	21.7457	19.4645	20.3892	20.9278	20.8732	17.6891
BAESF_13476.mRNA.1	hypothetical protein	16858	0.671234	0.357195	20.2148	21.192	21.7072	20.6925	20.8394	19.5684
BAESF_05878.mRNA.1	hypothetical protein	7008	-0.662761	0.291249	21.3201	21.5426	22.2458	22.0687	22.5655	22.4627
BAESF_15216.mRNA.1	hypothetical protein	21176	-0.660634	0.589494	22.4978	19.9035	19.6797	22.3322	19.06	22.6707
BAESF_14083.mRNA.1	hypothetical protein	57744	-0.642434	0.481142	18.5828	17.8419	18.236	17.5243	18.4114	20.6522
BAESF_02518.mRNA.1	Histone h2ax	16872	-0.632848	0.376258	21.4939	20.4335	20.5221	21.8322	20.5442	21.9717
R562	hypothetical protein	37561	-0.627727	0.589946	21.9517	21.0801	18.204	22.4683	19.7971	20.8536
BAESF_05256.mRNA.1	hypothetical protein	9554	0.627115	0.310389	21.2221	21.5892	22.1998	20.9471	21.0779	21.1047
BAESF_08378.mRNA.1	hypothetical protein	16946	0.614504	0.317907	19.7171	19.8604	20.6049	19.4207	19.5526	19.3656
BAESF_01792.mRNA.1	hypothetical protein	17896	0.613514	0.574681	21.3477	20.9104	19.5713	21.0856	17.7138	21.1894
R508	putative SWIB domain-containing protein	38296	-0.562984	0.560146	20.4415	20.7206	19.1011	22.339	20.4774	19.1358
R616	hypothetical protein	39779	0.554775	0.432625	20.9426	21.1299	21.8345	19.8338	20.9109	21.4981
BAESF_05630.mRNA.1	hypothetical protein	56147	-0.533308	0.762712	22.0936	18.2518	18.186	20.4506	16.6231	23.0576
BAESF_15320.mRNA.1	ribosomal protein S30A	7518	-0.533218	0.569485	26.2038	27.7621	25.6251	27.7145	27.9648	25.5114
BAESF_15161.mRNA.1	hypothetical protein	15020	0.508604	0.454917	24.0785	23.5928	24.3137	24.157	22.6255	23.6766
L491	hypothetical protein	30740	0.508285	0.559728	22.8279	22.615	21.9742	22.4039	23.1757	20.3126
BAESF_04305.mRNA.1	hypothetical protein	35790	-0.499396	0.44135	17.6395	18.1641	18.3387	17.9207	18.5605	19.1593
BAESF_03281.mRNA.1	hypothetical protein	38138	-0.498979	0.634426	20.0601	20.1955	19.096	19.1691	19.1073	22.5722
BAESF_00265.mRNA.1	60S ribosomal protein L23A	23234	0.491743	0.606798	24.0602	24.3915	26.5239	25.2444	25.1509	23.1051
BAESF_14660.mRNA.1	hypothetical protein	14599	0.484551	0.660376	25.298	24.2776	23.3981	25.9035	21.8936	23.7228
BAESF_03876.mRNA.1	hypothetical protein	33134	-0.483918	0.548819	20.3631	18.141	19.4674	19.5218	19.2504	20.6511
BAESF_10434.mRNA.1	60S ribosomal protein L26A	16913	0.482472	0.535219	28.3156	28.291	28.6482	29.2547	27.7261	26.8266
BAESF_06607.mRNA.1	60S ribosomal protein L19	34158	0.478268	0.530544	20.1884	20.14	22.2141	20.2844	20.5051	20.3182
BAESF_14893.mRNA.1	60S ribosomal protein L37A	10156	-0.470749	0.573366	24.9467	25.851	23.9504	24.4263	26.5552	25.1789
R705	hypothetical protein	34452	-0.462066	0.449291	31.5245	31.0107	30.8109	31.1907	31.8992	31.6424
BAESF_00765.mRNA.1	60S ribosomal protein L4A	45018	-0.455549	0.619422	24.3269	23.3461	21.7241	24.7875	22.7489	23.2273
BAESF_15015.mRNA.1	hypothetical protein	12306	-0.454784	0.611839	18.6833	20.7437	20.9586	19.4296	21.4376	20.8828
L399	hypothetical protein	39401	0.444545	0.518324	22.6741	21.0753	21.8004	21.579	20.9124	21.7248
BAESF_13980.mRNA.1	hypothetical protein	16702	0.423945	0.477368	25.0214	25.6467	25.4205	25.2636	24.7225	24.8308
BAESF_08065.mRNA.1	hypothetical protein	20812	0.414408	0.51831	20.0443	19.6867	20.2399	18.8529	19.7868	20.0881
R443	thioredoxin domain-containing protein	19438	-0.401688	0.651474	17.3249	17.5511	17.8166	19.6068	17.8672	16.4236
BAESF_14115.mRNA.1	hypothetical protein	34489	0.399498	0.599574	21.7928	20.8684	21.1139	21.0243	19.6913	21.8611
BAESF_03616.mRNA.1	hypothetical protein	33645	0.392863	0.681847	18.7304	19.9006	21.0795	18.4542	18.9923	21.0854
BAESF_04041.mRNA.1	hypothetical protein	22849	0.378518	0.560483	19.177	18.979	19.6093	19.4163	18.113	19.1004
R561	hypothetical protein	29212	0.368316	0.668283	23.7595	23.074	22.8898	24.5257	22.2973	21.7953
BAESF_12236.mRNA.1	hypothetical protein	24860	-0.364435	0.689225	22.8451	22.1059	19.6773	22.2231	21.6474	21.8511
BAESF_04159.mRNA.1	60S ribosomal protein L17	19867	-0.362052	0.685334	24.0458	23.0956	21.6812	24.5075	23.0886	22.3127
L285	hypothetical protein	24475	0.361566	0.706531	19.6475	23.039	22.2645	20.8014	21.6015	21.4634
BAESF_14886.mRNA.1	60S ribosomal protein L35	14547	-0.361445	0.609348	26.5941	26.1939	26.6351	27.8173	26.8128	25.8773
R445	putative J domain-containing protein	42221	0.357263	0.655212	22.187	20.672	20.0874	20.1857	20.167	21.5218
BAESF_00675.mRNA.1	hypothetical protein	30480	0.353742	0.616075	16.934	18.8028	17.7876	17.6424	17.7186	17.1021
BAESF_10666.mRNA.1	hypothetical protein	20661	-0.345927	0.811321	19.267	23.3289	24.1114	20.5655	23.8507	23.3288
BAESF_12526.mRNA.1	hypothetical protein	17169	0.339831	0.585472	29.0272	29.1418	29.7844	29.3405	29.142	28.4514
BAESF_14391.mRNA.1	Protein component of the small (40S) ribosomal subunit	16475	-0.326554	0.580038	22.5747	22.4037	22.83	22.7489	22.7103	23.3289
BAESF_08010.mRNA.1	hypothetical protein	29244	0.305518	0.81882	21.6309	20.6297	20.1181	20.5666	17.7069	23.1887
BAESF_09046.mRNA.1	hypothetical protein	17402	0.303283	0.632412	27.4425	27.3359	26.9463	27.2128	27.3882	26.2139
L393	heat shock 70 kDa protein-like protein	70514	-0.298275	0.829059	21.2352	18.5759	18.6877	18.1776	18.4636	22.7525
BAESF_02204.mRNA.1	hypothetical protein	23498	0.286587	0.655831	18.8537	18.4687	19.7005	18.7974	19.0508	18.315
BAESF_14388.mRNA.1	hypothetical protein	37126	0.282129	0.7171	23.1703	22.4201	21.9178	21.2096	22.0602	23.3921
BAESF_06092.mRNA.1	hypothetical protein	13036	-0.282052	0.759029	19.2904	20.6058	21.9902	21.1597	21.8186	19.7543
BAESF_03280.mRNA.1	hypothetical protein	15435	0.277701	0.656659	22.9093	21.9571	22.5592	21.7126	22.4782	22.4017
BAESF_04932.mRNA.1	Myosin-2 heavy chain, non muscle	171216	0.275108	0.832928	22.4744	20.4715	18.035	21.3729	18.1953	20.5873
BAESF_00542.mRNA.1	dolichyl-phosphate-mannose-protein mannosyltransferase pmt3	11280	0.255709	0.731418	19.6817	20.0011	21.2181	20.6195	20.4076	19.1067
BAESF_07049.mRNA.1	hypothetical protein	49226	-0.254522	0.873867	20.2912	18.0549	23.3205	20.1464	18.8619	23.4219
BAESF_13457.mRNA.1	60S ribosomal protein L37A	10767	0.227322	0.722506	27.8695	28.4813	28.6694	27.5026	28.6886	28.147
L274	hypothetical protein	23506	0.226411	0.724653	22.9482	23.764	23.0879	22.4818	22.9704	23.6688
BAESF_09825.mRNA.1	hypothetical protein	26935	-0.226405	0.755402	19.7259	18.5347	19.9755	20.3438	18.8182	19.7533
BAESF_09946.mRNA.1	hypothetical protein	10642	-0.22337	0.756864	23.7215	22.0526	22.0996	22.8641	22.3506	23.3291
BAESF_11867.mRNA.1	40S ribosomal protein S21	8921	0.223264	0.833574	21.3282	21.394	20.5637	21.6534	22.443	18.5197
BAESF_14113.mRNA.1	hypothetical protein	54371	0.213134	0.76602	19.647	21.3791	20.4804	20.4836	20.7605	19.6231
BAESF_04793.mRNA.1	hypothetical protein	15244	0.205336	0.718284	21.9052	22.1007	22.1057	21.6991	22.0671	21.7294
BAESF_12049.mRNA.1	hypothetical protein	14452	-0.201004	0.772075	20.3676	21.1882	21.3723	21.142	21.9963	20.3929
BAESF_13667.mRNA.1	hypothetical protein	27844	-0.172441	0.855731	18.4393	17.2467	18.7485	19.3727	19.1271	16.452
BAESF_11428.mRNA.1	hypothetical protein	17092	-0.167911	0.793898	21.1354	22.3595	22.3538	21.8806	22.1127	22.3593
R252	hypothetical protein	28538	0.164598	0.856981	29.6895	29.3014	28.9204	30.4465	29.6944	27.2765
BAESF_03730.mRNA.1	hypothetical protein	48912	0.1391	0.834067	21.2923	21.8136	21.8993	20.6335	22.0244	21.93
R553	hypothetical protein	56724	0.138771	0.849516	18.8244	19.3499	19.0394	20.0149	18.9255	17.8571
BAESF_12190.mRNA.1	hypothetical protein	79764	0.137823	0.863836	16.8665	18.6465	19.2303	18.4152	18.4707	17.444
BAESF_15317.mRNA.1	60S ribosomal protein L27	15603	-0.136888	0.835424	22.8416	21.6192	21.9688	21.766	22.8205	22.2537
BAESF_12068.mRNA.1	hypothetical protein	120244	-0.134912	0.845639	22.1084	20.8382	22.6223	22.3305	21.8517	21.7915
BAESF_13846.mRNA.1	hypothetical protein	120964	-0.134861	0.843343	23.8768	24.7792	25.5691	24.465	25.0043	25.1604
BAESF_03368.mRNA.1	hypothetical protein	10273	-0.13024	0.826815	18.462	18.7596	19.286	18.7247	18.9646	19.209
BAESF_04287.mRNA.1	60S ribosomal protein L8	27789	0.122365	0.846268	27.3413	27.593	27.1781	27.2298	27.9162	26.5994
BAESF_07439.mRNA.1	hypothetical protein	15964	-0.121883	0.846048	19.9067	19.2853	18.567	19.3048	19.4337	19.3862
BAESF_14827.mRNA.1	hypothetical protein	17675	0.11691	0.877863	26.8025	26.9877	28.4767	27.9176	27.5955	26.4031
BAESF_04445.mRNA.1	hypothetical protein	17918	-0.113953	0.919109	20.7091	21.9228	20.8297	23.2313	21.6702	18.902
BAESF_06317.mRNA.1	hypothetical protein	24417	0.111295	0.863108	25.7381	25.9308	25.747	26.0226	26.2278	24.8316
BAESF_03411.mRNA.1	hypothetical protein	77809	-0.0720439	0.906985	25.138	25.3104	25.7616	25.4509	26.0132	24.962
BAESF_09230.mRNA.1	ribosomal 40S subunit protein S27A	17847	-0.0492566	0.954207	24.6745	26.2043	26.1314	24.947	27.1836	25.0273
R297	hypothetical protein	34195	-0.0483925	0.953335	22.8675	22.055	22.1591	22.3439	21.0748	23.8081
BAESF_04278.mRNA.1	hypothetical protein	17322	0.0464556	0.959328	23.8525	21.4099	21.3731	22.8399	21.1098	22.5464
BAESF_12142.mRNA.1	hypothetical protein	27470	0.0346558	0.973263	21.3099	21.1543	21.8344	19.3513	21.4543	23.3891
BAESF_10167.mRNA.1	hypothetical protein	32811	0.0299178	0.984782	19.8997	24.1647	23.9373	19.7707	24.0055	24.1356
BAESF_03811.mRNA.1	hypothetical protein	39525	-0.0294077	0.968766	21.1452	20.6419	21.0636	21.1995	22.0069	19.7326
BAESF_02191.mRNA.1	hypothetical protein	72288	-0.0234333	0.983677	21.746	20.6957	20.8808	18.924	20.9754	23.4934
BAESF_12804.mRNA.1	hypothetical protein	18989	-0.000928256	0.998753	24.9821	25.5885	25.6129	25.127	25.7519	25.3074

## Sheet: L330-HA IP-MS
accession	protein name	mol. weight (Da)	L330 vs WT2		log2(filtered, normalized and imputed abundances)
			log2(Fold Change)	p-value	L330-R1	L330-R2	L330-R3	WT2-R1	WT2-R2	WT2-R3
L330	hypothetical protein	30622	8.75898	4.01376e-08	29.9036	29.6477	29.9843	21.0447	21.3219	20.892
BAESF_08613.mRNA.1	hypothetical protein	59360	3.67836	0.000843316	25.6079	23.9104	25.4446	20.2717	21.3465	22.3097
BAESF_00453.mRNA.1	hypothetical protein	383775	2.76609	0.00396856	24.7564	25.6436	24.1201	23.2036	21.2255	21.7927
BAESF_09846.mRNA.1	hypothetical protein	114301	2.6681	0.00999158	21.3121	24.7356	23.8259	20.4139	21.4303	20.0251
L737	hypothetical protein	28147	2.57203	0.000550035	22.8995	21.8793	22.1556	20.1794	19.81	19.229
BAESF_13141.mRNA.1	Luminal-binding protein 4	73451	2.49821	0.00474955	27.5639	27.0488	27.2975	22.9951	25.5863	25.8342
BAESF_00336.mRNA.1	hypothetical protein	15554	2.34854	0.00264396	23.7346	23.8298	24.2886	21.1065	21.9239	21.7769
BAESF_15253.mRNA.1	hypothetical protein	46806	2.307	0.00404094	25.9446	25.2819	26.5888	22.8022	24.8994	23.1928
BAESF_03238.mRNA.1	hypothetical protein	96625	2.23802	0.00373587	21.7452	23.0922	21.6932	20.966	19.3505	19.5001
BAESF_14797.mRNA.1	hypothetical protein	471680	2.1977	0.00759283	24.1922	26.3466	25.0113	22.7754	22.8696	23.312
R369	hypothetical protein	51427	2.14268	0.00104806	22.0822	22.2857	21.4168	19.9366	19.7321	19.6879
R260	DnaJ-like protein	45201	2.0933	0.00812524	23.18	23.8612	22.5481	22.3904	20.4991	20.42
BAESF_00169.mRNA.1	hypothetical protein	38852	1.90447	0.00366283	27.9774	27.2011	27.4088	25.1879	25.4396	26.2464
BAESF_10627.mRNA.1	hypothetical protein	90129	1.72535	0.00730339	23.4774	24.2399	23.1299	21.374	22.4944	21.8027
BAESF_03173.mRNA.1	hypothetical protein	92818	1.66056	0.00577058	23.191	23.7909	23.664	22.2068	21.8169	21.6406
L397	hypothetical protein	66690	1.65775	0.00875589	24.9189	25.0748	23.9649	23.0636	23.4158	22.5059
BAESF_01676.mRNA.1	Tryptophan--tRNA ligase, cytoplasmic	45868	1.63222	0.0105832	21.5741	21.4961	20.6321	20.1022	19.7201	18.9834
BAESF_10413.mRNA.1	hypothetical protein	109450	1.91902	0.0110511	20.9092	21.7095	22.634	20.8143	18.9696	19.7117
R466	hypothetical protein	44733	2.31236	0.0110646	23.4211	23.366	23.4056	22.1076	21.679	19.469
BAESF_14126.mRNA.1	hypothetical protein	8140	2.66994	0.0115838	22.0946	20.9694	21.9655	20.8909	18.7466	17.3822
BAESF_02806.mRNA.1	hypothetical protein	200371	2.15292	0.0131068	21.3567	23.0298	20.1692	19.86	18.8626	19.3744
R521	probable ubiquitin-conjugating enzyme E2	159008	2.0804	0.0134525	22.0502	22.6387	20.9767	19.8193	18.6808	20.9243
BAESF_00051.mRNA.1	hypothetical protein	193463	2.40591	0.0142354	22.4301	24.8479	23.1276	19.8828	21.2501	22.055
BAESF_12240.mRNA.1	hypothetical protein	46092	2.40816	0.0155564	20.8299	24.2344	22.5546	20.8614	19.5054	20.0276
BAESF_01970.mRNA.1	hypothetical protein	135265	2.9589	0.0160312	23.4364	22.3874	24.0114	20.1929	18.19	22.5756
BAESF_11776.mRNA.1	hypothetical protein	65820	2.16751	0.0164065	21.9029	22.4391	21.6392	21.7325	19.4874	18.2587
BAESF_09931.mRNA.1	hypothetical protein	31422	1.71016	0.0170572	23.2665	24.1418	24.2109	21.8622	21.4739	23.1526
BAESF_11432.mRNA.1	hypothetical protein	136092	1.55604	0.0224011	21.9703	20.8101	20.6623	19.793	20.0473	18.9342
BAESF_00475.mRNA.1	T-complex protein 1 subunit epsilon	58567	1.59575	0.0238403	20.0704	20.295	21.1135	18.391	19.15	19.1507
L244	DNA-directed RNA polymerase subunit 2	135691	2.35507	0.0240393	22.4068	24.4206	20.3323	20.4149	20.3654	19.3142
R811	putative ariadne-like ring finger protein	112252	1.72959	0.0256852	25.4706	25.62	23.8126	23.5533	23.3662	22.7949
BAESF_00253.mRNA.1	hypothetical protein	54512	1.56358	0.0266538	21.3926	19.8468	21.2766	19.2337	19.5472	19.0445
BAESF_12423.mRNA.1	hypothetical protein	93121	1.6938	0.030848	23.5442	24.3428	23.4347	23.1297	22.4826	20.6281
BAESF_11210.mRNA.1	hypothetical protein	29119	1.33913	0.0333274	20.1705	21.5992	20.0731	19.2337	19.5472	19.0445
R445	putative J domain-containing protein	42221	1.42771	0.0345086	23.3436	23.9182	22.3351	21.2483	22.1416	21.924
BAESF_06299.mRNA.1	T-complex protein 1 subunit eta	59626	2.05911	0.037606	21.5095	20.1804	22.2045	19.6594	19.6573	18.4002
BAESF_14721.mRNA.1	hypothetical protein	250068	1.10996	0.0445832	24.1581	24.7515	24.4247	23.7997	23.106	23.0988
BAESF_05779.mRNA.1	hypothetical protein	33355	2.0651	0.0468256	24.0102	27.1577	24.5277	23.1806	24.1581	22.1616
R648	hypothetical protein	43404	1.202	0.0488935	20.7886	20.5269	20.1158	19.2337	19.5472	19.0445
L279	putative ankyrin repeat protein	54711	1.46871	0.0494739	22.2116	22.9167	21.8557	19.8125	22.0201	20.7452
BAESF_08350.mRNA.1	hypothetical protein	70954	1.75644	0.06058	22.8496	21.3611	23.313	20.8544	20.4963	20.9038
BAESF_07061.mRNA.1	hypothetical protein	24422	1.14168	0.0614594	21.5026	21.3352	20.7169	20.9058	19.306	19.9178
BAESF_12024.mRNA.1	hypothetical protein	20367	1.16976	0.0617342	22.1142	21.6041	22.669	21.0569	21.1478	20.6733
BAESF_05514.mRNA.1	hypothetical protein	66976	1.06292	0.0643144	21.1951	21.6639	21.2499	20.8504	19.7455	20.3243
BAESF_05150.mRNA.1	hypothetical protein	54471	1.69859	0.0730695	24.3763	25.8536	25.2565	23.6145	22.1646	24.6115
BAESF_07951.mRNA.1	hypothetical protein	123789	1.59647	0.0790719	22.2346	23.3457	22.1928	22.2227	21.9425	18.8185
BAESF_04998.mRNA.1	hypothetical protein	67120	1.02845	0.0830397	22.6648	23.8714	22.911	22.3419	22.2777	21.7423
BAESF_00296.mRNA.1	hypothetical protein	51218	1.38809	0.0845405	24.3768	24.7489	25.0493	23.3416	22.2559	24.4131
BAESF_04058.mRNA.1	hypothetical protein	20210	1.48385	0.0846461	21.7647	23.2997	24.0474	22.3903	22.2507	20.0192
BAESF_11497.mRNA.1	hypothetical protein	30401	1.84918	0.0913562	22.9148	27.006	22.9723	22.1528	23.4101	21.7827
BAESF_10642.mRNA.1	Arp2/3 complex subunit, actin nucleation center	47983	1.48629	0.0960809	24.1032	27.0673	23.9393	23.2987	23.939	23.4132
BAESF_05773.mRNA.1	3-ketoacyl-CoA thiolase A, peroxisomal	44895	1.22262	0.0965241	19.8832	20.3631	21.1219	19.239	18.2705	20.1909
BAESF_09484.mRNA.1	aconitate hydratase	84910	1.29519	0.0970347	24.7106	23.2149	24.3108	23.7198	21.3795	23.2514
BAESF_05694.mRNA.1	hypothetical protein	53686	1.77185	0.0987207	21.93	18.389	22.8219	19.2337	19.5472	19.0445
BAESF_07129.mRNA.1	hypothetical protein	35606	1.77678	0.103104	21.1754	22.5546	23.7438	20.8096	19.6153	21.7187
BAESF_05346.mRNA.1	Serine/threonine-protein phosphatase 6 catalytic subunit	35114	1.19176	0.109756	21.787	22.2212	22.8359	20.6295	20.2109	22.4283
BAESF_10352.mRNA.1	hypothetical protein	48749	1.74782	0.112298	23.913	22.8297	24.404	22.9847	19.6494	23.2692
BAESF_07364.mRNA.1	hypothetical protein	55347	1.10923	0.11298	23.7336	22.1141	23.9709	22.8423	21.43	22.2185
BAESF_12526.mRNA.1	hypothetical protein	17169	1.09502	0.115758	24.8252	25.3367	24.1222	24.2105	24.0849	22.7037
L204	hypothetical protein	52307	1.14057	0.12409	20.0185	22.479	20.3621	20.0995	19.555	19.7833
BAESF_08826.mRNA.1	hypothetical protein	15165	1.5525	0.125516	24.151	23.2742	24.9362	23.2251	20.3208	24.1579
BAESF_09848.mRNA.1	hypothetical protein	42333	1.34483	0.126693	23.9964	26.8605	24.3967	23.4696	24.6204	23.1291
BAESF_07572.mRNA.1	hypothetical protein	33586	1.30413	0.132483	26.8898	25.47	28.3149	25.9502	24.3921	26.4201
R365	hypothetical protein	36396	1.01244	0.138978	22.8125	22.2299	21.4869	21	21.172	21.32
BAESF_03286.mRNA.1	hypothetical protein	81211	1.09998	0.144055	21.4453	21.2983	22.9176	20.9019	20.5281	20.9313
BAESF_09333.mRNA.1	hypothetical protein	40537	1.09346	0.15826	22.1168	22.3747	23.0978	20.7615	22.3156	21.2318
BAESF_12111.mRNA.1	hypothetical protein	182069	1.01011	0.160171	18.8031	20.5525	21.5	19.2337	19.5472	19.0445
BAESF_05432.mRNA.1	Actin- protein 2/3 complex subunit 4	19656	1.81268	0.162922	23.4315	26.2231	23.69	22.1867	22.3117	23.4083
BAESF_00900.mRNA.1	Actin-1	41676	1.21455	0.171178	30.8834	33.0959	29.9574	29.9318	30.8237	29.5375
BAESF_04148.mRNA.1	hypothetical protein	115038	1.01235	0.173081	24.57	23.265	23.6766	23.9424	21.7036	22.8286
BAESF_04830.mRNA.1	Arp2/3 complex subunit, actin nucleation center	44215	1.28368	0.175767	24.1761	26.7259	23.9906	22.9689	24.4264	23.6463
BAESF_05630.mRNA.1	hypothetical protein	56147	1.13682	0.17707	23.3499	23.0172	24.0279	23.1261	20.5627	23.2959
BAESF_04866.mRNA.1	hypothetical protein	86121	1.52146	0.177508	23.113	23.4038	24.6305	21.0592	21.6359	23.8878
BAESF_04932.mRNA.1	Myosin-2 heavy chain, non muscle	171216	2.8941	0.178176	22.8705	30.2745	24.0295	19.9376	25.9622	22.5924
L425	capsid protein 1	67260	1.38118	0.182356	23.8519	27.8198	23.2008	23.7513	23.5215	23.4562
BAESF_09771.mRNA.1	hypothetical protein	97190	1.26936	0.189772	22.4786	23.9127	24.2664	20.366	23.2174	23.2662
BAESF_04310.mRNA.1	hypothetical protein	32581	1.78504	0.192751	22.041	27.2529	22.7882	21.5662	23.4055	21.7552
BAESF_02407.mRNA.1	hypothetical protein	37568	1.18712	0.197555	25.3938	23.7755	25.6562	24.6085	22.0856	24.5702
BAESF_14894.mRNA.1	hypothetical protein	53811	1.39742	0.198473	24.4907	22.8719	24.6055	23.4614	20.4132	23.9012
BAESF_03116.mRNA.1	putative enoyl-CoA hydratase, mitochondrial	32190	1.73799	0.202657	22.9767	20.4136	25.1043	18.513	22.1512	22.6165
BAESF_04999.mRNA.1	Profilin-1B	12939	1.36239	0.203656	23.1939	24.059	25.408	21.7529	21.723	25.0978
BAESF_07811.mRNA.2	hypothetical protein	105070	1.20569	0.219511	25.5984	25.96	27.9213	24.5772	24.3669	26.9185
BAESF_09529.mRNA.1	hypothetical protein	46378	1.21995	0.225461	20.982	23.2628	25.0094	20.7855	22.8494	21.9596
BAESF_11451.mRNA.1	hypothetical protein	55949	1.26691	0.244951	25.0895	22.777	23.7188	23.4471	21.0987	23.2388
BAESF_12112.mRNA.1	hypothetical protein	60412	1.09783	0.28102	23.6245	21.6217	23.2764	22.4449	19.5679	23.2163
BAESF_03459.mRNA.1	hypothetical protein	50075	1.11051	0.312535	23.6648	20.9665	23.7678	22.1124	19.7739	23.1814
BAESF_02920.mRNA.1	hypothetical protein	32953	1.02255	0.332643	22.0974	21.9903	24.3605	21.0664	20.5317	23.7826
BAESF_12989.mRNA.1	hypothetical protein	49185	1.10588	0.343146	23.2823	19.3054	22.6304	20.8271	18.875	22.1984
BAESF_03619.mRNA.1	hypothetical protein	29316	1.07264	0.360712	18.5547	24.0848	22.4875	20.9848	20.9865	19.9379
BAESF_01990.mRNA.1	hypothetical protein	37701	1.21236	0.365125	22.7157	22.6592	25.5046	22.301	19.9904	24.951
BAESF_10138.mRNA.1	hypothetical protein	44251	1.00403	0.4937	21.2578	17.9673	23.1585	16.7057	22.0803	20.5856
BAESF_02791.mRNA.1	hypothetical protein	68463	2.3868	1	21.8992	20.9707	21.6103	16.231	20.6076	20.4812
BAESF_02860.mRNA.1	hypothetical protein	13823	1.84165	1	22.0871	22.3586	22.4954	15.7414	22.5755	23.0992
BAESF_01768.mRNA.1	hypothetical protein	147773	1.7645	1	19.3033	21.8235	21.992	19.2337	19.5472	19.0445
BAESF_10762.mRNA.1	hypothetical protein	65653	1.49428	1	21.2997	20.8668	20.1417	19.2337	19.5472	19.0445
BAESF_06602.mRNA.1	hypothetical protein	92623	1.46952	1	20.8246	22.2002	22.9701	20.0945	20.8364	20.6555
BAESF_01916.mRNA.1	hypothetical protein	67526	1.41122	1	21.8771	21.1558	21.4794	19.0275	20.6578	20.5933
L496	eukaryotic translation initiation factor 4E-like protein	30949	1.25107	1	21.3453	19.8806	20.7377	19.6137	19.5725	19.0241
BAESF_01415.mRNA.2	hypothetical protein	38150	1.23937	1	22.2285	23.3634	22.9573	19.1566	22.5373	23.1373
R816	hypothetical protein	23276	1.22772	1	24.8572	24.3011	24.1549	24.2838	25.2394	20.1069
L323	uncharacterized myristoylated membrane protein	29397	1.2245	1	18.7918	20.9203	21.7868	19.2337	19.5472	19.0445
BAESF_14390.mRNA.1	hypothetical protein	10620	1.06983	1	20.0544	20.2119	20.7685	19.2337	19.5472	19.0445
BAESF_05548.mRNA.1	hypothetical protein	24394	1.06217	1	23.2296	23.9411	24.6008	20.7224	23.8225	24.0401
BAESF_03131.mRNA.1	hypothetical protein	24108	1.02432	1	20.2496	21.5687	23.0849	19.8165	21.1666	20.8472
BAESF_06687.mRNA.1	hypothetical protein	64307	1.00854	1	20.8224	19.6197	20.7859	19.7764	19.8234	18.6025
BAESF_15125.mRNA.1	hypothetical protein	13871	1.00083	1	21.9479	22.4958	22.1491	20.2105	20.7418	22.638
L442	hypothetical protein	139334	0.994892	0.0800318	25.1631	25.0105	24.086	23.335	24.0425	23.8974
R692	hypothetical protein	39948	0.993042	0.10284	21.6797	22.1051	20.9117	20.8211	19.909	20.9872
R607	hypothetical protein	35079	0.983341	0.157447	21.711	21.5983	22.2795	21.7751	20.2566	20.6071
BAESF_15451.mRNA.1	hypothetical protein	14021	0.979271	0.189047	21.715	21.3745	21.8338	22.0415	19.8036	20.1404
R435	hypothetical protein	47400	0.965804	1	19.414	20.8565	20.4522	19.2337	19.5472	19.0445
BAESF_13706.mRNA.1	translation termination factor eRF1	49430	0.955502	1	20.6202	21.6904	21.2795	20.0442	20.4721	20.2072
BAESF_06337.mRNA.1	hypothetical protein	72698	0.952309	0.158516	25.407	25.5465	26.3277	24.5281	23.9265	25.9697
R659	putative EGF-like domain-containing protein	57973	0.941918	0.215328	23.4718	21.0644	22.7757	20.8135	22.1069	21.5656
R317	hypothetical protein	26899	0.941215	0.138823	21.6876	22.4404	22.7778	20.4103	21.8564	21.8155
L611	putative ATP-binding	107817	0.937893	0.142247	25.0142	25.3247	23.6752	24.1604	23.9145	23.1256
BAESF_01996.mRNA.1	hypothetical protein	79800	0.930981	0.0925535	20.4809	20.5021	19.6353	19.2337	19.5472	19.0445
BAESF_08986.mRNA.1	hypothetical protein	16001	0.928982	0.213476	24.6669	27.0561	26.2911	24.6605	24.9469	25.6197
BAESF_06930.mRNA.1	hypothetical protein	103385	0.922859	0.235389	22.2321	22.4842	22.1595	22.9315	19.8402	21.3356
BAESF_01271.mRNA.1	hypothetical protein	64554	0.918392	0.474612	22.7132	25.7413	26.1262	21.1932	24.9545	25.6778
R513b	hypothetical protein	10721	0.913048	0.195024	22.0754	23.4103	23.4417	21.119	22.6577	22.4114
BAESF_06583.mRNA.1	hypothetical protein	13011	0.887674	0.204677	22.414	21.2439	22.4957	21.5177	20.8453	21.1277
BAESF_14735.mRNA.1	GTP-binding protein SAR1b	21680	0.885917	0.246988	21.1247	22.4657	22.2397	19.4597	21.7807	21.932
BAESF_03268.mRNA.1	hypothetical protein	34074	0.883127	0.276212	24.3577	22.7711	24.1876	23.9877	21.1903	23.489
BAESF_04920.mRNA.1	hypothetical protein	58390	0.8796	0.149483	22.2661	23.162	21.8382	21.9277	20.7625	21.9372
BAESF_14072.mRNA.1	hypothetical protein	127268	0.875962	0.24402	20.6612	23.2344	21.3152	20.0611	21.1155	21.4064
BAESF_10361.mRNA.1	hypothetical protein	71775	0.868383	1	20.2717	19.986	17.546	18.2145	19.9977	16.9863
BAESF_10483.mRNA.1	T-complex protein 1 subunit alpha	60044	0.865241	0.335385	20.8732	22.606	23.129	21.6471	20.5148	21.8506
BAESF_02566.mRNA.1	hypothetical protein	35880	0.856495	0.230852	24.1946	23.0712	24.0107	23.5254	22.0397	23.142
BAESF_00619.mRNA.1	T-complex protein 1 subunit delta	57354	0.853969	0.248106	19.6374	21.7772	21.9852	19.3244	20.7104	20.8031
R655	putative glycosyltransferase	37541	0.848478	0.478758	19.7867	21.2391	20.5836	16.327	20.9723	21.7646
BAESF_11715.mRNA.1	hypothetical protein	40488	0.847322	0.259083	20.3758	22.9338	21.783	20.5999	21.429	20.5218
BAESF_14775.mRNA.1	hypothetical protein	32232	0.843314	0.10828	20.2813	19.6686	20.4055	19.2337	19.5472	19.0445
BAESF_01785.mRNA.1	hypothetical protein	57512	0.840194	0.488707	20.7301	25.4473	24.0248	22.1135	21.8755	23.6926
R338	hypothetical protein	104727	0.833644	0.205914	22.2531	20.5599	21.6206	21.2546	19.9228	20.7553
BAESF_08020.mRNA.1	Elongation factor 2	93356	0.830471	0.103037	27.5881	27.9086	27.6755	27.1808	26.8507	26.6493
R141	putative dTDP-D-glucose 4%2C6-dehydratase	36874	0.821117	0.178995	22.307	21.8555	21.4619	20.5652	20.5349	22.0609
BAESF_00273.mRNA.1	Ras- protein Rab-2A	22614	0.81938	0.234901	22.85	21.6718	22.9738	23.0016	20.9679	21.068
BAESF_07917.mRNA.1	hypothetical protein	99362	0.809426	0.347193	21.8376	21.2998	21.0283	22.0087	20.4858	19.2429
BAESF_09820.mRNA.1	V-type proton ATPase catalytic subunit A	67880	0.805286	0.148223	26.407	25.2926	26.1461	25.1495	24.8636	25.4168
BAESF_12025.mRNA.1	ATP synthase subunit beta, mitochondrial	74218	0.805138	0.242632	27.6842	26.4818	27.3811	26.8421	25.2639	27.0257
L520	putative BTB/POZ domain-containing protein	96215	0.802062	0.389193	23.0256	20.8022	20.4467	20.8528	19.7874	21.2281
BAESF_09052.mRNA.1	hypothetical protein	136472	0.79616	0.241554	21.7288	19.9298	20.6441	20.0739	20.4676	19.3728
L285	hypothetical protein	24475	0.792227	0.212312	24.9974	23.9277	23.8199	24.3828	23.2715	22.714
BAESF_12067.mRNA.1	hypothetical protein	32899	0.789001	1	21.3665	20.6016	21.3801	20.4955	20.2033	20.2824
BAESF_04175.mRNA.1	hypothetical protein	95164	0.782059	1	21.7706	21.706	22.3925	20.8649	21.7572	20.9008
BAESF_01134.mRNA.1	hypothetical protein	42869	0.772612	0.227299	22.6243	21.0941	21.7464	20.8903	21.4247	20.8319
BAESF_13689.mRNA.1	hypothetical protein	24641	0.769427	0.292091	21.814	19.9886	20.4893	20.8097	20.1639	19.0099
R387	hypothetical protein	30067	0.766585	1	20.3359	20.4421	19.3472	19.2337	19.5472	19.0445
BAESF_04304.mRNA.1	hypothetical protein	91824	0.765244	0.258035	20.925	20.5391	18.657	19.2337	19.5472	19.0445
BAESF_03367.mRNA.1	hypothetical protein	10432	0.763621	0.185201	20.2511	19.4816	20.3836	19.2337	19.5472	19.0445
BAESF_10161.mRNA.1	hypothetical protein	67701	0.755468	0.202534	25.3287	25.5731	24.5362	25.124	24.4863	23.5614
BAESF_15140.mRNA.1	hypothetical protein	21993	0.748832	0.390538	24.5995	22.3905	24.3683	23.2725	21.5317	24.3077
BAESF_08745.mRNA.1	hypothetical protein	60837	0.747934	0.414725	26.7946	25.5133	27.195	26.1965	23.9469	27.1157
BAESF_08339.mRNA.1	Chaperone protein ClpB1	101046	0.745697	1	20.6831	20.5432	19.9878	19.714	19.6592	19.6038
BAESF_08173.mRNA.1	hypothetical protein	34618	0.744369	0.36515	21.3973	22.9908	24.3493	21.7011	21.8109	22.9922
BAESF_01203.mRNA.1	hypothetical protein	52619	0.743107	0.244081	23.1493	24.5342	23.7267	22.6997	23.2008	23.2803
L410	putative core protein	75338	0.742458	0.24047	25.2851	24.7297	23.4171	24.1301	23.1282	23.9463
BAESF_09472.mRNA.1	hypothetical protein	86300	0.740823	0.323489	22.0687	21.06	21.951	20.7265	21.1812	20.9496
BAESF_13848.mRNA.1	Alpha-aminoadipic semialdehyde dehydrogenase	58339	0.736051	0.482345	22.7736	22.3388	23.1926	22.8633	20.2287	23.0048
R832_R833	glucose-methanol-choline oxidoreductase	60828	0.732803	0.270522	23.1313	23.8133	22.9873	23.0362	21.3644	23.3329
BAESF_07591.mRNA.1	hypothetical protein	49037	0.726733	0.400909	26.3062	24.461	26.2641	25.3419	23.5697	25.9395
BAESF_05024.mRNA.1	40S ribosomal protein	21930	0.724489	0.232393	25.4624	24.8743	24.7831	25.2509	24.0868	23.6086
BAESF_07825.mRNA.1	Inorganic pyrophosphatase	27305	0.720351	1	19.8833	21.169	23.1879	20.0421	19.6636	22.3735
BAESF_13050.mRNA.1	hypothetical protein	127203	0.717115	0.257171	21.5756	22.6095	21.7477	22.1329	21.4848	20.1637
BAESF_14923.mRNA.1	hypothetical protein	67083	0.715433	0.221224	21.1139	22.1504	20.6421	20.4166	20.3425	21.0011
AccaoMp13	similar to NuoG of E. coli%2C Swiss-Prot Accession Number P33602	8246	0.713416	1	23.0522	21.9421	22.5667	21.9161	21.3367	22.168
BAESF_01385.mRNA.1	NAD-dependent isocitrate dehydrogenase	50653	0.707026	0.2979	23.3813	21.9607	23.448	22.5744	21.4169	22.6775
L312	ribonucleoside-diphosphate reductase small chain	48607	0.701896	0.17811	20.6611	20.2748	20.6882	20.1412	19.8125	19.5647
L230	probable procollagen-lysine%2C2-oxoglutarate 5-dioxygenase	103501	0.700188	0.267362	24.9935	25.645	23.9603	24.8938	24.0942	23.5103
BAESF_00269.mRNA.1	hypothetical protein	32022	0.694136	0.301781	21.3735	19.0504	19.7927	19.2985	19.5842	19.2516
BAESF_06656.mRNA.1	ribosomal 40S subunit protein S13	16941	0.691151	0.200612	25.2159	24.4666	24.9219	24.0894	24.3923	24.0494
BAESF_02205.mRNA.1	hypothetical protein	33315	0.690789	0.189398	22.2063	23.0653	22.5793	21.7792	22.3198	21.6796
BAESF_05873.mRNA.1	T-complex protein 1 subunit gamma	59065	0.68131	0.239875	21.7089	21.21	21.8648	20.3403	21.2397	21.1598
BAESF_14074.mRNA.1	hypothetical protein	51658	0.680822	0.240668	24.4706	23.4928	24.1249	23.5437	22.9246	23.5776
BAESF_13070.mRNA.1	hypothetical protein	118373	0.677515	0.278787	19.2151	20.5754	20.7478	19.8847	19.637	18.984
BAESF_15161.mRNA.1	hypothetical protein	15020	0.66505	0.265988	24.6883	25.7183	24.6207	24.9192	24.6288	23.4842
BAESF_15289.mRNA.1	V-type proton ATPase subunit D	28803	0.659519	0.239369	20.6959	20.0059	21.0003	20.2078	19.4188	20.0969
BAESF_10512.mRNA.1	60S ribosomal protein L38	8147	0.658748	0.289769	23.278	24.2866	22.8444	22.016	23.4368	22.9801
BAESF_10372.mRNA.1	hypothetical protein	52711	0.658529	0.419797	20.7693	17.8119	21.2197	19.2337	19.5472	19.0445
BAESF_12176.mRNA.1	hypothetical protein	49689	0.651661	0.292087	21.297	20.7279	19.9676	20.6467	20.3239	19.067
BAESF_09483.mRNA.1	cysteine desulfurase	45471	0.644356	0.266121	20.7316	20.2328	19.8464	19.0657	20.0192	19.7929
BAESF_05144.mRNA.1	Vacuolar protein sorting-associated protein 29	20576	0.642567	0.221352	20.6671	20.6913	20.3329	19.906	19.9942	19.8633
BAESF_08072.mRNA.1	hypothetical protein	65494	0.632879	0.226167	20.2236	20.6129	20.3118	19.8511	20.0044	19.3942
BAESF_09975.mRNA.1	hypothetical protein	49261	0.632377	0.509486	23.6435	21.1028	24.1146	21.7533	22.2257	22.9848
BAESF_14893.mRNA.1	60S ribosomal protein L37A	10156	0.631107	0.340105	23.2324	23.2185	22.9051	23.2958	22.8031	21.3638
BAESF_10529.mRNA.1	26S protease regulatory subunit 8	44105	0.626157	1	20.9774	20.964	21.3037	18.5365	21.5809	21.2491
BAESF_15310.mRNA.1	hypothetical protein	53614	0.622607	1	21.1245	21.3439	21.9863	20.9085	21.0704	20.608
BAESF_15320.mRNA.1	ribosomal protein S30A	7518	0.615898	1	22.179	22.8534	20.9807	21.6517	22.1325	20.3812
BAESF_15132.mRNA.1	hypothetical protein	131953	0.61357	0.422485	20.8943	22.6252	20.477	21.8764	19.5336	20.7458
BAESF_10902.mRNA.1	hypothetical protein	22154	0.60886	0.437864	20.7535	18.318	20.8443	19.7487	19.785	18.5555
BAESF_09808.mRNA.1	hypothetical protein	48590	0.608662	0.497556	23.9763	22.6019	24.3065	24.0822	21.07	23.9066
BAESF_14660.mRNA.1	hypothetical protein	14599	0.608498	0.313858	23.6714	24.1532	24.2731	24.1766	22.5407	23.5549
R554	hypothetical protein	45755	0.604218	0.334038	24.5319	23.3278	22.756	22.5925	23.3179	22.8926
BAESF_07900.mRNA.1	hypothetical protein	39785	0.592102	1	22.4787	22.8031	22.9558	22.1721	21.5667	22.7224
BAESF_04298.mRNA.1	hypothetical protein	77514	0.57818	0.351471	21.6814	20.1186	21.0036	20.7471	20.4516	19.8703
BAESF_01415.mRNA.3	hypothetical protein	40102	0.573339	0.414275	22.8382	24.773	24.945	22.7727	23.5622	24.5012
BAESF_14421.mRNA.1	hypothetical protein	11390	0.564637	1	21.7023	20.8998	21.9498	19.5389	21.0495	22.2696
BAESF_09196.mRNA.1	hypothetical protein	52748	0.562163	0.413999	26.3763	24.529	25.9061	25.3163	24.058	25.7506
BAESF_10474.mRNA.1	hypothetical protein	70858	0.557368	0.417127	24.3979	23.1066	24.2535	23.3243	23.4611	23.3005
BAESF_14062.mRNA.1	hypothetical protein	43399	0.550165	1	21.0879	20.1718	19.44	20.4255	19.8794	18.7443
BAESF_02048.mRNA.1	hypothetical protein	73978	0.538411	0.404768	22.5048	21.5799	22.6241	21.1362	22.0686	21.8888
BAESF_13122.mRNA.1	hypothetical protein	17105	0.532019	0.437019	19.3454	20.9267	18.7539	19.6374	19.283	18.5096
L672	hypothetical protein	12969	0.528566	1	21.0334	21.8046	20.3568	20.9952	19.9256	20.6883
BAESF_05382.mRNA.1	hypothetical protein	199515	0.522774	0.368623	21.9913	22.0245	21.5041	22.0961	20.9489	20.9066
BAESF_08344.mRNA.1	hypothetical protein	63254	0.5185	1	20.9769	21.2181	21.2593	21.8778	20.1156	19.9055
BAESF_09809.mRNA.1	hypothetical protein	88484	0.517031	0.587422	21.1685	22.5238	24.0195	21.6574	20.7177	23.7856
BAESF_07428.mRNA.1	Eukaryotic translation initiation factor 2 subunit 3, Y-linked	52183	0.508844	0.324874	23.7472	23.8574	23.6198	23.2629	23.587	22.848
R474	hypothetical protein	47189	0.498445	0.43569	21.5392	21.3858	20.4582	20.9712	21.3043	19.6124
BAESF_12142.mRNA.1	hypothetical protein	27470	0.493688	0.467915	27.5029	26.9311	26.2361	27.143	26.7601	25.2861
BAESF_07080.mRNA.1	Guanine nucleotide-binding protein subunit beta-2-like 1	35215	0.493679	0.406855	25.6177	24.1471	25.0322	25.0081	23.8338	24.474
BAESF_03493.mRNA.1	hypothetical protein	81936	0.48703	0.451592	23.5832	25.1933	24.3432	23.1489	23.6993	24.8104
BAESF_02337.mRNA.1	hypothetical protein	26272	0.484692	0.579021	22.5403	23.3463	24.4699	22.5395	22.6606	23.7024
BAESF_09946.mRNA.1	hypothetical protein	10642	0.479551	0.609048	23.0112	21.8968	23.6344	22.9284	20.4865	23.6889
BAESF_07123.mRNA.1	hypothetical protein	19421	0.479287	1	20.4565	20.7919	22.4395	20.7702	21.004	20.4759
BAESF_05831.mRNA.1	hypothetical protein	92557	0.477475	0.600523	21.6633	23.701	22.9936	20.1011	23.5635	23.2609
BAESF_12967.mRNA.1	hypothetical protein	78789	0.473925	0.447714	20.5038	22.413	20.7701	21.0831	20.2697	20.9124
BAESF_14049.mRNA.1	hypothetical protein	50219	0.459777	0.715578	21.9922	22.2143	25.4371	21.1335	22.6325	24.4983
BAESF_05685.mRNA.1	hypothetical protein	53038	0.456701	1	20.6354	21.2187	21.2917	22.366	19.2941	20.1156
BAESF_11867.mRNA.1	40S ribosomal protein S21	8921	0.456499	0.417079	23.5775	23.7245	23.6134	23.8126	22.3555	23.378
R616	hypothetical protein	39779	0.45462	0.548898	26.786	27.2939	25.4201	26.9753	26.6329	24.528
BAESF_08864.mRNA.1	hypothetical protein	70678	0.45147	0.553901	20.4764	23.7876	22.3956	21.4614	21.963	21.8808
BAESF_00765.mRNA.1	60S ribosomal protein L4A	45018	0.450202	0.60219	27.9727	27.7274	26.3988	28.0232	27.6449	25.0801
BAESF_12605.mRNA.1	T-complex protein 1 subunit theta	57627	0.44795	0.580594	22.5717	19.7461	23.0099	20.6841	21.6076	21.6921
BAESF_02552.mRNA.1	hypothetical protein	43252	0.446231	0.469811	23.1436	23.4139	23.2827	23.2694	21.8418	23.3903
BAESF_12573.mRNA.1	hypothetical protein	25615	0.443583	0.416713	24.6887	24.7847	24.8484	24.7984	23.7008	24.4918
BAESF_14600.mRNA.1	hypothetical protein	29504	0.438905	0.445655	21.4352	22.1066	20.9806	21.6409	20.7906	20.7741
BAESF_09046.mRNA.1	hypothetical protein	17402	0.433518	0.411042	24.0317	24.9603	24.4035	24.3006	24.2627	23.5317
R562	hypothetical protein	37561	0.431614	0.444423	24.7403	25.5706	24.4849	25.0481	24.5411	23.9117
BAESF_01314.mRNA.1	hypothetical protein	142650	0.419365	1	21.5133	22.2964	20.9769	19.2463	21.7928	22.4895
BAESF_11789.mRNA.1	40S ribosomal protein S28	7801	0.415394	0.543552	22.6429	24.0129	23.8265	23.8849	21.9281	23.4232
BAESF_13457.mRNA.1	60S ribosomal protein L37A	10767	0.414673	0.565465	24.6128	24.7524	23.461	24.743	23.8751	22.9641
BAESF_04925.mRNA.1	60S ribosomal protein L18	20774	0.410263	0.545827	26.5779	26.1906	25.3096	26.6515	25.6511	24.5447
BAESF_15257.mRNA.1	hypothetical protein	53660	0.409074	0.600132	24.1296	22.6266	24.6416	22.7095	23.0169	24.4442
BAESF_02720.mRNA.1	Tubulin beta-4 chain	51005	0.406658	0.405216	24.7853	24.3589	24.7582	24.4129	24.3049	23.9646
BAESF_14391.mRNA.1	Protein component of the small (40S) ribosomal subunit	16475	0.400806	0.451026	23.5354	23.0983	22.894	23.0671	22.644	22.6141
BAESF_05196.mRNA.1	14-3-3 protein	29440	0.390214	0.559195	22.0082	22.1471	23.7444	21.746	21.9178	23.0653
BAESF_10666.mRNA.1	hypothetical protein	20661	0.389812	0.449748	24.6936	24.8429	24.331	24.5724	24.4478	23.6777
BAESF_08571.mRNA.1	hypothetical protein	44426	0.389626	1	20.9507	20.3197	19.7418	20.5279	19.9144	19.4011
BAESF_13357.mRNA.1	hypothetical protein	33909	0.378133	0.586068	24.0969	21.9768	23.3947	23.428	21.7018	23.2043
BAESF_13278.mRNA.1	hypothetical protein	50901	0.376414	0.64401	23.4316	20.8691	23.5522	23.3402	21.2818	22.1018
BAESF_14756.mRNA.1	hypothetical protein	40383	0.368196	0.581005	23.812	21.9456	23.6139	22.9496	21.9504	23.3668
BAESF_12370.mRNA.1	hypothetical protein	51468	0.362769	0.581934	21.2597	19.5097	20.8825	20.6563	20.444	19.4634
BAESF_04396.mRNA.1	60S ribosomal protein L3	45111	0.362657	0.522848	26.5342	27.0327	26.5853	25.9336	26.219	26.9117
BAESF_08369.mRNA.1	hypothetical protein	90529	0.360322	1	19.9814	22.3357	21.6344	20.2329	20.5268	22.1107
R497	bifunctional dihydrofolate reductase-thymidylate synthase	65063	0.359878	0.663506	22.9703	20.991	21.0455	21.6118	20.172	22.1434
BAESF_10396.mRNA.1	40S ribosomal protein S6	37811	0.3525	0.618837	26.564	26.4851	25.1879	26.7608	25.2556	25.1631
L487	hypothetical protein	37712	0.345578	0.501204	22.4196	21.8322	21.8435	21.2908	21.8796	21.8882
BAESF_00104.mRNA.1	hypothetical protein	49292	0.344636	0.554116	24.6415	24.9831	24.941	25.0465	23.6028	24.8825
BAESF_14071.mRNA.1	hypothetical protein	16126	0.343403	1	22.2303	20.7157	21.9213	20.5428	21.211	22.0833
BAESF_12455.mRNA.1	hypothetical protein	18371	0.34333	0.565704	19.7512	19.0982	19.2259	19.7895	19.0008	18.255
BAESF_12068.mRNA.1	hypothetical protein	120244	0.343152	1	21.731	22.0805	21.3578	23.0672	21.4204	19.6522
BAESF_09516.mRNA.1	hypothetical protein	53078	0.339904	0.728927	23.704	24.5628	26.4742	23.9749	23.9055	25.8409
BAESF_00265.mRNA.1	60S ribosomal protein L23A	23234	0.339484	0.60618	25.3855	25.6734	24.1671	25.5407	24.8891	23.7779
BAESF_11653.mRNA.1	hypothetical protein	56304	0.337737	0.534915	25.873	25.0328	25.8688	25.6196	24.7694	25.3724
BAESF_13272.mRNA.1	hypothetical protein	35977	0.334605	0.639669	25.5957	25.297	27.3803	25.2354	25.3799	26.6539
BAESF_04151.mRNA.1	40S ribosomal protein S16	16561	0.334593	0.571268	25.7449	26.5277	25.274	26.1928	25.348	25.002
BAESF_04798.mRNA.1	hypothetical protein	10689	0.325174	0.677384	23.1565	21.0118	22.6788	21.6656	22.1762	22.0298
R545	HMG box-containing protein	29882	0.323104	0.660406	20.9721	23.4676	23.447	21.689	23.1076	22.1207
BAESF_02325.mRNA.1	hypothetical protein	71317	0.322542	1	20.7664	21.668	20.2279	18.9504	21.2235	21.5208
BAESF_04605.mRNA.1	hypothetical protein	48624	0.322527	0.644273	23.4756	25.9255	24.6498	24.3855	24.688	24.0098
BAESF_10661.mRNA.1	Profilin-1A	13084	0.322237	0.751891	22.247	22.6396	24.6983	20.8874	23.8438	23.887
BAESF_02515.mRNA.1	hypothetical protein	21356	0.321837	0.531599	25.0294	25.5636	24.9303	25.2976	24.9082	24.3519
L494	hypothetical protein	31616	0.321298	0.743675	21.4406	20.2939	19.8941	20.0096	20.3515	20.3036
BAESF_04793.mRNA.1	hypothetical protein	15244	0.320704	0.703712	22.7974	20.5876	22.6842	22.3653	20.3936	22.3481
BAESF_07400.mRNA.1	hypothetical protein	99747	0.319834	0.641255	21.2228	19.7219	22.181	21.3472	19.9755	20.8436
BAESF_10572.mRNA.1	hypothetical protein	102656	0.31699	0.608741	21.0631	21.7966	19.9086	21.2809	20.0912	20.4452
BAESF_05494.mRNA.1	hypothetical protein	34791	0.314807	0.560492	26.2667	26.1072	25.775	26.1902	25.9715	25.0429
BAESF_06671.mRNA.1	hypothetical protein	56630	0.311803	0.649245	20.1834	21.9997	21.8857	21.0485	20.6389	21.446
BAESF_14730.mRNA.1	hypothetical protein	23048	0.305897	0.632296	21.2114	19.7963	21.2885	21.221	19.9018	20.2556
BAESF_05469.mRNA.1	hypothetical protein	47971	0.304092	0.559193	19.7916	18.6608	19.421	18.7868	19.232	18.9423
BAESF_05982.mRNA.1	60S ribosomal protein L30-2	12366	0.304086	0.64259	25.9441	26.2023	24.7199	25.9617	25.5953	24.3971
BAESF_05143.mRNA.1	hypothetical protein	26086	0.29989	0.662943	21.7007	22.4223	23.5128	22.348	21.1345	23.2537
BAESF_06349.mRNA.1	hypothetical protein	123889	0.297375	0.795244	25.6078	27.7149	26.0537	28.5042	24.9677	25.0124
BAESF_14388.mRNA.1	hypothetical protein	37126	0.2965	0.591846	24.1799	25.1955	23.9326	24.4383	24.4343	23.5459
BAESF_05690.mRNA.1	hypothetical protein	43683	0.292274	0.585393	25.3175	24.6721	24.4807	24.6528	24.8747	24.0659
BAESF_14886.mRNA.1	60S ribosomal protein L35	14547	0.291559	0.633667	25.5718	26.2895	25.0756	25.8412	25.552	24.669
R335	hypothetical protein	39624	0.290266	1	20.0759	18.8879	19.7324	19.2337	19.5472	19.0445
BAESF_02744.mRNA.1	hypothetical protein	41286	0.28872	0.62089	24.0126	22.7329	23.914	23.4519	22.8739	23.4676
L205	putative serine/threonine-protein kinase	63472	0.287441	0.563899	23.5525	22.9098	23.4679	23.282	22.7114	23.0744
BAESF_08624.mRNA.1	hypothetical protein	24370	0.286132	0.594894	22.8125	22.4847	23.326	22.3865	22.6852	22.6932
BAESF_04149.mRNA.1	hypothetical protein	46387	0.285052	0.638238	24.5989	24.762	26.0822	24.793	24.2568	25.5381
BAESF_08065.mRNA.1	hypothetical protein	20812	0.276849	0.629798	23.057	21.6547	22.3547	22.4789	21.5512	22.2057
BAESF_06607.mRNA.1	60S ribosomal protein L19	34158	0.275788	0.735652	25.2333	24.8955	23.6727	25.7317	24.5478	22.6947
BAESF_12493.mRNA.1	hypothetical protein	53866	0.275723	0.705223	24.3197	22.7868	24.9842	23.8652	22.9535	24.4448
L780	uncharacterized dTDP-4-dehydrorhamnose reductase domain protein	32906	0.274884	0.656821	22.5206	22.5813	21.6601	22.9204	21.7083	21.3086
L417	hypothetical protein	56133	0.274018	0.659373	21.2954	21.1497	20.2985	21.5087	19.6731	20.7397
R458	putative translation initiation factor 4a	59563	0.266934	0.60779	25.732	26.0493	25.1462	25.7758	24.9361	25.4148
BAESF_11488.mRNA.1	60S ribosomal protein L31	13898	0.263299	0.675729	25.3983	26.0055	24.8132	25.9043	25.4131	24.1097
BAESF_06533.mRNA.1	hypothetical protein	26251	0.25784	0.776633	23.4044	22.1201	21.8241	23.3615	22.6204	20.5931
BAESF_02725.mRNA.1	60S ribosomal protein L27A	16795	0.256504	0.672232	25.1266	25.1251	24.3401	25.3137	24.7883	23.7203
BAESF_02256.mRNA.1	hypothetical protein	45484	0.255836	1	22.2369	23.4985	23.4709	24.3934	20.0105	24.0348
BAESF_08010.mRNA.1	hypothetical protein	29244	0.245935	0.69314	27.4089	27.5465	26.4939	27.6295	27.1519	25.9301
BAESF_01780.mRNA.1	hypothetical protein	21447	0.245198	0.690065	26.4438	26.575	25.78	26.7496	26.2512	25.0624
BAESF_07049.mRNA.1	hypothetical protein	49226	0.220106	0.654798	28.2531	28.4261	28.9035	28.0976	28.5205	28.3042
BAESF_13156.mRNA.1	hypothetical protein	18283	0.206558	0.710931	26.4489	26.6752	25.6887	26.4434	26.1841	25.5656
BAESF_10587.mRNA.1	40s ribosomal protein L44e	12744	0.206377	0.795893	24.9959	24.5038	24.3706	25.7887	24.7625	22.6999
L728	hypothetical protein	64749	0.204164	0.698621	26.3201	25.7855	25.2103	25.9898	25.2117	25.5018
BAESF_03723.mRNA.1	hypothetical protein	77672	0.203266	0.820074	21.7724	19.2536	20.1441	21.6265	20.607	18.3268
BAESF_03811.mRNA.1	hypothetical protein	39525	0.198293	1	21.8987	21.3407	22.0211	19.8976	22.273	22.4952
BAESF_13006.mRNA.1	hypothetical protein	33064	0.195776	0.756025	22.8285	23.3213	24.4975	23.3069	22.8213	23.9317
BAESF_10513.mRNA.1	60S ribosomal protein L34B	12951	0.192258	0.760075	25.0159	24.9983	24.0143	25.1293	24.722	23.6005
BAESF_02317.mRNA.1	snoRNP complex protein nop56	57228	0.191826	1	23.6723	23.5657	24.6501	21.8705	24.8023	24.6398
BAESF_13469.mRNA.1	hypothetical protein	55043	0.190078	1	22.5061	21.3369	21.0424	21.1173	22.3201	20.8777
R561	hypothetical protein	29212	0.186335	0.732394	24.4979	24.3089	23.7829	24.7588	23.3753	23.8966
BAESF_03244.mRNA.1	hypothetical protein	66066	0.184183	0.783737	23.7195	23.2629	24.3762	23.0336	23.7627	24.0098
BAESF_07436.mRNA.1	hypothetical protein	31150	0.182014	0.717067	25.9351	25.239	25.6014	25.7277	24.9375	25.5642
BAESF_14327.mRNA.1	hypothetical protein	22228	0.178984	0.741728	24.6959	23.384	24.2272	24.1289	23.5638	24.0774
BAESF_07187.mRNA.1	hypothetical protein	54683	0.176173	0.825586	21.0704	21.7857	19.3314	21.322	20.0139	20.3229
BAESF_00126.mRNA.1	hypothetical protein	35837	0.174175	0.790823	21.8083	19.5753	21.0344	21.3079	20.2576	20.3299
BAESF_10434.mRNA.1	60S ribosomal protein L26A	16913	0.172431	0.805174	26.2351	26.2442	24.4128	26.154	25.6548	24.5659
BAESF_06782.mRNA.1	hypothetical protein	37020	0.171921	1	21.4738	19.004	21.3768	19.2317	20.6476	21.4596
BAESF_06045.mRNA.1	hypothetical protein	34997	0.171168	0.792576	22.0227	20.9432	20.8735	21.5658	21.6424	20.1176
L712	hypothetical protein	61664	0.169537	0.791932	24.7387	23.5951	23.9053	24.5056	23.7462	23.4786
BAESF_03289.mRNA.1	60s acidic ribosomal protein P2	23316	0.167658	0.756288	26.6119	26.673	25.9722	26.683	26.2188	25.8524
BAESF_10422.mRNA.1	Isocitrate dehydrogenase [NAD] subunit alpha, mitochondrial	40678	0.166173	0.852521	22.8095	19.5698	22.2223	21.8589	21.2045	21.0397
BAESF_06190.mRNA.1	Developmentally-regulated G-protein 3	40864	0.161325	0.780179	21.3066	21.8207	20.533	21.3097	21.4119	20.4548
BAESF_08076.mRNA.1	hypothetical protein	18453	0.159607	0.804278	26.544	26.7944	25.4538	26.7857	26.5954	24.9323
BAESF_04287.mRNA.1	60S ribosomal protein L8	27789	0.158718	0.762875	26.4283	26.7695	26.1758	26.5663	26.6115	25.7196
L567	hypothetical protein	37169	0.15335	0.833221	22.4859	19.515	21.0406	21.3758	20.822	20.3837
BAESF_07269.mRNA.1	ribosomal 40S subunit protein S18A	24646	0.150664	0.800403	26.7169	26.0774	25.7075	26.7043	25.9461	25.3995
R506	hypothetical protein	36644	0.149662	0.808454	24.1453	23.4194	23.2437	22.9267	23.5959	23.8367
BAESF_10405.mRNA.1	hypothetical protein	37036	0.147351	0.787095	23.1619	23.9615	24.0575	23.1375	24.1375	23.4639
BAESF_05808.mRNA.1	40S ribosomal protein S15a-1	18213	0.146688	0.829079	26.0943	25.3505	25.0326	26.0742	25.6607	24.3024
BAESF_03899.mRNA.1	60S ribosomal protein L32	15714	0.14098	0.818545	25.4891	25.7038	24.2473	25.5828	25.2768	24.1576
BAESF_08356.mRNA.1	hypothetical protein	44961	0.140343	0.824567	26.041	26.0963	25.4289	25.7938	25.5125	25.8389
BAESF_15386.mRNA.1	40S ribosomal protein S9-2	22604	0.138114	0.853006	26.5032	25.6819	24.7736	26.6671	25.5125	24.3648
BAESF_06149.mRNA.1	60S ribosomal protein L10	23766	0.136864	0.792004	26.3631	25.9596	25.7629	25.9846	26.0989	25.5915
BAESF_11480.mRNA.1	hypothetical protein	48206	0.136419	0.867219	23.1448	19.893	22.6411	21.8313	21.9709	21.4674
BAESF_15317.mRNA.1	60S ribosomal protein L27	15603	0.131042	0.816919	25.33	25.9072	24.805	25.5456	25.4736	24.6299
BAESF_06346.mRNA.1	60S ribosomal protein L15-1	24374	0.130714	0.835791	24.7202	24.6686	24.1036	25.1337	24.2592	23.7073
BAESF_02847.mRNA.1	Coatomer subunit beta'	101250	0.128516	0.815551	20.1921	20.291	21.083	21.048	20.3755	19.757
BAESF_07621.mRNA.1	hypothetical protein	31129	0.126478	0.887043	21.5511	20.7567	21.4968	22.4172	20.543	20.4649
BAESF_05959.mRNA.1	hypothetical protein	79239	0.126262	0.825443	24.5742	24.468	25.1889	24.3254	24.0415	25.4854
BAESF_02074.mRNA.1	hypothetical protein	80919	0.122675	0.854786	27.1516	27.4112	25.9646	27.5479	26.8229	25.7886
L114	hypothetical protein	21804	0.118269	0.845599	23.8113	23.9781	23.3487	23.7584	23.6177	23.4073
BAESF_00540.mRNA.1	ribosomal protein S14, S11	16149	0.111802	0.860577	25.9058	26.5452	24.8715	26.1268	26.1808	24.6794
BAESF_09439.mRNA.1	phosphoglycerate kinase	44988	0.110384	0.921222	21.5989	23.8273	24.7418	21.6661	23.7413	24.4295
BAESF_12996.mRNA.1	40S ribosomal protein S23	16156	0.109305	0.87196	26.6242	26.7916	26.0006	27.2002	26.7062	25.1821
BAESF_12976.mRNA.1	hypothetical protein	29808	0.104537	0.845585	24.7658	24.7046	25.0287	24.7318	24.6475	24.8061
R505	hypothetical protein	46040	0.103793	0.87145	23.6038	22.5143	21.7509	22.9107	23.0647	21.5822
BAESF_06220.mRNA.1	hypothetical protein	22323	0.102098	0.840333	20.3447	19.8798	19.54	20.2194	19.7474	19.4913
BAESF_03143.mRNA.1	hypothetical protein	12622	0.101709	0.885848	20.4133	21.0119	22.631	21.5588	20.417	21.7752
BAESF_09867.mRNA.1	hypothetical protein	47904	0.0953204	0.919536	23.037	21.4068	23.259	20.6496	23.4996	23.2676
L143	putative exoV-like protein	33121	0.0935213	0.858449	21.9275	21.2091	21.6829	21.7201	21.7917	21.0271
AccaoMp18	atpA	57612	0.0929323	0.866807	26.8154	25.8105	26.3426	26.4781	25.7859	26.4257
BAESF_02191.mRNA.1	hypothetical protein	72288	0.0885001	0.88588	26.8563	27.5134	27.8551	26.6355	27.7626	27.5612
BAESF_15034.mRNA.1	Ras GTPase	22559	0.0865255	0.893808	23.6663	22.5217	23.3652	24.0793	22.1287	23.0856
BAESF_10577.mRNA.1	Ras- protein Rab-7A	22722	0.0846479	0.887909	22.4719	20.5795	21.4659	21.8312	20.9533	21.4789
BAESF_00869.mRNA.1	hypothetical protein	12290	0.0783397	0.912165	26.5255	26.6354	24.8138	26.6945	26.1381	24.907
BAESF_08249.mRNA.1	hypothetical protein	52594	0.066842	0.932734	19.664	20.4744	22.6651	20.9638	19.9339	21.7052
R902	hypothetical protein	25064	0.0665622	0.920339	20.505	21.7204	20.927	21.7569	21.171	20.0248
BAESF_01969.mRNA.1	hypothetical protein	78415	0.0652552	1	19.9169	17.6653	20.2784	19.6472	19.6393	18.3784
BAESF_04870.mRNA.1	hypothetical protein	77565	0.0638077	0.9195	21.8626	22.9225	21.2913	21.7866	21.5241	22.5742
BAESF_13459.mRNA.1	hypothetical protein	31632	0.0615186	0.925539	21.4901	23.2659	23.6943	23.24	22.0922	22.9336
BAESF_13167.mRNA.1	hypothetical protein	76269	0.0569743	0.943839	19.8942	17.788	21.2914	19.8005	20.0572	18.945
BAESF_02849.mRNA.1	hypothetical protein	33615	0.053944	1	22.8777	22.4207	23.038	24.135	20.4531	23.5865
BAESF_11389.mRNA.1	hypothetical protein	52554	0.0535974	0.940322	20.748	18.6186	21.2284	20.7547	20.0328	19.6466
BAESF_14827.mRNA.1	hypothetical protein	17675	0.0527071	0.929825	25.5386	26.3899	25.0252	26.2096	25.9121	24.6739
BAESF_15262.mRNA.1	hypothetical protein	39880	0.051902	0.939596	20.6122	18.9449	19.6731	20.4763	19.9008	18.6975
BAESF_10152.mRNA.1	hypothetical protein	129477	0.0434383	1	21.2918	21.4087	20.3926	20.9872	20.5282	21.4473
BAESF_10979.mRNA.1	hypothetical protein	143131	0.0411968	1	21.0256	21.0022	20.7824	19.4033	20.4392	22.8442
BAESF_02395.mRNA.1	hypothetical protein	270034	0.0404905	1	21.3203	22.2464	21.2706	20.9962	21.6406	22.079
BAESF_12392.mRNA.1	Beta-enolase	45946	0.0402064	0.979054	19.7104	22.0284	25.003	19.9669	22.1239	24.5305
BAESF_13731.mRNA.1	Bifunctional protein GlmU	30328	0.0400316	1	22.2328	21.0792	21.8084	22.0915	21.6572	21.2516
BAESF_07147.mRNA.1	hypothetical protein	29155	0.0263318	0.976413	26.2396	26.2826	27.2677	25.1979	27.3635	27.1495
BAESF_07168.mRNA.1	hypothetical protein	34287	0.0260502	0.96925	23.3544	21.7715	22.5023	23.4108	22.9052	21.2341
BAESF_06317.mRNA.1	hypothetical protein	24417	0.0253211	0.97219	26.0989	26.2987	24.7314	26.4596	26.377	24.2164
BAESF_08750.mRNA.1	ADP/ATP carrier protein	34021	0.0247448	0.963952	29.5857	28.2947	29.0192	29.3995	28.7025	28.7234
L709	probable ubiquitin-conjugating enzyme E2	42724	0.0243224	0.965408	21.7817	23.0714	22.017	21.9754	22.697	22.1247
BAESF_15033.mRNA.1	hypothetical protein	88660	0.0231723	0.965075	21.027	20.5797	21.5696	21.6108	20.8201	20.6759
BAESF_07266.mRNA.1	hypothetical protein	21431	0.0213033	0.964349	24.4171	24.3589	24.0185	24.4649	24.1671	24.0985
BAESF_12787.mRNA.1	Ras- protein Rab-32A	24602	0.0195464	0.976331	24.465	23.8335	23.869	24.2077	23.3573	24.5438
BAESF_02061.mRNA.1	hypothetical protein	50265	0.019491	0.971111	24.8147	23.8138	24.7897	24.2774	24.8128	24.2695
BAESF_03418.mRNA.1	hypothetical protein	70330	0.0179432	1	19.8721	20.0682	21.047	21.0791	19.5441	20.3103
BAESF_04159.mRNA.1	60S ribosomal protein L17	19867	0.0165773	0.976297	25.8064	26.3304	25.1291	25.9809	26.2368	24.9984
R475	glutamine-dependent asparagine synthetase	63335	0.0163925	0.975649	23.6065	24.2869	23.4041	23.3637	24.2204	23.6642
BAESF_08903.mRNA.1	hypothetical protein	75010	0.0151366	0.980149	19.6646	18.1385	19.9819	19.2015	19.4408	19.0972
BAESF_13370.mRNA.1	DNA-binding transcription factor rap1	20737	0.0126415	0.985994	21.4923	20.2254	21.8405	22.2092	19.7735	21.5376
BAESF_12070.mRNA.1	hypothetical protein	88366	0.0108177	0.984434	20.5906	19.2122	19.0526	19.534	19.7713	19.5177
BAESF_11447.mRNA.1	40S ribosomal protein S2-4	31540	-0.00069076	0.999254	25.2197	23.8985	22.9012	24.8942	23.9705	23.1568
BAESF_11475.mRNA.1	hypothetical protein	32752	-0.0130379	0.990902	21.5	22.3038	22.2799	18.6855	23.7198	23.7176
BAESF_05697.mRNA.1	hypothetical protein	50249	-0.0144853	0.978052	24.929	24.731	25.2043	24.8537	25.1199	24.9342
R465	hypothetical protein	21176	-0.0173744	0.981056	23.6588	23.7082	24.2208	22.9174	24.2634	24.4593
BAESF_14828.mRNA.1	hypothetical protein	13953	-0.0197271	0.976057	21.7647	22.002	23.1924	22.0556	21.8854	23.0772
BAESF_03281.mRNA.1	hypothetical protein	38138	-0.020649	0.977256	23.4575	24.6803	24.4768	23.6576	24.1942	24.8247
BAESF_06654.mRNA.1	hypothetical protein	27117	-0.0214076	0.983544	22.9782	22.8553	23.7634	20.3169	24.4299	24.9143
BAESF_02813.mRNA.1	40S ribosomal protein S12	16613	-0.0236846	0.968405	25.9953	26.2046	24.9267	26.3565	25.8703	24.9709
BAESF_10879.mRNA.1	60S ribosomal protein L10a-2	24888	-0.0245926	0.968699	27.2921	27.328	26.09	27.4357	27.2451	26.103
BAESF_07860.mRNA.1	DNA-binding transcription factor rap1	20614	-0.0249995	0.96273	23.7065	23.4412	23.2198	23.8616	23.5509	23.03
BAESF_00709.mRNA.1	hypothetical protein	27825	-0.0272221	0.977448	29.2752	27.5585	27.7812	29.6209	28.3217	26.7539
L662	hypothetical protein	53786	-0.0284897	0.957245	23.5201	23.972	23.161	23.2778	23.4829	23.978
BAESF_01775.mRNA.1	60S ribosomal protein L12-3	18389	-0.0299568	0.959922	25.2695	26.0684	25.0576	26.1162	25.6659	24.7034
BAESF_05864.mRNA.1	Ras- C3 botulinum toxin substrate 3	21686	-0.0414928	0.941333	24.4867	24.0686	23.9453	24.9746	24.0367	23.6137
BAESF_04176.mRNA.1	hypothetical protein	18153	-0.0416005	0.943634	25.7319	26.2377	24.87	26.0228	25.9026	25.0391
BAESF_11891.mRNA.1	hypothetical protein	38223	-0.048559	0.938553	22.7103	23.5971	23.6	22.4846	23.8525	23.7159
BAESF_15145.mRNA.1	60S ribosomal protein L23	14719	-0.0492597	0.926751	24.9829	25.581	24.458	25.009	25.4745	24.6862
BAESF_14959.mRNA.1	ribosomal protein S15	16478	-0.0557504	0.919263	23.7093	23.3197	23.1747	23.5104	23.2632	23.5973
L274	hypothetical protein	23506	-0.0613672	0.930621	24.6202	24.5399	22.8252	24.9588	23.8801	23.3305
BAESF_00321.mRNA.1	hypothetical protein	50175	-0.0622246	1	21.2816	19.5751	21.2178	20.5906	21.1517	20.5189
BAESF_14831.mRNA.1	ribosomal protein S24A	14948	-0.0695758	0.937024	25.2421	24.3127	24.1216	25.7128	25.2257	22.9466
BAESF_11788.mRNA.1	hypothetical protein	23386	-0.0725905	0.923283	23.0585	25.3768	24.4157	23.4129	25.6161	24.0398
BAESF_00095.mRNA.1	hypothetical protein	19825	-0.0735837	0.887287	25.0061	25.1588	25.8073	24.9301	25.4951	25.7678
BAESF_12804.mRNA.1	hypothetical protein	18989	-0.076213	0.94076	25.2973	26.9844	26.3194	25.8458	26.466	26.5178
BAESF_09847.mRNA.1	hypothetical protein	16695	-0.0764016	0.87983	23.1215	23.481	23.6264	23.236	23.4686	23.7535
BAESF_00476.mRNA.1	30S ribosomal protein S11, chloroplastic	18302	-0.0817269	0.888569	26.1951	26.4516	25.2717	26.3271	26.403	25.4336
BAESF_06778.mRNA.1	hypothetical protein	29797	-0.0848067	0.904536	19.5869	21.4894	20.4568	20.019	20.6478	21.1208
R255	hypothetical protein	35959	-0.0849822	0.879975	22.2374	21.7169	21.5531	22.4843	21.946	21.3322
L393	heat shock 70 kDa protein-like protein	70514	-0.089475	0.870406	26.3553	26.5326	26.7489	26.1513	26.6018	27.1522
BAESF_11222.mRNA.1	hypothetical protein	22300	-0.091586	0.923817	23.3623	20.1824	22.369	23.5719	21.886	20.7306
BAESF_05767.mRNA.1	Profilin-2	13057	-0.0935866	1	20.7963	20.9669	21.6304	21.3599	21.3558	20.9588
BAESF_08351.mRNA.1	hypothetical protein	22469	-0.101886	0.92717	22.5238	22.9999	22.7852	19.6107	24.0951	24.9088
BAESF_02746.mRNA.1	Ras- protein Rab-8A	23906	-0.103845	0.839027	22.479	22.4916	22.1499	22.5985	22.1499	22.6836
BAESF_10554.mRNA.1	hypothetical protein	63715	-0.106153	0.900233	18.9005	21.3351	21.9282	20.8311	22.0113	19.6399
BAESF_03223.mRNA.1	hypothetical protein	59321	-0.106479	1	22.5957	19.9055	21.928	21.5316	21.6753	21.5417
BAESF_10873.mRNA.1	hypothetical protein	101078	-0.110963	1	23.2078	23.8346	23.1089	23.1764	23.6091	23.6987
BAESF_07237.mRNA.1	hypothetical protein	55196	-0.111044	1	20.499	18.6415	19.5533	19.9414	19.7916	19.294
BAESF_06136.mRNA.1	60S ribosomal protein L11	21523	-0.116608	0.84092	25.8587	26.2568	25.3648	26.4	25.9899	25.4402
BAESF_05132.mRNA.1	hypothetical protein	24107	-0.118572	0.905085	22.2985	23.5282	24.159	22.2347	23.6565	24.4504
BAESF_12940.mRNA.1	hypothetical protein	33307	-0.11998	0.852902	21.1848	19.2983	20.7564	20.2297	20.2068	21.1629
BAESF_11365.mRNA.1	hypothetical protein	20006	-0.122577	0.83808	22.4465	22.5134	22.7855	23.7977	21.8575	22.4579
BAESF_04674.mRNA.1	hypothetical protein	82160	-0.129992	0.794719	28.1553	28.4234	27.9027	27.9694	28.7618	28.1401
BAESF_09242.mRNA.1	26S proteasome regulatory subunit 6B	52771	-0.134692	0.901862	17.9521	21.1989	20.5064	18.441	19.0497	22.5708
BAESF_06716.mRNA.2	hypothetical protein	34930	-0.135465	0.875077	24.5046	21.4119	24.1331	22.5624	23.8506	24.043
BAESF_09858.mRNA.1	40S ribosomal protein S3-1	24186	-0.138737	0.793276	27.0649	27.0389	26.497	27.4476	26.611	26.9586
BAESF_03635.mRNA.1	Homeobox protein HD-6	40052	-0.141102	0.822639	21.1632	20.403	20.5999	21.2033	21.6464	19.7398
L906	probable cholinesterase	64868	-0.144448	0.833519	20.6939	20.1098	21.6242	21.7845	20.8917	20.1849
BAESF_07270.mRNA.1	40S ribosomal protein S20	13792	-0.146609	0.80687	25.8197	25.0606	24.7773	26.0714	25.3643	24.6617
BAESF_01913.mRNA.1	40S ribosomal protein S4	29880	-0.150571	0.803732	27.5993	27.2691	26.4616	27.6945	27.4563	26.6308
BAESF_01558.mRNA.1	hypothetical protein	42531	-0.154968	0.823788	25.9604	26.9329	27.8783	26.0257	27.5897	27.621
BAESF_09824.mRNA.1	T-complex protein 1 subunit beta	57955	-0.15647	1	21.6502	21.6975	22.5079	22.358	22.3066	21.6605
BAESF_09826.mRNA.1	hypothetical protein	32337	-0.156838	0.861642	20.6317	21.7951	22.6245	20.8052	21.0454	23.6711
R418	nucleoside diphosphate kinase	15750	-0.15838	0.74682	23.4223	23.6656	23.4483	23.4687	23.8146	23.7281
BAESF_03411.mRNA.1	hypothetical protein	77809	-0.159286	0.80831	27.8247	26.6884	26.9121	27.6586	26.9246	27.3199
BAESF_02370.mRNA.1	hypothetical protein	94101	-0.162656	0.81802	21.4327	23.3021	22.5386	21.233	23.0627	23.4657
BAESF_04801.mRNA.1	hypothetical protein	29223	-0.181179	0.7959	22.6153	23.7913	23.5142	22.3489	23.6682	24.4472
BAESF_05919.mRNA.1	hypothetical protein	41746	-0.185308	0.858129	24.4049	20.5417	22.624	23.9527	21.3996	22.7742
BAESF_06570.mRNA.1	hypothetical protein	48142	-0.188699	0.83125	19.5705	20.8624	22.434	21.3855	20.8342	21.2133
BAESF_07032.mRNA.1	hypothetical protein	31849	-0.19093	0.789205	24.5883	24.2823	23.2644	24.8729	24.4974	23.3375
BAESF_01809.mRNA.1	hypothetical protein	13144	-0.191528	1	20.3707	18.5735	19.6935	19.9688	19.9666	19.2768
BAESF_09864.mRNA.1	60S ribosomal protein L7	28267	-0.197526	0.753505	27.6018	27.8864	26.5962	28.1009	27.7313	26.8447
R604	hypothetical protein	44756	-0.205008	0.748022	23.2479	22.5618	22.8221	23.9118	22.8116	22.5235
BAESF_03616.mRNA.1	hypothetical protein	33645	-0.205737	0.675175	27.3051	27.1297	26.6923	27.4937	27.304	26.9467
BAESF_06673.mRNA.1	hypothetical protein	22716	-0.208529	0.688057	23.6954	23.7779	23.726	23.4186	24.0457	24.3605
BAESF_13054.mRNA.1	hypothetical protein	31039	-0.21241	0.737972	20.7741	20.9602	21.24	20.0163	21.3003	22.2949
BAESF_00323.mRNA.1	hypothetical protein	43398	-0.212922	1	19.4804	19.591	22.5913	19.236	21.087	21.9785
BAESF_10167.mRNA.1	hypothetical protein	32811	-0.214221	0.823055	24.42	27.4403	26.3185	24.9826	26.8047	27.0341
R551	putative ankyrin repeat protein	32600	-0.223846	0.654339	23.0852	23.0832	22.6552	23.122	23.1493	23.2239
R736	hypothetical protein	33406	-0.228112	0.738905	24.5903	24.9361	23.8391	23.8113	25.2092	25.0293
BAESF_01563.mRNA.1	hypothetical protein	7859	-0.231418	1	21.9617	21.0255	21.6401	21.672	21.5172	22.1323
R363	uncharacterized glycosyltransferase	29415	-0.233939	0.661944	22.2432	21.7787	21.6175	21.6521	22.7639	21.9252
BAESF_07417.mRNA.1	hypothetical protein	34917	-0.234158	1	22.939	21.0067	21.8089	22.0905	22.4595	21.907
BAESF_00752.mRNA.1	hypothetical protein	53589	-0.23672	1	23.1483	21.2917	22.8782	23.51	20.9585	23.5599
BAESF_12345.mRNA.1	Peptidyl-prolyl cis-trans isomerase 7	18521	-0.237502	0.641992	25.2696	25.9859	25.0672	25.6897	25.7795	25.566
BAESF_01394.mRNA.1	hypothetical protein	19334	-0.239768	0.846427	22.1763	22.5339	23.1232	19.1496	24.5149	24.8882
BAESF_04286.mRNA.1	hypothetical protein	25037	-0.241564	1	22.0221	21.142	21.777	21.5421	22.5812	21.5425
BAESF_05501.mRNA.1	hypothetical protein	31732	-0.245293	0.70076	27.9332	27.9366	26.8956	28.4781	28.1061	26.9171
R339	transcription factor S-II-related protein	20747	-0.246015	1	20.804	21.0987	19.52	20.9758	20.9111	20.2738
BAESF_01825.mRNA.1	hypothetical protein	40439	-0.247349	1	22.7587	20.1406	22.58	21.5861	22.12	22.5151
BAESF_02798.mRNA.1	hypothetical protein	23156	-0.247383	1	19.8911	20.2664	19.8055	21.1601	19.6654	19.8796
BAESF_00308.mRNA.1	Histone deacetylase 1	10098	-0.254124	0.70226	20.8238	19.6245	20.7884	19.9685	21.5535	20.4772
BAESF_00689.mRNA.1	hypothetical protein	102475	-0.260371	0.71255	26.7857	26.2595	25.2397	26.8592	26.5109	25.696
BAESF_03333.mRNA.1	hypothetical protein	22259	-0.263692	0.748266	22.1386	23.5938	24.7553	22.7771	23.904	24.5976
BAESF_08289.mRNA.1	hypothetical protein	134416	-0.265206	0.758305	23.466	22.5519	21.622	23.602	23.2733	21.5602
L201	hypothetical protein	38050	-0.265341	0.64153	22.9285	24.0484	24.5189	24.1483	24.3203	23.8233
BAESF_06344.mRNA.1	Rab GDP dissociation inhibitor alpha	48544	-0.267133	0.628881	23.9029	23.6697	23.2051	23.9182	24.3374	23.3235
L446	putative patatin-like phospholipase	37991	-0.269741	1	18.9485	18.9398	19.1278	19.2337	19.5472	19.0445
L593	putative prolyl 4-hydroxylase	27901	-0.269741	1	18.9485	18.9398	19.1278	19.2337	19.5472	19.0445
R595	putative peptidase S9	34159	-0.269741	1	18.9485	18.9398	19.1278	19.2337	19.5472	19.0445
L373	uncharacterized glycosyltransferase	29928	-0.269741	1	18.9485	18.9398	19.1278	19.2337	19.5472	19.0445
R512	putative deoxynucleotide monophosphate kinase	22106	-0.282292	0.699936	22.3604	22.6742	22.9429	22.4836	23.4912	22.8496
BAESF_14149.mRNA.1	hypothetical protein	40396	-0.29231	0.596338	25.25	26.141	26.0397	26.158	26.4688	25.681
BAESF_01264.mRNA.1	60S ribosomal protein L29	8526	-0.292337	0.688972	19.8733	21.8817	22.383	21.111	21.8205	22.0835
BAESF_08783.mRNA.1	40S ribosomal protein S5-2	22225	-0.295476	0.651835	27.3285	26.0362	26.1014	27.5726	26.3577	26.4222
R493	probable DNA polymerase sliding clamp	52303	-0.295637	1	21.0905	22.1659	21.19	21.8014	21.7217	21.8102
R443	thioredoxin domain-containing protein	19438	-0.297485	1	21.2651	22.5288	21.7558	22.6728	21.9967	21.7726
BAESF_05159.mRNA.1	Peroxiredoxin-2	22119	-0.302302	0.600005	25.9185	25.7346	26.2773	25.9508	26.3892	26.4972
L543	putative ADP-ribosyl glycohydrolase	37602	-0.302612	0.652362	21.8013	21.4534	19.965	21.6236	21.4944	21.0094
BAESF_01855.mRNA.1	ndufv1NADH dehydrogenase flavo protein subunit 1	53970	-0.303448	1	20.9043	19.745	21.4483	21.3653	21.2217	20.421
BAESF_05651.mRNA.1	hypothetical protein	39779	-0.307674	1	18.3795	19.4403	19.0826	19.2337	19.5472	19.0445
BAESF_02914.mRNA.1	hypothetical protein	41511	-0.310749	1	21.8913	22.3643	22.1942	21.6272	23.4247	22.3301
R297	hypothetical protein	34195	-0.311843	0.608656	25.9718	26.7311	24.7464	26.4434	26.3474	25.594
BAESF_06994.mRNA.1	recombinase rad51	37261	-0.313226	0.677347	22.3379	22.5415	22.565	21.0127	23.872	23.4995
BAESF_00642.mRNA.1	Ras- protein Rab-11A	23438	-0.322972	0.524918	24.8913	24.5831	24.2908	25.0696	24.9505	24.7141
BAESF_03417.mRNA.1	40S ribosomal protein S27	5614	-0.326536	0.582546	23.5921	23.1288	22.9298	23.7883	23.8864	22.9556
BAESF_00299.mRNA.1	hypothetical protein	86400	-0.328703	1	19.8891	18.8234	18.1267	19.2337	19.5472	19.0445
BAESF_00297.mRNA.1	hypothetical protein	54807	-0.334436	1	25.3765	23.3047	24.0305	25.0905	24.5731	24.0513
BAESF_02129.mRNA.1	hypothetical protein	57079	-0.33903	1	20.2427	19.8354	22.1592	21.0693	20.9995	21.1856
BAESF_08080.mRNA.1	hypothetical protein	20066	-0.349301	1	21.7882	19.9283	20.9123	21.2487	21.1462	21.2817
BAESF_05455.mRNA.1	hypothetical protein	72252	-0.352515	1	21.6097	21.2856	19.5028	21.1744	20.8319	21.4493
BAESF_04789.mRNA.1	hypothetical protein	103889	-0.353421	0.593035	31.5939	31.4149	30.3924	32.0646	31.4948	30.9022
BAESF_14610.mRNA.1	hypothetical protein	14171	-0.354671	0.469779	24.1418	24.5752	24.6023	24.5564	24.8587	24.9683
BAESF_02531.mRNA.1	Transaldolase	35272	-0.358485	1	22.6444	19.3694	23.3983	21.2932	22.691	22.5034
R559	uncharacterized HTH-type transcriptional regulator	26345	-0.368659	0.591457	26.4236	26.2003	24.55	26.7604	26.4688	25.0507
BAESF_06126.mRNA.1	40S ribosomal protein S26	14634	-0.370664	0.554836	26.1397	25.3523	25.2083	26.5152	26.1165	25.1805
BAESF_07384.mRNA.1	hypothetical protein	43837	-0.375564	0.63424	23.2673	22.6517	22.2381	23.7979	23.2533	22.2326
BAESF_08763.mRNA.1	hypothetical protein	31985	-0.386718	0.615948	22.5553	24.0885	25.1453	23.3666	24.6238	24.9588
BAESF_11810.mRNA.1	hypothetical protein	27713	-0.386966	0.498163	22.1147	22.4379	22.1346	21.6842	23.1959	22.9681
BAESF_02288.mRNA.1	hypothetical protein	42440	-0.388895	0.554726	19.8093	19.1282	18.8087	20.3806	20.2106	18.3217
BAESF_15231.mRNA.1	hypothetical protein	25006	-0.397402	0.464529	22.4141	23.4031	23.4035	23.0721	23.5507	23.7901
BAESF_06666.mRNA.1	AP-1 complex subunit mu-1-Iike	49105	-0.408434	1	20.5708	20.6844	20.1988	20.9999	21.0792	20.6002
BAESF_04836.mRNA.1	Ras- protein Rab-7A	22759	-0.409124	0.449797	22.5195	22.9195	23.5834	23.0945	23.5886	23.5667
BAESF_11729.mRNA.1	hypothetical protein	87137	-0.421156	0.687771	21.9158	22.1925	22.3994	19.6356	24.6641	23.4714
BAESF_01650.mRNA.1	hypothetical protein	11379	-0.431704	0.51133	21.317	20.7436	22.5779	21.758	21.4776	22.6979
BAESF_09217.mRNA.1	hypothetical protein	12175	-0.436905	0.511316	19.6596	20.1078	21.9357	21.1362	21.3382	20.5394
BAESF_06054.mRNA.1	hypothetical protein	70017	-0.453624	1	20.4564	20.6455	23.2972	21.7317	22.4806	21.5477
BAESF_08747.mRNA.1	hypothetical protein	108781	-0.457642	0.715026	21.4264	22.9307	22.3968	19.1157	24.4021	24.609
BAESF_00793.mRNA.1	hypothetical protein	271608	-0.459792	0.445107	21.0914	19.9021	21.1964	21.0987	21.0936	21.377
BAESF_14767.mRNA.1	Fructose-bisphosphate aldolase 5, cytosolic	38738	-0.460733	0.65589	20.8152	23.149	25.0654	22.4233	23.0147	24.9738
L812	hypothetical protein	18590	-0.467206	1	22.8982	22.1913	22.2923	24.2771	20.7484	23.7581
BAESF_13265.mRNA.1	hypothetical protein	45802	-0.467561	0.40758	22.5199	21.6471	21.6904	22.5624	22.133	22.5647
BAESF_13679.mRNA.1	hypothetical protein	50796	-0.476316	0.554476	22.0291	22.3167	22.2442	20.875	23.9211	23.2229
BAESF_11386.mRNA.1	hypothetical protein	206819	-0.47934	1	22.074	22.0705	21.4436	21.9579	22.4178	22.6504
BAESF_01585.mRNA.1	hypothetical protein	56445	-0.486778	0.439333	22.0811	22.2285	20.6422	22.8566	21.8134	21.7421
L258	thymidine kinase	25909	-0.490207	0.722469	17.6453	22.2177	21.8281	18.2649	23.2442	21.6527
BAESF_09230.mRNA.1	ribosomal 40S subunit protein S27A	17847	-0.492819	0.413234	27.2345	26.7503	26.5566	27.5249	27.1786	27.3163
BAESF_11739.mRNA.1	hypothetical protein	19862	-0.514789	0.375005	23.0988	22.9253	22.8291	23.9402	23.6064	22.8509
BAESF_14103.mRNA.1	hypothetical protein	21830	-0.528843	1	20.9516	19.4532	20.7255	21.549	20.7331	20.4347
BAESF_09685.mRNA.1	hypothetical protein	42504	-0.533705	1	19.3509	19.5206	19.0034	20.0563	20.01	19.4097
BAESF_05535.mRNA.1	hypothetical protein	28844	-0.536133	1	21.7302	19.6758	21.2042	20.9954	21.7204	21.5029
L479	putative pyrophosphohydrolase	28817	-0.538003	0.379497	25.0719	25.7958	25.2222	25.0965	26.4517	26.1556
BAESF_06680.mRNA.1	hypothetical protein	25497	-0.538689	0.53849	23.6827	23.9679	24.2121	24.0563	24.7493	24.6731
BAESF_10695.mRNA.1	hypothetical protein	25037	-0.544742	1	22.3269	20.6364	21.5364	22.3571	22.0931	21.6838
BAESF_11463.mRNA.1	hypothetical protein	10911	-0.546783	1	20.5086	20.2287	20.7088	20.8313	21.3931	20.862
BAESF_10125.mRNA.1	hypothetical protein	14443	-0.549267	0.328811	27.791	28.2716	27.7216	28.5498	28.5004	28.3818
BAESF_14918.mRNA.1	hypothetical protein	53099	-0.551121	0.343156	27.8536	27.9883	27.7526	28.4936	28.6524	28.1019
BAESF_12596.mRNA.1	hypothetical protein	13407	-0.556645	0.493778	22.4524	20.5906	23.2094	22.9142	21.7817	23.2265
BAESF_05485.mRNA.1	hypothetical protein	41156	-0.562665	0.319947	20.9192	21.4725	20.9919	21.158	21.6036	22.3101
BAESF_03492.mRNA.1	hypothetical protein	45246	-0.581307	0.558322	22.4725	19.7773	23.7559	21.8528	22.1926	23.7041
BAESF_06744.mRNA.1	hypothetical protein	122928	-0.589827	0.365534	20.892	21.4556	21.2155	20.9604	22.6024	21.7698
BAESF_08778.mRNA.1	hypothetical protein	44106	-0.598532	0.529245	21.9827	19.3314	23.059	21.8383	22.057	22.2733
BAESF_03379.mRNA.1	hypothetical protein	33103	-0.598792	0.479127	21.7687	18.6854	20.3225	19.8626	20.5398	22.1706
BAESF_04573.mRNA.1	hypothetical protein	21448	-0.600889	0.457802	22.1434	22.3511	22.5931	20.9223	23.6433	24.3246
BAESF_14454.mRNA.1	hypothetical protein	50111	-0.601301	0.432895	25.7685	26.8557	26.1004	27.7648	25.6555	27.1082
BAESF_06427.mRNA.1	hypothetical protein	26491	-0.603641	0.364669	22.1879	20.5469	22.4265	21.9265	23.249	21.7967
BAESF_15214.mRNA.1	hypothetical protein	134915	-0.608397	0.488009	22.9603	24.911	25.0036	22.9176	26.0768	25.7057
BAESF_02005.mRNA.1	Ubiquitin-60S ribosomal protein L40	14684	-0.608406	1	21.3731	22.0989	21.2642	23.0993	22.4262	21.036
BAESF_09048.mRNA.1	hypothetical protein	58420	-0.611069	0.537125	21.0001	21.2536	21.2217	18.9619	23.1932	23.1535
BAESF_15180.mRNA.1	hypothetical protein	81889	-0.615567	0.288389	20.7594	20.1692	19.6728	20.4262	21.5438	20.4781
BAESF_14805.mRNA.1	Proteasome subunit beta type-6	23297	-0.617757	0.292864	22.3439	22.007	21.57	21.9465	22.5367	23.291
R525	hypothetical protein	62517	-0.639276	0.360859	23.7052	21.5231	22.8346	23.392	22.5324	24.0563
L37	putative Kila-N domain-containing protein	55751	-0.641393	0.245204	25.3863	26.663	25.5641	26.4303	26.28	26.8272
BAESF_14130.mRNA.1	hypothetical protein	80639	-0.654577	1	25.1219	23.5696	24.655	25.3328	25.0901	24.8873
BAESF_05142.mRNA.1	hypothetical protein	61667	-0.660959	0.424994	22.4693	23.1351	23.0475	21.4243	24.9533	24.2572
BAESF_02949.mRNA.1	hypothetical protein	60600	-0.66981	0.319093	22.1557	20.7366	21.8603	21.0759	22.9313	22.7548
BAESF_02977.mRNA.1	hypothetical protein	52367	-0.676498	0.284713	20.4458	21.0986	22.5381	22.075	22.0066	22.0305
BAESF_03602.mRNA.1	hypothetical protein	146285	-0.677838	1	19.4778	20.0834	19.2674	20.2499	20.0878	20.5245
BAESF_02724.mRNA.1	hypothetical protein	12062	-0.680348	0.283668	26.515	25.2773	26.9865	26.242	27.4015	27.1764
BAESF_07955.mRNA.1	hypothetical protein	25432	-0.681371	0.228571	26.5116	25.401	25.4055	26.9102	26.1586	26.2934
BAESF_13077.mRNA.1	hypothetical protein	88136	-0.686677	1	20.5828	21.3718	21.0171	20.7772	22.4096	21.8448
BAESF_06343.mRNA.1	hypothetical protein	32183	-0.687387	0.222626	26.1898	24.9137	26.0622	26.3376	26.2455	26.6447
BAESF_12065.mRNA.1	hypothetical protein	31558	-0.718546	0.357608	22.2805	19.7004	22.2709	22.6532	21.8138	21.9404
BAESF_12236.mRNA.1	hypothetical protein	24860	-0.724344	1	21.2234	20.1366	21.8071	20.9237	22.1231	22.2934
BAESF_15244.mRNA.1	hypothetical protein	42862	-0.730324	0.268786	21.9221	20.9862	21.6089	21.016	23.0289	22.6634
R252	hypothetical protein	28538	-0.73142	0.233463	27.5865	27.3251	26.3998	28.0626	27.5862	27.8569
BAESF_10402.mRNA.1	hypothetical protein	45960	-0.73791	0.30503	22.2449	21.0949	21.1064	22.634	22.3993	21.6267
BAESF_06856.mRNA.1	hypothetical protein	30851	-0.739178	0.233137	21.1216	19.4907	20.8597	20.7455	21.1858	21.7583
BAESF_13876.mRNA.1	hypothetical protein	33015	-0.740553	1	24.1193	21.7335	23.0119	24.2921	23.8338	22.9604
BAESF_07868.mRNA.1	hypothetical protein	39766	-0.747865	0.229906	20.2878	20.5311	21.2293	20.3797	22.0887	21.8235
R762	hypothetical protein	29169	-0.756315	0.224231	21.0064	19.1775	19.6113	20.2879	21.0014	20.7748
BAESF_09206.mRNA.1	hypothetical protein	93528	-0.75965	0.410978	21.9442	23.1932	20.7178	20.8529	23.713	23.5683
BAESF_14185.mRNA.1	hypothetical protein	34224	-0.793443	0.188583	26.5459	25.2087	26.1135	26.9694	26.1349	27.1441
BAESF_14398.mRNA.1	hypothetical protein	36605	-0.797681	0.23045	23.0706	23.8108	23.7989	23.4525	24.8892	24.7316
BAESF_09745.mRNA.1	26S proteasome regulatory subunit 10B A	44289	-0.799035	1	20.9191	21.5344	22.6371	22.3782	22.2979	22.8116
BAESF_13153.mRNA.1	hypothetical protein	79570	-0.805006	0.277215	22.3388	23.1758	23.7442	22.3261	24.6271	24.7207
L223	hypothetical protein	18051	-0.805975	1	24.4397	24.1337	23.6021	25.6112	23.5712	25.4111
BAESF_00187.mRNA.1	hypothetical protein	82857	-0.812189	0.139279	22.6258	22.0902	22.0866	22.8592	23.3847	22.9953
BAESF_01766.mRNA.1	hypothetical protein	15136	-0.813359	0.195935	29.9652	31.4082	30.4854	31.1559	31.6684	31.4745
BAESF_07074.mRNA.1	hypothetical protein	129360	-0.816251	0.320856	21.8399	19.4596	18.7527	19.8832	21.5505	21.0672
R705	hypothetical protein	34452	-0.816999	0.33846	30.2962	28.6025	28.1656	30.7639	29.6429	29.1086
BAESF_03135.mRNA.1	hypothetical protein	32559	-0.842399	0.233798	28.2361	28.4596	28.3238	28.8999	29.6071	29.0398
BAESF_15420.mRNA.1	hypothetical protein	14706	-0.847991	0.231043	21.973	21.0906	21.8569	20.9972	23.1066	23.3607
R565	putative glutamine synthetase	40079	-0.855028	0.103178	23.3567	23.0809	23.0842	23.6568	24.4106	24.0195
BAESF_03246.mRNA.1	hypothetical protein	21337	-0.856518	0.161176	29.1728	29.6374	29.1268	29.9475	30.2076	30.3513
BAESF_04647.mRNA.1	hypothetical protein	34677	-0.857458	0.209003	21.4967	21.6537	22.5787	21.5973	22.9296	23.7745
L4	putative KilA-N domain-containing protein	52568	-0.860419	0.102865	27.6694	27.7574	27.4696	28.5945	28.5022	28.381
L671	hypothetical protein	17171	-0.866483	0.161806	20.5324	21.3432	20.2841	20.7424	22.3336	21.6831
BAESF_15271.mRNA.1	ATP-dependent RNA helicase dbp2	76039	-0.884047	0.617644	19.2811	24.363	26.1017	20.4392	25.6166	26.3421
BAESF_07983.mRNA.1	hypothetical protein	13533	-0.891764	1	19.8712	19.6086	20.5756	20.6627	21.5056	20.5623
BAESF_14039.mRNA.1	hypothetical protein	99578	-0.893392	0.289516	20.0783	22.443	20.2041	20.345	23.0159	22.0448
R298_R299	probable ribonuclease H protein	34337	-0.894265	0.12365	18.7177	19.4463	19.3588	20.6417	19.6833	19.8805
BAESF_12988.mRNA.1	hypothetical protein	34246	-0.906225	0.326869	21.7578	23.0298	24.0088	21.7015	24.6927	25.1208
BAESF_00891.mRNA.1	hypothetical protein	41833	-0.916413	0.310562	21.322	22.2329	21.2848	20.345	23.5225	23.7214
BAESF_08045.mRNA.1	hypothetical protein	57428	-0.930654	0.114183	20.5809	20.0245	20.6959	20.6729	22.0617	21.3587
R627	hypothetical protein	71982	-0.966643	1	19.6328	18.4285	19.8632	21.3661	19.8467	19.6116
BAESF_06891.mRNA.1	hypothetical protein	15348	-0.971438	0.181665	19.7355	19.8075	21.9713	20.8211	21.8258	21.7818
R588	hypothetical protein	44579	-0.975599	0.068569	25.0285	25.2496	24.8768	25.7647	26.3689	25.9481
BAESF_00532.mRNA.1	hypothetical protein	31311	-0.986028	0.131163	26.8315	25.303	26.1745	27.8114	26.5424	26.9134
L243	hypothetical protein	18530	-0.987611	0.0766645	21.4694	21.7615	20.8866	21.9919	22.7673	22.321
BAESF_03649.mRNA.1	hypothetical protein	27181	-0.988406	0.158481	30.3804	30.6732	30.2754	31.4095	31.7423	31.1425
BAESF_05390.mRNA.1	hypothetical protein	81948	-0.988789	0.126835	21.4636	20.8004	20.5937	21.0246	23.0553	21.7442
BAESF_06975.mRNA.1	hypothetical protein	39491	-0.99339	1	20.8028	20.0425	19.8237	21.9036	20.7188	21.0268
BAESF_03780.mRNA.1	hypothetical protein	24658	-0.994346	0.148491	23.3007	21.9205	23.3073	23.7854	23.4518	24.2743
BAESF_06649.mRNA.1	Proteasome subunit alpha type-7	27116	-1.00832	0.204684	22.6914	23.0371	23.1992	22.512	24.7695	24.6711
BAESF_07151.mRNA.1	hypothetical protein	44394	-1.00957	0.236002	20.8811	22.6487	23.2162	21.8205	24.3135	23.6406
L690	hypothetical protein	40921	-1.0235	0.126234	19.7819	19.8921	20.2363	21.1253	20.8122	21.0432
BAESF_03331.mRNA.1	26S proteasome regulatory subunit 7A	47887	-1.03066	0.252703	22.4118	22.9031	24.7477	23.4135	24.1525	25.5885
R699	putative procollagen-lysine%2C2-oxoglutarate dioxygenase	53086	-1.03146	0.373172	23.8593	23.7955	19.9317	23.7798	22.7946	24.1065
BAESF_01463.mRNA.1	Spliceosome RNA helicase ddx39b	48130	-1.04182	0.137553	32.5365	32.4427	32.016	33.3477	33.7131	33.0598
BAESF_11387.mRNA.1	hypothetical protein	61605	-1.04235	1	22.8303	20.3368	21.5538	22.7071	22.4546	22.6863
BAESF_13391.mRNA.1	hypothetical protein	23020	-1.0427	1	21.5906	21.2625	21.6737	22.0739	22.8733	22.7077
BAESF_14053.mRNA.1	hypothetical protein	55631	-1.04874	0.124377	19.6251	21.1493	21.9316	21.5673	22.3378	21.9472
BAESF_13878.mRNA.1	hypothetical protein	43800	-1.05613	0.140892	25.0339	24.6899	26.0249	25.8719	26.8007	26.2445
BAESF_01074.mRNA.1	Importin subunit alpha-4	58147	-1.08378	0.0533991	24.4687	24.7607	24.7184	25.1279	26.2889	25.7823
BAESF_03821.mRNA.1	hypothetical protein	9878	-1.08511	0.324019	21.8964	20.8328	21.6372	21.2442	23.0305	23.347
BAESF_04259.mRNA.1	hypothetical protein	45818	-1.08767	0.113318	31.3208	31.5224	31.5541	32.2917	32.7991	32.5695
BAESF_05046.mRNA.1	hypothetical protein	27380	-1.09152	0.165935	23.4125	23.7133	23.9968	22.9212	25.8518	25.624
BAESF_04755.mRNA.1	5-hydroxytryptamine receptor 2A	14961	-1.09339	0.141668	21.8959	23.0848	23.7135	22.7011	24.8282	24.4451
BAESF_12293.mRNA.1	hypothetical protein	56131	-1.09567	1	20.4198	20.0946	21.2534	21.121	22.2808	21.6531
BAESF_13427.mRNA.1	hypothetical protein	15918	-1.10868	0.0557488	21.2433	21.7921	20.9319	21.906	22.6514	22.7359
BAESF_07837.mRNA.1	Peptidyl-prolyl cis-trans isomerase	18087	-1.10928	0.0674118	28.5338	28.3578	28.6581	29.8317	29.1333	29.9124
BAESF_15423.mRNA.1	hypothetical protein	11802	-1.1137	0.174983	21.8217	23.6451	23.8145	22.7062	24.3899	25.5263
BAESF_05396.mRNA.1	hypothetical protein	88323	-1.11525	0.148034	22.0131	24.6388	23.699	23.8048	25.0551	24.8368
BAESF_02430.mRNA.1	hypothetical protein	31501	-1.12502	0.131948	27.9883	29.0052	28.6521	29.1389	30.0664	29.8153
BAESF_01096.mRNA.1	hypothetical protein	32175	-1.12743	0.0956529	30.5445	30.6793	30.3132	31.4966	31.7925	31.6302
BAESF_14190.mRNA.1	Ribonucleoside-diphosphate reductase small chain B	39668	-1.13063	0.0857223	19.7199	19.9328	20.2739	20.3977	22.1328	20.7879
L686	hypothetical protein	24130	-1.14082	0.15022	20.7487	20.4029	22.2781	22.8114	20.8657	23.1751
BAESF_02945.mRNA.1	hypothetical protein	51208	-1.15208	0.0314312	21.8555	22.3676	22.3082	23.4181	23.2182	23.3512
BAESF_05929.mRNA.1	hypothetical protein	33625	-1.16241	0.16688	21.4004	22.9257	22.3801	21.5354	23.8375	24.8205
BAESF_01791.mRNA.1	hypothetical protein	46042	-1.16575	0.0971704	23.6584	23.9116	24.212	23.6447	25.7378	25.8967
BAESF_04738.mRNA.1	hypothetical protein	91724	-1.1663	0.134037	21.1758	19.6547	19.1343	19.9408	21.2079	22.3149
L116	hypothetical protein	66608	-1.16745	0.186641	22.7371	23.824	24.7985	23	25.7495	26.1125
BAESF_02722.mRNA.1	hypothetical protein	13775	-1.1676	0.231446	18.4764	22.1971	20.4471	20.4141	22.6517	21.5575
R740	putative mitochondrial protein	21524	-1.16944	0.157407	22.3852	21.4223	19.7218	23.6185	21.2677	22.1515
BAESF_07664.mRNA.1	hypothetical protein	23019	-1.16987	0.0803244	24.0342	24.9902	24.8458	25.1402	26.1388	26.1009
BAESF_06920.mRNA.1	RuvB-like 2	50318	-1.17056	0.135255	21.2355	22.7485	22.6783	21.8362	24.1784	24.1593
BAESF_13026.mRNA.1	hypothetical protein	62583	-1.17443	0.100287	22.4896	23.2373	22.9415	23.5956	25.4269	23.1692
BAESF_02755.mRNA.1	hypothetical protein	28630	-1.18341	0.112011	23.2648	23.34	23.2038	23.4008	24.7765	25.1816
BAESF_14801.mRNA.1	hypothetical protein	71550	-1.19057	1	19.9954	19.6669	20.4912	21.3181	21.5164	20.8907
BAESF_08672.mRNA.1	hypothetical protein	47068	-1.19093	0.174662	21.4525	22.0818	21.393	20.7365	24.5158	23.2478
BAESF_00300.mRNA.1	hypothetical protein	51624	-1.19197	0.112106	21.5651	22.7907	23.0949	22.2122	24.3416	24.473
BAESF_12894.mRNA.1	hypothetical protein	178797	-1.20593	0.201646	21.359	24.5063	23.7209	22.7212	25.4271	25.0558
BAESF_00588.mRNA.1	hypothetical protein	15353	-1.21724	0.151555	24.3329	25.7816	24.7971	25.3658	26.7776	26.4199
R132	putative methyltransferase	25493	-1.21814	0.03525	22.2899	22.4042	22.0546	23.0186	23.3073	24.0772
BAESF_14729.mRNA.1	hypothetical protein	29765	-1.223	0.156933	25.1072	26.2052	26.3894	25.3583	27.8628	28.1497
BAESF_01624.mRNA.1	hypothetical protein	42211	-1.23181	0.0396252	20.2148	21.3988	20.4083	21.766	21.7168	22.2346
BAESF_11838.mRNA.1	hypothetical protein	15016	-1.2376	0.0953569	21.585	23.1937	22.8245	23.007	23.7829	24.526
BAESF_06528.mRNA.1	hypothetical protein	17287	-1.23804	0.0715354	29.0081	29.4625	29.4766	30.1113	30.8575	30.6924
BAESF_04278.mRNA.1	hypothetical protein	17322	-1.24078	0.0758967	24.9947	25.8305	26.2237	25.8062	27.5934	27.3716
BAESF_11772.mRNA.1	hypothetical protein	17084	-1.24154	0.234923	20.2516	23.2833	23.5703	21.6938	24.3071	24.8289
BAESF_12417.mRNA.1	hypothetical protein	21037	-1.24744	0.0380014	24.3927	24.311	24.182	25.0907	25.2883	26.249
BAESF_01708.mRNA.1	hypothetical protein	181221	-1.25907	0.337112	21.4038	24.7729	25.0851	22.0971	26.446	26.4959
BAESF_03522.mRNA.1	hypothetical protein	181209	-1.2593	1	22.9185	23.0109	20.5097	23.807	22.7919	23.6181
BAESF_14342.mRNA.1	hypothetical protein	44010	-1.26525	0.0360093	20.8203	21.8011	20.9722	21.9719	22.8213	22.5961
BAESF_02518.mRNA.1	Histone h2ax	16872	-1.26694	0.126025	22.4059	23.913	23.1455	22.6144	25.7985	24.8523
BAESF_02204.mRNA.1	hypothetical protein	23498	-1.2674	0.0291495	23.3682	23.3505	22.4953	24.6321	24.3803	24.0038
BAESF_08075.mRNA.1	hypothetical protein	20618	-1.27757	0.0513407	28.9128	29.5109	28.804	29.9686	30.4635	30.6283
R776b	putative chaperon protein DnaJ	9368	-1.2927	0.0230159	20.9811	21.5222	20.9807	22.198	22.4864	22.6777
BAESF_03722.mRNA.1	hypothetical protein	50034	-1.29706	0.102596	24.8774	24.8818	24.7206	25.7852	26.4063	26.1795
BAESF_02203.mRNA.1	Protein phosphatase PP2A regulatory subunit B	25910	-1.29968	0.0489484	20.9838	20.7881	21.363	21.7117	22.98	22.3423
BAESF_10509.mRNA.1	hypothetical protein	19226	-1.30801	0.0691671	27.594	28.5605	28.3116	29.0274	29.6281	29.7346
BAESF_08324.mRNA.1	hypothetical protein	41026	-1.313	0.0175652	22.456	22.1337	22.5438	23.6044	23.8703	23.5978
BAESF_13970.mRNA.1	hypothetical protein	113792	-1.31957	0.0605241	20.4547	21.9951	21.2038	21.4594	22.8766	23.2763
BAESF_07064.mRNA.1	hypothetical protein	102719	-1.32065	0.247744	19.2527	22.7759	23.909	21.6535	23.7376	24.5085
BAESF_04857.mRNA.1	hypothetical protein	35667	-1.32521	0.0228097	19.5001	19.5292	19.3083	21.307	20.654	20.3523
BAESF_00224.mRNA.1	hypothetical protein	66106	-1.33018	0.158926	25.5317	22.6804	24.9653	26.7923	24.4856	25.8901
BAESF_04406.mRNA.1	hypothetical protein	23036	-1.36369	0.082418	22.3996	22.8314	21.0224	22.6109	24.0097	23.7239
BAESF_09714.mRNA.1	Small nuclear ribonucleoprotein Sm D2	13175	-1.36377	0.0684992	22.9833	24.3498	24.6356	24.3087	25.7278	26.0235
L725	hypothetical protein	26538	-1.36405	0.0266936	23.7309	23.7467	23.1605	24.6517	24.9322	25.1463
BAESF_12032.mRNA.1	hypothetical protein	71792	-1.36413	0.0418357	19.7668	20.9033	20.537	20.7494	22.3285	22.2216
BAESF_02126.mRNA.1	Prolactin-2C3	52720	-1.36459	0.18976	23.3436	25.4318	26.1183	24.6985	27.0735	27.2154
BAESF_12114.mRNA.1	hypothetical protein	8604	-1.37326	0.0800892	24.3636	23.7616	23.9574	25.2304	25.2754	25.6966
L117	hypothetical protein	11682	-1.37577	0.0978422	23.9102	22.9573	22.6142	26.2651	23.0715	24.2724
BAESF_05446.mRNA.1	hypothetical protein	71232	-1.37637	0.0250659	21.9729	20.9889	21.7734	22.8943	22.4912	23.4788
BAESF_14502.mRNA.1	hypothetical protein	36147	-1.37706	0.0675968	20.3082	20.2858	21.9342	21.0404	22.6934	22.9256
L74	hypothetical protein	27847	-1.37972	0.209682	27.5251	24.9223	27.2482	28.784	26.7377	28.3131
BAESF_15486.mRNA.1	hypothetical protein	29196	-1.38294	0.0805895	22.6656	23.2203	23.6029	23.9924	24.778	24.8671
BAESF_00133.mRNA.1	hypothetical protein	14261	-1.38709	0.0399453	19.8213	21.3085	20.9528	21.2474	22.6066	22.3898
BAESF_07263.mRNA.1	hypothetical protein	194221	-1.39024	0.0190961	22.005	22.745	22.184	23.1274	23.9757	24.0016
BAESF_00295.mRNA.1	hypothetical protein	73978	-1.39396	0.0224186	19.6278	19.2553	19.6506	20.7755	21.0707	20.8694
BAESF_09958.mRNA.1	hypothetical protein	24617	-1.39716	0.044714	19.2346	19.6263	18.1002	20.2568	20.0414	20.8544
BAESF_04781.mRNA.1	centromere/microtubule-binding protein cbf5	56458	-1.39926	0.110656	24.2892	25.6684	25.5921	26.0182	26.9581	26.7712
BAESF_03006.mRNA.1	small nuclear ribonucleoprotein Sm D3	14673	-1.40289	0.0781628	24.2079	25.8753	25.9076	25.7945	27.1975	27.2075
R401	hypothetical protein	26580	-1.40949	1	21.6444	19.6949	19.281	20.5177	21.9758	22.3552
BAESF_14076.mRNA.1	hypothetical protein	41164	-1.41218	0.0775585	19.3063	21.5252	21.7081	21.2579	22.8273	22.6908
BAESF_03164.mRNA.1	hypothetical protein	89249	-1.41221	0.0315494	22.0582	22.9856	22.0607	22.916	24.3926	24.0325
BAESF_03278.mRNA.1	hypothetical protein	30983	-1.41257	0.056168	20.4989	19.6441	21.7192	21.7442	21.7909	22.5649
BAESF_09724.mRNA.1	hypothetical protein	39781	-1.42107	0.113244	18.9896	20.9054	18.7938	19.4974	22.6893	20.7653
BAESF_06612.mRNA.1	hypothetical protein	59283	-1.43086	0.0453554	21.2723	22.5057	21.5087	22.0196	24.1336	23.4261
BAESF_02327.mRNA.1	hypothetical protein	54509	-1.43739	0.0503777	21.9269	20.9787	19.7367	22.5274	22.0218	22.4053
BAESF_06932.mRNA.1	hypothetical protein	43314	-1.43771	0.0165974	25.7387	26.0932	26.2255	27.1095	27.5993	27.6617
BAESF_05122.mRNA.1	Polyamine N-acetyltransferase 1	27217	-1.43779	0.0521826	21.0556	22.6959	22.3424	22.3335	23.8682	24.2055
BAESF_12610.mRNA.1	hypothetical protein	111683	-1.44496	0.150845	24.979	26.9806	27.0633	26.5373	28.3614	28.4591
BAESF_09280.mRNA.1	hypothetical protein	41039	-1.445	1	22.4249	21.2391	23.8132	24.2109	22.9164	24.6848
BAESF_11063.mRNA.1	hypothetical protein	31550	-1.4508	0.221681	20.315	22.7771	24.3046	21.643	24.6294	25.4767
BAESF_11105.mRNA.1	hypothetical protein	34614	-1.45474	0.10565	25.6085	25.8289	25.8941	26.795	27.4773	27.4234
BAESF_08354.mRNA.1	hypothetical protein	28055	-1.45816	0.124925	21.189	23.2726	24.1479	22.6064	25.0945	25.2831
BAESF_00409.mRNA.1	Small nuclear ribonucleoprotein SmD1b	13978	-1.4608	0.062309	22.8329	24.4154	24.2232	24.3023	26.02	25.5317
BAESF_00705.mRNA.1	hypothetical protein	54026	-1.46163	0.0551887	26.9068	27.9423	28.4227	28.3482	29.7159	29.5926
BAESF_05198.mRNA.1	hypothetical protein	229718	-1.468	1	21.6089	18.7271	20.2785	19.3188	22.4985	23.2011
BAESF_00542.mRNA.1	dolichyl-phosphate-mannose-protein mannosyltransferase pmt3	11280	-1.46948	0.0389143	22.0265	23.298	22.8644	22.9646	24.6416	24.9913
R480	DNA topoisomerase 2	143449	-1.47071	1	19.0317	20.5984	18.9063	19.3905	22.0537	21.5043
BAESF_06264.mRNA.1	hypothetical protein	251066	-1.47084	0.157256	25.1309	26.9243	26.8579	26.4978	28.4145	28.4133
BAESF_00026.mRNA.1	Probable nucleolar protein 5-1	58311	-1.47254	0.149862	19.462	20.9113	22.9469	21.0002	23.5309	23.2067
BAESF_09811.mRNA.1	hypothetical protein	59683	-1.477	0.0442158	20.2433	20.2326	20.5758	20.3618	22.8246	22.2963
BAESF_09699.mRNA.1	Cysteine-rich protein 2-binding protein	13421	-1.47888	0.0495901	20.7585	22.6715	22.2563	22.8296	23.5159	23.7774
BAESF_02447.mRNA.1	hypothetical protein	118750	-1.48267	0.110634	19.145	21.6872	22.3204	21.4883	22.6501	23.4623
BAESF_01908.mRNA.1	hypothetical protein	31370	-1.4917	0.0536885	21.2254	21.356	21.779	21.2738	23.7728	23.7889
BAESF_01184.mRNA.1	hypothetical protein	172812	-1.49921	0.220137	19.3018	23.1381	22.6755	20.8849	24.5107	24.2174
BAESF_10812.mRNA.1	hypothetical protein	102863	-1.50816	0.127533	23.7731	26.224	26.3829	25.4903	27.7375	27.6766
BAESF_05133.mRNA.1	hypothetical protein	33152	-1.5082	0.0740469	20.4888	20.7721	20.9916	20.2501	23.2638	23.2631
BAESF_07579.mRNA.1	hypothetical protein	96636	-1.53792	0.0554198	22.039	23.9198	23.7295	23.3226	25.4241	25.5554
BAESF_02032.mRNA.1	hypothetical protein	76419	-1.54727	0.291552	18.0157	23.2863	22.9335	20.1167	24.7067	24.054
BAESF_15222.mRNA.1	hypothetical protein	9464	-1.54912	0.0956736	21.9841	22.7501	24.553	23.2505	24.5118	26.1723
BAESF_08815.mRNA.1	hypothetical protein	28083	-1.55106	0.0637976	21.5193	23.3133	23.0319	23.0385	24.8776	24.6016
BAESF_02752.mRNA.1	PHD finger-like domain-containing protein 5A	12443	-1.5521	0.027528	22.3359	23.4225	22.9488	23.6445	24.6021	25.1168
BAESF_05649.mRNA.1	hypothetical protein	25332	-1.55232	0.0617794	22.5663	24.5142	24.7666	24.1638	25.7258	26.6145
BAESF_11428.mRNA.1	hypothetical protein	17092	-1.55977	1	19.9892	21.6737	23.4679	21.7362	24.1159	23.9579
BAESF_01939.mRNA.1	hypothetical protein	64499	-1.5601	1	19.1082	19.3448	22.3107	21.4688	22.0138	21.9613
BAESF_00285.mRNA.1	hypothetical protein	73349	-1.56023	0.233159	21.4929	25.1328	25.3604	23.9464	25.9456	26.7748
BAESF_07895.mRNA.1	hypothetical protein	22041	-1.56084	0.0520545	23.925	22.2118	24.0503	25.2206	24.0394	25.6097
BAESF_11473.mRNA.1	hypothetical protein	29503	-1.56118	0.0263783	19.9028	21.385	21.3064	22.5237	22.3665	22.3874
BAESF_00538.mRNA.1	hypothetical protein	45886	-1.56124	0.0520119	20.9397	20.1008	20.7913	20.5923	23.1294	22.7939
BAESF_09473.mRNA.1	hypothetical protein	71979	-1.56542	0.134811	21.0423	24.3361	23.5358	23.0244	25.6628	24.9233
BAESF_03424.mRNA.1	hypothetical protein	40899	-1.5773	0.119029	18.2696	20.4021	21.2072	19.8932	21.8995	22.8181
BAESF_03291.mRNA.1	hypothetical protein	90206	-1.58226	0.039032	21.7046	22.9343	22.6173	22.5787	24.2929	25.1315
BAESF_00429.mRNA.1	hypothetical protein	48061	-1.58254	0.0508278	22.228	24.0475	23.6624	23.6272	25.7343	25.3239
BAESF_00438.mRNA.1	hypothetical protein	50946	-1.58414	0.0289242	21.2293	22.7377	22.9693	22.9941	24.4266	24.2681
BAESF_14522.mRNA.1	hypothetical protein	27947	-1.59024	0.0221892	22.1758	23.8119	22.8992	23.8044	24.9757	24.8776
BAESF_06508.mRNA.1	hypothetical protein	31073	-1.59274	0.124625	25.4561	27.0919	27.458	27.1294	28.7565	28.8983
BAESF_12771.mRNA.1	ATP-dependent RNA helicase dhx8	131857	-1.59809	0.189544	24.1197	27.1803	27.0922	26.1873	28.4848	28.5143
BAESF_06300.mRNA.1	hypothetical protein	73735	-1.59838	0.0326125	22.8302	24.5907	24.2197	24.6152	26.2379	25.5827
BAESF_08376.mRNA.1	hypothetical protein	93429	-1.60396	0.0258928	21.3869	23.3398	23.0434	23.959	24.8851	23.7379
BAESF_08379.mRNA.1	hypothetical protein	75609	-1.61361	0.0109197	20.1761	20.5966	20.6376	21.472	22.7748	22.0043
BAESF_06150.mRNA.1	hypothetical protein	10400	-1.61703	0.0254009	22.2084	23.874	24.1081	24.2501	25.4616	25.3299
BAESF_14728.mRNA.1	hypothetical protein	7022	-1.62217	0.256391	20.6112	25.2048	25.5006	23.1454	26.5189	26.5189
BAESF_13243.mRNA.1	snoRNP complex protein	7498	-1.62488	0.0318045	20.324	22.0655	21.446	21.7338	23.4627	23.5136
BAESF_14580.mRNA.1	hypothetical protein	31248	-1.62524	0.0636809	25.2856	26.1977	26.9444	26.7877	28.1534	28.3624
BAESF_03251.mRNA.1	hypothetical protein	9797	-1.62889	0.0520789	21.9906	23.4397	23.6761	24.0034	25.1184	24.8712
BAESF_00257.mRNA.1	hypothetical protein	32279	-1.63077	0.0255541	29.1769	29.6719	29.2018	30.7552	31.1899	30.9978
BAESF_11448.mRNA.1	hypothetical protein	30655	-1.63281	0.0129435	22.2669	21.7828	22.8736	23.3459	24.013	24.4627
BAESF_05131.mRNA.1	hypothetical protein	21052	-1.63675	0.259886	19.4128	23.4104	24.2156	20.815	25.1957	25.9384
BAESF_04783.mRNA.1	hypothetical protein	29058	-1.64281	0.125747	22.065	24.8797	24.9609	23.6961	26.5216	26.6163
BAESF_11854.mRNA.1	hypothetical protein	39821	-1.65031	0.0458304	20.7371	21.8387	22.6752	22.1281	24.377	23.6967
BAESF_09819.mRNA.1	hypothetical protein	17033	-1.66992	0.0844375	23.2362	20.5305	24.0842	24.4574	23.1511	25.2522
BAESF_02969.mRNA.1	26S proteasome non-ATPase regulatory subunit 7	36793	-1.67655	0.0774073	19.3456	20.8954	22.077	20.5715	23.366	23.4101
R476	putative AAA family ATPase	97429	-1.67974	0.0179437	26.8797	27.7451	26.7416	28.4474	29.1662	28.7922
BAESF_03796.mRNA.1	hypothetical protein	31646	-1.69275	0.107255	18.9018	20.3227	23.1345	22.7061	21.4285	23.3027
BAESF_04595.mRNA.1	Crooked neck-like protein 1	79344	-1.69594	0.0614723	24.1988	26.3062	26.6093	26.4729	27.748	27.9811
BAESF_03479.mRNA.1	hypothetical protein	22941	-1.6969	0.0414444	20.6918	18.9035	22.0984	22.6912	21.8896	22.2035
BAESF_15160.mRNA.1	hypothetical protein	20929	-1.6973	1	20.1785	19.6754	20.342	20.5391	22.0765	22.6723
BAESF_15216.mRNA.1	hypothetical protein	21176	-1.69735	1	19.5942	18.6646	18.718	19.6307	21.9028	20.5354
BAESF_04023.mRNA.1	Pre-mRNA cleavage factor Im subunit 2	29983	-1.70646	0.0367035	18.9353	20.2746	19.937	19.8782	22.6846	21.7035
BAESF_04444.mRNA.1	hypothetical protein	63614	-1.70827	0.0777075	20.9025	22.0987	18.938	20.6699	23.0805	23.3136
BAESF_14221.mRNA.1	hypothetical protein	42353	-1.71713	0.0416285	22.5052	24.0249	25.1075	24.3819	26.163	26.244
BAESF_10143.mRNA.1	hypothetical protein	74619	-1.71748	0.156849	25.5485	23.7966	25.5146	27.1161	25.7798	27.1162
BAESF_13263.mRNA.1	hypothetical protein	133382	-1.72293	0.0190026	22.4862	22.8404	22.9523	23.38	25.7396	24.3281
BAESF_15326.mRNA.1	hypothetical protein	64217	-1.72917	0.118497	21.0368	23.3908	23.8795	22.7815	25.2555	25.4576
BAESF_10224.mRNA.1	Proteasome subunit alpha type-5	27199	-1.73168	0.0189461	22.1242	22.671	23.2958	23.5443	24.8443	24.8974
BAESF_03882.mRNA.1	hypothetical protein	65722	-1.73489	0.0889444	21.8511	25.1387	21.6242	23.9691	25.543	24.3066
BAESF_13610.mRNA.1	hypothetical protein	32782	-1.74222	1	19.6657	19.2995	21.9043	21.8108	21.5292	22.756
BAESF_15039.mRNA.1	U5 small nuclear ribonucleoprotein	38484	-1.74376	0.0535163	23.5062	24.9923	25.6774	25.4455	26.9855	26.9762
R730	putative CfxQ-like protein	46782	-1.74908	0.0126176	22.7884	22.1628	22.4109	23.5286	24.5803	24.5004
BAESF_13286.mRNA.1	hypothetical protein	25485	-1.76096	0.00609686	17.1688	17.8818	18.3434	19.8458	19.5505	19.2805
BAESF_12970.mRNA.1	hypothetical protein	51749	-1.76248	0.0252141	19.9622	21.2665	19.3754	21.1409	23.0482	21.7024
BAESF_02471.mRNA.1	hypothetical protein	23807	-1.76876	0.00530565	20.9741	22.0914	22.0078	23.6552	23.6109	23.1135
BAESF_00186.mRNA.1	hypothetical protein	44828	-1.77443	0.084842	20.0644	19.7232	21.7122	20.9008	24.7359	21.1865
BAESF_07996.mRNA.1	hypothetical protein	110525	-1.77607	0.00976357	20.4707	20.8614	20.5354	21.6228	22.8203	22.7526
BAESF_00304.mRNA.1	hypothetical protein	53081	-1.78112	0.0217884	21.3586	22.6949	22.7147	22.9941	24.26	24.8574
BAESF_08077.mRNA.1	hypothetical protein	78899	-1.78802	0.0372567	23.3966	25.2651	24.7241	25.5075	26.8574	26.385
BAESF_01235.mRNA.1	hypothetical protein	24379	-1.78992	1	20.259	18.8606	18.8945	20.23	20.5527	22.6012
BAESF_11182.mRNA.1	hypothetical protein	30017	-1.8081	0.00615149	21.7799	20.5933	21.9719	23.4611	22.8417	23.4666
R665	putative oxidoreductase	54465	-1.80968	0.0418741	22.2407	23.4836	21.947	22.7789	25.3401	24.9814
BAESF_10614.mRNA.1	hypothetical protein	165242	-1.81716	0.103345	22.9175	25.6756	25.4236	25.0708	27.2432	27.1541
BAESF_15097.mRNA.1	hypothetical protein	34926	-1.81719	0.0277516	19.9943	20.1682	20.4677	20.2234	23.2809	22.5775
BAESF_13996.mRNA.1	hypothetical protein	48682	-1.81835	0.0485306	23.0994	25.0591	24.9738	25.1618	26.7538	26.6718
L87	hypothetical protein	20055	-1.82459	0.0935263	27.3635	25.091	26.4051	29.0623	27.1859	28.0852
BAESF_10065.mRNA.1	hypothetical protein	32703	-1.83075	0.0158306	22.8912	23.4418	24.0156	24.4054	25.6674	25.7681
BAESF_02619.mRNA.1	hypothetical protein	20178	-1.83106	0.0976256	21.9192	21.2298	19.4357	24.4701	20.1229	23.4849
BAESF_03403.mRNA.1	hypothetical protein	44826	-1.847	0.0343797	25.3923	26.1174	26.5858	27.0771	28.1097	28.4497
BAESF_09727.mRNA.1	hypothetical protein	34191	-1.84772	0.0113053	23.8716	24.8429	24.7894	25.5688	26.7625	26.7157
BAESF_02569.mRNA.1	hypothetical protein	89042	-1.84891	0.142955	23.53	26.8209	27.1079	26.5233	28.1551	28.3271
BAESF_12122.mRNA.1	hypothetical protein	56528	-1.85093	0.0473706	19.9385	22.2413	21.8509	21.3635	24.0472	24.1728
BAESF_15196.mRNA.1	hypothetical protein	10627	-1.87187	0.0451828	24.3155	23.5791	24.8722	26.2326	25.2466	26.9032
BAESF_09518.mRNA.1	hypothetical protein	88266	-1.87704	0.0682776	23.088	25.9174	25.198	25.7494	27.4282	26.6569
BAESF_13833.mRNA.1	hypothetical protein	15161	-1.9026	0.0087471	26.8314	27.7335	27.7871	28.7954	29.4147	29.8498
BAESF_00557.mRNA.2	hypothetical protein	54325	-1.90362	0.014741	21.927	23.1466	22.8266	23.7738	24.8421	24.9951
BAESF_05983.mRNA.1	Splicing factor 3B subunit 1	124729	-1.90602	0.098236	21.4505	24.9067	24.6531	23.5574	26.5364	26.6346
BAESF_00250.mRNA.1	hypothetical protein	70799	-1.90836	0.0249985	24.9683	26.2686	26.4585	27.0773	27.9834	28.3598
BAESF_04211.mRNA.1	hypothetical protein	37142	-1.9088	1	20.7163	19.8232	19.8014	21.0226	23.0825	21.9622
BAESF_09527.mRNA.1	Pre-mRNA-processing-splicing factor 8	272838	-1.92042	0.139492	22.3076	25.9797	26.0623	23.9901	27.9281	28.1928
BAESF_03900.mRNA.1	hypothetical protein	74066	-1.92081	0.100312	20.6433	24.2507	23.9712	22.7704	25.7124	26.1448
BAESF_04927.mRNA.1	hypothetical protein	31324	-1.92651	0.0451529	19.6115	21.6985	21.877	21.6735	24.7074	22.5855
BAESF_08088.mRNA.1	Splicing factor 3B subunit 4	34112	-1.93597	0.025972	21.0601	22.3472	23.0529	22.7819	24.2855	25.2007
BAESF_03405.mRNA.1	hypothetical protein	62438	-1.94584	0.0159532	22.4962	23.8523	24.1149	24.8219	25.6043	25.8748
BAESF_00883.mRNA.1	hypothetical protein	136272	-1.95424	0.0432668	23.7569	25.6816	25.6984	25.668	27.5631	27.7685
BAESF_13680.mRNA.1	hypothetical protein	68171	-1.98648	0.033174	21.2952	22.882	23.7378	22.8473	25.4512	25.5758
BAESF_07397.mRNA.1	Histone-binding protein rbbp4	47238	-1.99493	0.00830841	20.6035	21.2837	21.6426	22.1873	24.0576	23.2696
BAESF_03998.mRNA.1	U6 snRNA-associated Sm-like protein LSm2	11402	-2.01307	0.00797706	19.7107	19.9972	20.1506	20.6078	22.6865	22.6034
BAESF_15278.mRNA.1	hypothetical protein	45816	-2.01849	0.0543837	22.8432	24.5863	25.4356	24.9417	26.9279	27.051
BAESF_10460.mRNA.1	DNA-directed RNA polymerase II subunit RPB3	34981	-2.03678	0.00738593	20.5588	21.9607	21.8542	22.5021	24.1766	23.8055
BAESF_09940.mRNA.1	hypothetical protein	61551	-2.05433	0.00980861	21.0356	22.3897	21.7639	22.9473	24.0669	24.338
BAESF_15174.mRNA.1	hypothetical protein	120086	-2.05528	0.0382738	20.8153	23.3649	24.012	23.4934	24.7586	26.1061
BAESF_07916.mRNA.1	hypothetical protein	16138	-2.05579	0.0215947	21.0499	19.1285	22.4576	22.8828	22.6252	23.2954
BAESF_05347.mRNA.1	hypothetical protein	56999	-2.05912	1	20.4649	20.2378	20.9135	23.7923	23.1928	20.8084
BAESF_10219.mRNA.1	hypothetical protein	54022	-2.06293	0.0301576	23.4963	25.463	26.1432	25.9266	27.4513	27.9133
BAESF_06969.mRNA.1	hypothetical protein	67339	-2.0811	0.0317736	22.9479	24.8129	24.4721	24.6448	26.9357	26.8957
BAESF_09074.mRNA.1	hypothetical protein	61977	-2.09176	0.00201007	20.5622	20.0062	20.7626	21.9219	22.8214	22.863
BAESF_14056.mRNA.1	hypothetical protein	47498	-2.09549	0.0307821	20.5346	22.7406	22.3641	22.1616	24.956	24.8082
R857	hypothetical protein	21442	-2.10989	0.0988852	25.4836	22.8443	24.5773	27.1059	25.3558	26.7732
BAESF_11828.mRNA.1	hypothetical protein	30091	-2.11639	0.00948922	19.295	19.6007	19.8039	20.1571	21.9928	22.8989
BAESF_14069.mRNA.1	hypothetical protein	31302	-2.13364	0.01739	22.6289	24.1303	24.4526	24.8856	26.0637	26.6634
BAESF_15228.mRNA.2	hypothetical protein	17893	-2.1461	0.0577956	22.1538	23.9992	25.2473	25.8158	26.751	25.2717
AccaoMp04	A single continuous orf encodes cox1 and cox2	99214	-2.16113	0.0390492	23.8722	20.1105	23.3772	25.5259	24.2344	24.0831
BAESF_04848.mRNA.1	hypothetical protein	111636	-2.17828	0.0559018	24.4474	27.0838	26.6443	27.1363	28.6031	28.9708
BAESF_07668.mRNA.1	DNA-directed RNA polymerase II subunit RPB1	197671	-2.17938	0.040451	21.2097	24.3545	23.1394	23.346	26.1355	25.7603
BAESF_11129.mRNA.1	DNA-dependent RNA polymerase II	135297	-2.18791	0.0213319	21.0432	24.0299	23.6161	24.1754	25.7447	25.3329
BAESF_07922.mRNA.1	hypothetical protein	9391	-2.19069	0.00903125	24.0936	22.861	24.503	26.3707	25.2543	26.4048
BAESF_13879.mRNA.1	hypothetical protein	64122	-2.193	0.023278	24.0446	24.5462	23.2267	25.06	26.4814	26.8551
BAESF_01305.mRNA.1	hypothetical protein	57710	-2.21844	0.0278792	18.5749	22.1222	22.1648	22.6457	23.9108	22.9607
BAESF_14139.mRNA.1	hypothetical protein	105865	-2.23351	0.0712032	20.5374	24.8158	24.2769	23.358	26.4468	26.5257
BAESF_09814.mRNA.1	protein with putative role during mitosis	27525	-2.23451	0.0109428	18.8878	20.6049	20.2678	20.7358	23.1924	22.5359
BAESF_14267.mRNA.1	hypothetical protein	182458	-2.2722	0.0492775	22.8312	24.0567	23.8381	24.2639	26.9754	26.3032
R789	putative ankyrin repeat protein	48084	-2.27925	1	19.4905	21.806	22.0227	23.0535	23.6488	23.4546
R459	hypothetical protein	21802	-2.29504	0.0092368	20.8679	19.0456	18.6011	22.4234	20.5977	22.3786
BAESF_10682.mRNA.1	RuvB-like protein 1	49260	-2.33199	0.00348912	21.3147	21.8683	21.572	22.5123	24.5206	24.718
L550	hypothetical protein	16640	-2.35831	0.031986	22.1637	20.8128	22.5365	24.908	23.0906	24.5893
BAESF_06309.mRNA.1	hypothetical protein	61655	-2.374	1	19.4956	19.1751	18.8589	22.6333	22.4765	19.5417
L77	hypothetical protein	28899	-2.39715	0.0897472	26.6528	23.3353	26.6685	28.8837	26.5848	28.3797
R614	putative band 7 family protein	33771	-2.42243	1	19.8939	19.2954	17.6418	20.425	22.1146	21.5589
BAESF_14512.mRNA.1	multicatalytic endopeptidase	34824	-2.43384	0.0013909	18.9485	18.9398	19.1278	20.3313	21.8559	22.1305
BAESF_03950.mRNA.1	Splicing factor 3A subunit 2	25904	-2.4982	0.0357035	19.4074	23.2654	22.6751	23.3009	24.6129	24.9287
BAESF_08408.mRNA.1	hypothetical protein	25350	-2.51279	0.0409854	21.0455	24.7389	23.8633	23.3184	26.5156	27.3521
BAESF_07919.mRNA.1	hypothetical protein	95656	-2.53193	0.00994574	19.9245	20.7389	19.3882	20.4442	23.7268	23.4764
BAESF_00025.mRNA.1	Proteasome subunit alpha 1	27658	-2.54412	0.00463169	20.6037	20.6252	23.131	23.3093	24.2697	24.4133
BAESF_07365.mRNA.1	hypothetical protein	74777	-2.55111	0.00794394	18.9122	21.814	21.8452	22.6205	23.8024	23.8018
BAESF_11169.mRNA.1	hypothetical protein	26053	-2.5928	0.0141751	21.7874	22.354	24.7318	24.327	25.9734	26.3512
BAESF_05581.mRNA.1	hypothetical protein	40678	-2.59597	0.0353039	16.9259	21.5476	19.4043	20.0732	22.56	23.0325
BAESF_12541.mRNA.1	hypothetical protein	108855	-2.60731	1	18.9504	20.8026	19.9348	22.5596	22.2219	22.7283
L887	putative JmjC domain-containing protein	70945	-2.62932	1	18.9485	18.9398	19.1278	20.6184	21.8707	22.415
BAESF_11106.mRNA.1	hypothetical protein	73435	-2.64293	1	19.0917	19.8082	19.9052	21.311	23.1235	22.2995
BAESF_05713.mRNA.1	hypothetical protein	36493	-2.7171	0.0229642	18.6357	22.7397	23.3992	23.3902	24.7936	24.7421
BAESF_09470.mRNA.1	hypothetical protein	127311	-2.75698	1	20.1676	18.9738	18.7761	20.8089	22.499	22.8805
BAESF_15288.mRNA.1	hypothetical protein	71820	-2.75773	0.00919518	22.447	24.4535	24.4352	25.7144	26.7744	27.12
BAESF_04324.mRNA.1	hypothetical protein	82349	-2.82509	0.0049013	18.65	21.2266	21.5368	22.3917	23.1791	24.3179
BAESF_09108.mRNA.1	hypothetical protein	21448	-2.85159	0.0148337	23.3002	23.9243	20.2983	24.9507	25.6563	25.4707
BAESF_08966.mRNA.1	hypothetical protein	56563	-2.98533	0.0211337	18.1745	22.119	23.2228	22.7599	24.8277	24.8847
BAESF_13095.mRNA.1	hypothetical protein	49895	-3.16753	0.00808921	20.0615	20.9107	19.7309	22.2749	23.8082	24.1226
L101	hypothetical protein	39486	-3.27625	1	19.9863	19.8998	20.7137	23.3162	23.8373	23.2751
BAESF_02307.mRNA.1	hypothetical protein	25124	-3.52939	3.01816e-05	19.0364	18.6712	18.5284	21.754	22.0858	22.9843
BAESF_00115.mRNA.1	5-hydroxytryptamine receptor 2A	15047	-3.682	1	20.5404	20.2639	20.0556	23.4089	24.3671	24.13
BAESF_13585.mRNA.1	hypothetical protein	66945	-3.84415	0.00251083	20.4794	21.9634	21.4092	22.8653	24.7706	27.7485
BAESF_04041.mRNA.1	hypothetical protein	22849	-4.25637	1	18.9485	18.9398	19.1278	22.9182	23.5316	23.3355

## Sheet: R443-HA IP-MS
accession	protein name	mol. weight (Da)	R443 vs WT2		log2(filtered, normalized and imputed abundances)
			log2(Fold Change)	p-value	R443-R1	R443-R2	R443-R3	WT2-R1	WT2-R2	WT2-R3
R443	thioredoxin domain-containing protein	19438	9.20092	1.93289e-09	31.6157	31.4404	30.9888	22.6728	21.9967	21.7726
L323	uncharacterized myristoylated membrane protein	29397	5.22245	1.79761e-05	23.7012	24.8657	24.9259	19.2337	19.5472	19.0445
L446	putative patatin-like phospholipase	37991	4.40877	3.46493e-06	24.4553	23.6118	22.9846	19.2337	19.5472	19.0445
L487	hypothetical protein	37712	4.23737	2.92368e-06	25.683	26.3501	25.7376	21.2908	21.8796	21.8882
R387	hypothetical protein	30067	3.90607	2.31944e-05	23.7366	23.4972	22.3098	19.2337	19.5472	19.0445
R335	hypothetical protein	39624	3.86164	1.27248e-05	23.1112	23.5853	22.7137	19.2337	19.5472	19.0445
R513b	hypothetical protein	10721	3.54843	0.000210501	24.659	25.9199	26.2546	21.119	22.6577	22.4114
L593	putative prolyl 4-hydroxylase	27901	3.49283	6.30573e-05	22.5707	23.8137	21.9195	19.2337	19.5472	19.0445
R595	putative peptidase S9	34159	3.40787	0.000112097	23.6863	22.8172	21.5455	19.2337	19.5472	19.0445
L520	putative BTB/POZ domain-containing protein	96215	3.12	0.00490624	25.501	23.366	22.3614	20.8528	19.7874	21.2281
R317	hypothetical protein	26899	2.94137	0.000382636	23.7906	24.3378	24.778	20.4103	21.8564	21.8155
L373	uncharacterized glycosyltransferase	29928	2.56564	0.000160744	21.715	21.8114	21.9959	19.2337	19.5472	19.0445
R521	probable ubiquitin-conjugating enzyme E2	159008	2.34828	0.00680986	21.3369	22.2595	22.8728	19.8193	18.6808	20.9243
BAESF_06602.mRNA.1	hypothetical protein	92623	2.18354	0.00677713	21.9024	22.7234	23.5112	20.0945	20.8364	20.6555
R260	DnaJ-like protein	45201	2.05603	0.00900699	22.6828	23.1749	23.6199	22.3904	20.4991	20.42
R369	hypothetical protein	51427	2.02716	0.00156769	21.7	21.5918	22.1464	19.9366	19.7321	19.6879
BAESF_10627.mRNA.1	hypothetical protein	90129	1.63036	0.0101022	23.4952	23.5214	23.5457	21.374	22.4944	21.8027
BAESF_11776.mRNA.1	hypothetical protein	65820	2.3559	0.010533	22.1936	22.3653	21.9875	21.7325	19.4874	18.2587
R466	hypothetical protein	44733	2.23402	0.0133279	22.0675	23.7814	24.1088	22.1076	21.679	19.469
BAESF_03173.mRNA.1	hypothetical protein	92818	1.4239	0.0138204	22.9205	23.5509	23.4646	22.2068	21.8169	21.6406
BAESF_09846.mRNA.1	hypothetical protein	114301	2.26525	0.02324	21.8945	22.9428	23.8277	20.4139	21.4303	20.0251
R445	putative J domain-containing protein	42221	1.53613	0.024868	22.6708	23.948	23.3035	21.2483	22.1416	21.924
R506	hypothetical protein	36644	1.53639	0.0265773	23.959	25.8341	25.1755	22.9267	23.5959	23.8367
L397	hypothetical protein	66690	1.31303	0.0287486	24.5079	24.2246	24.1919	23.0636	23.4158	22.5059
BAESF_14797.mRNA.1	hypothetical protein	471680	1.68314	0.0299263	23.6306	24.8699	25.5059	22.7754	22.8696	23.312
L906	probable cholinesterase	64868	1.66342	0.0301731	23.6931	22.1347	22.0237	21.7845	20.8917	20.1849
R141	putative dTDP-D-glucose 4%2C6-dehydratase	36874	1.40883	0.0312209	22.0712	22.6146	22.7018	20.5652	20.5349	22.0609
BAESF_14721.mRNA.1	hypothetical protein	250068	1.19749	0.0324612	24.802	24.2828	24.5121	23.7997	23.106	23.0988
R505	hypothetical protein	46040	1.49064	0.0360745	24.0124	23.7355	24.2817	22.9107	23.0647	21.5822
L442	hypothetical protein	139334	1.22534	0.0366778	24.7242	25.0101	25.2166	23.335	24.0425	23.8974
L244	DNA-directed RNA polymerase subunit 2	135691	2.08828	0.040784	21.9477	23.0008	21.4108	20.4149	20.3654	19.3142
BAESF_01970.mRNA.1	hypothetical protein	135265	2.37652	0.0435947	22.3531	21.4585	24.2765	20.1929	18.19	22.5756
BAESF_07364.mRNA.1	hypothetical protein	55347	1.4565	0.0447656	24.0087	23.0109	23.8407	22.8423	21.43	22.2185
BAESF_09820.mRNA.1	V-type proton ATPase catalytic subunit A	67880	1.16253	0.0460386	25.9194	26.3391	26.6589	25.1495	24.8636	25.4168
BAESF_13141.mRNA.1	Luminal-binding protein 4	73451	1.59773	0.0460956	26.6417	26.3791	26.188	22.9951	25.5863	25.8342
L279	putative ankyrin repeat protein	54711	1.45735	0.0509786	22.0073	23.152	21.7906	19.8125	22.0201	20.7452
BAESF_04058.mRNA.1	hypothetical protein	20210	1.70986	0.0513991	23.428	22.5815	23.7803	22.3903	22.2507	20.0192
BAESF_04396.mRNA.1	60S ribosomal protein L3	45111	1.14418	0.0609477	28.1708	26.752	27.574	25.9336	26.219	26.9117
R659	putative EGF-like domain-containing protein	57973	1.47707	0.0633374	22.0371	23.6094	23.2707	20.8135	22.1069	21.5656
BAESF_00453.mRNA.1	hypothetical protein	383775	1.56144	0.0661293	22.1742	24.1385	24.5934	23.2036	21.2255	21.7927
BAESF_10161.mRNA.1	hypothetical protein	67701	1.11421	0.0706581	25.5159	25.4343	25.564	25.124	24.4863	23.5614
L230	probable procollagen-lysine%2C2-oxoglutarate 5-dioxygenase	103501	1.18831	0.0725398	25.2084	25.1015	25.7533	24.8938	24.0942	23.5103
BAESF_11788.mRNA.1	hypothetical protein	23386	1.45299	0.0736574	26.363	25.621	25.4437	23.4129	25.6161	24.0398
R832_R833	glucose-methanol-choline oxidoreductase	60828	1.2393	0.0751651	23.7444	23.2702	24.4368	23.0362	21.3644	23.3329
BAESF_13050.mRNA.1	hypothetical protein	127203	1.17468	0.0757554	22.58	22.2971	22.4285	22.1329	21.4848	20.1637
BAESF_07187.mRNA.1	hypothetical protein	54683	1.51767	0.0772959	23.3465	21.8431	21.0223	21.322	20.0139	20.3229
BAESF_06930.mRNA.1	hypothetical protein	103385	1.40537	0.0819912	23.3152	22.9888	22.0194	22.9315	19.8402	21.3356
BAESF_05779.mRNA.1	hypothetical protein	33355	1.75648	0.0835923	23.5247	26.1097	25.1354	23.1806	24.1581	22.1616
R435	hypothetical protein	47400	1.17789	0.0862909	19.3851	21.3515	20.6224	19.2337	19.5472	19.0445
L737	hypothetical protein	28147	1.0001	0.0908277	20.7128	20.2583	21.2475	20.1794	19.81	19.229
BAESF_05143.mRNA.1	hypothetical protein	26086	1.23241	0.0922425	23.7326	23.0872	23.6136	22.348	21.1345	23.2537
BAESF_11789.mRNA.1	40S ribosomal protein S28	7801	1.21073	0.0944032	24.8712	23.6097	24.3874	23.8849	21.9281	23.4232
L780	uncharacterized dTDP-4-dehydrorhamnose reductase domain protein	32906	1.09923	0.0945286	23.7889	22.746	22.7	22.9204	21.7083	21.3086
BAESF_01768.mRNA.1	hypothetical protein	147773	1.37287	0.095507	19.9108	20.41	21.6232	19.2337	19.5472	19.0445
BAESF_12423.mRNA.1	hypothetical protein	93121	1.24715	0.0961135	22.6485	23.6339	23.6994	23.1297	22.4826	20.6281
BAESF_10512.mRNA.1	60S ribosomal protein L38	8147	1.0662	0.0989363	24.3543	23.5372	23.7399	22.016	23.4368	22.9801
BAESF_13689.mRNA.1	hypothetical protein	24641	1.23351	0.103357	20.4765	22.0943	21.1134	20.8097	20.1639	19.0099
L611	putative ATP-binding	107817	1.04593	0.105546	24.4825	25.3061	24.5497	24.1604	23.9145	23.1256
L410	putative core protein	75338	1.04171	0.109261	24.4759	25.1386	24.7152	24.1301	23.1282	23.9463
BAESF_06337.mRNA.1	hypothetical protein	72698	1.09369	0.110059	25.2909	26.0736	26.3409	24.5281	23.9265	25.9697
BAESF_05773.mRNA.1	3-ketoacyl-CoA thiolase A, peroxisomal	44895	1.16704	0.110784	19.3716	20.751	21.0788	19.239	18.2705	20.1909
R811	putative ariadne-like ring finger protein	112252	1.15099	0.114877	23.816	25.5215	23.8298	23.5533	23.3662	22.7949
BAESF_05630.mRNA.1	hypothetical protein	56147	1.33561	0.118096	22.98	23.2288	24.7827	23.1261	20.5627	23.2959
BAESF_07951.mRNA.1	hypothetical protein	123789	1.39824	0.118327	22.1878	22.7221	22.2685	22.2227	21.9425	18.8185
BAESF_09052.mRNA.1	hypothetical protein	136472	1.06951	0.124302	21.9738	20.4683	20.6807	20.0739	20.4676	19.3728
R497	bifunctional dihydrofolate reductase-thymidylate synthase	65063	1.33316	0.125375	21.2565	23.5042	23.166	21.6118	20.172	22.1434
L274	hypothetical protein	23506	1.12746	0.129401	26.0699	24.7545	24.7274	24.9588	23.8801	23.3305
BAESF_10642.mRNA.1	Arp2/3 complex subunit, actin nucleation center	47983	1.22409	0.162309	23.9567	25.6793	24.6871	23.2987	23.939	23.4132
R616	hypothetical protein	39779	1.07905	0.169725	27.4362	27.2806	26.6564	26.9753	26.6329	24.528
BAESF_15451.mRNA.1	hypothetical protein	14021	1.02489	0.170776	22.2557	20.5763	22.2282	22.0415	19.8036	20.1404
R545	HMG box-containing protein	29882	1.04302	0.172452	23.5229	23.3775	23.1461	21.689	23.1076	22.1207
BAESF_04310.mRNA.1	hypothetical protein	32581	1.78229	0.193385	21.9706	25.5532	24.5499	21.5662	23.4055	21.7552
BAESF_00900.mRNA.1	Actin-1	41676	1.09831	0.212495	30.1978	32.2908	31.0993	29.9318	30.8237	29.5375
BAESF_03268.mRNA.1	hypothetical protein	34074	1.014	0.214974	23.7023	23.4437	24.563	23.9877	21.1903	23.489
BAESF_14767.mRNA.1	Fructose-bisphosphate aldolase 5, cytosolic	38738	1.32096	0.215488	25.1455	23.9274	25.3017	22.4233	23.0147	24.9738
BAESF_03882.mRNA.1	hypothetical protein	65722	1.21693	0.217749	26.9734	25.5729	24.9231	23.9691	25.543	24.3066
BAESF_12605.mRNA.1	T-complex protein 1 subunit theta	57627	1.02396	0.219358	22.2334	22.6827	22.1397	20.6841	21.6076	21.6921
BAESF_04932.mRNA.1	Myosin-2 heavy chain, non muscle	171216	2.61012	0.22121	22.2215	27.2811	26.82	19.9376	25.9622	22.5924
BAESF_09848.mRNA.1	hypothetical protein	42333	1.00583	0.242586	23.8411	25.7368	24.6587	23.4696	24.6204	23.1291
BAESF_08826.mRNA.1	hypothetical protein	15165	1.13701	0.25039	23.0773	23.1477	24.8898	23.2251	20.3208	24.1579
BAESF_08350.mRNA.1	hypothetical protein	70954	1.019	0.251338	20.9417	20.5423	23.8274	20.8544	20.4963	20.9038
BAESF_12112.mRNA.1	hypothetical protein	60412	1.14854	0.260542	22.0147	22.4148	24.2452	22.4449	19.5679	23.2163
BAESF_11222.mRNA.1	hypothetical protein	22300	1.10499	0.262297	24.3375	22.5071	22.6589	23.5719	21.886	20.7306
BAESF_04999.mRNA.1	Profilin-1B	12939	1.15622	0.275848	23.4089	23.0332	25.6004	21.7529	21.723	25.0978
BAESF_10352.mRNA.1	hypothetical protein	48749	1.0712	0.313346	21.4341	23.2158	24.4669	22.9847	19.6494	23.2692
BAESF_01990.mRNA.1	hypothetical protein	37701	1.2572	0.348322	22.1017	23.1754	25.7368	22.301	19.9904	24.951
BAESF_14126.mRNA.1	hypothetical protein	8140	3.86491	1	23.9796	23.0505	21.5843	20.8909	18.7466	17.3822
R648	hypothetical protein	43404	2.72135	1	21.3212	21.8178	22.8503	19.2337	19.5472	19.0445
BAESF_03238.mRNA.1	hypothetical protein	96625	2.49773	1	22.2831	22.3115	22.715	20.966	19.3505	19.5001
BAESF_02791.mRNA.1	hypothetical protein	68463	2.47906	1	21.0768	21.8285	21.8518	16.231	20.6076	20.4812
BAESF_02806.mRNA.1	hypothetical protein	200371	2.23956	1	22.1185	21.9096	20.7875	19.86	18.8626	19.3744
BAESF_01676.mRNA.1	Tryptophan--tRNA ligase, cytoplasmic	45868	2.22147	1	22.0823	21.8971	21.4907	20.1022	19.7201	18.9834
BAESF_11497.mRNA.1	hypothetical protein	30401	2.12252	1	24.187	25.4431	24.0831	22.1528	23.4101	21.7827
BAESF_05346.mRNA.1	Serine/threonine-protein phosphatase 6 catalytic subunit	35114	2.01095	1	23.9004	22.3445	23.0566	20.6295	20.2109	22.4283
BAESF_03131.mRNA.1	hypothetical protein	24108	2.00847	1	23.116	22.3609	22.3788	19.8165	21.1666	20.8472
BAESF_11210.mRNA.1	hypothetical protein	29119	1.99862	1	21.2266	21.5575	21.0371	19.2337	19.5472	19.0445
BAESF_04304.mRNA.1	hypothetical protein	91824	1.95378	1	21.1944	20.7609	21.7314	19.2337	19.5472	19.0445
BAESF_13070.mRNA.1	hypothetical protein	118373	1.94446	1	21.5714	20.7956	21.9721	19.8847	19.637	18.984
BAESF_10372.mRNA.1	hypothetical protein	52711	1.90675	1	20.9974	21.348	21.2002	19.2337	19.5472	19.0445
R655	putative glycosyltransferase	37541	1.89339	1	21.7179	20.8099	22.2163	16.327	20.9723	21.7646
BAESF_14775.mRNA.1	hypothetical protein	32232	1.87668	1	21.3277	20.9657	21.162	19.2337	19.5472	19.0445
BAESF_00273.mRNA.1	Ras- protein Rab-2A	22614	1.86455	1	23.7876	23.3014	23.5421	23.0016	20.9679	21.068
BAESF_13167.mRNA.1	hypothetical protein	76269	1.86399	1	21.6866	21.0442	21.6638	19.8005	20.0572	18.945
BAESF_10413.mRNA.1	hypothetical protein	109450	1.86198	1	21.9615	21.6466	21.4735	20.8143	18.9696	19.7117
BAESF_01996.mRNA.1	hypothetical protein	79800	1.83397	1	21.4066	21.2287	20.692	19.2337	19.5472	19.0445
BAESF_03367.mRNA.1	hypothetical protein	10432	1.78046	1	21.2638	21.6001	20.3029	19.2337	19.5472	19.0445
BAESF_12024.mRNA.1	hypothetical protein	20367	1.77615	1	22.8702	21.8869	23.4493	21.0569	21.1478	20.6733
BAESF_12370.mRNA.1	hypothetical protein	51468	1.75947	1	21.1784	22.1089	22.5547	20.6563	20.444	19.4634
BAESF_01563.mRNA.1	hypothetical protein	7859	1.61362	1	23.8574	23.0315	23.2734	21.672	21.5172	22.1323
L204	hypothetical protein	52307	1.56658	1	20.7575	21.3281	22.052	20.0995	19.555	19.7833
BAESF_03619.mRNA.1	hypothetical protein	29316	1.51778	1	22.6546	22.5257	21.2822	20.9848	20.9865	19.9379
BAESF_00619.mRNA.1	T-complex protein 1 subunit delta	57354	1.49681	1	22.0707	21.6943	21.5633	19.3244	20.7104	20.8031
BAESF_06666.mRNA.1	AP-1 complex subunit mu-1-Iike	49105	1.42982	1	21.8777	22.8735	22.2175	20.9999	21.0792	20.6002
BAESF_08249.mRNA.1	hypothetical protein	52594	1.42757	1	22.7083	21.9078	22.2696	20.9638	19.9339	21.7052
BAESF_10554.mRNA.1	hypothetical protein	63715	1.40848	1	21.9406	22.1724	22.5947	20.8311	22.0113	19.6399
BAESF_02798.mRNA.1	hypothetical protein	23156	1.39699	1	22.7022	20.394	21.7998	21.1601	19.6654	19.8796
BAESF_00269.mRNA.1	hypothetical protein	32022	1.39592	1	21.3367	20.7842	20.2011	19.2985	19.5842	19.2516
BAESF_12240.mRNA.1	hypothetical protein	46092	1.37572	1	21.6856	22.4022	20.4338	20.8614	19.5054	20.0276
L567	hypothetical protein	37169	1.35498	1	22.5727	21.9011	22.1726	21.3758	20.822	20.3837
BAESF_09931.mRNA.1	hypothetical protein	31422	1.32818	1	23.298	22.9767	24.1986	21.8622	21.4739	23.1526
BAESF_05514.mRNA.1	hypothetical protein	66976	1.30691	1	22.0764	21.5205	21.244	20.8504	19.7455	20.3243
R627	hypothetical protein	71982	1.28062	1	22.5305	20.4243	21.7115	21.3661	19.8467	19.6116
BAESF_00299.mRNA.1	hypothetical protein	86400	1.27678	1	21.265	20.8366	19.5542	19.2337	19.5472	19.0445
BAESF_00323.mRNA.1	hypothetical protein	43398	1.27016	1	21.8201	21.3149	22.977	19.236	21.087	21.9785
BAESF_15033.mRNA.1	hypothetical protein	88660	1.24147	1	22.461	22.0525	22.3177	21.6108	20.8201	20.6759
BAESF_01271.mRNA.1	hypothetical protein	64554	1.17277	1	24.045	24.5454	26.7535	21.1932	24.9545	25.6778
BAESF_12176.mRNA.1	hypothetical protein	49689	1.17249	1	20.8869	21.4452	21.2229	20.6467	20.3239	19.067
BAESF_03286.mRNA.1	hypothetical protein	81211	1.11217	1	21.3518	21.0059	23.3402	20.9019	20.5281	20.9313
BAESF_03459.mRNA.1	hypothetical protein	50075	1.09779	1	21.638	22.3154	24.4075	22.1124	19.7739	23.1814
BAESF_06299.mRNA.1	T-complex protein 1 subunit eta	59626	1.06564	1	20.0252	18.677	22.2117	19.6594	19.6573	18.4002
R902	hypothetical protein	25064	1.03548	1	22.9267	21.8683	21.2642	21.7569	21.171	20.0248
BAESF_00253.mRNA.1	hypothetical protein	54512	1.03064	1	19.9576	19.7226	21.2371	19.2337	19.5472	19.0445
BAESF_05694.mRNA.1	hypothetical protein	53686	1.01653	1	19.1697	20.7919	20.9133	19.2337	19.5472	19.0445
BAESF_15132.mRNA.1	hypothetical protein	131953	1.01411	1	22.0257	21.1998	21.9725	21.8764	19.5336	20.7458
BAESF_06220.mRNA.1	hypothetical protein	22323	0.996455	1	20.9341	20.9546	20.5589	20.2194	19.7474	19.4913
BAESF_08571.mRNA.1	hypothetical protein	44426	0.991345	1	21.1768	20.4487	21.1918	20.5279	19.9144	19.4011
BAESF_06656.mRNA.1	ribosomal 40S subunit protein S13	16941	0.991276	0.0764833	25.6821	24.6157	25.2071	24.0894	24.3923	24.0494
BAESF_07811.mRNA.2	hypothetical protein	105070	0.986439	0.309743	24.9197	26.1554	27.7468	24.5772	24.3669	26.9185
BAESF_13706.mRNA.1	translation termination factor eRF1	49430	0.974177	0.0784734	21.1131	20.9928	21.5402	20.0442	20.4721	20.2072
BAESF_06533.mRNA.1	hypothetical protein	26251	0.97406	0.295122	24.5405	23.3609	21.5959	23.3615	22.6204	20.5931
BAESF_10138.mRNA.1	hypothetical protein	44251	0.971231	0.507633	20.5841	19.972	21.7291	16.7057	22.0803	20.5856
BAESF_07061.mRNA.1	hypothetical protein	24422	0.968185	0.10534	21.1293	20.8982	21.0066	20.9058	19.306	19.9178
BAESF_14072.mRNA.1	hypothetical protein	127268	0.962467	0.203286	22.2843	21.958	21.2281	20.0611	21.1155	21.4064
R692	hypothetical protein	39948	0.956811	1	21.5139	21.0644	22.0095	20.8211	19.909	20.9872
BAESF_12989.mRNA.1	hypothetical protein	49185	0.943573	1	21.2791	20.5111	22.941	20.8271	18.875	22.1984
BAESF_09484.mRNA.1	aconitate hydratase	84910	0.93585	0.217075	23.4266	23.2153	24.5164	23.7198	21.3795	23.2514
BAESF_07825.mRNA.1	Inorganic pyrophosphatase	27305	0.934502	1	20.4351	21.7536	22.6941	20.0421	19.6636	22.3735
BAESF_05150.mRNA.1	hypothetical protein	54471	0.922764	0.305495	22.618	24.9027	25.6381	23.6145	22.1646	24.6115
BAESF_05024.mRNA.1	40S ribosomal protein	21930	0.915551	0.138318	25.7685	24.9815	24.9429	25.2509	24.0868	23.6086
BAESF_08173.mRNA.1	hypothetical protein	34618	0.912446	1	22.4353	22.6635	24.1427	21.7011	21.8109	22.9922
R607	hypothetical protein	35079	0.90525	1	20.9413	22.9489	21.4643	21.7751	20.2566	20.6071
BAESF_14730.mRNA.1	hypothetical protein	23048	0.900596	0.174795	22.0539	20.8714	21.1549	21.221	19.9018	20.2556
BAESF_04866.mRNA.1	hypothetical protein	86121	0.896965	0.414155	20.7339	23.4169	25.123	21.0592	21.6359	23.8878
BAESF_02552.mRNA.1	hypothetical protein	43252	0.882256	0.166524	22.8819	24.0401	24.2263	23.2694	21.8418	23.3903
BAESF_09771.mRNA.1	hypothetical protein	97190	0.881617	0.352847	21.8705	23.1868	24.4371	20.366	23.2174	23.2662
BAESF_04998.mRNA.1	hypothetical protein	67120	0.872021	0.13449	22.9073	23.5167	22.5538	22.3419	22.2777	21.7423
BAESF_05919.mRNA.1	hypothetical protein	41746	0.870306	0.408215	25.0271	22.6405	23.0698	23.9527	21.3996	22.7742
BAESF_14660.mRNA.1	hypothetical protein	14599	0.863665	0.161998	24.5248	23.6478	24.6906	24.1766	22.5407	23.5549
BAESF_13459.mRNA.1	hypothetical protein	31632	0.863194	0.206231	23.9056	23.5495	23.4002	23.24	22.0922	22.9336
BAESF_08020.mRNA.1	Elongation factor 2	93356	0.860561	0.0924837	27.5572	27.8665	27.8387	27.1808	26.8507	26.6493
BAESF_10361.mRNA.1	hypothetical protein	71775	0.858056	1	19.694	19.1918	18.8869	18.2145	19.9977	16.9863
BAESF_13457.mRNA.1	60S ribosomal protein L37A	10767	0.853498	0.247792	25.9471	24.1119	24.0836	24.743	23.8751	22.9641
BAESF_12940.mRNA.1	hypothetical protein	33307	0.851601	1	20.8259	22.0568	21.2715	20.2297	20.2068	21.1629
BAESF_00051.mRNA.1	hypothetical protein	193463	0.847397	0.329524	20.7642	21.848	23.1179	19.8828	21.2501	22.055
BAESF_08613.mRNA.1	hypothetical protein	59360	0.84632	0.322514	20.7527	22.1084	23.6057	20.2717	21.3465	22.3097
BAESF_04830.mRNA.1	Arp2/3 complex subunit, actin nucleation center	44215	0.842524	0.362976	22.8799	25.6365	25.0527	22.9689	24.4264	23.6463
BAESF_04148.mRNA.1	hypothetical protein	115038	0.83073	0.257201	22.8706	23.5749	24.5212	23.9424	21.7036	22.8286
BAESF_00296.mRNA.1	hypothetical protein	51218	0.828375	0.282577	22.7311	24.7191	25.0457	23.3416	22.2559	24.4131
BAESF_10762.mRNA.1	hypothetical protein	65653	0.823982	0.305669	21.8989	19.8635	18.535	19.2337	19.5472	19.0445
R562	hypothetical protein	37561	0.823632	0.157905	24.9805	25.7226	25.2688	25.0481	24.5411	23.9117
L728	hypothetical protein	64749	0.822827	0.136941	26.3673	26.6197	26.1849	25.9898	25.2117	25.5018
BAESF_14074.mRNA.1	hypothetical protein	51658	0.821974	0.162246	23.4727	24.2238	24.8153	23.5437	22.9246	23.5776
BAESF_09046.mRNA.1	hypothetical protein	17402	0.820283	0.133787	24.9863	24.9777	24.5919	24.3006	24.2627	23.5317
BAESF_03635.mRNA.1	Homeobox protein HD-6	40052	0.81938	1	22.2277	21.0853	21.7346	21.2033	21.6464	19.7398
R559	uncharacterized HTH-type transcriptional regulator	26345	0.807341	0.251085	27.2155	27.0473	26.4391	26.7604	26.4688	25.0507
BAESF_08745.mRNA.1	hypothetical protein	60837	0.805393	0.380929	25.4508	26.3726	27.8518	26.1965	23.9469	27.1157
BAESF_05982.mRNA.1	60S ribosomal protein L30-2	12366	0.803746	0.232945	26.7397	26.1849	25.4407	25.9617	25.5953	24.3971
BAESF_08072.mRNA.1	hypothetical protein	65494	0.800042	0.133151	20.6371	20.9474	20.0653	19.8511	20.0044	19.3942
BAESF_11451.mRNA.1	hypothetical protein	55949	0.797417	0.455987	21.1075	25.1482	23.9211	23.4471	21.0987	23.2388
BAESF_03418.mRNA.1	hypothetical protein	70330	0.795436	1	20.0601	21.705	21.5548	21.0791	19.5441	20.3103
BAESF_09808.mRNA.1	hypothetical protein	48590	0.792057	0.380774	22.7955	23.8463	24.7932	24.0822	21.07	23.9066
BAESF_14388.mRNA.1	hypothetical protein	37126	0.79088	0.168329	24.9638	24.9908	24.8365	24.4383	24.4343	23.5459
BAESF_04151.mRNA.1	40S ribosomal protein S16	16561	0.780596	0.200188	26.4762	25.6922	26.7163	26.1928	25.348	25.002
BAESF_06975.mRNA.1	hypothetical protein	39491	0.766092	0.255694	23.0529	21.9406	20.954	21.9036	20.7188	21.0268
BAESF_12573.mRNA.1	hypothetical protein	25615	0.764095	0.173633	24.4891	25.5244	25.2698	24.7984	23.7008	24.4918
BAESF_14735.mRNA.1	GTP-binding protein SAR1b	21680	0.762892	0.315069	21.1848	22.0984	22.1779	19.4597	21.7807	21.932
BAESF_02566.mRNA.1	hypothetical protein	35880	0.761912	0.283296	23.007	23.0597	24.9261	23.5254	22.0397	23.142
BAESF_02920.mRNA.1	hypothetical protein	32953	0.759932	0.467314	21.3834	22.0983	24.1787	21.0664	20.5317	23.7826
BAESF_06671.mRNA.1	hypothetical protein	56630	0.74706	0.286193	22.2015	20.7342	22.4388	21.0485	20.6389	21.446
BAESF_15161.mRNA.1	hypothetical protein	15020	0.74214	0.217535	24.9325	25.3586	24.9676	24.9192	24.6288	23.4842
BAESF_01916.mRNA.1	hypothetical protein	67526	0.741573	1	21.9688	20.8842	19.6504	19.0275	20.6578	20.5933
BAESF_02407.mRNA.1	hypothetical protein	37568	0.735043	0.414205	23.2648	24.468	25.7366	24.6085	22.0856	24.5702
BAESF_07032.mRNA.1	hypothetical protein	31849	0.731268	0.316277	26.2277	24.6298	24.044	24.8729	24.4974	23.3375
BAESF_04605.mRNA.1	hypothetical protein	48624	0.722697	0.309978	24.3159	25.8347	25.1008	24.3855	24.688	24.0098
BAESF_12967.mRNA.1	hypothetical protein	78789	0.720857	1	21.8269	21.3695	21.2314	21.0831	20.2697	20.9124
BAESF_04149.mRNA.1	hypothetical protein	46387	0.720578	0.246824	25.2539	25.4899	26.0058	24.793	24.2568	25.5381
BAESF_03723.mRNA.1	hypothetical protein	77672	0.715693	0.429317	21.3406	20.3467	21.0201	21.6265	20.607	18.3268
BAESF_01134.mRNA.1	hypothetical protein	42869	0.715147	1	21.7276	20.9577	22.6071	20.8903	21.4247	20.8319
BAESF_11715.mRNA.1	hypothetical protein	40488	0.714979	0.336998	20.6045	22.058	22.0331	20.5999	21.429	20.5218
BAESF_09196.mRNA.1	hypothetical protein	52748	0.714536	0.303521	25.5408	25.3441	26.3836	25.3163	24.058	25.7506
BAESF_05651.mRNA.1	hypothetical protein	39779	0.711919	1	19.9317	20.9254	19.104	19.2337	19.5472	19.0445
BAESF_13876.mRNA.1	hypothetical protein	33015	0.711147	0.347154	25.3444	23.5029	24.3725	24.2921	23.8338	22.9604
BAESF_13278.mRNA.1	hypothetical protein	50901	0.708979	0.389853	23.4819	22.5263	22.8424	23.3402	21.2818	22.1018
BAESF_02977.mRNA.1	hypothetical protein	52367	0.708976	0.263405	22.3375	22.674	23.2275	22.075	22.0066	22.0305
BAESF_00104.mRNA.1	hypothetical protein	49292	0.708554	0.235297	24.6659	25.1936	25.7979	25.0465	23.6028	24.8825
BAESF_08289.mRNA.1	hypothetical protein	134416	0.703143	0.420535	24.9177	23.68	21.9472	23.602	23.2733	21.5602
BAESF_13357.mRNA.1	hypothetical protein	33909	0.70018	0.320997	23.3663	23.2589	23.8093	23.428	21.7018	23.2043
BAESF_12025.mRNA.1	ATP synthase subunit beta, mitochondrial	74218	0.69821	0.307298	26.591	26.6976	27.9377	26.8421	25.2639	27.0257
BAESF_08010.mRNA.1	hypothetical protein	29244	0.696319	0.275342	28.0778	27.7279	26.9948	27.6295	27.1519	25.9301
BAESF_01785.mRNA.1	hypothetical protein	57512	0.694951	0.565529	21.2182	24.0889	24.4594	22.1135	21.8755	23.6926
R561	hypothetical protein	29212	0.692993	0.218259	24.883	24.4835	24.7431	24.7588	23.3753	23.8966
BAESF_06716.mRNA.2	hypothetical protein	34930	0.692153	0.428234	24.9204	24.4237	23.1883	22.5624	23.8506	24.043
BAESF_05144.mRNA.1	Vacuolar protein sorting-associated protein 29	20576	0.69065	1	21.2176	20.5085	20.1094	19.906	19.9942	19.8633
L285	hypothetical protein	24475	0.683787	0.277475	24.4777	24.265	23.677	24.3828	23.2715	22.714
BAESF_00475.mRNA.1	T-complex protein 1 subunit epsilon	58567	0.682908	1	20.4442	19.7751	18.5211	18.391	19.15	19.1507
BAESF_07400.mRNA.1	hypothetical protein	99747	0.681193	0.329216	21.2771	21.6347	21.298	21.3472	19.9755	20.8436
BAESF_14327.mRNA.1	hypothetical protein	22228	0.680763	0.224568	24.9154	24.251	24.646	24.1289	23.5638	24.0774
BAESF_04836.mRNA.1	Ras- protein Rab-7A	22759	0.679467	0.219407	24.1313	23.6111	24.5458	23.0945	23.5886	23.5667
BAESF_14893.mRNA.1	60S ribosomal protein L37A	10156	0.676461	0.307989	23.9198	23.2413	22.331	23.2958	22.8031	21.3638
BAESF_06349.mRNA.1	hypothetical protein	123889	0.676427	0.557503	25.4525	26.0747	28.9864	28.5042	24.9677	25.0124
BAESF_08783.mRNA.1	40S ribosomal protein S5-2	22225	0.674198	0.312347	28.4345	26.884	27.0566	27.5726	26.3577	26.4222
BAESF_15253.mRNA.1	hypothetical protein	46806	0.666536	0.321025	24.0348	24.2116	24.6475	22.8022	24.8994	23.1928
BAESF_14923.mRNA.1	hypothetical protein	67083	0.662498	0.255077	21.1297	20.9569	21.6611	20.4166	20.3425	21.0011
BAESF_10434.mRNA.1	60S ribosomal protein L26A	16913	0.656156	0.356682	26.8877	25.8128	25.6428	26.154	25.6548	24.5659
BAESF_14894.mRNA.1	hypothetical protein	53811	0.64712	0.5396	21.3743	24.1194	24.2234	23.4614	20.4132	23.9012
BAESF_09724.mRNA.1	hypothetical protein	39781	0.645411	1	21.8442	21.1903	21.8537	19.4974	22.6893	20.7653
BAESF_10396.mRNA.1	40S ribosomal protein S6	37811	0.642342	0.370751	27.4614	25.8863	25.7588	26.7608	25.2556	25.1631
R338	hypothetical protein	104727	0.642238	0.322806	21.1644	20.757	21.9379	21.2546	19.9228	20.7553
BAESF_07436.mRNA.1	hypothetical protein	31150	0.63907	0.217899	26.0704	25.9462	26.13	25.7277	24.9375	25.5642
BAESF_02746.mRNA.1	Ras- protein Rab-8A	23906	0.638432	0.22684	23.6332	23.1125	22.6016	22.5985	22.1499	22.6836
BAESF_03143.mRNA.1	hypothetical protein	12622	0.63812	1	21.9168	21.1722	22.5764	21.5588	20.417	21.7752
BAESF_06045.mRNA.1	hypothetical protein	34997	0.634429	0.339129	22.4542	21.7955	20.9794	21.5658	21.6424	20.1176
BAESF_02515.mRNA.1	hypothetical protein	21356	0.63305	0.229806	25.691	25.4555	25.3105	25.2976	24.9082	24.3519
R365	hypothetical protein	36396	0.632123	1	21.9966	22.7941	20.5976	21	21.172	21.32
BAESF_01203.mRNA.1	hypothetical protein	52619	0.631049	0.318493	22.7286	23.8648	24.4805	22.6997	23.2008	23.2803
BAESF_14391.mRNA.1	Protein component of the small (40S) ribosomal subunit	16475	0.628766	0.245575	23.4106	22.823	23.978	23.0671	22.644	22.6141
BAESF_06190.mRNA.1	Developmentally-regulated G-protein 3	40864	0.626557	0.289981	21.1098	22.1384	21.8078	21.3097	21.4119	20.4548
BAESF_05690.mRNA.1	hypothetical protein	43683	0.624879	0.254452	25.3668	25.4594	24.6418	24.6528	24.8747	24.0659
BAESF_12996.mRNA.1	40S ribosomal protein S23	16156	0.618112	0.370643	27.9223	26.7458	26.2747	27.2002	26.7062	25.1821
L425	capsid protein 1	67260	0.617258	0.53811	24.1179	24.3647	24.0981	23.7513	23.5215	23.4562
BAESF_13370.mRNA.1	DNA-binding transcription factor rap1	20737	0.616836	0.399408	22.1079	21.9489	21.3139	22.2092	19.7735	21.5376
BAESF_11867.mRNA.1	40S ribosomal protein S21	8921	0.610395	0.28338	24.3031	23.525	23.5491	23.8126	22.3555	23.378
L496	eukaryotic translation initiation factor 4E-like protein	30949	0.609964	0.287254	20.4142	19.9861	19.64	19.6137	19.5725	19.0241
BAESF_00265.mRNA.1	60S ribosomal protein L23A	23234	0.608698	0.361582	25.9832	25.117	24.9336	25.5407	24.8891	23.7779
BAESF_07917.mRNA.1	hypothetical protein	99362	0.607425	0.476694	22.6468	21.0605	19.8523	22.0087	20.4858	19.2429
BAESF_07860.mRNA.1	DNA-binding transcription factor rap1	20614	0.607346	0.269689	24.74	23.9558	23.5687	23.8616	23.5509	23.03
BAESF_00869.mRNA.1	hypothetical protein	12290	0.602707	0.403504	27.2983	26.281	25.9684	26.6945	26.1381	24.907
BAESF_00540.mRNA.1	ribosomal protein S14, S11	16149	0.602261	0.353296	26.6024	26.2708	25.9206	26.1268	26.1808	24.6794
BAESF_12455.mRNA.1	hypothetical protein	18371	0.599139	1	19.8238	20.1298	18.8892	19.7895	19.0008	18.255
BAESF_05382.mRNA.1	hypothetical protein	199515	0.596754	0.307378	22.5555	21.3389	21.8474	22.0961	20.9489	20.9066
BAESF_06607.mRNA.1	60S ribosomal protein L19	34158	0.593656	0.471511	25.7717	24.1775	24.8058	25.7317	24.5478	22.6947
BAESF_05198.mRNA.1	hypothetical protein	229718	0.58689	1	21.7174	23.0217	22.0399	19.3188	22.4985	23.2011
BAESF_02720.mRNA.1	Tubulin beta-4 chain	51005	0.586153	0.237856	24.7151	25.024	24.7018	24.4129	24.3049	23.9646
AccaoMp13	similar to NuoG of E. coli%2C Swiss-Prot Accession Number P33602	8246	0.586114	1	22.3027	22.3039	22.5725	21.9161	21.3367	22.168
BAESF_06149.mRNA.1	60S ribosomal protein L10	23766	0.584211	0.272826	26.9655	26.5535	25.9087	25.9846	26.0989	25.5915
BAESF_05432.mRNA.1	Actin- protein 2/3 complex subunit 4	19656	0.581584	0.641183	19.975	24.5434	25.133	22.1867	22.3117	23.4083
BAESF_07621.mRNA.1	hypothetical protein	31129	0.581458	0.517574	23.5735	19.9503	21.6457	22.4172	20.543	20.4649
BAESF_15140.mRNA.1	hypothetical protein	21993	0.5795	0.503534	23.2416	22.9707	24.6382	23.2725	21.5317	24.3077
BAESF_07237.mRNA.1	hypothetical protein	55196	0.579389	1	20.6143	20.2198	19.9311	19.9414	19.7916	19.294
BAESF_07591.mRNA.1	hypothetical protein	49037	0.578485	0.501223	25.0279	24.6219	26.9367	25.3419	23.5697	25.9395
BAESF_04789.mRNA.1	hypothetical protein	103889	0.577032	0.387926	33.1135	31.9762	31.103	32.0646	31.4948	30.9022
R474	hypothetical protein	47189	0.573477	1	21.3638	21.6995	20.545	20.9712	21.3043	19.6124
BAESF_12392.mRNA.1	Beta-enolase	45946	0.568489	0.711338	20.9104	22.1355	25.2808	19.9669	22.1239	24.5305
BAESF_14062.mRNA.1	hypothetical protein	43399	0.566391	0.441664	21.4762	19.5516	19.7205	20.4255	19.8794	18.7443
BAESF_08344.mRNA.1	hypothetical protein	63254	0.563484	0.361155	21.3856	20.9569	21.2469	21.8778	20.1156	19.9055
L417	hypothetical protein	56133	0.562807	1	20.7256	21.18	21.7044	21.5087	19.6731	20.7397
R297	hypothetical protein	34195	0.562394	0.362123	26.6907	26.8522	26.529	26.4434	26.3474	25.594
BAESF_08076.mRNA.1	hypothetical protein	18453	0.551529	0.398886	26.9199	26.6928	26.3553	26.7857	26.5954	24.9323
BAESF_02074.mRNA.1	hypothetical protein	80919	0.551522	0.417329	28.0548	27.1544	26.6047	27.5479	26.8229	25.7886
R458	putative translation initiation factor 4a	59563	0.542513	0.305686	25.7858	26.1781	25.7904	25.7758	24.9361	25.4148
BAESF_02370.mRNA.1	hypothetical protein	94101	0.539582	1	23.2758	23.0032	23.1011	21.233	23.0627	23.4657
BAESF_15317.mRNA.1	60S ribosomal protein L27	15603	0.537328	0.351523	26.3623	25.2988	25.6	25.5456	25.4736	24.6299
BAESF_09242.mRNA.1	26S proteasome regulatory subunit 6B	52771	0.534929	1	20.7668	20.2738	20.6256	18.441	19.0497	22.5708
BAESF_15034.mRNA.1	Ras GTPase	22559	0.532444	0.418243	24.2803	23.064	23.5467	24.0793	22.1287	23.0856
BAESF_09483.mRNA.1	cysteine desulfurase	45471	0.526625	0.359014	19.9172	19.673	20.8674	19.0657	20.0192	19.7929
BAESF_13272.mRNA.1	hypothetical protein	35977	0.526168	0.464859	25.8287	25.9229	27.0961	25.2354	25.3799	26.6539
BAESF_01780.mRNA.1	hypothetical protein	21447	0.521418	0.402333	27.1175	26.6236	25.8865	26.7496	26.2512	25.0624
BAESF_14756.mRNA.1	hypothetical protein	40383	0.518706	0.439927	22.73	23.372	23.721	22.9496	21.9504	23.3668
L672	hypothetical protein	12969	0.507196	1	20.4246	21.423	21.2831	20.9952	19.9256	20.6883
BAESF_11447.mRNA.1	40S ribosomal protein S2-4	31540	0.504091	0.499619	24.8499	23.6276	25.0563	24.8942	23.9705	23.1568
BAESF_00336.mRNA.1	hypothetical protein	15554	0.502977	1	21.6575	21.3148	23.3439	21.1065	21.9239	21.7769
BAESF_04176.mRNA.1	hypothetical protein	18153	0.501208	0.401875	26.7882	25.9549	25.7249	26.0228	25.9026	25.0391
L312	ribonucleoside-diphosphate reductase small chain	48607	0.498828	1	20.204	20.0244	20.7865	20.1412	19.8125	19.5647
BAESF_03289.mRNA.1	60s acidic ribosomal protein P2	23316	0.495564	0.366891	27.3822	26.4558	26.4028	26.683	26.2188	25.8524
BAESF_07572.mRNA.1	hypothetical protein	33586	0.494416	0.550985	25.5315	25.7349	26.9792	25.9502	24.3921	26.4201
BAESF_04298.mRNA.1	hypothetical protein	77514	0.490192	1	20.7068	20.249	21.5838	20.7471	20.4516	19.8703
BAESF_12493.mRNA.1	hypothetical protein	53866	0.488815	0.505401	23.5155	24.0379	25.1765	23.8652	22.9535	24.4448
BAESF_07428.mRNA.1	Eukaryotic translation initiation factor 2 subunit 3, Y-linked	52183	0.48666	0.345524	24.1194	23.2531	23.7854	23.2629	23.587	22.848
BAESF_07129.mRNA.1	hypothetical protein	35606	0.477444	0.642847	20.1065	19.9596	23.5098	20.8096	19.6153	21.7187
BAESF_15257.mRNA.1	hypothetical protein	53660	0.476368	0.54246	22.7391	23.9332	24.9274	22.7095	23.0169	24.4442
BAESF_13156.mRNA.1	hypothetical protein	18283	0.473273	0.401939	27.1748	26.2127	26.2254	26.4434	26.1841	25.5656
BAESF_02129.mRNA.1	hypothetical protein	57079	0.46732	1	21.5365	21.0873	22.0326	21.0693	20.9995	21.1856
R762	hypothetical protein	29169	0.463597	1	21.2448	21.4962	20.7138	20.2879	21.0014	20.7748
BAESF_01314.mRNA.1	hypothetical protein	142650	0.457088	1	21.9859	22.0532	20.8608	19.2463	21.7928	22.4895
BAESF_03116.mRNA.1	putative enoyl-CoA hydratase, mitochondrial	32190	0.456606	0.728909	21.0823	20.5305	23.0376	18.513	22.1512	22.6165
BAESF_10879.mRNA.1	60S ribosomal protein L10a-2	24888	0.439165	0.488266	28.0471	27.3363	26.7179	27.4357	27.2451	26.103
BAESF_09946.mRNA.1	hypothetical protein	10642	0.43481	1	21.7606	22.3546	24.2931	22.9284	20.4865	23.6889
BAESF_13006.mRNA.1	hypothetical protein	33064	0.434055	0.494586	23.1696	23.7121	24.4804	23.3069	22.8213	23.9317
BAESF_02205.mRNA.1	hypothetical protein	33315	0.432368	0.400311	22.328	22.1736	22.574	21.7792	22.3198	21.6796
BAESF_02725.mRNA.1	60S ribosomal protein L27A	16795	0.425571	0.485792	25.7292	24.6607	24.7091	25.3137	24.7883	23.7203
BAESF_14103.mRNA.1	hypothetical protein	21830	0.425448	0.49249	21.5236	20.6787	21.7908	21.549	20.7331	20.4347
BAESF_04287.mRNA.1	60S ribosomal protein L8	27789	0.420847	0.429393	27.1337	26.7036	26.3226	26.5663	26.6115	25.7196
BAESF_00689.mRNA.1	hypothetical protein	102475	0.418516	0.555631	27.991	26.6291	25.7015	26.8592	26.5109	25.696
AccaoMp18	atpA	57612	0.417903	0.456204	26.4139	26.2027	27.3269	26.4781	25.7859	26.4257
BAESF_09858.mRNA.1	40S ribosomal protein S3-1	24186	0.414762	0.438962	27.9951	27.231	27.0353	27.4476	26.611	26.9586
BAESF_07049.mRNA.1	hypothetical protein	49226	0.41459	0.405044	28.4737	28.7317	28.9607	28.0976	28.5205	28.3042
BAESF_15310.mRNA.1	hypothetical protein	53614	0.414531	0.52733	21.1631	20.1366	22.5308	20.9085	21.0704	20.608
BAESF_05196.mRNA.1	14-3-3 protein	29440	0.403723	1	22.1079	22.4975	23.3348	21.746	21.9178	23.0653
BAESF_05494.mRNA.1	hypothetical protein	34791	0.398306	0.463469	25.7054	26.5344	26.1596	26.1902	25.9715	25.0429
BAESF_06136.mRNA.1	60S ribosomal protein L11	21523	0.387941	0.508171	27.0641	26.3771	25.5527	26.4	25.9899	25.4402
BAESF_11432.mRNA.1	hypothetical protein	136092	0.38499	0.526321	20.5341	19.3436	20.0518	19.793	20.0473	18.9342
BAESF_00765.mRNA.1	60S ribosomal protein L4A	45018	0.384986	0.655246	28.433	26.8503	26.6199	28.0232	27.6449	25.0801
BAESF_14398.mRNA.1	hypothetical protein	36605	0.384881	0.552935	25.7852	24.0974	24.3454	23.4525	24.8892	24.7316
BAESF_03493.mRNA.1	hypothetical protein	81936	0.373587	0.561587	23.7262	24.4769	24.5762	23.1489	23.6993	24.8104
BAESF_08986.mRNA.1	hypothetical protein	16001	0.36138	0.617958	24.5633	25.4477	26.3003	24.6605	24.9469	25.6197
BAESF_12065.mRNA.1	hypothetical protein	31558	0.359124	0.640864	21.609	23.1162	22.7596	22.6532	21.8138	21.9404
L709	probable ubiquitin-conjugating enzyme E2	42724	0.358641	0.526313	22.1011	22.8882	22.8838	21.9754	22.697	22.1247
R298_R299	probable ribonuclease H protein	34337	0.357677	0.519206	20.9125	20.543	19.823	20.6417	19.6833	19.8805
BAESF_00642.mRNA.1	Ras- protein Rab-11A	23438	0.355692	0.484653	25.7817	25.0658	24.9538	25.0696	24.9505	24.7141
BAESF_12142.mRNA.1	hypothetical protein	27470	0.35331	0.601308	27.59	26.5366	26.1224	27.143	26.7601	25.2861
BAESF_03899.mRNA.1	60S ribosomal protein L32	15714	0.353059	0.568039	25.7873	25.0492	25.24	25.5828	25.2768	24.1576
R252	hypothetical protein	28538	0.352869	0.555664	29.1081	27.4965	27.9597	28.0626	27.5862	27.8569
BAESF_02860.mRNA.1	hypothetical protein	13823	0.35254	1	20.7466	20.3579	21.3693	15.7414	22.5755	23.0992
BAESF_03492.mRNA.1	hypothetical protein	45246	0.333927	1	21.7755	23.1928	23.7831	21.8528	22.1926	23.7041
BAESF_01775.mRNA.1	60S ribosomal protein L12-3	18389	0.332537	0.579621	26.3734	25.9094	25.2002	26.1162	25.6659	24.7034
L205	putative serine/threonine-protein kinase	63472	0.331317	0.507008	23.1075	23.4462	23.5081	23.282	22.7114	23.0744
BAESF_07983.mRNA.1	hypothetical protein	13533	0.32737	1	20.9624	21.6436	21.1068	20.6627	21.5056	20.5623
L393	heat shock 70 kDa protein-like protein	70514	0.324674	0.55675	26.229	27.1942	27.456	26.1513	26.6018	27.1522
BAESF_01913.mRNA.1	40S ribosomal protein S4	29880	0.32191	0.597033	28.4338	27.3654	26.9483	27.6945	27.4563	26.6308
BAESF_15320.mRNA.1	ribosomal protein S30A	7518	0.315138	1	22.0028	21.5418	21.5662	21.6517	22.1325	20.3812
BAESF_02744.mRNA.1	hypothetical protein	41286	0.312162	0.593172	22.9156	23.6714	24.1429	23.4519	22.8739	23.4676
BAESF_00321.mRNA.1	hypothetical protein	50175	0.310572	1	20.8856	20.8301	21.4772	20.5906	21.1517	20.5189
BAESF_05390.mRNA.1	hypothetical protein	81948	0.308693	1	22.3799	22.3988	21.9715	21.0246	23.0553	21.7442
BAESF_09809.mRNA.1	hypothetical protein	88484	0.308661	1	21.8397	21.707	23.54	21.6574	20.7177	23.7856
BAESF_05767.mRNA.1	Profilin-2	13057	0.308369	1	21.972	21.4275	21.2	21.3599	21.3558	20.9588
BAESF_10587.mRNA.1	40s ribosomal protein L44e	12744	0.307282	0.700665	25.7778	24.1009	24.2943	25.7887	24.7625	22.6999
BAESF_02813.mRNA.1	40S ribosomal protein S12	16613	0.298457	0.619659	26.426	26.1351	25.532	26.3565	25.8703	24.9709
BAESF_08750.mRNA.1	ADP/ATP carrier protein	34021	0.298346	0.588312	29.6487	29.0035	29.0681	29.3995	28.7025	28.7234
R554	hypothetical protein	45755	0.294652	0.632081	22.8252	23.9158	22.946	22.5925	23.3179	22.8926
BAESF_00476.mRNA.1	30S ribosomal protein S11, chloroplastic	18302	0.293245	0.617007	27.0338	25.9915	26.0181	26.3271	26.403	25.4336
BAESF_05685.mRNA.1	hypothetical protein	53038	0.292792	0.693731	20.7901	20.6819	21.1822	22.366	19.2941	20.1156
BAESF_01385.mRNA.1	NAD-dependent isocitrate dehydrogenase	50653	0.291259	0.661572	22.2889	21.8526	23.4011	22.5744	21.4169	22.6775
BAESF_14918.mRNA.1	hypothetical protein	53099	0.291132	0.611304	29.634	28.6476	27.8397	28.4936	28.6524	28.1019
BAESF_10572.mRNA.1	hypothetical protein	102656	0.288162	1	21.19	20.7812	20.7106	21.2809	20.0912	20.4452
R339	transcription factor S-II-related protein	20747	0.28665	1	21.3329	20.4189	21.2687	20.9758	20.9111	20.2738
BAESF_10513.mRNA.1	60S ribosomal protein L34B	12951	0.286126	0.650322	25.5869	24.2273	24.4959	25.1293	24.722	23.6005
BAESF_04159.mRNA.1	60S ribosomal protein L17	19867	0.285648	0.61079	26.047	25.9391	26.087	25.9809	26.2368	24.9984
L494	hypothetical protein	31616	0.284396	1	22.6463	20.8367	18.0349	20.0096	20.3515	20.3036
BAESF_01809.mRNA.1	hypothetical protein	13144	0.282251	1	20.054	20.7214	19.2835	19.9688	19.9666	19.2768
L330	hypothetical protein	30622	0.279275	0.688445	21.8228	22.5315	19.7421	21.0447	21.3219	20.892
BAESF_07269.mRNA.1	ribosomal 40S subunit protein S18A	24646	0.276796	0.643444	27.0684	25.964	25.8478	26.7043	25.9461	25.3995
BAESF_11488.mRNA.1	60S ribosomal protein L31	13898	0.275779	0.661419	25.945	25.3473	24.9622	25.9043	25.4131	24.1097
BAESF_14886.mRNA.1	60S ribosomal protein L35	14547	0.271126	0.657417	26.323	25.684	24.8686	25.8412	25.552	24.669
BAESF_05873.mRNA.1	T-complex protein 1 subunit gamma	59065	0.270992	0.631155	21.2094	20.4913	21.8522	20.3403	21.2397	21.1598
BAESF_14053.mRNA.1	hypothetical protein	55631	0.270062	0.67711	22.6137	21.8904	22.1584	21.5673	22.3378	21.9472
BAESF_05864.mRNA.1	Ras- C3 botulinum toxin substrate 3	21686	0.267267	0.637148	24.9801	24.5275	23.9193	24.9746	24.0367	23.6137
BAESF_12068.mRNA.1	hypothetical protein	120244	0.267056	0.856109	25.1515	21.7963	17.9932	23.0672	21.4204	19.6522
L543	putative ADP-ribosyl glycohydrolase	37602	0.264008	0.693987	22.6259	21.4854	20.8083	21.6236	21.4944	21.0094
BAESF_05959.mRNA.1	hypothetical protein	79239	0.253728	0.658695	24.3809	25.2003	25.0324	24.3254	24.0415	25.4854
BAESF_04925.mRNA.1	60S ribosomal protein L18	20774	0.253333	0.707731	26.5985	25.6517	25.3571	26.6515	25.6511	24.5447
BAESF_05808.mRNA.1	40S ribosomal protein S15a-1	18213	0.249209	0.71434	26.6573	25.1549	24.9726	26.0742	25.6607	24.3024
BAESF_06343.mRNA.1	hypothetical protein	32183	0.247308	0.651255	27.0074	26.266	26.6964	26.3376	26.2455	26.6447
BAESF_15386.mRNA.1	40S ribosomal protein S9-2	22604	0.244446	0.743377	26.7185	25.3894	25.1698	26.6671	25.5125	24.3648
L712	hypothetical protein	61664	0.225808	0.725641	23.1308	24.1683	25.1088	24.5056	23.7462	23.4786
BAESF_05548.mRNA.1	hypothetical protein	24394	0.217794	0.816135	21.687	23.8868	23.6645	20.7224	23.8225	24.0401
BAESF_11653.mRNA.1	hypothetical protein	56304	0.215819	0.690198	25.1794	25.2366	25.9928	25.6196	24.7694	25.3724
BAESF_14600.mRNA.1	hypothetical protein	29504	0.215542	0.705176	20.6338	21.555	21.6634	21.6409	20.7906	20.7741
BAESF_05831.mRNA.1	hypothetical protein	92557	0.211442	1	22.0737	22.9518	22.5343	20.1011	23.5635	23.2609
BAESF_08624.mRNA.1	hypothetical protein	24370	0.205704	0.701364	22.0878	23.2142	23.0799	22.3865	22.6852	22.6932
BAESF_11480.mRNA.1	hypothetical protein	48206	0.204336	0.80241	21.1988	22.0181	22.6657	21.8313	21.9709	21.4674
BAESF_08864.mRNA.1	hypothetical protein	70678	0.200988	1	22.2959	21.8609	21.7514	21.4614	21.963	21.8808
BAESF_09516.mRNA.1	hypothetical protein	53078	0.198831	0.839067	23.2332	24.5174	26.5672	23.9749	23.9055	25.8409
BAESF_08903.mRNA.1	hypothetical protein	75010	0.198681	1	19.1341	19.1545	20.047	19.2015	19.4408	19.0972
BAESF_00126.mRNA.1	hypothetical protein	35837	0.198501	1	21.2245	20.7489	20.5176	21.3079	20.2576	20.3299
BAESF_09685.mRNA.1	hypothetical protein	42504	0.179784	1	20.2324	19.8322	19.9507	20.0563	20.01	19.4097
BAESF_04793.mRNA.1	hypothetical protein	15244	0.179292	1	21.4717	21.0623	23.1109	22.3653	20.3936	22.3481
BAESF_07417.mRNA.1	hypothetical protein	34917	0.179162	0.771833	22.4987	21.6873	22.8086	22.0905	22.4595	21.907
BAESF_07266.mRNA.1	hypothetical protein	21431	0.174629	0.714896	24.2914	24.6063	24.3568	24.4649	24.1671	24.0985
BAESF_10695.mRNA.1	hypothetical protein	25037	0.172956	0.775611	22.3413	21.519	22.7925	22.3571	22.0931	21.6838
BAESF_11463.mRNA.1	hypothetical protein	10911	0.169324	1	21.0869	21.349	21.1585	20.8313	21.3931	20.862
BAESF_14801.mRNA.1	hypothetical protein	71550	0.167741	0.747709	21.6725	20.9046	21.6512	21.3181	21.5164	20.8907
BAESF_04920.mRNA.1	hypothetical protein	58390	0.162281	1	21.5561	21.4872	22.071	21.9277	20.7625	21.9372
BAESF_13265.mRNA.1	hypothetical protein	45802	0.154416	0.781499	23.283	22.53	21.9104	22.5624	22.133	22.5647
BAESF_02337.mRNA.1	hypothetical protein	26272	0.14546	0.866916	21.1473	23.7247	24.4668	22.5395	22.6606	23.7024
BAESF_14828.mRNA.1	hypothetical protein	13953	0.141767	1	22.0629	21.8868	23.4938	22.0556	21.8854	23.0772
BAESF_01939.mRNA.1	hypothetical protein	64499	0.137686	1	21.7281	22.0115	22.1174	21.4688	22.0138	21.9613
BAESF_12787.mRNA.1	Ras- protein Rab-32A	24602	0.136535	0.835977	22.9185	24.4623	25.1377	24.2077	23.3573	24.5438
BAESF_13610.mRNA.1	hypothetical protein	32782	0.134624	0.873284	20.7144	22.6312	23.1543	21.8108	21.5292	22.756
BAESF_09439.mRNA.1	phosphoglycerate kinase	44988	0.131877	0.905958	21.1918	24.3996	24.6411	21.6661	23.7413	24.4295
BAESF_09864.mRNA.1	60S ribosomal protein L7	28267	0.124251	0.843202	28.5391	27.4604	27.0503	28.1009	27.7313	26.8447
BAESF_07080.mRNA.1	Guanine nucleotide-binding protein subunit beta-2-like 1	35215	0.118713	0.83957	24.112	24.6657	24.8944	25.0081	23.8338	24.474
R740	putative mitochondrial protein	21524	0.117974	0.881293	22.6327	22.0889	22.67	23.6185	21.2677	22.1515
BAESF_09333.mRNA.1	hypothetical protein	40537	0.117685	0.87371	20.2114	21.5387	22.9118	20.7615	22.3156	21.2318
BAESF_08065.mRNA.1	hypothetical protein	20812	0.113499	1	21.8745	21.9982	22.7035	22.4789	21.5512	22.2057
BAESF_10422.mRNA.1	Isocitrate dehydrogenase [NAD] subunit alpha, mitochondrial	40678	0.111384	1	21.3246	20.3048	22.8078	21.8589	21.2045	21.0397
BAESF_14827.mRNA.1	hypothetical protein	17675	0.100238	0.867052	25.6949	25.5057	25.8957	26.2096	25.9121	24.6739
BAESF_09975.mRNA.1	hypothetical protein	49261	0.0999403	0.916163	21.1341	21.9086	24.2209	21.7533	22.2257	22.9848
BAESF_10666.mRNA.1	hypothetical protein	20661	0.0952229	0.851719	24.0834	24.6007	24.2996	24.5724	24.4478	23.6777
BAESF_12070.mRNA.1	hypothetical protein	88366	0.0916105	1	19.8558	19.5158	19.7263	19.534	19.7713	19.5177
R255	hypothetical protein	35959	0.0915506	1	21.5922	22.7177	21.7272	22.4843	21.946	21.3322
BAESF_00709.mRNA.1	hypothetical protein	27825	0.0912561	0.924518	30.1815	27.9268	26.862	29.6209	28.3217	26.7539
R493	probable DNA polymerase sliding clamp	52303	0.0885542	1	22.0897	22.2505	21.2588	21.8014	21.7217	21.8102
BAESF_06687.mRNA.1	hypothetical protein	64307	0.0871868	0.90453	20.6931	19.6086	18.1622	19.7764	19.8234	18.6025
BAESF_01558.mRNA.1	hypothetical protein	42531	0.0810838	0.907172	26.4337	27.3064	27.7396	26.0257	27.5897	27.621
BAESF_07270.mRNA.1	40S ribosomal protein S20	13792	0.0798639	0.893957	26.0331	25.5197	24.7842	26.0714	25.3643	24.6617
L143	putative exoV-like protein	33121	0.0775862	1	21.7168	21.1106	21.9443	21.7201	21.7917	21.0271
BAESF_12526.mRNA.1	hypothetical protein	17169	0.0771575	0.906572	23.7242	22.913	24.5933	24.2105	24.0849	22.7037
BAESF_10483.mRNA.1	T-complex protein 1 subunit alpha	60044	0.0770602	0.930167	19.578	22.0042	22.6615	21.6471	20.5148	21.8506
BAESF_06344.mRNA.1	Rab GDP dissociation inhibitor alpha	48544	0.0702644	0.89834	24.4047	24.1022	23.283	23.9182	24.3374	23.3235
BAESF_15289.mRNA.1	V-type proton ATPase subunit D	28803	0.069648	1	19.896	19.5552	20.4812	20.2078	19.4188	20.0969
BAESF_02048.mRNA.1	hypothetical protein	73978	0.0666753	0.916529	20.7046	21.9203	22.6687	21.1362	22.0686	21.8888
BAESF_15145.mRNA.1	60S ribosomal protein L23	14719	0.0612272	0.909035	25.4833	25.0949	24.7752	25.009	25.4745	24.6862
BAESF_08080.mRNA.1	hypothetical protein	20066	0.0598686	0.917454	21.4013	20.9177	21.5372	21.2487	21.1462	21.2817
BAESF_03411.mRNA.1	hypothetical protein	77809	0.0580783	0.92943	28.6536	26.7919	26.6318	27.6586	26.9246	27.3199
BAESF_12236.mRNA.1	hypothetical protein	24860	0.0570044	1	22.3596	21.258	21.8936	20.9237	22.1231	22.2934
BAESF_05697.mRNA.1	hypothetical protein	50249	0.0569648	0.913867	25.7469	24.8994	24.4325	24.8537	25.1199	24.9342
BAESF_06778.mRNA.1	hypothetical protein	29797	0.0557776	1	20.4436	19.7151	21.7962	20.019	20.6478	21.1208
R816	hypothetical protein	23276	0.0538358	0.974207	25.6818	25.0271	19.0827	24.2838	25.2394	20.1069
BAESF_15262.mRNA.1	hypothetical protein	39880	0.0522181	1	20.4913	19.0003	19.7397	20.4763	19.9008	18.6975
BAESF_03796.mRNA.1	hypothetical protein	31646	0.0479892	0.961312	22.1105	22.004	23.4668	22.7061	21.4285	23.3027
BAESF_04870.mRNA.1	hypothetical protein	77565	0.0474493	0.940086	22.8156	21.7874	21.4242	21.7866	21.5241	22.5742
BAESF_13469.mRNA.1	hypothetical protein	55043	0.0377663	0.951815	21.9395	20.9572	21.5318	21.1173	22.3201	20.8777
BAESF_06317.mRNA.1	hypothetical protein	24417	0.0336916	0.963004	26.0829	25.2055	25.8657	26.4596	26.377	24.2164
BAESF_02061.mRNA.1	hypothetical protein	50265	0.0330337	0.951061	23.9799	24.8097	24.6691	24.2774	24.8128	24.2695
BAESF_04286.mRNA.1	hypothetical protein	25037	0.0189064	0.974608	21.2756	21.7057	22.7412	21.5421	22.5812	21.5425
BAESF_05501.mRNA.1	hypothetical protein	31732	0.0113869	0.985719	28.4881	27.9933	27.0541	28.4781	28.1061	26.9171
BAESF_10902.mRNA.1	hypothetical protein	22154	0.0103858	0.989294	20.1274	18.588	19.4049	19.7487	19.785	18.5555
BAESF_14130.mRNA.1	hypothetical protein	80639	0.00816641	1	26.2982	24.5671	24.4695	25.3328	25.0901	24.8873
BAESF_07384.mRNA.1	hypothetical protein	43837	0.00652205	0.993374	24.4363	23.4547	21.4125	23.7979	23.2533	22.2326
BAESF_07168.mRNA.1	hypothetical protein	34287	0.000428453	0.999494	22.3379	22.7756	22.4378	23.4108	22.9052	21.2341
BAESF_09529.mRNA.1	hypothetical protein	46378	-0.00032014	0.999737	21.568	21.1505	22.8749	20.7855	22.8494	21.9596
BAESF_13122.mRNA.1	hypothetical protein	17105	-0.000535443	1	19.7227	19.2043	18.5014	19.6374	19.283	18.5096
BAESF_03616.mRNA.1	hypothetical protein	33645	-0.00566377	0.990758	27.3997	27.2814	27.0462	27.4937	27.304	26.9467
BAESF_12111.mRNA.1	hypothetical protein	182069	-0.017548	1	19.694	19.1918	18.8869	19.2337	19.5472	19.0445
BAESF_06583.mRNA.1	hypothetical protein	13011	-0.0205959	1	20.9568	20.0822	22.3898	21.5177	20.8453	21.1277
BAESF_10402.mRNA.1	hypothetical protein	45960	-0.0304111	0.965456	23.3786	22.3017	20.8885	22.634	22.3993	21.6267
BAESF_10577.mRNA.1	Ras- protein Rab-7A	22722	-0.0306709	0.959253	21.7612	21.2153	21.1948	21.8312	20.9533	21.4789
BAESF_10474.mRNA.1	hypothetical protein	70858	-0.031688	0.962646	21.9632	23.7358	24.2919	23.3243	23.4611	23.3005
BAESF_13848.mRNA.1	Alpha-aminoadipic semialdehyde dehydrogenase	58339	-0.0403644	0.968919	19.6079	22.8671	23.5007	22.8633	20.2287	23.0048
BAESF_05469.mRNA.1	hypothetical protein	47971	-0.0407917	1	19.1556	18.7044	18.9788	18.7868	19.232	18.9423
L37	putative Kila-N domain-containing protein	55751	-0.0485053	0.92777	26.303	26.4243	26.6647	26.4303	26.28	26.8272
BAESF_10167.mRNA.1	hypothetical protein	32811	-0.0532876	0.955593	27.0812	27.0392	24.5412	24.9826	26.8047	27.0341
BAESF_02847.mRNA.1	Coatomer subunit beta'	101250	-0.0704654	1	20.4287	20.0191	20.5212	21.048	20.3755	19.757
BAESF_02849.mRNA.1	hypothetical protein	33615	-0.0729572	0.931406	22.5263	22.9242	22.5052	24.135	20.4531	23.5865
R604	hypothetical protein	44756	-0.0907054	0.88676	24.0514	22.7099	22.2135	23.9118	22.8116	22.5235
BAESF_01264.mRNA.1	60S ribosomal protein L29	8526	-0.103055	0.887435	20.7814	21.6639	22.2605	21.111	21.8205	22.0835
BAESF_14831.mRNA.1	ribosomal protein S24A	14948	-0.103288	0.906643	26.165	23.8113	23.5989	25.7128	25.2257	22.9466
L686	hypothetical protein	24130	-0.140246	0.852883	22.3972	21.4494	22.5849	22.8114	20.8657	23.1751
BAESF_09230.mRNA.1	ribosomal 40S subunit protein S27A	17847	-0.154346	0.794994	28.3188	26.7183	26.5197	27.5249	27.1786	27.3163
BAESF_12976.mRNA.1	hypothetical protein	29808	-0.15951	0.766598	23.7148	25.139	24.8531	24.7318	24.6475	24.8061
BAESF_14421.mRNA.1	hypothetical protein	11390	-0.166587	0.81564	20.6509	20.3856	21.3218	19.5389	21.0495	22.2696
BAESF_07123.mRNA.1	hypothetical protein	19421	-0.166608	1	20.7622	20.6203	20.3677	20.7702	21.004	20.4759
BAESF_02395.mRNA.1	hypothetical protein	270034	-0.171168	0.757748	21.3499	21.8231	21.0293	20.9962	21.6406	22.079
BAESF_06346.mRNA.1	60S ribosomal protein L15-1	24374	-0.174442	0.782234	24.7668	23.1239	24.6862	25.1337	24.2592	23.7073
BAESF_14390.mRNA.1	hypothetical protein	10620	-0.178918	1	19.3117	16.423	21.5539	19.2337	19.5472	19.0445
BAESF_09472.mRNA.1	hypothetical protein	86300	-0.184833	1	21.1352	19.1058	22.0617	20.7265	21.1812	20.9496
BAESF_08763.mRNA.1	hypothetical protein	31985	-0.188759	0.805752	23.2245	24.4057	24.7528	23.3666	24.6238	24.9588
BAESF_08356.mRNA.1	hypothetical protein	44961	-0.196605	0.756402	24.313	26.6294	25.6129	25.7938	25.5125	25.8389
BAESF_01415.mRNA.3	hypothetical protein	40102	-0.199832	0.773047	23.3973	23.2285	23.6109	22.7727	23.5622	24.5012
BAESF_14049.mRNA.1	hypothetical protein	50219	-0.206738	0.869543	20.8774	21.8085	24.9582	21.1335	22.6325	24.4983
R551	putative ankyrin repeat protein	32600	-0.208157	0.676958	22.8967	23.4472	22.5267	23.122	23.1493	23.2239
BAESF_06054.mRNA.1	hypothetical protein	70017	-0.214688	1	20.4151	21.2674	23.4334	21.7317	22.4806	21.5477
BAESF_02191.mRNA.1	hypothetical protein	72288	-0.239953	0.698037	26.0904	27.5993	27.5498	26.6355	27.7626	27.5612
BAESF_14959.mRNA.1	ribosomal protein S15	16478	-0.244414	0.658132	24.0175	22.4479	23.1723	23.5104	23.2632	23.5973
BAESF_15160.mRNA.1	hypothetical protein	20929	-0.245128	1	21.9938	21.1675	21.3911	20.5391	22.0765	22.6723
BAESF_01650.mRNA.1	hypothetical protein	11379	-0.247408	0.70477	21.0436	21.8165	22.3313	21.758	21.4776	22.6979
BAESF_06126.mRNA.1	40S ribosomal protein S26	14634	-0.253871	0.684618	26.6069	24.9824	25.4614	26.5152	26.1165	25.1805
BAESF_03602.mRNA.1	hypothetical protein	146285	-0.256987	1	20.066	20.7302	19.2951	20.2499	20.0878	20.5245
BAESF_11891.mRNA.1	hypothetical protein	38223	-0.271073	0.668225	22.3058	23.9255	23.0086	22.4846	23.8525	23.7159
BAESF_05455.mRNA.1	hypothetical protein	72252	-0.2731	1	20.8082	20.4193	21.4089	21.1744	20.8319	21.4493
BAESF_03811.mRNA.1	hypothetical protein	39525	-0.284245	0.688066	21.1687	21.6352	21.0091	19.8976	22.273	22.4952
L114	hypothetical protein	21804	-0.288051	0.636723	24.4967	22.9536	22.4689	23.7584	23.6177	23.4073
L662	hypothetical protein	53786	-0.28808	0.590202	23.3408	23.7809	22.7527	23.2778	23.4829	23.978
BAESF_11389.mRNA.1	hypothetical protein	52554	-0.290632	1	20.3197	19.7729	19.4697	20.7547	20.0328	19.6466
BAESF_03522.mRNA.1	hypothetical protein	181209	-0.292546	1	24.8464	22.8838	21.6091	23.807	22.7919	23.6181
BAESF_09958.mRNA.1	hypothetical protein	24617	-0.298061	0.639414	21.0543	19.4828	19.7213	20.2568	20.0414	20.8544
R475	glutamine-dependent asparagine synthetase	63335	-0.29952	0.579695	22.9333	23.7912	23.6253	23.3637	24.2204	23.6642
BAESF_02327.mRNA.1	hypothetical protein	54509	-0.301245	0.655089	22.5814	22.3782	21.0912	22.5274	22.0218	22.4053
BAESF_13286.mRNA.1	hypothetical protein	25485	-0.301374	0.576284	19.694	19.1918	18.8869	19.8458	19.5505	19.2805
BAESF_04674.mRNA.1	hypothetical protein	82160	-0.30717	0.541513	27.9072	28.2268	27.8159	27.9694	28.7618	28.1401
BAESF_01585.mRNA.1	hypothetical protein	56445	-0.308318	0.621433	21.2638	22.1611	22.0622	22.8566	21.8134	21.7421
BAESF_08339.mRNA.1	Chaperone protein ClpB1	101046	-0.32098	0.560909	20.0484	19.4158	18.5498	19.714	19.6592	19.6038
BAESF_05159.mRNA.1	Peroxiredoxin-2	22119	-0.32351	0.575019	24.9554	26.304	26.6073	25.9508	26.3892	26.4972
BAESF_08369.mRNA.1	hypothetical protein	90529	-0.335346	1	21.2189	21.0532	19.5924	20.2329	20.5268	22.1107
BAESF_09867.mRNA.1	hypothetical protein	47904	-0.357755	1	20.866	21.8421	23.6355	20.6496	23.4996	23.2676
BAESF_09824.mRNA.1	T-complex protein 1 subunit beta	57955	-0.367522	1	21.4092	20.8073	23.006	22.358	22.3066	21.6605
BAESF_01825.mRNA.1	hypothetical protein	40439	-0.36937	1	21.111	20.7841	23.2181	21.5861	22.12	22.5151
BAESF_12067.mRNA.1	hypothetical protein	32899	-0.370294	1	18.9464	19.7653	21.1585	20.4955	20.2033	20.2824
BAESF_02288.mRNA.1	hypothetical protein	42440	-0.380069	0.563606	19.694	19.1918	18.8869	20.3806	20.2106	18.3217
BAESF_10979.mRNA.1	hypothetical protein	143131	-0.389203	0.712076	20.2275	18.6313	22.6604	19.4033	20.4392	22.8442
BAESF_02005.mRNA.1	Ubiquitin-60S ribosomal protein L40	14684	-0.391137	1	22.8031	21.9243	20.6606	23.0993	22.4262	21.036
BAESF_00169.mRNA.1	hypothetical protein	38852	-0.39715	0.462458	24.9324	25.5972	25.1528	25.1879	25.4396	26.2464
L4	putative KilA-N domain-containing protein	52568	-0.408199	0.417346	28.5013	28.1917	27.5601	28.5945	28.5022	28.381
BAESF_08778.mRNA.1	hypothetical protein	44106	-0.409929	0.665034	20.1637	22.7261	22.049	21.8383	22.057	22.2733
BAESF_09826.mRNA.1	hypothetical protein	32337	-0.412549	0.647977	20.6434	20.899	22.7417	20.8052	21.0454	23.6711
BAESF_14149.mRNA.1	hypothetical protein	40396	-0.438313	0.430677	25.3373	26.3115	25.3439	26.158	26.4688	25.681
L887	putative JmjC domain-containing protein	70945	-0.449528	1	22.2622	21.7507	19.5427	20.6184	21.8707	22.415
BAESF_03417.mRNA.1	40S ribosomal protein S27	5614	-0.451956	0.449599	24.0324	22.3889	22.8531	23.7883	23.8864	22.9556
BAESF_03333.mRNA.1	hypothetical protein	22259	-0.453599	0.582636	22.4278	22.9791	24.5112	22.7771	23.904	24.5976
R363	uncharacterized glycosyltransferase	29415	-0.474773	0.381218	21.8049	21.2236	21.8884	21.6521	22.7639	21.9252
R525	hypothetical protein	62517	-0.47505	0.493492	23.4594	22.7147	22.3816	23.392	22.5324	24.0563
BAESF_00095.mRNA.1	hypothetical protein	19825	-0.477597	0.366392	24.641	24.8793	25.2399	24.9301	25.4951	25.7678
BAESF_09280.mRNA.1	hypothetical protein	41039	-0.481413	1	23.9961	23.1971	23.1747	24.2109	22.9164	24.6848
BAESF_13077.mRNA.1	hypothetical protein	88136	-0.483008	1	21.0795	21.3501	21.153	20.7772	22.4096	21.8448
L201	hypothetical protein	38050	-0.493904	0.391811	23.2584	23.5318	24.0199	24.1483	24.3203	23.8233
BAESF_04798.mRNA.1	hypothetical protein	10689	-0.499676	1	21.335	20.1606	22.877	21.6656	22.1762	22.0298
BAESF_14190.mRNA.1	Ribonucleoside-diphosphate reductase small chain B	39668	-0.503684	0.41907	21.2203	20.6648	19.9223	20.3977	22.1328	20.7879
BAESF_14071.mRNA.1	hypothetical protein	16126	-0.505798	0.410807	20.8474	20.67	20.8022	20.5428	21.211	22.0833
R705	hypothetical protein	34452	-0.510345	0.544801	30.9266	28.7454	28.3124	30.7639	29.6429	29.1086
BAESF_02325.mRNA.1	hypothetical protein	71317	-0.512517	0.525468	21.1722	19.3562	19.6287	18.9504	21.2235	21.5208
BAESF_10873.mRNA.1	hypothetical protein	101078	-0.523768	1	22.5956	22.8493	23.468	23.1764	23.6091	23.6987
BAESF_06891.mRNA.1	hypothetical protein	15348	-0.530074	0.453354	20.336	21.3452	21.1572	20.8211	21.8258	21.7818
BAESF_10405.mRNA.1	hypothetical protein	37036	-0.548171	0.325005	23.0255	22.6159	23.453	23.1375	24.1375	23.4639
BAESF_00308.mRNA.1	Histone deacetylase 1	10098	-0.566783	0.399996	21.0654	19.4983	19.735	19.9685	21.5535	20.4772
BAESF_12596.mRNA.1	hypothetical protein	13407	-0.574207	0.480547	23.1293	22.0732	20.9972	22.9142	21.7817	23.2265
BAESF_11739.mRNA.1	hypothetical protein	19862	-0.580541	0.319388	23.7451	22.5995	22.3112	23.9402	23.6064	22.8509
BAESF_02722.mRNA.1	hypothetical protein	13775	-0.582613	0.540585	21.8749	20.904	20.0966	20.4141	22.6517	21.5575
R512	putative deoxynucleotide monophosphate kinase	22106	-0.624562	0.399915	20.5871	23.2724	23.0912	22.4836	23.4912	22.8496
BAESF_04175.mRNA.1	hypothetical protein	95164	-0.625627	0.316801	19.458	21.174	21.014	20.8649	21.7572	20.9008
BAESF_01969.mRNA.1	hypothetical protein	78415	-0.625939	1	19.0227	18.6612	18.1031	19.6472	19.6393	18.3784
BAESF_15125.mRNA.1	hypothetical protein	13871	-0.626525	0.412397	19.3453	21.3831	20.9824	20.2105	20.7418	22.638
L117	hypothetical protein	11682	-0.629391	0.426214	24.2911	23.922	23.5077	26.2651	23.0715	24.2724
BAESF_12293.mRNA.1	hypothetical protein	56131	-0.633852	1	20.64	20.6246	21.8887	21.121	22.2808	21.6531
BAESF_03244.mRNA.1	hypothetical protein	66066	-0.638902	0.349955	22.1094	22.4973	24.2826	23.0336	23.7627	24.0098
BAESF_12345.mRNA.1	Peptidyl-prolyl cis-trans isomerase 7	18521	-0.640231	0.223581	24.8254	25.4404	24.8487	25.6897	25.7795	25.566
BAESF_11386.mRNA.1	hypothetical protein	206819	-0.642864	1	22.1324	21.3124	21.6526	21.9579	22.4178	22.6504
R418	nucleoside diphosphate kinase	15750	-0.658136	0.195809	22.917	22.6655	23.4544	23.4687	23.8146	23.7281
R465	hypothetical protein	21176	-0.661235	0.37482	21.6637	23.9431	24.0495	22.9174	24.2634	24.4593
BAESF_03223.mRNA.1	hypothetical protein	59321	-0.661438	1	22.053	20.9588	19.7525	21.5316	21.6753	21.5417
BAESF_14039.mRNA.1	hypothetical protein	99578	-0.664268	0.425747	21.5953	20.855	20.9625	20.345	23.0159	22.0448
L812	hypothetical protein	18590	-0.69358	0.411316	22.5944	22.1497	21.9586	24.2771	20.7484	23.7581
BAESF_14076.mRNA.1	hypothetical protein	41164	-0.695722	0.358936	21.5495	21.1007	22.0387	21.2579	22.8273	22.6908
BAESF_05132.mRNA.1	hypothetical protein	24107	-0.700055	0.486158	24.5227	23.1933	20.5253	22.2347	23.6565	24.4504
BAESF_10661.mRNA.1	Profilin-1A	13084	-0.72425	1	21.3213	21.3497	23.7745	20.8874	23.8438	23.887
BAESF_07147.mRNA.1	hypothetical protein	29155	-0.730444	0.419113	24.1216	25.8403	27.5576	25.1979	27.3635	27.1495
BAESF_00297.mRNA.1	hypothetical protein	54807	-0.737466	1	23.3397	22.7378	25.4251	25.0905	24.5731	24.0513
BAESF_10152.mRNA.1	hypothetical protein	129477	-0.738937	1	19.803	21.4032	19.5398	20.9872	20.5282	21.4473
BAESF_05485.mRNA.1	hypothetical protein	41156	-0.743724	0.195745	21.5696	20.8162	20.4547	21.158	21.6036	22.3101
BAESF_14342.mRNA.1	hypothetical protein	44010	-0.751361	0.184745	22.0451	21.2067	21.8834	21.9719	22.8213	22.5961
BAESF_00026.mRNA.1	Probable nucleolar protein 5-1	58311	-0.763631	0.439559	20.762	21.9035	22.7813	21.0002	23.5309	23.2067
BAESF_12114.mRNA.1	hypothetical protein	8604	-0.772865	0.301847	25.913	25.0824	22.8885	25.2304	25.2754	25.6966
BAESF_12804.mRNA.1	hypothetical protein	18989	-0.787755	0.448365	22.6723	26.8445	26.9497	25.8458	26.466	26.5178
BAESF_01235.mRNA.1	hypothetical protein	24379	-0.796955	1	21.4025	19.7169	19.8736	20.23	20.5527	22.6012
BAESF_11387.mRNA.1	hypothetical protein	61605	-0.81327	1	21.2283	21.0009	23.179	22.7071	22.4546	22.6863
BAESF_02531.mRNA.1	Transaldolase	35272	-0.817041	1	21.3988	18.9299	23.7078	21.2932	22.691	22.5034
R588	hypothetical protein	44579	-0.81739	0.1191	24.8876	25.6014	25.1404	25.7647	26.3689	25.9481
BAESF_09745.mRNA.1	26S proteasome regulatory subunit 10B A	44289	-0.818399	1	21.7297	21.5586	21.7442	22.3782	22.2979	22.8116
R459	hypothetical protein	21802	-0.832375	0.279498	21.3315	20.3361	21.2351	22.4234	20.5977	22.3786
BAESF_08747.mRNA.1	hypothetical protein	108781	-0.838472	0.506543	21.3962	22.8266	21.3887	19.1157	24.4021	24.609
BAESF_13731.mRNA.1	Bifunctional protein GlmU	30328	-0.866518	0.135815	20.9617	21.17	20.269	22.0915	21.6572	21.2516
BAESF_01415.mRNA.2	hypothetical protein	38150	-0.888488	1	20.4134	20.2297	21.5226	19.1566	22.5373	23.1373
R401	hypothetical protein	26580	-0.911175	1	21.3885	20.4022	20.3246	20.5177	21.9758	22.3552
R699	putative procollagen-lysine%2C2-oxoglutarate dioxygenase	53086	-0.912216	0.429145	20.5747	23.5086	23.8609	23.7798	22.7946	24.1065
R480	DNA topoisomerase 2	143449	-0.918581	1	20.4319	19.9088	19.8521	19.3905	22.0537	21.5043
BAESF_05535.mRNA.1	hypothetical protein	28844	-0.933491	1	20.3034	20.0338	21.0809	20.9954	21.7204	21.5029
BAESF_07868.mRNA.1	hypothetical protein	39766	-0.943236	0.136991	20.0686	20.6913	20.7023	20.3797	22.0887	21.8235
BAESF_00532.mRNA.1	hypothetical protein	31311	-0.945635	0.146115	26.8459	25.8286	25.7556	27.8114	26.5424	26.9134
BAESF_00300.mRNA.1	hypothetical protein	51624	-0.954188	0.194512	23.019	22.5467	22.5984	22.2122	24.3416	24.473
BAESF_04211.mRNA.1	hypothetical protein	37142	-0.966458	1	21.9445	20.8986	20.3248	21.0226	23.0825	21.9622
BAESF_12970.mRNA.1	hypothetical protein	51749	-0.969055	0.183459	20.3211	21.38	21.2833	21.1409	23.0482	21.7024
BAESF_06673.mRNA.1	hypothetical protein	22716	-0.971243	0.0805547	22.6642	22.7489	23.498	23.4186	24.0457	24.3605
BAESF_14185.mRNA.1	hypothetical protein	34224	-0.974999	0.112758	26.2122	25.8685	25.2427	26.9694	26.1349	27.1441
R736	hypothetical protein	33406	-1.02662	0.151652	22.4211	24.4022	24.1467	23.8113	25.2092	25.0293
BAESF_10125.mRNA.1	hypothetical protein	14443	-1.02917	0.0814819	28.1001	27.6798	26.5646	28.5498	28.5004	28.3818
BAESF_10529.mRNA.1	26S protease regulatory subunit 8	44105	-1.03804	0.222868	20.3098	19.5597	18.3829	18.5365	21.5809	21.2491
BAESF_14610.mRNA.1	hypothetical protein	14171	-1.03895	0.050215	23.8471	23.9495	23.4698	24.5564	24.8587	24.9683
BAESF_03281.mRNA.1	hypothetical protein	38138	-1.04661	0.166863	21.6879	24.2284	23.6205	23.6576	24.1942	24.8247
R132	putative methyltransferase	25493	-1.06949	0.0590417	22.8151	22.0868	22.2927	23.0186	23.3073	24.0772
BAESF_09847.mRNA.1	hypothetical protein	16695	-1.07857	0.0509073	21.9218	22.8167	22.4839	23.236	23.4686	23.7535
L479	putative pyrophosphohydrolase	28817	-1.08151	0.0923455	23.9661	25.1721	25.3211	25.0965	26.4517	26.1556
BAESF_11475.mRNA.1	hypothetical protein	32752	-1.09195	0.349303	21.3123	20.3906	21.1441	18.6855	23.7198	23.7176
BAESF_11473.mRNA.1	hypothetical protein	29503	-1.09986	0.0989057	22.0272	21.5873	20.3636	22.5237	22.3665	22.3874
R565	putative glutamine synthetase	40079	-1.10039	0.042804	22.7175	23.2385	22.8296	23.6568	24.4106	24.0195
BAESF_00187.mRNA.1	hypothetical protein	82857	-1.10465	0.0527418	22.5902	21.503	21.832	22.8592	23.3847	22.9953
L690	hypothetical protein	40921	-1.12444	0.0963176	18.4824	20.6478	20.4771	21.1253	20.8122	21.0432
BAESF_04647.mRNA.1	hypothetical protein	34677	-1.13091	0.105889	21.8775	21.9577	21.0736	21.5973	22.9296	23.7745
BAESF_14522.mRNA.1	hypothetical protein	27947	-1.14281	0.0828	23.5101	22.8815	23.8376	23.8044	24.9757	24.8776
BAESF_11428.mRNA.1	hypothetical protein	17092	-1.14786	1	20.8881	21.4736	24.0048	21.7362	24.1159	23.9579
BAESF_06309.mRNA.1	hypothetical protein	61655	-1.15236	1	21.4757	19.7536	19.9652	22.6333	22.4765	19.5417
BAESF_08324.mRNA.1	hypothetical protein	41026	-1.15956	0.0315388	22.2005	22.8065	22.5869	23.6044	23.8703	23.5978
BAESF_06782.mRNA.1	hypothetical protein	37020	-1.18871	0.153435	19.694	19.1918	18.8869	19.2317	20.6476	21.4596
BAESF_07263.mRNA.1	hypothetical protein	194221	-1.19563	0.0379769	22.3094	22.3989	22.8095	23.1274	23.9757	24.0016
BAESF_14502.mRNA.1	hypothetical protein	36147	-1.21608	0.10113	21.3299	20.4147	21.2665	21.0404	22.6934	22.9256
L243	hypothetical protein	18530	-1.22361	0.0338342	20.7998	21.4275	21.1823	21.9919	22.7673	22.321
BAESF_03278.mRNA.1	hypothetical protein	30983	-1.23248	0.0896632	21.7076	20.6572	20.0377	21.7442	21.7909	22.5649
BAESF_15214.mRNA.1	hypothetical protein	134915	-1.23273	0.173521	23.3672	23.7442	23.8905	22.9176	26.0768	25.7057
BAESF_05347.mRNA.1	hypothetical protein	56999	-1.25351	1	21.4168	20.9562	21.66	23.7923	23.1928	20.8084
BAESF_02969.mRNA.1	26S proteasome non-ATPase regulatory subunit 7	36793	-1.25581	0.172904	21.3832	21.3213	20.8758	20.5715	23.366	23.4101
BAESF_06570.mRNA.1	hypothetical protein	48142	-1.26533	0.170838	19.0969	18.8444	21.6957	21.3855	20.8342	21.2133
BAESF_13679.mRNA.1	hypothetical protein	50796	-1.27355	0.130869	20.4316	21.4476	22.3192	20.875	23.9211	23.2229
BAESF_15244.mRNA.1	hypothetical protein	42862	-1.28059	0.065472	21.3184	20.3988	21.1493	21.016	23.0289	22.6634
BAESF_01855.mRNA.1	ndufv1NADH dehydrogenase flavo protein subunit 1	53970	-1.29904	1	20.9055	20.5624	17.643	21.3653	21.2217	20.421
BAESF_12032.mRNA.1	hypothetical protein	71792	-1.30931	0.0492507	20.7704	20.016	20.5852	20.7494	22.3285	22.2216
BAESF_00295.mRNA.1	hypothetical protein	73978	-1.32249	0.0286164	20.4221	18.9892	19.3368	20.7755	21.0707	20.8694
BAESF_02447.mRNA.1	hypothetical protein	118750	-1.32504	0.149421	20.3624	22.0268	21.2364	21.4883	22.6501	23.4623
BAESF_15216.mRNA.1	hypothetical protein	21176	-1.33512	1	20.6152	18.6117	18.8366	19.6307	21.9028	20.5354
BAESF_15228.mRNA.2	hypothetical protein	17893	-1.3621	0.206626	26.8963	23.6692	23.1867	25.8158	26.751	25.2717
BAESF_06680.mRNA.1	hypothetical protein	25497	-1.37169	0.133768	20.7629	24.2114	24.3894	24.0563	24.7493	24.6731
BAESF_03780.mRNA.1	hypothetical protein	24658	-1.43315	0.046466	22.1398	21.5884	23.4839	23.7854	23.4518	24.2743
BAESF_02914.mRNA.1	hypothetical protein	41511	-1.45642	1	20.8713	20.6605	21.481	21.6272	23.4247	22.3301
BAESF_00186.mRNA.1	hypothetical protein	44828	-1.4672	0.145916	21.0319	20.5104	20.8793	20.9008	24.7359	21.1865
BAESF_09470.mRNA.1	hypothetical protein	127311	-1.4816	1	20.4822	20.1186	21.143	20.8089	22.499	22.8805
BAESF_02724.mRNA.1	hypothetical protein	12062	-1.50523	0.0294714	25.8412	24.9335	25.5295	26.242	27.4015	27.1764
BAESF_02032.mRNA.1	hypothetical protein	76419	-1.50867	0.30317	21.27	21.6663	21.415	20.1167	24.7067	24.054
BAESF_04857.mRNA.1	hypothetical protein	35667	-1.51355	0.0115873	19.694	19.1918	18.8869	21.307	20.654	20.3523
BAESF_09814.mRNA.1	protein with putative role during mitosis	27525	-1.55269	0.0577624	21.2343	20.6275	19.9443	20.7358	23.1924	22.5359
BAESF_02256.mRNA.1	hypothetical protein	45484	-1.55312	0.142907	20.9325	21.3092	21.5377	24.3934	20.0105	24.0348
BAESF_15180.mRNA.1	hypothetical protein	81889	-1.55847	0.016237	19.694	19.1918	18.8869	20.4262	21.5438	20.4781
BAESF_07074.mRNA.1	hypothetical protein	129360	-1.57604	0.0695158	19.694	19.1918	18.8869	19.8832	21.5505	21.0672
BAESF_03379.mRNA.1	hypothetical protein	33103	-1.60006	0.0756209	19.694	19.1918	18.8869	19.8626	20.5398	22.1706
BAESF_01074.mRNA.1	Importin subunit alpha-4	58147	-1.60384	0.00830762	23.9235	24.3629	24.1012	25.1279	26.2889	25.7823
BAESF_06994.mRNA.1	recombinase rad51	37261	-1.65762	0.0444353	21.1532	21.7647	20.4934	21.0127	23.872	23.4995
BAESF_12122.mRNA.1	hypothetical protein	56528	-1.68883	0.0666182	21.4543	21.196	21.8667	21.3635	24.0472	24.1728
BAESF_00538.mRNA.1	hypothetical protein	45886	-1.69632	0.0372892	21.2102	20.5027	19.7137	20.5923	23.1294	22.7939
BAESF_07837.mRNA.1	Peptidyl-prolyl cis-trans isomerase	18087	-1.71352	0.00936953	28.7079	27.8897	27.1392	29.8317	29.1333	29.9124
BAESF_00793.mRNA.1	hypothetical protein	271608	-1.71596	0.0127738	20.341	18.8728	19.2077	21.0987	21.0936	21.377
R614	putative band 7 family protein	33771	-1.72513	1	19.8381	20.1615	18.9234	20.425	22.1146	21.5589
BAESF_07955.mRNA.1	hypothetical protein	25432	-1.73483	0.007584	24.5865	24.4441	25.1271	26.9102	26.1586	26.2934
BAESF_07579.mRNA.1	hypothetical protein	96636	-1.74163	0.0335721	23.2362	22.9458	22.8952	23.3226	25.4241	25.5554
BAESF_09217.mRNA.1	hypothetical protein	12175	-1.74704	0.0197667	19.694	19.1918	18.8869	21.1362	21.3382	20.5394
BAESF_00752.mRNA.1	hypothetical protein	53589	-1.76266	1	21.043	20.7768	20.9206	23.51	20.9585	23.5599
BAESF_15231.mRNA.1	hypothetical protein	25006	-1.77546	0.00588346	21.6302	22.1078	21.3486	23.0721	23.5507	23.7901
BAESF_06744.mRNA.1	hypothetical protein	122928	-1.80184	0.014579	19.9208	20.9172	19.0891	20.9604	22.6024	21.7698
BAESF_07151.mRNA.1	hypothetical protein	44394	-1.81868	0.0448778	21.5398	22.1901	20.5888	21.8205	24.3135	23.6406
BAESF_06300.mRNA.1	hypothetical protein	73735	-1.82392	0.0175589	23.0061	23.6834	24.2746	24.6152	26.2379	25.5827
BAESF_13391.mRNA.1	hypothetical protein	23020	-1.83089	1	20.6041	20.8287	20.7295	22.0739	22.8733	22.7077
BAESF_01463.mRNA.1	Spliceosome RNA helicase ddx39b	48130	-1.87201	0.0148011	32.069	32.4225	30.0131	33.3477	33.7131	33.0598
BAESF_00224.mRNA.1	hypothetical protein	66106	-1.89336	0.0542832	25.1147	23.2721	23.1011	26.7923	24.4856	25.8901
BAESF_01096.mRNA.1	hypothetical protein	32175	-1.8939	0.0106455	30.1769	30.6875	28.3732	31.4966	31.7925	31.6302
BAESF_04738.mRNA.1	hypothetical protein	91724	-1.89699	0.0231123	19.694	19.1918	18.8869	19.9408	21.2079	22.3149
BAESF_13054.mRNA.1	hypothetical protein	31039	-1.94627	0.00907089	19.694	19.1918	18.8869	20.0163	21.3003	22.2949
BAESF_14805.mRNA.1	Proteasome subunit beta type-6	23297	-1.9493	0.00492707	21.1945	20.6761	20.0556	21.9465	22.5367	23.291
BAESF_06920.mRNA.1	RuvB-like 2	50318	-1.96565	0.0201555	21.0406	21.9524	21.2841	21.8362	24.1784	24.1593
BAESF_06856.mRNA.1	hypothetical protein	30851	-1.97228	0.00610861	19.694	19.1918	18.8869	20.7455	21.1858	21.7583
BAESF_06427.mRNA.1	hypothetical protein	26491	-2.00681	0.00910347	20.5548	20.1647	20.2322	21.9265	23.249	21.7967
BAESF_00891.mRNA.1	hypothetical protein	41833	-2.00797	0.0395271	21.4343	19.7563	20.3744	20.345	23.5225	23.7214
BAESF_05929.mRNA.1	hypothetical protein	33625	-2.02456	0.0253953	21.143	21.7047	21.2721	21.5354	23.8375	24.8205
BAESF_11182.mRNA.1	hypothetical protein	30017	-2.02816	0.00296972	21.4668	21.0825	21.1357	23.4611	22.8417	23.4666
BAESF_02471.mRNA.1	hypothetical protein	23807	-2.04568	0.0020464	21.6082	21.2387	21.3957	23.6552	23.6109	23.1135
BAESF_07397.mRNA.1	Histone-binding protein rbbp4	47238	-2.04571	0.00717595	21.3983	21.5993	20.3798	22.1873	24.0576	23.2696
BAESF_03246.mRNA.1	hypothetical protein	21337	-2.05298	0.0040308	28.5749	28.7575	27.0151	29.9475	30.2076	30.3513
BAESF_00429.mRNA.1	hypothetical protein	48061	-2.08285	0.0147203	22.034	23.5263	22.8766	23.6272	25.7343	25.3239
BAESF_01766.mRNA.1	hypothetical protein	15136	-2.0831	0.00459638	29.6549	29.9528	28.4419	31.1559	31.6684	31.4745
BAESF_13680.mRNA.1	hypothetical protein	68171	-2.09509	0.026147	22.3363	22.4426	22.8102	22.8473	25.4512	25.5758
BAESF_02945.mRNA.1	hypothetical protein	51208	-2.10114	0.000872233	21.2293	21.0066	21.4482	23.4181	23.2182	23.3512
BAESF_08045.mRNA.1	hypothetical protein	57428	-2.10686	0.00245101	19.694	19.1918	18.8869	20.6729	22.0617	21.3587
BAESF_02204.mRNA.1	hypothetical protein	23498	-2.10736	0.00151774	22.5919	22.1474	21.9548	24.6321	24.3803	24.0038
BAESF_04801.mRNA.1	hypothetical protein	29223	-2.11926	0.00982204	21.4479	22.1863	20.4723	22.3489	23.6682	24.4472
BAESF_05142.mRNA.1	hypothetical protein	61667	-2.1516	0.0204026	21.2834	21.6741	21.2225	21.4243	24.9533	24.2572
L725	hypothetical protein	26538	-2.16032	0.00186665	22.6587	23.5209	22.0697	24.6517	24.9322	25.1463
BAESF_04023.mRNA.1	Pre-mRNA cleavage factor Im subunit 2	29983	-2.1645	0.0116596	19.694	19.1918	18.8869	19.8782	22.6846	21.7035
L258	thymidine kinase	25909	-2.16564	0.135185	19.8808	18.2091	18.575	18.2649	23.2442	21.6527
BAESF_14512.mRNA.1	multicatalytic endopeptidase	34824	-2.18165	0.00296832	19.694	19.1918	18.8869	20.3313	21.8559	22.1305
BAESF_03164.mRNA.1	hypothetical protein	89249	-2.18176	0.0028534	22.0457	21.6093	21.1408	22.916	24.3926	24.0325
BAESF_04406.mRNA.1	hypothetical protein	23036	-2.18354	0.0106909	21.4301	22.2581	20.1056	22.6109	24.0097	23.7239
BAESF_06649.mRNA.1	Proteasome subunit alpha type-7	27116	-2.20597	0.0129672	20.6092	22.9238	21.8017	22.512	24.7695	24.6711
BAESF_04755.mRNA.1	5-hydroxytryptamine receptor 2A	14961	-2.24407	0.0075645	22.2252	21.3447	21.6724	22.7011	24.8282	24.4451
BAESF_03649.mRNA.1	hypothetical protein	27181	-2.25474	0.00526224	29.6111	30.2372	27.6817	31.4095	31.7423	31.1425
BAESF_05396.mRNA.1	hypothetical protein	88323	-2.25551	0.00910368	21.5632	22.8096	22.5574	23.8048	25.0551	24.8368
BAESF_04324.mRNA.1	hypothetical protein	82349	-2.25918	0.0172781	21.2752	21.5189	20.3171	22.3917	23.1791	24.3179
BAESF_06932.mRNA.1	hypothetical protein	43314	-2.26114	0.000964244	25.1992	25.7751	24.6129	27.1095	27.5993	27.6617
BAESF_03821.mRNA.1	hypothetical protein	9878	-2.26627	0.0536258	22.7504	20.2547	17.8177	21.2442	23.0305	23.347
BAESF_05581.mRNA.1	hypothetical protein	40678	-2.28148	0.0589016	19.82	20.1212	18.88	20.0732	22.56	23.0325
BAESF_07900.mRNA.1	hypothetical protein	39785	-2.30069	0.0103261	19.1025	18.738	21.7187	22.1721	21.5667	22.7224
BAESF_12417.mRNA.1	hypothetical protein	21037	-2.30765	0.00109071	23.3172	23.7069	22.681	25.0907	25.2883	26.249
BAESF_13878.mRNA.1	hypothetical protein	43800	-2.31423	0.00503219	24.6486	24.6748	22.651	25.8719	26.8007	26.2445
L671	hypothetical protein	17171	-2.32879	0.00189359	19.694	19.1918	18.8869	20.7424	22.3336	21.6831
R789	putative ankyrin repeat protein	48084	-2.33928	1	21.1032	21.3556	20.6803	23.0535	23.6488	23.4546
BAESF_08075.mRNA.1	hypothetical protein	20618	-2.35868	0.00189736	28.0539	28.9259	27.0046	29.9686	30.4635	30.6283
BAESF_00115.mRNA.1	5-hydroxytryptamine receptor 2A	15047	-2.36222	1	21.8153	21.2354	21.7686	23.4089	24.3671	24.13
BAESF_09206.mRNA.1	hypothetical protein	93528	-2.36427	0.0218195	21.4181	19.7362	19.887	20.8529	23.713	23.5683
BAESF_07895.mRNA.1	hypothetical protein	22041	-2.38344	0.00664495	23.5542	21.6198	22.5453	25.2206	24.0394	25.6097
BAESF_11828.mRNA.1	hypothetical protein	30091	-2.42538	0.00418821	19.694	19.1918	18.8869	20.1571	21.9928	22.8989
BAESF_03424.mRNA.1	hypothetical protein	40899	-2.4347	0.0240424	19.9253	19.496	17.8854	19.8932	21.8995	22.8181
BAESF_02203.mRNA.1	Protein phosphatase PP2A regulatory subunit B	25910	-2.46528	0.00143501	20.707	19.9294	19.0018	21.7117	22.98	22.3423
BAESF_09048.mRNA.1	hypothetical protein	58420	-2.51196	0.0234766	19.694	19.1918	18.8869	18.9619	23.1932	23.1535
BAESF_09940.mRNA.1	hypothetical protein	61551	-2.53348	0.00269309	20.0987	21.7761	21.877	22.9473	24.0669	24.338
BAESF_13263.mRNA.1	hypothetical protein	133382	-2.53744	0.00188397	22.3358	21.9899	21.5096	23.38	25.7396	24.3281
BAESF_13243.mRNA.1	snoRNP complex protein	7498	-2.54015	0.00266876	20.8512	20.2792	19.9593	21.7338	23.4627	23.5136
BAESF_04259.mRNA.1	hypothetical protein	45818	-2.56204	0.00182925	30.3224	31.057	28.5949	32.2917	32.7991	32.5695
BAESF_09811.mRNA.1	hypothetical protein	59683	-2.57001	0.00219682	19.694	19.1918	18.8869	20.3618	22.8246	22.2963
BAESF_06612.mRNA.1	hypothetical protein	59283	-2.57888	0.00179808	20.9866	20.554	20.3021	22.0196	24.1336	23.4261
BAESF_04041.mRNA.1	hypothetical protein	22849	-2.58524	1	19.6029	21.6727	20.754	22.9182	23.5316	23.3355
R665	putative oxidoreductase	54465	-2.58735	0.00707896	22.4403	22.2486	20.6494	22.7789	25.3401	24.9814
BAESF_03006.mRNA.1	small nuclear ribonucleoprotein Sm D3	14673	-2.62914	0.00378334	24.8776	24.5361	22.8984	25.7945	27.1975	27.2075
R476	putative AAA family ATPase	97429	-2.64269	0.00107873	26.6014	26.8488	25.0275	28.4474	29.1662	28.7922
BAESF_01624.mRNA.1	hypothetical protein	42211	-2.6482	0.000369683	19.694	19.1918	18.8869	21.766	21.7168	22.2346
BAESF_15222.mRNA.1	hypothetical protein	9464	-2.65339	0.00955424	22.8485	21.5356	21.5904	23.2505	24.5118	26.1723
BAESF_03331.mRNA.1	26S proteasome regulatory subunit 7A	47887	-2.65605	0.00967885	20.2072	22.4333	22.5459	23.4135	24.1525	25.5885
BAESF_07664.mRNA.1	hypothetical protein	23019	-2.68583	0.000976338	23.3707	23.8592	22.0924	25.1402	26.1388	26.1009
BAESF_05122.mRNA.1	Polyamine N-acetyltransferase 1	27217	-2.68644	0.00179754	20.5172	21.3686	20.4622	22.3335	23.8682	24.2055
BAESF_04278.mRNA.1	hypothetical protein	17322	-2.68992	0.00131252	24.72	24.4066	23.5749	25.8062	27.5934	27.3716
BAESF_11448.mRNA.1	hypothetical protein	30655	-2.69276	0.000463842	20.7289	21.2621	21.7525	23.3459	24.013	24.4627
BAESF_11838.mRNA.1	hypothetical protein	15016	-2.70527	0.00204969	19.9864	21.7922	21.4216	23.007	23.7829	24.526
BAESF_03998.mRNA.1	U6 snRNA-associated Sm-like protein LSm2	11402	-2.70834	0.00113067	19.694	19.1918	18.8869	20.6078	22.6865	22.6034
BAESF_06654.mRNA.1	hypothetical protein	27117	-2.71218	0.021251	21.1264	20.5344	19.8637	20.3169	24.4299	24.9143
BAESF_11106.mRNA.1	hypothetical protein	73435	-2.73757	1	20.3649	19.7314	18.425	21.311	23.1235	22.2995
BAESF_13153.mRNA.1	hypothetical protein	79570	-2.73884	0.00241282	20.7047	21.3421	21.4106	22.3261	24.6271	24.7207
L550	hypothetical protein	16640	-2.75576	0.0152068	23.7891	20.7872	19.7444	24.908	23.0906	24.5893
BAESF_03291.mRNA.1	hypothetical protein	90206	-2.75734	0.00175734	21.2534	20.9693	21.5084	22.5787	24.2929	25.1315
AccaoMp04	A single continuous orf encodes cox1 and cox2	99214	-2.79106	0.011456	22.0028	20.8808	22.5866	25.5259	24.2344	24.0831
BAESF_07365.mRNA.1	hypothetical protein	74777	-2.80116	0.00451036	19.989	21.0764	20.7559	22.6205	23.8024	23.8018
BAESF_09699.mRNA.1	Cysteine-rich protein 2-binding protein	13421	-2.80226	0.0014811	21.3611	20.8046	19.5505	22.8296	23.5159	23.7774
BAESF_07996.mRNA.1	hypothetical protein	110525	-2.80708	0.000431923	20.4287	18.9986	19.3472	21.6228	22.8203	22.7526
BAESF_15196.mRNA.1	hypothetical protein	10627	-2.81121	0.00590356	25.2176	21.8027	22.9285	26.2326	25.2466	26.9032
BAESF_00133.mRNA.1	hypothetical protein	14261	-2.82369	0.000578199	19.694	19.1918	18.8869	21.2474	22.6066	22.3898
BAESF_08379.mRNA.1	hypothetical protein	75609	-2.82614	0.000220519	19.694	19.1918	18.8869	21.472	22.7748	22.0043
BAESF_02518.mRNA.1	Histone h2ax	16872	-2.83297	0.00337519	21.7255	21.4242	21.6165	22.6144	25.7985	24.8523
BAESF_03135.mRNA.1	hypothetical protein	32559	-2.84635	0.00128004	26.8517	27.3912	24.7648	28.8999	29.6071	29.0398
BAESF_10224.mRNA.1	Proteasome subunit alpha type-5	27199	-2.86148	0.00081085	20.6101	22.2772	21.8143	23.5443	24.8443	24.8974
BAESF_10460.mRNA.1	DNA-directed RNA polymerase II subunit RPB3	34981	-2.88237	0.000700435	21.0634	20.6238	20.1499	22.5021	24.1766	23.8055
BAESF_13879.mRNA.1	hypothetical protein	64122	-2.90743	0.00497908	24.3466	24.0527	21.2749	25.06	26.4814	26.8551
BAESF_01184.mRNA.1	hypothetical protein	172812	-2.92232	0.0274364	21.4189	20.152	19.2752	20.8849	24.5107	24.2174
BAESF_02430.mRNA.1	hypothetical protein	31501	-2.93001	0.00132761	26.7225	28.1135	25.3946	29.1389	30.0664	29.8153
BAESF_06528.mRNA.1	hypothetical protein	17287	-2.93387	0.00058976	27.8873	28.6187	26.3536	30.1113	30.8575	30.6924
BAESF_08088.mRNA.1	Splicing factor 3B subunit 4	34112	-2.94181	0.00238411	21.6074	21.5903	20.2452	22.7819	24.2855	25.2007
BAESF_15097.mRNA.1	hypothetical protein	34926	-2.94325	0.00169274	19.3125	18.8663	19.0732	20.2234	23.2809	22.5775
BAESF_00257.mRNA.1	hypothetical protein	32279	-2.9448	0.000663509	28.2784	29.1476	26.6826	30.7552	31.1899	30.9978
BAESF_13095.mRNA.1	hypothetical protein	49895	-2.95848	0.0118603	22.5466	20.77	18.0137	22.2749	23.8082	24.1226
BAESF_00542.mRNA.1	dolichyl-phosphate-mannose-protein mannosyltransferase pmt3	11280	-2.97397	0.00057613	21.2417	21.018	21.4159	22.9646	24.6416	24.9913
BAESF_14056.mRNA.1	hypothetical protein	47498	-2.98069	0.00469788	20.1787	21.5958	21.2092	22.1616	24.956	24.8082
BAESF_02949.mRNA.1	hypothetical protein	60600	-2.99644	0.000639406	19.694	19.1918	18.8869	21.0759	22.9313	22.7548
BAESF_05133.mRNA.1	hypothetical protein	33152	-3.00145	0.0022794	19.694	19.1918	18.8869	20.2501	23.2638	23.2631
BAESF_03479.mRNA.1	hypothetical protein	22941	-3.00389	0.00174334	19.694	19.1918	18.8869	22.6912	21.8896	22.2035
BAESF_08815.mRNA.1	hypothetical protein	28083	-3.01138	0.0020115	19.998	22.1684	21.317	23.0385	24.8776	24.6016
BAESF_02307.mRNA.1	hypothetical protein	25124	-3.01714	0.000122186	19.694	19.1918	18.8869	21.754	22.0858	22.9843
BAESF_09714.mRNA.1	Small nuclear ribonucleoprotein Sm D2	13175	-3.04627	0.000842592	22.8567	22.5965	21.468	24.3087	25.7278	26.0235
BAESF_02752.mRNA.1	PHD finger-like domain-containing protein 5A	12443	-3.0504	0.000387372	21.3965	22.1908	20.625	23.6445	24.6021	25.1168
BAESF_03722.mRNA.1	hypothetical protein	50034	-3.05239	0.00144474	22.9632	24.7631	21.4876	25.7852	26.4063	26.1795
BAESF_10509.mRNA.1	hypothetical protein	19226	-3.08785	0.000563104	26.3889	27.5835	25.1541	29.0274	29.6281	29.7346
BAESF_04444.mRNA.1	hypothetical protein	63614	-3.09708	0.00462018	19.694	19.1918	18.8869	20.6699	23.0805	23.3136
BAESF_13026.mRNA.1	hypothetical protein	62583	-3.10894	0.000564922	21.3177	20.2776	21.2696	23.5956	25.4269	23.1692
BAESF_03900.mRNA.1	hypothetical protein	74066	-3.12071	0.0138739	22.0548	22.374	20.8367	22.7704	25.7124	26.1448
BAESF_08966.mRNA.1	hypothetical protein	56563	-3.13118	0.0166835	21.2866	20.3562	21.436	22.7599	24.8277	24.8847
BAESF_00557.mRNA.2	hypothetical protein	54325	-3.14982	0.00054865	21.6181	22.3261	20.2174	23.7738	24.8421	24.9951
BAESF_13427.mRNA.1	hypothetical protein	15918	-3.17353	6.81792e-05	19.694	19.1918	18.8869	21.906	22.6514	22.7359
R730	putative CfxQ-like protein	46782	-3.18279	0.00020011	21.0558	21.8916	20.1136	23.5286	24.5803	24.5004
R776b	putative chaperon protein DnaJ	9368	-3.19645	3.873e-05	19.694	19.1918	18.8869	22.198	22.4864	22.6777
BAESF_15423.mRNA.1	hypothetical protein	11802	-3.21555	0.0014475	20.9561	20.7581	21.2616	22.7062	24.3899	25.5263
BAESF_00025.mRNA.1	Proteasome subunit alpha 1	27658	-3.2271	0.000897188	20.9952	20.2038	21.112	23.3093	24.2697	24.4133
BAESF_15420.mRNA.1	hypothetical protein	14706	-3.23057	0.000491511	19.694	19.1918	18.8869	20.9972	23.1066	23.3607
BAESF_12541.mRNA.1	hypothetical protein	108855	-3.2457	1	19.694	19.1918	18.8869	22.5596	22.2219	22.7283
BAESF_09074.mRNA.1	hypothetical protein	61977	-3.27784	5.49687e-05	19.694	19.1918	18.8869	21.9219	22.8214	22.863
BAESF_13970.mRNA.1	hypothetical protein	113792	-3.27988	0.000275914	19.694	19.1918	18.8869	21.4594	22.8766	23.2763
BAESF_07919.mRNA.1	hypothetical protein	95656	-3.29157	0.00190841	19.694	19.1918	18.8869	20.4442	23.7268	23.4764
L223	hypothetical protein	18051	-3.30489	0.000309518	20.8509	21.8828	21.9451	25.6112	23.5712	25.4111
L87	hypothetical protein	20055	-3.312	0.00653506	27.1888	24.093	23.1156	29.0623	27.1859	28.0852
BAESF_10682.mRNA.1	RuvB-like protein 1	49260	-3.31615	0.000257078	20.9751	20.5407	20.2867	22.5123	24.5206	24.718
BAESF_00705.mRNA.1	hypothetical protein	54026	-3.31617	0.000470511	25.4459	27.0856	25.1768	28.3482	29.7159	29.5926
BAESF_00588.mRNA.1	hypothetical protein	15353	-3.32082	0.00140522	22.7865	24.4878	21.3265	25.3658	26.7776	26.4199
BAESF_11729.mRNA.1	hypothetical protein	87137	-3.33281	0.00728352	19.694	19.1918	18.8869	19.6356	24.6641	23.4714
BAESF_07916.mRNA.1	hypothetical protein	16138	-3.3474	0.00110587	19.8097	20.0972	18.8543	22.8828	22.6252	23.2954
BAESF_11810.mRNA.1	hypothetical protein	27713	-3.35849	7.09063e-05	19.694	19.1918	18.8869	21.6842	23.1959	22.9681
BAESF_11854.mRNA.1	hypothetical protein	39821	-3.39207	0.000697728	20.7678	19.2296	20.0283	22.1281	24.377	23.6967
BAESF_09727.mRNA.1	hypothetical protein	34191	-3.39494	0.000155431	22.8302	23.8401	22.1918	25.5688	26.7625	26.7157
BAESF_13996.mRNA.1	hypothetical protein	48682	-3.40302	0.00155541	21.5834	24.3406	22.4543	25.1618	26.7538	26.6718
BAESF_08354.mRNA.1	hypothetical protein	28055	-3.40808	0.00245916	21.0209	21.4127	20.3261	22.6064	25.0945	25.2831
BAESF_04927.mRNA.1	hypothetical protein	31324	-3.41044	0.00202223	20.3736	19.1086	19.2529	21.6735	24.7074	22.5855
BAESF_05649.mRNA.1	hypothetical protein	25332	-3.41266	0.000762402	22.3234	22.0131	21.9295	24.1638	25.7258	26.6145
BAESF_05046.mRNA.1	hypothetical protein	27380	-3.43049	0.000648009	21.2765	21.0502	21.779	22.9212	25.8518	25.624
BAESF_02619.mRNA.1	hypothetical protein	20178	-3.43506	0.00582949	19.694	19.1918	18.8869	24.4701	20.1229	23.4849
BAESF_11365.mRNA.1	hypothetical protein	20006	-3.4468	9.4321e-05	19.694	19.1918	18.8869	23.7977	21.8575	22.4579
BAESF_06150.mRNA.1	hypothetical protein	10400	-3.47289	0.000161148	21.8555	21.5653	21.2022	24.2501	25.4616	25.3299
BAESF_02317.mRNA.1	snoRNP complex protein nop56	57228	-3.50086	0.00108028	20.9986	20.4534	19.358	21.8705	24.8023	24.6398
BAESF_15174.mRNA.1	hypothetical protein	120086	-3.51379	0.0019442	20.7571	21.3414	21.7182	23.4934	24.7586	26.1061
BAESF_15271.mRNA.1	ATP-dependent RNA helicase dbp2	76039	-3.52043	0.0649351	21.4175	20.4644	19.9547	20.4392	25.6166	26.3421
BAESF_05713.mRNA.1	hypothetical protein	36493	-3.53006	0.00554315	21.0359	20.6453	20.6546	23.3902	24.7936	24.7421
BAESF_14454.mRNA.1	hypothetical protein	50111	-3.53912	0.00052118	24.4203	22.0377	23.4532	27.7648	25.6555	27.1082
L74	hypothetical protein	27847	-3.54608	0.00551139	26.7691	23.2797	23.1478	28.784	26.7377	28.3131
BAESF_07922.mRNA.1	hypothetical protein	9391	-3.56877	0.000302832	23.6797	22.1059	21.5378	26.3707	25.2543	26.4048
BAESF_14728.mRNA.1	hypothetical protein	7022	-3.57571	0.0227083	21.0098	23.6774	20.7689	23.1454	26.5189	26.5189
BAESF_08672.mRNA.1	hypothetical protein	47068	-3.57581	0.00108202	19.694	19.1918	18.8869	20.7365	24.5158	23.2478
BAESF_10065.mRNA.1	hypothetical protein	32703	-3.57885	0.000157445	22.0752	22.4162	20.6129	24.4054	25.6674	25.7681
BAESF_05983.mRNA.1	Splicing factor 3B subunit 1	124729	-3.59212	0.00574025	20.8877	22.8532	22.211	23.5574	26.5364	26.6346
BAESF_01394.mRNA.1	hypothetical protein	19334	-3.59331	0.0123803	19.694	19.1918	18.8869	19.1496	24.5149	24.8882
BAESF_11063.mRNA.1	hypothetical protein	31550	-3.59734	0.00806647	21.3779	19.6867	19.8925	21.643	24.6294	25.4767
BAESF_15326.mRNA.1	hypothetical protein	64217	-3.60381	0.00459049	22.4814	20.9672	19.2346	22.7815	25.2555	25.4576
BAESF_08351.mRNA.1	hypothetical protein	22469	-3.61394	0.0066334	19.694	19.1918	18.8869	19.6107	24.0951	24.9088
BAESF_03403.mRNA.1	hypothetical protein	44826	-3.63593	0.00056895	23.6508	26.0035	23.0744	27.0771	28.1097	28.4497
BAESF_09819.mRNA.1	hypothetical protein	17033	-3.64592	0.00157503	21.2066	20.6413	20.0749	24.4574	23.1511	25.2522
BAESF_02755.mRNA.1	hypothetical protein	28630	-3.67408	0.000211437	21.7475	21.1272	19.462	23.4008	24.7765	25.1816
BAESF_15039.mRNA.1	U5 small nuclear ribonucleoprotein	38484	-3.67822	0.000777055	23.5408	23.5953	21.2363	25.4455	26.9855	26.9762
BAESF_01908.mRNA.1	hypothetical protein	31370	-3.68761	0.000220914	19.694	19.1918	18.8869	21.2738	23.7728	23.7889
BAESF_05446.mRNA.1	hypothetical protein	71232	-3.69719	2.13447e-05	19.694	19.1918	18.8869	22.8943	22.4912	23.4788
BAESF_04781.mRNA.1	centromere/microtubule-binding protein cbf5	56458	-3.69869	0.000739774	23.9474	23.8093	20.8947	26.0182	26.9581	26.7712
BAESF_04573.mRNA.1	hypothetical protein	21448	-3.70583	0.000561395	19.694	19.1918	18.8869	20.9223	23.6433	24.3246
R857	hypothetical protein	21442	-3.71894	0.00863617	25.7085	21.8812	20.4884	27.1059	25.3558	26.7732
BAESF_00304.mRNA.1	hypothetical protein	53081	-3.72979	0.000151548	19.4456	20.8611	20.6155	22.9941	24.26	24.8574
BAESF_01791.mRNA.1	hypothetical protein	46042	-3.73122	0.000108259	21.2683	21.0427	21.7746	23.6447	25.7378	25.8967
BAESF_01708.mRNA.1	hypothetical protein	181221	-3.76606	0.0117622	20.447	22.4522	20.8416	22.0971	26.446	26.4959
BAESF_03405.mRNA.1	hypothetical protein	62438	-3.82212	0.000153103	20.3734	22.5114	21.9498	24.8219	25.6043	25.8748
BAESF_08408.mRNA.1	hypothetical protein	25350	-3.82961	0.00464521	21.5868	21.8862	22.2242	23.3184	26.5156	27.3521
BAESF_07668.mRNA.1	DNA-directed RNA polymerase II subunit RPB1	197671	-3.83708	0.00173737	20.0887	21.7726	21.8693	23.346	26.1355	25.7603
BAESF_08376.mRNA.1	hypothetical protein	93429	-3.83917	6.51132e-05	20.4897	19.9651	20.6096	23.959	24.8851	23.7379
L101	hypothetical protein	39486	-3.8484	1	20.4694	19.7977	18.6164	23.3162	23.8373	23.2751
BAESF_14267.mRNA.1	hypothetical protein	182458	-3.86847	0.0030633	23.4118	23.0948	19.4306	24.2639	26.9754	26.3032
BAESF_09473.mRNA.1	hypothetical protein	71979	-3.87257	0.00202591	21.6894	20.99	19.3133	23.0244	25.6628	24.9233
BAESF_02126.mRNA.1	Prolactin-2C3	52720	-3.8988	0.00201887	22.7143	23.7875	20.7892	24.6985	27.0735	27.2154
BAESF_08077.mRNA.1	hypothetical protein	78899	-3.90205	0.00029037	21.9929	23.8132	21.2378	25.5075	26.8574	26.385
BAESF_04783.mRNA.1	hypothetical protein	29058	-3.90351	0.00223385	20.5239	22.6657	21.9338	23.6961	26.5216	26.6163
BAESF_09108.mRNA.1	hypothetical protein	21448	-3.91075	0.0022014	21.6477	23.0015	19.6961	24.9507	25.6563	25.4707
BAESF_01305.mRNA.1	hypothetical protein	57710	-3.91483	0.000913123	19.694	19.1918	18.8869	22.6457	23.9108	22.9607
BAESF_14580.mRNA.1	hypothetical protein	31248	-3.92908	0.000387502	23.9672	25.2394	22.3097	26.7877	28.1534	28.3624
BAESF_14221.mRNA.1	hypothetical protein	42353	-3.97436	0.000222916	22.0265	21.6937	21.1456	24.3819	26.163	26.244
BAESF_07064.mRNA.1	hypothetical protein	102719	-4.04229	0.00316195	19.694	19.1918	18.8869	21.6535	23.7376	24.5085
BAESF_09518.mRNA.1	hypothetical protein	88266	-4.08608	0.00101485	21.2624	24.4117	21.9022	25.7494	27.4282	26.6569
BAESF_10143.mRNA.1	hypothetical protein	74619	-4.10648	0.00380721	25.4237	19.9363	22.3327	27.1161	25.7798	27.1162
BAESF_03950.mRNA.1	Splicing factor 3A subunit 2	25904	-4.15883	0.00208587	19.3456	21.9553	19.0652	23.3009	24.6129	24.9287
BAESF_06264.mRNA.1	hypothetical protein	251066	-4.21079	0.00110455	24.0252	25.299	21.3691	26.4978	28.4145	28.4133
BAESF_13833.mRNA.1	hypothetical protein	15161	-4.25485	1.76923e-05	24.5617	26.1129	24.6207	28.7954	29.4147	29.8498
BAESF_12894.mRNA.1	hypothetical protein	178797	-4.29948	0.000482606	20.477	20.1364	19.6921	22.7212	25.4271	25.0558
BAESF_00409.mRNA.1	Small nuclear ribonucleoprotein SmD1b	13978	-4.3193	6.69263e-05	21.0088	21.9317	19.9556	24.3023	26.02	25.5317
BAESF_11129.mRNA.1	DNA-dependent RNA polymerase II	135297	-4.34753	0.000227039	20.8895	21.4822	19.8387	24.1754	25.7447	25.3329
BAESF_03251.mRNA.1	hypothetical protein	9797	-4.36289	0.000104301	19.9936	21.7992	19.1115	24.0034	25.1184	24.8712
BAESF_04595.mRNA.1	Crooked neck-like protein 1	79344	-4.36464	0.000214351	22.4669	24.4667	22.1745	26.4729	27.748	27.9811
BAESF_10812.mRNA.1	hypothetical protein	102863	-4.37571	0.000534182	21.6755	24.0522	22.0496	25.4903	27.7375	27.6766
BAESF_06969.mRNA.1	hypothetical protein	67339	-4.38131	0.000287766	20.5208	23.1237	21.6877	24.6448	26.9357	26.8957
BAESF_15486.mRNA.1	hypothetical protein	29196	-4.38296	7.02291e-05	20.011	21.7252	18.7525	23.9924	24.778	24.8671
L77	hypothetical protein	28899	-4.39565	0.00567438	26.4893	23.0034	21.1685	28.8837	26.5848	28.3797
BAESF_11105.mRNA.1	hypothetical protein	34614	-4.40769	0.000218966	22.5053	24.9431	21.0244	26.795	27.4773	27.4234
BAESF_12610.mRNA.1	hypothetical protein	111683	-4.41362	0.000594411	22.2326	25.4255	22.4589	26.5373	28.3614	28.4591
BAESF_10219.mRNA.1	hypothetical protein	54022	-4.41629	0.000227414	22.5113	23.8453	21.6858	25.9266	27.4513	27.9133
BAESF_00250.mRNA.1	hypothetical protein	70799	-4.43041	7.97801e-05	22.6445	24.9316	22.5531	27.0773	27.9834	28.3598
BAESF_10614.mRNA.1	hypothetical protein	165242	-4.44437	0.00111118	20.7256	24.1414	21.2681	25.0708	27.2432	27.1541
BAESF_11772.mRNA.1	hypothetical protein	17084	-4.46694	0.000818671	19.8469	18.6781	18.9039	21.6938	24.3071	24.8289
BAESF_09527.mRNA.1	Pre-mRNA-processing-splicing factor 8	272838	-4.55192	0.00296205	21.525	22.9538	21.9764	23.9901	27.9281	28.1928
BAESF_12988.mRNA.1	hypothetical protein	34246	-4.58078	0.000276197	19.694	19.1918	18.8869	21.7015	24.6927	25.1208
BAESF_14729.mRNA.1	hypothetical protein	29765	-4.62584	0.000117355	21.9934	23.6254	21.8745	25.3583	27.8628	28.1497
BAESF_00438.mRNA.1	hypothetical protein	50946	-4.6387	1.27248e-05	19.694	19.1918	18.8869	22.9941	24.4266	24.2681
BAESF_11169.mRNA.1	hypothetical protein	26053	-4.6712	0.000260899	22.0626	20.9441	19.6313	24.327	25.9734	26.3512
BAESF_05131.mRNA.1	hypothetical protein	21052	-4.72544	0.00545271	19.694	19.1918	18.8869	20.815	25.1957	25.9384
BAESF_13585.mRNA.1	hypothetical protein	66945	-4.78801	0.0005019	20.1891	20.1883	20.643	22.8653	24.7706	27.7485
BAESF_02569.mRNA.1	hypothetical protein	89042	-4.81007	0.00166962	22.1462	25.3742	21.0549	26.5233	28.1551	28.3271
BAESF_14139.mRNA.1	hypothetical protein	105865	-4.86138	0.00111123	20.4832	20.1196	21.1436	23.358	26.4468	26.5257
BAESF_06508.mRNA.1	hypothetical protein	31073	-4.86602	0.000330656	21.7911	25.6361	22.759	27.1294	28.7565	28.8983
BAESF_14069.mRNA.1	hypothetical protein	31302	-4.95308	4.0832e-05	20.7572	22.2136	19.7827	24.8856	26.0637	26.6634
BAESF_15288.mRNA.1	hypothetical protein	71820	-4.97357	0.000132717	19.8402	23.2913	21.5566	25.7144	26.7744	27.12
BAESF_04848.mRNA.1	hypothetical protein	111636	-5.20319	0.000320099	22.3175	25.3493	21.4339	27.1363	28.6031	28.9708
BAESF_12771.mRNA.1	ATP-dependent RNA helicase dhx8	131857	-5.22813	0.000749772	20.6457	24.8447	22.0117	26.1873	28.4848	28.5143
BAESF_00285.mRNA.1	hypothetical protein	73349	-5.34102	0.00115137	17.8321	21.8772	20.9344	23.9464	25.9456	26.7748
BAESF_00883.mRNA.1	hypothetical protein	136272	-5.49032	4.49072e-05	20.2247	22.9947	21.3094	25.668	27.5631	27.7685
L116	hypothetical protein	66608	-5.69642	2.35067e-05	19.694	19.1918	18.8869	23	25.7495	26.1125
BAESF_15278.mRNA.1	hypothetical protein	45816	-5.71581	7.07516e-05	20.4888	22.2641	19.0203	24.9417	26.9279	27.051

## Sheet: L323-HA IP-MS
accession	protein name	mol. weight (Da)	R323 vs WT3		log2(filtered, normalized and imputed abundances)
			log2(Fold Change)	p-value	R323-R1	R323-R2	R323-R3	WT3-R1	WT3-R2	WT3-R3
L323	L323	29397	9.26064	4.453e-06	32.4711	33.4004	29.4597	23.3848	21.8102	22.3543
L778	L778	28790	8.55942	2.07011e-06	24.8854	25.8289	24.6362	16.2679	16.8397	16.5647
R676b	R676b	7281	7.28678	1.01286e-08	24.7533	23.9271	23.6137	16.7672	16.8856	16.781
L487	L487	37712	6.11354	0.000119491	26.4795	24.7611	26.7006	21.8969	16.1111	21.5926
R387	R387	30067	6.08459	1.531e-06	26.8706	27.8002	26.0613	20.9524	20.4203	21.1056
L309c	L309c	10979	5.99417	2.31349e-08	22.8567	23.1665	22.3931	16.7672	16.8856	16.781
R486	R486	24425	5.96782	1.38522e-06	22.1986	22.7472	21.9494	16.8098	16.1228	16.059
R443	R443	19438	5.89562	0.000360486	25.2619	25.0062	24.8833	20.1715	20.8698	16.4232
L593	L593	27901	5.86014	1.01211e-06	23.2223	21.8712	22.9207	16.7672	16.8856	16.781
L701	L701	22204	5.788	1.19364e-06	24.526	25.193	24.0849	18.6224	18.6994	19.1181
R489	R489	25475	5.6781	0.000643703	22.2142	23.2386	22.0153	16.7672	16.8856	16.781
R305	R305	20008	5.48167	4.59438e-08	22.4371	22.4181	22.0235	16.7672	16.8856	16.781
L288	L288	22170	5.42512	1.10034e-08	24.2169	24.3346	23.5507	18.1112	19.1526	18.563
L775	L775	22760	5.05176	1.28398e-07	23.1445	24.1136	22.6352	17.6335	18.0585	19.046
R710	R710	21939	4.95161	0.000338624	22.8414	24.9129	22.3725	18.1001	18.7109	18.4609
L65	L65	39117	4.75356	9.13157e-08	22.2471	21.3046	21.1427	16.7672	16.8856	16.781
R513b	R513b	10721	4.31976	3.40305e-05	28.5507	29.1061	27.9589	24.4231	24.2354	23.998
L373	L373	29928	4.22569	0.000577727	22.3952	18.5196	22.1961	16.7672	16.8856	16.781
L309b	L309b	8110	4.21958	9.02534e-09	21.0798	21.2403	20.7724	16.7672	16.8856	16.781
L448	L448	25271	3.73003	6.1929e-08	20.0917	20.8303	20.7018	16.7672	16.8856	16.781
R513	R513	18141	3.61346	2.11363e-05	21.1979	21.6505	21.0639	17.0534	18.4565	17.5621
R557	R557	17983	3.54004	3.00704e-05	21.535	23.9269	20.7853	18.1165	18.9056	18.6049
R445	R445	42221	3.17845	0.000921006	24.8431	23.669	25.0931	22.152	19.0771	22.8407
R466	R466	44733	3.09296	0.0004745	22.6713	22.0211	23.5702	20.0499	17.705	21.2288
L330	L330	30622	2.98241	0.000823812	21.9175	19.73	21.7731	18.7601	18.5041	17.2092
L397	L397	66690	2.92904	0.00192493	22.5787	20.5016	23.2327	20.0628	17.3763	20.0867
L577b	L577b	12063	2.82061	0.000583756	22.4195	21.0524	22.2836	19.8402	17.739	19.7144
L237	L237	33799	2.33525	0.000271143	21.952	20.7917	22.6655	18.7851	19.7519	19.8664
BAESF_01264.mRNA.1	60S ribosomal protein L29	8526	2.14203	0.00946433	21.3779	22.8443	21.5268	19.9977	18.219	21.1062
R317	R317	26899	2.13626	0.000624948	23.8459	22.4589	24.6621	21.5999	21.1053	21.8528
BAESF_10352.mRNA.1	hypothetical protein	48749	1.83372	0.00513101	25.1785	25.7139	24.388	23.028	23.2551	23.4961
L629	L629	36625	1.69329	0.00133481	20.8329	19.7171	20.3442	18.6049	18.589	18.6206
BAESF_03882.mRNA.1	hypothetical protein	65722	1.6868	0.00844299	21.8575	21.9856	22.2532	20.9136	20.5396	19.5827
L416	L416	12078	1.58609	0.0023728	19.1177	20.143	18.6282	17.7736	17.8641	17.4928
R449	R449	74185	1.58305	0.00700444	22.8013	22.0713	22.7902	20.5558	21.7212	20.6367
R474	R474	47189	1.48809	0.00212413	21.9785	21.4036	22.4328	20.4935	20.7054	20.1517
L417	L417	56133	1.46812	0.00186088	20.9787	20.4742	21.454	19.0991	19.8457	19.5577
R508	R508	38296	1.28329	0.0053482	21.2121	20.7692	20.6827	19.4945	19.4128	19.9068
BAESF_07837.mRNA.1	Peptidyl-prolyl cis-trans isomerase	18087	-1.57201	0.00493287	24.5212	23.9951	25.0626	26.0879	25.7716	26.4353
L550	L550	16640	-1.64166	0.00285833	16.5762	16.777	16.8289	18.0137	18.8531	18.2403
BAESF_02619.mRNA.1	hypothetical protein	20178	-2.07733	0.00405811	17.7337	18.0318	17.4825	18.4481	21.2407	19.7912
BAESF_11776.mRNA.1	hypothetical protein	65820	-2.11474	0.00408782	16.7929	17.9591	17.1136	19.0202	20.0799	19.1097
BAESF_09975.mRNA.1	hypothetical protein	49261	-2.18817	0.00564263	16.547	17.9723	19.3712	21.1062	19.9149	19.4339
BAESF_15222.mRNA.1	hypothetical protein	9464	-2.23588	0.00238826	19.3087	18.8112	18.8703	20.4134	21.8035	21.4809
BAESF_03217.mRNA.1	hypothetical protein	41515	-2.3197	0.00172106	17.342	17.5488	17.2552	18.9655	20.6975	19.442
BAESF_06602.mRNA.1	hypothetical protein	92623	-2.35803	0.00980381	16.5762	16.777	16.8289	19.3779	20.7921	17.0862
BAESF_06150.mRNA.1	hypothetical protein	10400	-2.41997	0.0046382	16.5673	17.5	16.9741	20.9028	17.1298	20.2688
BAESF_02752.mRNA.1	PHD finger-like domain-containing protein 5A	12443	-2.48916	0.00527509	16.5762	16.777	16.8289	20.1112	16.6549	20.8835
BAESF_09819.mRNA.1	hypothetical protein	17033	-2.52408	0.00182515	23.493	23.2768	23.2687	25.5246	26.6872	25.3989
BAESF_00588.mRNA.1	hypothetical protein	15353	-2.56043	0.00301488	21.0876	19.7032	22.2256	23.8121	22.1406	24.745
BAESF_03006.mRNA.1	small nuclear ribonucleoprotein Sm D3	14673	-2.58232	0.00357674	18.1676	18.146	19.1378	22.4804	19.426	21.292
L94	L94	19910	-2.6493	4.25812e-05	16.5762	16.777	16.8289	19.0664	19.6907	19.3729
BAESF_00224.mRNA.1	hypothetical protein	66106	-2.69905	8.46063e-05	17.6231	17.2003	18.4427	20.7273	20.198	20.438
BAESF_06264.mRNA.1	hypothetical protein	251066	-2.71736	0.00269744	16.5762	16.777	16.8289	20.0612	17.3306	20.9424
BAESF_01913.mRNA.1	40S ribosomal protein S4	29880	-2.90495	0.00534057	17.7517	19.6468	18.5467	21.5847	22.4761	20.5992
R857	R857	21442	-2.90772	0.000160272	20.5285	19.2072	21.2567	23.0254	23.384	23.3063
BAESF_10143.mRNA.1	hypothetical protein	74619	-3.0619	0.000590477	21.1067	20.4603	21.5307	24.0189	24.5615	23.7031
BAESF_00705.mRNA.1	hypothetical protein	54026	-3.10496	0.00153023	18.6052	19.0983	18.4406	23.2204	20.5251	21.7135
BAESF_13243.mRNA.1	snoRNP complex protein	7498	-3.12771	2.95696e-05	18.9011	19.3364	19.0179	22.4215	22.1926	22.0245
BAESF_05046.mRNA.1	hypothetical protein	27380	-3.28718	0.00466805	16.8217	17.4805	18.7147	22.603	17.563	22.7125
L87	L87	20055	-3.33527	1.48155e-06	17.8818	18.6948	19.2974	22.2196	22.3854	21.2748
L223	L223	18051	-3.34157	0.000313847	19.9144	17.8884	20.6275	22.0575	23.8653	22.5323
BAESF_07922.mRNA.1	hypothetical protein	9391	-3.36277	9.26974e-06	18.2453	18.4063	18.551	21.0513	22.5049	21.7347
L77	L77	28899	-3.53551	0.000156416	18.2453	18.4063	20.0395	22.3768	22.777	22.1437
BAESF_05363.mRNA.1	hypothetical protein	27266	-3.59612	0.000955263	18.0029	17.9009	16.8176	20.9911	22.3572	20.1615
L74	L74	27847	-3.79357	1.48672e-05	17.8355	19.9321	21.0728	23.5999	23.6888	22.9323
BAESF_13045.mRNA.1	hypothetical protein	33006	-3.81802	0.000144179	16.5762	16.777	16.8289	20.1049	21.2362	20.2951
BAESF_01394.mRNA.1	hypothetical protein	19334	-3.86743	0.000625487	16.5762	16.777	16.8289	22.0566	17.9652	21.7626
BAESF_04789.mRNA.1	hypothetical protein	103889	4.13494	0.341699	30.1984	30.4686	16.9723	29.5934	18.4516	17.1894
BAESF_15124.mRNA.1	hypothetical protein	59101	4.00665	1	20.4186	21.7343	20.3009	16.7672	16.8856	16.781
BAESF_07862.mRNA.1	hypothetical protein	52456	2.85648	1	23.3731	21.9876	21.2339	17.1867	20.9713	19.8671
BAESF_03368.mRNA.1	hypothetical protein	10273	2.79871	1	22.5979	22.899	22.0548	18.668	20.4339	20.0537
BAESF_10512.mRNA.1	60S ribosomal protein L38	8147	2.70424	1	19.2026	19.7622	19.5817	16.7672	16.8856	16.781
BAESF_04568.mRNA.1	hypothetical protein	22477	2.70389	1	19.1414	19.6793	19.7221	17.1243	16.6093	16.6975
L265	L265	38722	2.55127	1	20.6043	19.7703	20.6337	18.1137	16.5989	18.6419
BAESF_00351.mRNA.1	hypothetical protein	64210	2.50885	0.0219241	21.8308	22.5184	22.5552	20.0131	20.789	18.5758
L488	L488	63202	2.44046	0.018479	22.6601	22.9903	22.2579	20.4629	19.3538	20.7701
BAESF_13542.mRNA.1	hypothetical protein	19168	2.38938	1	19.0466	19.8958	18.6595	16.7672	16.8856	16.781
R705	R705	34452	2.22534	0.209775	31.6208	32.9089	31.3701	32.0915	25.8519	31.2805
R721	R721	31169	2.17874	1	19.351	18.7837	18.8353	16.7672	16.8856	16.781
BAESF_15452.mRNA.1	hypothetical protein	110274	2.02911	0.0196985	22.499	20.4241	21.3178	20.1394	17.8014	20.2129
BAESF_00798.mRNA.1	hypothetical protein	56798	1.98617	0.0202377	21.4777	22.0822	21.2405	19.1121	19.837	19.8929
L709	L709	42724	1.9848	0.041218	22.2379	22.4847	22.5155	21.078	17.9683	22.2374
BAESF_06227.mRNA.1	hypothetical protein	33033	1.90128	1	18.0708	19.5408	18.5261	16.7672	16.8856	16.781
L404	L404	30058	1.85136	1	19.273	19.4113	19.805	17.2118	17.7237	17.9998
R435	R435	47400	1.80856	0.0139277	20.2449	21.2723	20.9032	18.7664	17.6646	20.5637
BAESF_04827.mRNA.1	hypothetical protein	23324	1.80662	0.0719904	21.7833	21.18	21.2342	20.4786	17.5148	20.7842
BAESF_11210.mRNA.1	hypothetical protein	29119	1.76107	1	18.7166	18.4825	18.5179	16.7672	16.8856	16.781
BAESF_00709.mRNA.1	hypothetical protein	27825	1.73906	0.14229	21.544	22.0383	22.1816	19.6907	21.2078	19.6482
BAESF_04886.mRNA.1	hypothetical protein	14346	1.73565	0.0355935	22.3707	21.8654	21.3593	21.1997	17.8833	21.3054
L201	L201	38050	1.70742	0.0581057	22.6304	23.8385	22.8817	21.1963	20.0997	22.9323
BAESF_02370.mRNA.1	hypothetical protein	94101	1.70681	0.0311466	19.3758	19.7165	19.3309	16.8908	19.6832	16.7287
BAESF_03171.mRNA.1	hypothetical protein	29987	1.67904	1	19.4174	17.3807	19.1699	16.6783	17.2604	16.9922
BAESF_08850.mRNA.1	hypothetical protein	43322	1.67147	1	18.3112	18.2203	18.9168	16.7672	16.8856	16.781
BAESF_10413.mRNA.1	hypothetical protein	109450	1.66262	1	19.4966	18.6799	19.1264	16.6119	18.3337	17.3695
BAESF_12804.mRNA.1	hypothetical protein	18989	1.66031	0.0975441	24.7727	25.6478	24.8305	23.925	21.9386	24.4064
R370	R370	16654	1.65906	0.0105762	22.2204	21.8327	21.8829	21.3129	19.1391	20.5068
R554	R554	45755	1.65137	1	19.0231	18.0066	18.7775	16.2236	17.6618	16.9676
L442	L442	139334	1.6483	0.0341376	24.9697	23.5052	24.6676	23.2379	21.7144	23.2454
L385	L385	16593	1.64657	0.0102036	21.2241	21.792	21.0708	18.4691	19.9499	20.7282
BAESF_04743.mRNA.1	hypothetical protein	24127	1.63337	1	19.8586	18.8476	19.8097	17.1744	19.1011	17.3403
BAESF_12111.mRNA.1	hypothetical protein	182069	1.62293	1	18.2541	18.7616	18.2869	16.7672	16.8856	16.781
R132	R132	25493	1.59937	0.0488904	20.2418	20.7418	20.7877	19.3071	17.3294	20.3367
BAESF_12555.mRNA.1	hypothetical protein	24359	1.58852	1	18.196	19.1554	17.8479	16.7672	16.8856	16.781
BAESF_02806.mRNA.1	hypothetical protein	200371	1.57141	1	17.1021	17.0527	16.3811	13.2439	17.1168	15.4609
R506	R506	36644	1.56258	0.0531302	20.6652	20.0932	22.3416	21.1387	17.6209	19.6525
BAESF_00043.mRNA.1	hypothetical protein	16711	1.55463	1	17.9539	18.1954	18.9484	16.7672	16.8856	16.781
R362	R362	39473	1.55316	0.0589521	23.2278	22.7115	22.6537	21.9816	20.6183	21.3336
R297	R297	34195	1.52418	0.0146523	25.4349	25.59	25.315	23.8488	22.6741	25.2445
BAESF_04605.mRNA.1	hypothetical protein	48624	1.52178	0.181518	25.5942	26.2697	25.1624	24.194	22.8008	25.4662
BAESF_09847.mRNA.1	hypothetical protein	16695	1.49886	0.0580784	22.6298	22.8943	22.5215	21.2698	20.5237	21.7554
R559	R559	26345	1.49124	0.0437177	23.225	23.0187	23.8046	22.6874	19.8026	23.0845
BAESF_06045.mRNA.1	hypothetical protein	34997	1.47584	0.0854642	21.6106	22.1361	21.7153	20.2697	19.4817	21.2831
BAESF_15015.mRNA.1	hypothetical protein	12306	1.47492	0.0672324	22.0257	21.6057	21.4	19.9807	20.0542	20.5717
BAESF_04576.mRNA.1	hypothetical protein	37184	1.45263	0.0217097	18.815	18.2884	19.8249	17.1584	18.0466	17.3654
L37	L37	55751	1.44773	0.0381132	28.5669	26.8791	27.5565	26.7025	25.3286	26.6281
BAESF_05622.mRNA.1	hypothetical protein	41320	1.44627	0.122214	21.2324	23.2594	21.781	21.9184	17.8471	22.1685
BAESF_10719.mRNA.1	hypothetical protein	10096	1.42792	1	18.2443	18.3695	18.1037	16.7672	16.8856	16.781
R253	R253	38970	1.42728	0.0280059	21.4396	22.5737	20.9588	20.1104	19.7162	20.8636
R553	R553	56724	1.42167	0.0434007	20.3547	21.0992	20.2275	20.4586	18.0887	18.8691
R558	R558	53574	1.39505	0.0866231	21.0701	21.3756	21.4385	19.0981	20.4306	20.1703
R811	R811	112252	1.38399	0.121448	19.8912	19.5526	19.2863	18.7166	17.3099	18.5516
L294	L294	339888	1.36922	1	17.6355	18.5495	18.3565	16.7672	16.8856	16.781
R538c	R538c	8634	1.34877	1	18.2363	18.1558	18.088	16.7672	16.8856	16.781
L399	L399	39401	1.34344	0.030399	22.5953	23.1559	22.0689	21.9177	20.1044	21.7676
BAESF_12345.mRNA.1	Peptidyl-prolyl cis-trans isomerase 7	18521	1.34283	0.0562563	21.5042	21.3977	21.7422	20.5758	18.9495	21.0902
L728	L728	64749	1.33303	0.137134	19.6289	21.1444	21.2748	21.054	19.7453	17.2497
R648	R648	43404	1.33141	1	17.4319	18.0446	18.9515	16.7672	16.8856	16.781
BAESF_05597.mRNA.1	hypothetical protein	282050	1.32952	0.0204269	22.0465	22.5788	22.5993	21.211	20.0985	21.9264
BAESF_03472.mRNA.1	hypothetical protein	58715	1.32481	1	18.1206	18.4053	17.8824	16.7672	16.8856	16.781
BAESF_11712.mRNA.1	hypothetical protein	14104	1.32478	0.109086	20.0426	19.8694	20.0214	19.0709	17.8644	19.0238
L494	L494	31616	1.32333	1	17.8484	18.5963	18.6461	17.0213	17.1465	16.9529
BAESF_15320.mRNA.1	ribosomal protein S30A	7518	1.31586	0.0584849	20.8999	21.3777	21.2174	20.9413	18.1698	20.4363
R465	R465	21176	1.30893	0.0255434	21.2445	21.683	21.3805	20.3723	19.2089	20.8
BAESF_04618.mRNA.1	hypothetical protein	56823	1.30804	0.209609	17.268	20.5262	20.3318	17.6191	18.5553	18.0274
L567	L567	37169	1.25313	0.0276845	22.5624	22.9156	22.2039	21.1094	21.034	21.7791
BAESF_13689.mRNA.1	hypothetical protein	24641	1.2502	0.0326352	22.7834	20.8153	21.5163	19.6017	20.9268	20.8358
BAESF_11471.mRNA.1	hypothetical protein	68279	1.24838	0.0780795	21.7864	22.322	21.3337	20.7287	19.3313	21.6369
BAESF_11090.mRNA.1	hypothetical protein	21991	1.24665	0.0901119	21.1067	18.8426	20.6015	19.3019	18.7264	18.7826
R525	R525	62517	1.24153	0.0129759	22.3471	23.4739	22.995	21.2645	21.2414	22.5855
BAESF_09052.mRNA.1	hypothetical protein	136472	1.23805	1	18.7445	19.0833	18.7246	17.7701	17.5513	17.5168
BAESF_13077.mRNA.1	hypothetical protein	88136	1.23605	0.144066	19.9583	22.0166	20.9513	19.0854	18.959	21.1735
BAESF_09654.mRNA.1	hypothetical protein	22101	1.23391	1	18.7397	19.1178	18.9209	17.8693	17.5329	17.6744
BAESF_06640.mRNA.1	hypothetical protein	34318	1.22352	0.156083	21.022	19.9226	19.5858	20.4181	17.0913	19.3505
BAESF_15285.mRNA.1	hypothetical protein	23668	1.20268	0.164466	18.2297	20.1246	19.5478	17.0822	18.0774	19.1344
R335	R335	39624	1.19929	0.0723359	20.3888	19.9443	20.4926	18.7887	18.8734	19.5657
BAESF_01869.mRNA.1	hypothetical protein	82715	1.19803	1	17.9086	18.4325	17.6868	16.7672	16.8856	16.781
BAESF_12240.mRNA.1	hypothetical protein	46092	1.19149	0.0614046	21.031	19.0586	20.6405	19.6124	18.1986	19.3445
BAESF_14827.mRNA.1	hypothetical protein	17675	1.18567	0.0270887	23.1536	23.7295	23.217	22.4942	21.5432	22.5056
BAESF_06582.mRNA.1	hypothetical protein	104066	1.17661	1	17.8844	18.4169	17.6623	16.7672	16.8856	16.781
BAESF_12049.mRNA.1	hypothetical protein	14452	1.17542	0.351232	20.5296	21.2786	19.5368	18.9805	19.174	19.6642
BAESF_00406.mRNA.1	hypothetical protein	108477	1.16741	1	17.795	19.6926	18.5402	17.648	18.4596	16.4179
L690	L690	40921	1.16567	0.0311319	18.3768	18.5399	18.7065	17.4964	17.3659	17.2638
R545	R545	29882	1.15337	0.213593	22.2086	22.6694	22.017	21.341	20.5702	21.5237
BAESF_14390.mRNA.1	hypothetical protein	10620	1.15056	0.0315248	23.0651	23.1758	21.9143	22.2146	21.0017	21.4872
R467	R467	36985	1.13966	1	18.5586	18.6872	18.4192	17.2317	18.1937	16.8206
R321	R321	21841	1.13403	0.181363	20.4629	22.5327	21.1532	19.6532	20.5116	20.5818
R548	R548	15204	1.11489	0.027652	20.7627	21.1916	20.4131	19.2603	19.2838	20.4787
R255	R255	35959	1.08694	0.154489	21.0635	17.7879	20.6613	17.4954	19.0315	19.7251
L128	L128	61626	1.08313	0.191219	21.2283	21.3693	23.2907	20.7902	20.642	21.2067
L15	L15	13667	1.08199	0.181912	18.3473	19.5313	18.1328	17.3202	16.7755	18.6697
R627	R627	71982	1.07595	0.211313	20.496	20.216	20.698	18.2171	20.1291	19.8358
BAESF_06338.mRNA.1	hypothetical protein	91182	1.07321	1	17.8124	17.5331	18.3079	16.7672	16.8856	16.781
R459	R459	21802	1.06785	1	20.281	20.9024	19.8171	18.367	19.7252	19.7048
BAESF_07439.mRNA.1	hypothetical protein	15964	1.0526	0.474221	19.8181	19.9969	19.0279	18.532	17.9592	19.1938
L792	L792	26108	1.04923	0.11827	20.1464	20.6209	19.2977	18.5841	19.0285	19.3046
BAESF_14071.mRNA.1	hypothetical protein	16126	1.04373	1	19.8356	20.4403	18.8612	17.7509	19.1748	19.0802
R457	R457	21376	1.04354	0.145086	18.2714	19.3599	19.5359	17.2001	17.2399	19.5965
BAESF_10571.mRNA.1	hypothetical protein	11845	1.03965	0.0485726	19.3268	19.7669	19.285	18.5518	17.5068	19.2011
BAESF_03811.mRNA.1	hypothetical protein	39525	1.03279	0.0611427	19.9491	20.9542	20.4102	18.8595	19.8934	19.4622
BAESF_06352.mRNA.1	SCF ubiquitin ligase complex protein SKP1b	18289	1.01542	0.0857448	21.4616	22.0311	21.8261	20.616	20.2801	21.3765
BAESF_08864.mRNA.1	hypothetical protein	70678	0.99285	0.131512	21.3063	21.3852	21.2256	19.9494	20.385	20.6041
R521	R521	159008	0.990383	0.0382454	20.9553	20.7778	20.9716	20.0738	19.5076	20.1521
BAESF_01368.mRNA.1	hypothetical protein	24127	0.979717	0.181333	17.8163	17.5383	18.0184	16.7672	16.8856	16.781
BAESF_01228.mRNA.1	hypothetical protein	12966	0.977999	0.146164	19.5477	20.0161	19.3019	19.1366	17.6571	19.1379
BAESF_02720.mRNA.1	Tubulin beta-4 chain	51005	0.945364	0.365189	20.8982	20.6675	21.5447	21.3465	17.4211	21.5067
BAESF_15451.mRNA.1	hypothetical protein	14021	0.94257	0.17549	21.458	21.3471	21.3819	20.9436	19.9185	20.4971
BAESF_12784.mRNA.1	hypothetical protein	20275	0.922132	0.172464	20.0148	20.1154	18.5264	19.2199	17.8049	18.8653
BAESF_07957.mRNA.1	hypothetical protein	13723	0.896182	0.320739	20.435	20.508	19.8322	18.8371	19.5269	19.7227
L393	L393	70514	0.876624	0.135415	24.53	24.4058	25.1182	23.4428	22.7166	25.2647
BAESF_14138.mRNA.1	hypothetical protein	9251	0.856423	0.270584	19.6772	18.7888	18.7962	19.8234	17.464	17.4055
BAESF_01910.mRNA.1	hypothetical protein	34395	0.849249	0.184183	21.4056	20.6345	20.6215	21.3894	18.1494	20.575
BAESF_14327.mRNA.1	hypothetical protein	22228	0.833939	0.24232	20.1283	20.2668	20.9302	20.4327	18.1739	20.2168
L285	L285	24475	0.832085	0.035135	22.1181	22.504	22.4256	21.6972	21.5105	21.3438
BAESF_13537.mRNA.1	hypothetical protein	22653	0.819311	0.22164	18.1323	16.9694	17.7901	16.7672	16.8856	16.781
L384	L384	15539	0.812805	0.117451	19.6918	20.03	19.8545	18.8003	19.3077	19.0299
BAESF_14115.mRNA.1	hypothetical protein	34489	0.812533	0.0964806	22.4883	22.1275	21.6903	20.4436	21.7599	21.6649
BAESF_11773.mRNA.1	hypothetical protein	25315	0.807091	1	16.93	19.0655	18.7695	17.5968	17.3893	17.3576
BAESF_04058.mRNA.1	hypothetical protein	20210	0.803386	0.163711	22.0671	21.6938	21.5846	21.8762	19.92	21.1391
R561	R561	29212	0.802118	0.128666	24.3708	24.8462	23.5503	23.597	23.7365	23.0274
BAESF_06583.mRNA.1	hypothetical protein	13011	0.799507	0.23105	20.103	22.4276	19.6339	18.8783	21.2042	19.6834
BAESF_02337.mRNA.1	hypothetical protein	26272	0.796137	0.282366	23.396	24.0258	23.2499	23.2	21.4384	23.645
BAESF_06864.mRNA.1	hypothetical protein	24374	0.796007	0.205446	19.1805	19.5113	18.5733	18.0683	18.2638	18.5449
BAESF_03143.mRNA.1	hypothetical protein	12622	0.794201	0.0654616	22.5197	22.5428	22.1464	22.1554	21.7181	20.9528
L672	L672	12969	0.788286	0.214943	21.0128	18.3861	20.5646	19.801	19.1488	18.6488
BAESF_13937.mRNA.1	hypothetical protein	25477	0.767937	0.274215	20.0837	17.0524	18.9018	17.795	17.3611	18.578
BAESF_04801.mRNA.1	hypothetical protein	29223	0.762242	0.315017	20.5602	20.317	20.5355	19.8763	18.5331	20.7166
BAESF_06155.mRNA.1	hypothetical protein	49795	0.760541	0.43098	17.4655	21.8118	19.7632	18.6103	18.5301	19.6185
BAESF_07187.mRNA.1	hypothetical protein	54683	0.751305	0.215783	23.5906	21.4495	22.421	20.7723	22.1924	22.2424
R616	R616	39779	0.748643	0.0498132	25.8717	25.1342	25.474	24.4181	24.4986	25.3173
BAESF_13050.mRNA.1	hypothetical protein	127203	0.742017	0.523908	20.7064	19.8279	20.4151	19.2236	19.7948	19.7049
BAESF_11051.mRNA.1	hypothetical protein	77273	0.735164	0.195612	17.7797	17.9678	17.4374	16.4391	17.278	17.2623
BAESF_12417.mRNA.1	hypothetical protein	21037	0.721451	0.537139	22.3376	23.682	22.3329	23.809	19.0242	23.355
BAESF_02419.mRNA.1	hypothetical protein	14995	0.715974	1	19.1294	19.1987	19.0067	17.8047	18.9299	18.4522
R564	R564	15985	0.713922	0.12249	18.1743	18.4699	18.5661	17.1364	18.2818	17.6504
R292	R292	22180	0.713227	0.168636	18.547	18.418	19.3876	17.3239	18.8348	18.0542
BAESF_09736.mRNA.1	hypothetical protein	32149	0.703209	0.155403	19.1355	18.2721	19.8382	18.6967	18.1506	18.2889
BAESF_10536.mRNA.1	hypothetical protein	17616	0.697335	0.64722	21.638	21.0595	20.1988	20.3699	20.254	20.1803
BAESF_09867.mRNA.1	hypothetical protein	47904	0.694032	0.32818	22.637	21.823	22.3146	22.4078	19.4833	22.8014
BAESF_13878.mRNA.1	hypothetical protein	43800	0.690108	0.474392	22.3481	21.3086	22.5473	22.7076	18.7741	22.652
R562	R562	37561	0.685553	0.151347	23.6903	23.3212	23.0245	22.3935	22.4486	23.1372
L274	L274	23506	0.667975	0.454551	24.0476	24.6437	26.8815	24.6789	24.746	24.144
BAESF_00169.mRNA.1	hypothetical protein	38852	0.664608	0.175303	22.4188	22.727	22.8946	22.2198	21.2193	22.6075
AccaoMp34	AccaoMp34	17408	0.654805	0.565618	20.4688	19.4892	20.4444	20.5183	19.9172	18.0025
L737	L737	28147	0.653205	0.281017	19.0865	19.8603	19.6915	17.8019	19.9746	18.9022
BAESF_09144.mRNA.1	hypothetical protein	16658	0.64761	0.310376	21.5253	21.662	20.8094	21.1025	20.173	20.7783
BAESF_06448.mRNA.1	hypothetical protein	25827	0.647405	1	18.7675	19.0994	18.7009	18.2981	18.4306	17.8968
BAESF_14113.mRNA.1	hypothetical protein	54371	0.643794	0.480044	18.7527	21.928	19.725	18.1578	20.2154	20.1012
BAESF_02624.mRNA.1	hypothetical protein	51370	0.643104	0.283948	21.0488	20.8988	21.4345	20.0438	20.6416	20.7674
BAESF_12186.mRNA.1	hypothetical protein	34701	0.642958	1	16.5762	16.777	16.8289	14.853	17.3573	16.043
BAESF_00609.mRNA.1	hypothetical protein	35509	0.642088	1	19.1942	19.486	17.9995	18.5642	16.8741	19.3151
BAESF_07436.mRNA.1	hypothetical protein	31150	0.628045	0.217417	23.7064	24.063	23.8567	23.4719	22.1069	24.1632
BAESF_03911.mRNA.1	hypothetical protein	10295	0.619904	0.266571	20.0217	19.8434	19.7711	18.2586	19.7511	19.7669
L662	L662	53786	0.617313	0.274895	20.1355	19.8808	20.0042	18.1541	20.3135	19.7009
BAESF_11219.mRNA.1	hypothetical protein	34126	0.615463	0.420205	19.5584	17.5688	18.9606	17.499	17.7203	19.0222
BAESF_14660.mRNA.1	hypothetical protein	14599	0.608047	0.174407	24.2293	24.7069	23.6512	23.2724	23.8989	23.5919
L30	L30	17939	0.604333	1	17.482	18.1665	18.1727	16.3997	18.2275	17.381
BAESF_05196.mRNA.1	14-3-3 protein	29440	0.599399	0.216151	22.033	22.2917	22.115	21.6689	20.6729	22.2996
BAESF_08826.mRNA.1	hypothetical protein	15165	0.597079	0.423568	21.0987	20.6828	21.4877	21.1547	20.9231	19.4002
R832_R833	R832_R833	60828	0.59563	0.432462	22.2782	23.0225	22.6704	22.1653	22.2271	21.792
BAESF_01855.mRNA.1	ndufv1NADH dehydrogenase flavo protein subunit 1	53970	0.582213	0.368605	18.7087	19.0785	18.3101	18.0651	19.3967	16.8888
BAESF_09805.mRNA.1	hypothetical protein	10651	0.577235	0.339415	19.7715	19.8471	18.8595	19.5259	19.0941	18.1264
L590	L590	22940	0.57712	0.327235	19.3767	18.6514	18.8535	17.8406	18.9106	18.3991
BAESF_07801.mRNA.1	hypothetical protein	86868	0.57631	0.370784	21.5733	20.9277	20.4742	20.1263	20.5059	20.6141
BAESF_03425.mRNA.1	hypothetical protein	32317	0.575281	1	17.9335	18.1773	18.9385	17.0219	18.6909	17.6107
BAESF_09808.mRNA.1	hypothetical protein	48590	0.571687	0.651738	22.3568	22.9655	22.923	23.2759	20.8037	22.4505
BAESF_08369.mRNA.1	hypothetical protein	90529	0.569446	1	17.3738	17.8887	16.8796	16.7672	16.8856	16.781
L324	L324	39330	0.56734	0.373519	20.6008	21.362	20.9417	20.4954	19.8532	20.8538
BAESF_15262.mRNA.1	hypothetical protein	39880	0.559171	0.425103	20.1414	19.8964	19.2939	19.2571	19.0664	19.3306
BAESF_06607.mRNA.1	60S ribosomal protein L19	34158	0.557038	0.485011	20.3984	20.797	19.7243	20.4852	18.4858	20.2777
BAESF_06261.mRNA.1	hypothetical protein	34868	0.55684	1	17.5444	18.2223	18.281	17.2805	18.0743	17.0224
BAESF_00412.mRNA.1	hypothetical protein	18836	0.553307	1	18.2659	17.5802	16.2476	16.7672	16.8856	16.781
BAESF_01380.mRNA.1	hypothetical protein	24333	0.550377	1	17.3441	17.2694	17.4714	16.7672	16.8856	16.781
R595	R595	34159	0.549982	1	17.418	17.5133	17.1524	16.7672	16.8856	16.781
BAESF_04920.mRNA.1	hypothetical protein	58390	0.546349	0.376274	19.9148	18.8727	20.674	19.8869	17.743	20.1926
BAESF_03474.mRNA.1	hypothetical protein	7963	0.544611	0.373832	18.7845	17.7037	18.9442	17.2917	18.5859	17.9209
BAESF_09516.mRNA.1	hypothetical protein	53078	0.537997	0.523784	20.5676	17.2989	20.6357	18.3704	20.5009	18.0169
BAESF_14388.mRNA.1	hypothetical protein	37126	0.537133	0.142144	25.0658	24.9463	24.5933	24.3065	24.0795	24.608
BAESF_09898.mRNA.1	hypothetical protein	37183	0.534781	0.278191	18.5985	19.1822	18.2689	18.379	17.908	18.1583
BAESF_14121.mRNA.1	hypothetical protein	123930	0.533948	1	19.1902	20.3085	19.5199	19.044	19.837	18.5358
L780	L780	32906	0.530768	0.302712	21.5267	20.4386	21.1794	19.9001	20.9579	20.6943
BAESF_06853.mRNA.1	hypothetical protein	57040	0.530032	0.450736	17.8394	19.6143	19.4409	18.871	16.8952	19.5383
BAESF_10430.mRNA.1	hypothetical protein	121373	0.527385	0.571129	18.2097	18.553	16.3189	18.2771	16.4797	16.7427
BAESF_13846.mRNA.1	hypothetical protein	120964	0.526712	0.349995	25.4545	25.3103	25.0084	25.181	25.0709	23.9412
BAESF_06220.mRNA.1	hypothetical protein	22323	0.52178	0.451543	20.027	21.6063	19.3123	18.9622	20.3584	20.0596
BAESF_05159.mRNA.1	Peroxiredoxin-2	22119	0.517973	0.270503	24.2265	25.0371	24.5937	23.3999	24.5166	24.3869
R493	R493	52303	0.51172	1	17.9142	18.4365	17.6925	17.3275	17.9996	17.181
BAESF_13935.mRNA.1	hypothetical protein	40339	0.510231	1	19.6172	19.68	18.9877	19.3446	18.6607	18.7489
BAESF_11529.mRNA.1	hypothetical protein	23923	0.503708	1	18.022	19.0031	17.7939	16.973	18.6311	17.7039
BAESF_03166.mRNA.1	hypothetical protein	27331	0.501004	0.296634	20.9473	20.9085	19.9095	19.2633	20.2958	20.7033
BAESF_14310.mRNA.1	hypothetical protein	54129	0.482595	0.450678	18.1633	19.3765	17.706	17.3972	18.1537	18.2471
BAESF_03411.mRNA.1	hypothetical protein	77809	0.481292	0.334902	24.4238	25.3015	25.0428	24.9479	24.3802	23.996
BAESF_05636.mRNA.1	hypothetical protein	12721	0.473876	0.246969	20.37	20.5401	20.0774	19.906	20.0281	19.6318
L410	L410	75338	0.473291	0.526655	22.531	20.797	22.3984	21.3482	21.619	21.3392
BAESF_14082.mRNA.1	hypothetical protein	33391	0.465124	0.411906	17.8707	18.2024	17.7117	17.2015	17.8312	17.3568
BAESF_02777.mRNA.1	hypothetical protein	16262	0.455826	0.69504	23.2134	19.9858	23.3847	23.8604	19.1412	22.2149
BAESF_14103.mRNA.1	hypothetical protein	21830	0.44602	0.364179	21.6863	22.2304	21.7584	20.962	22.1174	21.2576
BAESF_04305.mRNA.1	hypothetical protein	35790	0.439318	0.72306	18.38	19.7754	20.349	18.9029	18.8846	19.3988
BAESF_00605.mRNA.1	hypothetical protein	12347	0.433428	0.527082	20.0085	19.4974	19.301	19.6047	18.9586	18.9432
BAESF_13459.mRNA.1	hypothetical protein	31632	0.431908	1	18.0112	18.2865	17.7052	17.1173	18.0896	17.5003
BAESF_15423.mRNA.1	hypothetical protein	11802	0.431211	0.717582	22.9232	22.4774	22.5033	23.3442	18.7494	24.5167
R118	R118	40596	0.427495	0.299595	20.4848	20.8348	20.7466	20.0481	20.3439	20.3917
BAESF_03704.mRNA.1	hypothetical protein	21274	0.427343	0.625169	21.4102	17.7898	19.8134	19.3018	20.6398	17.7898
BAESF_02164.mRNA.1	hypothetical protein	16465	0.426776	0.41222	19.8238	19.9109	19.6144	19.3017	19.7622	19.0048
BAESF_06778.mRNA.1	hypothetical protein	29797	0.421823	0.263468	20.5419	20.6056	20.779	20.3104	20.5118	19.8389
BAESF_08015.mRNA.1	hypothetical protein	50599	0.415574	0.474734	19.0065	18.8175	18.3859	18.3391	18.2433	18.3808
BAESF_05392.mRNA.1	hypothetical protein	28066	0.401849	0.509047	17.9716	17.3314	18.2678	17.2459	18.2638	16.8556
BAESF_03751.mRNA.1	hypothetical protein	60910	0.397789	0.546433	21.9046	22.2618	22.1235	22.5109	21.2945	21.2912
BAESF_05824.mRNA.2	hypothetical protein	11115	0.395925	0.470885	20.573	21.4907	19.9091	21.0984	19.3769	20.3097
BAESF_15289.mRNA.1	V-type proton ATPase subunit D	28803	0.395148	1	18.3109	17.6421	16.3329	17.1257	17.0272	16.9476
BAESF_12918.mRNA.1	hypothetical protein	38736	0.394917	0.459773	19.1692	19.2166	19.0685	18.4349	18.9897	18.845
BAESF_05368.mRNA.1	hypothetical protein	35292	0.390915	0.534328	19.2401	17.7905	19.1454	18.431	18.3728	18.1994
BAESF_12024.mRNA.1	hypothetical protein	20367	0.387646	0.386345	22.9509	23.1861	22.0031	22.0491	23.0473	21.8808
BAESF_12103.mRNA.1	hypothetical protein	24652	0.386861	0.613446	19.4585	20.5817	18.5924	18.7857	18.9103	19.7759
BAESF_07364.mRNA.1	hypothetical protein	55347	0.385538	0.731936	22.4913	22.7727	22.4897	22.2811	21.7604	22.5556
BAESF_04681.mRNA.1	hypothetical protein	20211	0.383145	1	19.3069	18.5359	18.7152	18.2592	19.0226	18.1267
AccaoMp13	AccaoMp13	8246	0.375215	0.531466	22.6707	23.1273	21.9309	21.648	22.9796	21.9757
BAESF_04278.mRNA.1	hypothetical protein	17322	0.375117	0.583813	25.9819	25.3976	25.7859	25.8373	24.5631	25.6397
BAESF_14391.mRNA.1	Protein component of the small (40S) ribosomal subunit	16475	0.371732	0.508663	22.2881	22.7844	22.7293	22.3209	22.2289	22.1368
BAESF_10305.mRNA.1	hypothetical protein	10204	0.364756	0.380723	20.3629	20.4883	19.8248	19.7848	20.3626	19.4343
BAESF_13433.mRNA.1	hypothetical protein	43760	0.358337	1	18.9144	18.8558	17.3164	16.9976	18.1127	18.9014
BAESF_00299.mRNA.1	hypothetical protein	86400	0.356035	1	18.7446	19.1327	18.4435	18.7684	17.1748	19.3095
BAESF_08655.mRNA.1	hypothetical protein	12289	0.355111	0.518952	20.4812	22.453	21.0231	21.6038	20.0911	21.1971
BAESF_15257.mRNA.1	hypothetical protein	53660	0.351791	0.627341	23.2363	23.2852	23.4989	23.4151	22.2576	23.2922
BAESF_15140.mRNA.1	hypothetical protein	21993	0.350487	0.472428	20.6368	21.5408	20.5835	19.9022	21.5129	20.2946
L496	L496	30949	0.342956	0.587214	18.1436	18.3915	19.1816	17.4883	18.1313	19.0682
BAESF_05630.mRNA.1	hypothetical protein	56147	0.337421	0.468217	25.0652	24.4851	24.3824	23.9014	24.7062	24.3128
R827	R827	33849	0.3366	1	17.4241	18.5176	19.0053	18.1032	17.9992	17.8349
BAESF_02753.mRNA.1	hypothetical protein	38656	0.335242	0.496563	18.7023	19.1645	18.3312	18.2922	18.3087	18.5915
BAESF_03780.mRNA.1	hypothetical protein	24658	0.326988	0.528195	21.6299	21.634	21.4281	21.1776	20.3989	22.1345
BAESF_08803.mRNA.1	hypothetical protein	94107	0.326852	0.477327	19.7259	20.0468	19.7204	19.9507	19.2864	19.2754
BAESF_14828.mRNA.1	hypothetical protein	13953	0.325956	0.525752	22.5519	23.4746	22.2531	22.6311	22.4149	22.2557
L204	L204	52307	0.32532	1	17.2232	18.6459	19.4982	18.1889	18.9224	17.2799
BAESF_14918.mRNA.1	hypothetical protein	53099	0.32488	0.572934	24.5838	24.5076	24.3258	24.9506	24.0605	23.4316
BAESF_10554.mRNA.1	hypothetical protein	63715	0.322267	0.575792	18.8306	19.4253	18.422	18.8341	17.3633	19.5137
BAESF_07269.mRNA.1	ribosomal 40S subunit protein S18A	24646	0.319313	0.501328	22.5845	23.1607	22.8942	23.0043	22.7546	21.9225
L82	L82	21178	0.315375	1	17.4064	17.8	18.01	17.1893	17.9047	17.1763
BAESF_06337.mRNA.1	hypothetical protein	72698	0.30974	0.560355	25.796	24.2198	25.4541	24.5745	24.8979	25.0683
L479	L479	28817	0.308397	0.436048	22.2325	21.4777	22.5829	21.9251	21.6136	21.8293
BAESF_02744.mRNA.1	hypothetical protein	41286	0.30738	0.493037	19.1687	19.2163	19.0682	19.5391	18.6927	18.2991
BAESF_03796.mRNA.1	hypothetical protein	31646	0.305465	0.545879	22.27	23.4931	22.2601	21.5017	23.0555	22.5496
BAESF_00180.mRNA.1	hypothetical protein	40604	0.303388	1	19.3076	18.8096	18.869	18.2703	19.2664	18.5393
BAESF_11457.mRNA.1	hypothetical protein	63344	0.30254	0.392814	17.9434	18.2235	17.5018	17.2811	18.0217	17.4582
BAESF_07127.mRNA.1	hypothetical protein	27864	0.29825	0.542825	19.1991	18.0857	18.8556	18.1254	18.6169	18.5033
BAESF_08745.mRNA.1	hypothetical protein	60837	0.29762	0.609072	26.1131	25.523	25.6115	26.0512	24.4463	25.8572
BAESF_08783.mRNA.1	40S ribosomal protein S5-2	22225	0.295309	0.638436	23.7322	24.1994	24.7447	24.5159	23.5074	23.7671
BAESF_13258.mRNA.1	hypothetical protein	21538	0.293426	0.538152	18.7848	18.8028	18.6251	18.5086	18.7065	18.1174
BAESF_08371.mRNA.1	hypothetical protein	29274	0.286871	0.551401	18.0694	18.1461	18.9844	18.0792	18.4928	17.7672
BAESF_04941.mRNA.1	hypothetical protein	80157	0.279058	0.692793	22.0811	22.8345	21.8283	20.2557	23.0609	22.59
BAESF_08830.mRNA.1	hypothetical protein	19964	0.274316	0.779598	20.426	21.0543	21.0202	20.7275	21.2349	19.7152
BAESF_00642.mRNA.1	Ras- protein Rab-11A	23438	0.270055	0.646314	22.0412	20.712	22.2151	21.891	20.4463	21.8209
BAESF_13876.mRNA.1	hypothetical protein	33015	0.269275	0.79457	20.8773	18.617	20.2335	19.8878	20.173	18.8591
BAESF_11829.mRNA.1	hypothetical protein	18587	0.264433	0.683022	21.3681	20.7154	20.1917	20.0125	21.6774	19.792
BAESF_02813.mRNA.1	40S ribosomal protein S12	16613	0.261988	0.812968	21.3057	19.3243	20.9969	19.5103	19.8069	21.5239
R588	R588	44579	0.259157	0.557042	22.6291	21.5086	23.0154	22.2838	21.4334	22.6583
BAESF_06343.mRNA.1	hypothetical protein	32183	0.258038	0.797519	20.1041	20.1161	18.6386	20.2936	19.9599	17.8313
BAESF_03014.mRNA.1	hypothetical protein	107496	0.252606	1	17.5919	18.4321	17.4777	17.2195	18.2042	17.3203
L99	L99	29463	0.251531	1	17.4559	18.295	18.1143	18	17.5074	17.6033
BAESF_13370.mRNA.1	DNA-binding transcription factor rap1	20737	0.238031	0.613233	18.6741	19.0891	18.8989	18.8868	18.3315	18.7298
BAESF_07061.mRNA.1	hypothetical protein	24422	0.236136	0.645694	19.0077	19.3234	19.6709	18.7681	18.9312	19.5944
L235	L235	23495	0.235597	0.777064	19.254	19.1428	20.0757	19.0152	19.4971	19.2534
BAESF_04793.mRNA.1	hypothetical protein	15244	0.232213	0.645121	23.7909	23.1411	22.8961	22.71	23.5508	22.8706
BAESF_10873.mRNA.1	hypothetical protein	101078	0.231178	0.705004	20.0134	19.9527	20.0261	18.3439	20.6234	20.3315
BAESF_04149.mRNA.1	hypothetical protein	46387	0.224	0.595676	22.9277	23.6182	23.5527	23.0597	22.4139	23.9531
BAESF_01775.mRNA.1	60S ribosomal protein L12-3	18389	0.222523	0.508288	23.7353	23.3701	23.8762	23.0815	23.7122	23.5203
BAESF_05864.mRNA.1	Ras- C3 botulinum toxin substrate 3	21686	0.221748	0.694775	21.3914	20.9718	21.3965	21.5331	19.6653	21.8961
BAESF_04836.mRNA.1	Ras- protein Rab-7A	22759	0.219162	0.674264	16.1113	18.4998	17.5068	17.1709	16.9459	17.3435
BAESF_04467.mRNA.1	hypothetical protein	36831	0.216428	0.692288	19.8248	21.8482	19.7711	19.9098	20.2738	20.6112
BAESF_08009.mRNA.1	hypothetical protein	17729	0.212342	1	18.9942	19.619	16.6574	17.7825	18.7358	18.1153
BAESF_11477.mRNA.1	hypothetical protein	28373	0.208428	0.573743	19.0822	19.5611	19.7199	19.5362	19.0687	19.1331
BAESF_02799.mRNA.1	hypothetical protein	15375	0.200474	0.777702	18.459	20.114	19.3809	17.9282	19.9046	19.5196
BAESF_09731.mRNA.1	hypothetical protein	24196	0.19667	0.660862	17.9576	19.0684	17.3029	17.2652	18.5933	17.8804
BAESF_12573.mRNA.1	hypothetical protein	25615	0.194756	0.583779	23.8771	23.6855	23.4715	23.4958	23.6192	23.3348
BAESF_07923.mRNA.1	hypothetical protein	67042	0.191802	0.748803	18.0691	17.7028	17.4662	16.6212	18.6816	17.36
L492	L492	20432	0.18349	1	18.6731	19.0204	18.7769	18.164	19.8577	17.8981
BAESF_10725.mRNA.1	hypothetical protein	15851	0.181866	0.746074	20.714	20.059	19.3997	19.8253	20.5232	19.2787
BAESF_15083.mRNA.1	hypothetical protein	41202	0.175642	0.814477	19.7947	19.3505	20.1567	18.6444	19.998	20.1326
BAESF_06113.mRNA.1	hypothetical protein	21669	0.173675	1	18.5952	19.977	18.2172	18.2599	19.011	18.9975
L725	L725	26538	0.169267	0.794637	19.1103	18.7813	20.4595	19.6849	18.8732	19.2851
BAESF_07159.mRNA.1	Ran-specific GTPase-activating protein	22221	0.166839	0.781383	18.9312	19.534	19.6952	18.3172	19.8267	19.516
BAESF_04277.mRNA.1	hypothetical protein	37657	0.165848	0.813009	20.428	19.6427	20.4827	20.1792	19.9442	19.9325
BAESF_00322.mRNA.1	hypothetical protein	29787	0.162614	0.859869	19.1564	20.3054	19.1393	20.8141	19.4303	17.8688
BAESF_11519.mRNA.1	hypothetical protein	54507	0.160041	0.770179	17.2964	18.042	17.5244	16.7551	18.0825	17.545
BAESF_14943.mRNA.1	hypothetical protein	19107	0.159277	0.761567	20.3155	20.6036	20.1286	19.4091	21.2976	19.8632
R505	R505	46040	0.152402	0.818375	20.3745	21.7141	21.7618	21.6728	20.3046	21.4157
BAESF_06646.mRNA.1	hypothetical protein	34388	0.151695	0.834112	17.7468	19.6652	16.8393	17.9979	17.4737	18.3245
BAESF_02518.mRNA.1	Histone h2ax	16872	0.146507	0.825986	26.0284	24.5159	25.3615	25.046	24.7107	25.7095
BAESF_07215.mRNA.1	hypothetical protein	18266	0.141369	0.910617	18.8071	19.1733	19.5901	17.9313	21.5075	17.7075
BAESF_02575.mRNA.1	hypothetical protein	9271	0.139496	0.820818	19.6366	19.7	19.3467	18.6871	20.2935	19.2843
BAESF_00176.mRNA.1	hypothetical protein	29050	0.132873	0.773721	22.5286	21.8005	21.2245	20.9339	22.6955	21.5255
BAESF_07860.mRNA.1	DNA-binding transcription factor rap1	20614	0.129255	0.752096	19.5361	19.6083	20.0986	20.3375	18.7622	19.7555
BAESF_01127.mRNA.1	hypothetical protein	13407	0.123913	0.856607	19.938	20.2648	18.4856	19.2733	19.2167	19.8266
L682	L682	12851	0.12318	0.910655	22.0815	21.2783	20.3408	22.5182	21.3861	19.4267
BAESF_11715.mRNA.1	hypothetical protein	40488	0.122934	0.804911	20.2055	20.1216	20.2616	19.4327	20.5756	20.2115
BAESF_02821.mRNA.1	hypothetical protein	24983	0.119736	0.838764	20.085	18.8787	19.9598	19.8706	19.6306	19.0632
BAESF_11789.mRNA.1	40S ribosomal protein S28	7801	0.118517	0.868889	20.9376	21.0627	21.6264	21.8242	19.9451	21.5018
BAESF_15204.mRNA.1	hypothetical protein	23071	0.115379	1	18.4132	20.4498	17.7591	19.1601	18.1488	18.9671
BAESF_00269.mRNA.1	hypothetical protein	32022	0.114934	0.845558	18.3099	18.3337	18.1259	17.1211	19.1977	18.1059
BAESF_07607.mRNA.1	hypothetical protein	15136	0.110438	0.852564	22.0674	21.8994	20.9995	21.8519	21.3767	21.4064
R692	R692	39948	0.107663	0.881107	19.1278	20.1462	19.5848	19.352	20.0242	19.1596
BAESF_10880.mRNA.1	hypothetical protein	11991	0.102812	0.894793	20.891	19.9719	20.5391	20.4554	20.8564	19.7817
BAESF_14370.mRNA.1	hypothetical protein	47333	0.0998178	1	18.1667	19.2586	18.5863	18.6303	18.5544	18.5274
BAESF_03277.mRNA.1	hypothetical protein	33132	0.0971133	0.877795	19.3454	18.769	16.998	17.6055	19.1711	18.0445
R740	R740	21524	0.0883392	1	19.8373	19.6563	20.1338	19.8593	19.6803	19.8227
BAESF_05919.mRNA.1	hypothetical protein	41746	0.0848639	0.932612	21.8954	20.358	20.8844	21.6583	20.2371	20.9878
BAESF_02048.mRNA.1	hypothetical protein	73978	0.0814883	0.872193	22.6557	21.4912	21.9872	21.737	21.8641	22.2886
BAESF_05767.mRNA.1	Profilin-2	13057	0.074151	0.900523	20.0599	19.695	20.1845	20.8031	19.9751	18.9387
BAESF_08065.mRNA.1	hypothetical protein	20812	0.0723781	0.890617	21.8759	21.4875	21.2769	21.2379	22.0241	21.1611
BAESF_10065.mRNA.1	hypothetical protein	32703	0.0691277	0.94648	22.4921	21.5972	21.9684	23.0691	19.6091	23.1721
BAESF_09771.mRNA.1	hypothetical protein	97190	0.0594273	0.900481	21.5511	21.0308	20.6929	21.6079	20.584	20.9048
BAESF_10518.mRNA.1	hypothetical protein	15902	0.0591415	0.926477	22.2014	20.1866	20.4398	20.8503	21.7732	20.0269
R512	R512	22106	0.0491206	1	19.5939	17.9733	20.3278	19.1872	19.5189	19.0415
BAESF_15463.mRNA.1	hypothetical protein	29077	0.0482264	0.902619	20.2938	21.1532	20.1179	20.1794	20.8304	20.4105
BAESF_09046.mRNA.1	hypothetical protein	17402	0.046838	0.892456	21.7888	22.4595	21.9956	21.8941	22.0966	22.1126
BAESF_02309.mRNA.1	hypothetical protein	15724	0.0406589	0.9454	17.4554	17.9946	18.1919	17.7213	18.231	17.5677
L4	L4	52568	0.0390511	0.967978	28.2279	23.7787	28.4206	26.3958	26.5497	27.3645
BAESF_07868.mRNA.1	hypothetical protein	39766	0.0384155	1	18.0363	18.5111	17.8067	15.7171	20.2254	18.2965
BAESF_01203.mRNA.1	hypothetical protein	52619	0.0360234	0.944366	24.4454	24.8911	24.8031	24.568	25.6624	23.8011
BAESF_01266.mRNA.1	hypothetical protein	44445	0.0320685	1	18.3422	18.7241	19.0484	19.6074	17.8128	18.5982
BAESF_03842.mRNA.1	hypothetical protein	404615	0.0279093	0.949331	17.2195	17.8366	18.2527	18.0328	17.7717	17.4206
BAESF_02914.mRNA.1	hypothetical protein	41511	0.0263778	0.963882	21.0805	20.1158	21.0784	20.5991	20.01	21.5866
BAESF_11645.mRNA.1	hypothetical protein	39128	0.0201606	0.982064	20.2241	16.7288	16.3778	17.2636	19.5692	16.4374
BAESF_10160.mRNA.1	hypothetical protein	21581	0.00815367	0.987508	18.8244	19.6072	19.7277	18.6089	20.1326	19.3934
BAESF_01911.mRNA.1	hypothetical protein	22972	-0.000395824	0.999573	18.9913	20.4425	21.2969	20.1292	19.7335	20.8691
BAESF_02316.mRNA.1	hypothetical protein	9602	-0.00584732	0.991964	20.4411	21.1996	20.0046	20.9261	20.1532	20.5836
BAESF_14206.mRNA.1	hypothetical protein	15042	-0.0110502	0.980675	20.2737	20.3697	19.6577	19.9367	20.4059	19.9915
L851	L851	11505	-0.0133998	0.981511	19.3165	20.8923	18.4892	19.7365	19.5894	19.4122
BAESF_05535.mRNA.1	hypothetical protein	28844	-0.0149055	0.978352	21.532	21.6025	21.0371	20.6885	22.0972	21.4307
BAESF_02191.mRNA.1	hypothetical protein	72288	-0.0163912	0.960488	25.9461	25.4836	26.1242	25.4791	26.0883	26.0356
BAESF_02939.mRNA.1	hypothetical protein	92895	-0.0184479	0.970527	21.5236	21.1881	21.3094	21.2513	21.9172	20.9079
BAESF_04925.mRNA.1	60S ribosomal protein L18	20774	-0.0197541	1	19.3708	18.6979	19.0628	19.7573	17.9009	19.5326
BAESF_04176.mRNA.1	hypothetical protein	18153	-0.0202731	0.974943	17.8149	18.0099	17.6555	18.7866	17.4036	17.3511
BAESF_14756.mRNA.1	hypothetical protein	40383	-0.027517	0.959545	17.1147	17.5808	17.7759	18.6862	16.784	17.0837
BAESF_13001.mRNA.1	hypothetical protein	34787	-0.0281914	0.968913	20.4511	19.7249	19.2089	18.4189	20.9378	20.1128
BAESF_09283.mRNA.1	hypothetical protein	25645	-0.0346504	0.959939	21.0499	22.2233	21.0715	21.4321	21.6992	21.3174
BAESF_15497.mRNA.1	hypothetical protein	43125	-0.0385984	1	18.0967	19.0599	17.1719	16.7124	19.5491	18.1828
BAESF_09230.mRNA.1	ribosomal 40S subunit protein S27A	17847	-0.0395397	0.933312	22.6375	23.5199	23.3278	23.4838	23.8349	22.2851
R659	R659	57973	-0.0401601	0.959368	20.799	21.204	20.593	21.3106	20.75	20.6558
BAESF_05150.mRNA.1	hypothetical protein	54471	-0.0442272	0.961779	20.2224	20.0633	20.2291	21.385	19.6301	19.6324
L248	L248	46458	-0.0499862	0.956933	18.3339	19.3509	17.8611	17.6728	20.3125	17.7105
BAESF_03333.mRNA.1	hypothetical protein	22259	-0.0517163	0.911089	22.0614	23.1191	22.1146	22.4521	22.3775	22.6207
BAESF_07270.mRNA.1	40S ribosomal protein S20	13792	-0.0547861	0.920071	22.8585	23.2288	23.7275	23.7585	22.9291	23.2915
BAESF_01271.mRNA.1	hypothetical protein	64554	-0.0592218	0.946873	24.1789	25.5584	23.8647	24.0621	25.2064	24.5112
BAESF_09817.mRNA.1	hypothetical protein	66540	-0.0604248	0.913798	21.3725	19.8625	21.4358	20.7892	21.4806	20.5823
R209	R209	44216	-0.0620173	0.897061	20.3171	20.5519	20.7313	20.5592	20.2654	20.9617
BAESF_04310.mRNA.1	hypothetical protein	32581	-0.0623625	0.959211	20.7628	22.0927	22.6015	21.6648	21.7939	22.1852
BAESF_03730.mRNA.1	hypothetical protein	48912	-0.0654256	0.956722	18.6939	22.5151	20.0276	20.7542	20.5153	20.1634
BAESF_13006.mRNA.1	hypothetical protein	33064	-0.0731526	0.904327	21.8447	23.5915	21.8041	21.4993	23.3556	22.6047
BAESF_00163.mRNA.1	Endoplasmic reticulum-Golgi intermediate compartment protein 3	42567	-0.0744175	1	16.4072	17.0985	17.2026	16.2075	17.7227	17.0013
BAESF_09807.mRNA.1	hypothetical protein	15947	-0.07562	0.90814	19.4752	20.4662	17.3593	19.7549	18.2709	19.5017
BAESF_07113.mRNA.1	hypothetical protein	38567	-0.0777649	0.940501	20.5283	22.0899	20.7977	20.7094	21.565	21.3748
BAESF_13848.mRNA.1	Alpha-aminoadipic semialdehyde dehydrogenase	58339	-0.0781798	0.925493	21.7968	22.0079	21.759	21.8232	21.8738	22.1011
L236	L236	17764	-0.0825474	0.901359	19.1001	19.3402	19.0007	18.8679	19.2673	19.5534
BAESF_00024.mRNA.2	hypothetical protein	61252	-0.083661	0.860149	23.5391	23.8853	23.117	23.0634	24.1006	23.6284
BAESF_15250.mRNA.1	hypothetical protein	15105	-0.0838819	1	16.5762	16.777	16.8289	16.7672	16.8856	16.781
BAESF_06870.mRNA.1	hypothetical protein	25005	-0.0838819	1	16.5762	16.777	16.8289	16.7672	16.8856	16.781
BAESF_02505.mRNA.1	hypothetical protein	90805	-0.0838819	1	16.5762	16.777	16.8289	16.7672	16.8856	16.781
BAESF_06067.mRNA.1	hypothetical protein	16852	-0.0838819	1	16.5762	16.777	16.8289	16.7672	16.8856	16.781
L871b	L871b	8959	-0.0838819	1	16.5762	16.777	16.8289	16.7672	16.8856	16.781
L278	L278	14835	-0.0838819	1	16.5762	16.777	16.8289	16.7672	16.8856	16.781
BAESF_14931.mRNA.1	hypothetical protein	27929	-0.0838819	1	16.5762	16.777	16.8289	16.7672	16.8856	16.781
BAESF_08509.mRNA.1	hypothetical protein	20163	-0.0838819	1	16.5762	16.777	16.8289	16.7672	16.8856	16.781
BAESF_12398.mRNA.1	hypothetical protein	70664	-0.0838819	1	16.5762	16.777	16.8289	16.7672	16.8856	16.781
BAESF_14091.mRNA.1	hypothetical protein	40653	-0.0838819	1	16.5762	16.777	16.8289	16.7672	16.8856	16.781
BAESF_09254.mRNA.1	hypothetical protein	115853	-0.0838819	1	16.5762	16.777	16.8289	16.7672	16.8856	16.781
BAESF_14809.mRNA.1	hypothetical protein	23161	-0.0838819	1	16.5762	16.777	16.8289	16.7672	16.8856	16.781
BAESF_08616.mRNA.1	hypothetical protein	67292	-0.0838819	1	16.5762	16.777	16.8289	16.7672	16.8856	16.781
BAESF_12280.mRNA.1	hypothetical protein	26814	-0.0838819	1	16.5762	16.777	16.8289	16.7672	16.8856	16.781
BAESF_14750.mRNA.1	hypothetical protein	42640	-0.0838819	1	16.5762	16.777	16.8289	16.7672	16.8856	16.781
BAESF_07138.mRNA.1	hypothetical protein	38961	-0.0838819	1	16.5762	16.777	16.8289	16.7672	16.8856	16.781
BAESF_01057.mRNA.1	hypothetical protein	24238	-0.0838819	1	16.5762	16.777	16.8289	16.7672	16.8856	16.781
BAESF_10746.mRNA.1	hypothetical protein	31647	-0.0838819	1	16.5762	16.777	16.8289	16.7672	16.8856	16.781
BAESF_06351.mRNA.1	hypothetical protein	27024	-0.0838819	1	16.5762	16.777	16.8289	16.7672	16.8856	16.781
BAESF_09207.mRNA.1	hypothetical protein	17648	-0.0838819	1	16.5762	16.777	16.8289	16.7672	16.8856	16.781
BAESF_13266.mRNA.1	hypothetical protein	55545	-0.0838819	1	16.5762	16.777	16.8289	16.7672	16.8856	16.781
BAESF_09090.mRNA.1	hypothetical protein	122903	-0.0838819	1	16.5762	16.777	16.8289	16.7672	16.8856	16.781
BAESF_02837.mRNA.1	hypothetical protein	101288	-0.0838819	1	16.5762	16.777	16.8289	16.7672	16.8856	16.781
BAESF_00682.mRNA.1	Peptide methionine sulfoxide reductase B2, chloroplastic	15502	-0.0838819	1	16.5762	16.777	16.8289	16.7672	16.8856	16.781
L724	L724	24033	-0.0838819	1	16.5762	16.777	16.8289	16.7672	16.8856	16.781
BAESF_08603.mRNA.1	hypothetical protein	42209	-0.0838819	1	16.5762	16.777	16.8289	16.7672	16.8856	16.781
BAESF_01366.mRNA.1	hypothetical protein	18260	-0.0838819	1	16.5762	16.777	16.8289	16.7672	16.8856	16.781
BAESF_11167.mRNA.1	hypothetical protein	11725	-0.0838819	1	16.5762	16.777	16.8289	16.7672	16.8856	16.781
R133	R133	15223	-0.0838819	1	16.5762	16.777	16.8289	16.7672	16.8856	16.781
BAESF_04641.mRNA.1	hypothetical protein	18648	-0.0838819	1	16.5762	16.777	16.8289	16.7672	16.8856	16.781
BAESF_06283.mRNA.1	hypothetical protein	26450	-0.0838819	1	16.5762	16.777	16.8289	16.7672	16.8856	16.781
BAESF_00212.mRNA.1	hypothetical protein	59047	-0.0838819	1	16.5762	16.777	16.8289	16.7672	16.8856	16.781
L817	L817	16245	-0.0838819	1	16.5762	16.777	16.8289	16.7672	16.8856	16.781
BAESF_00335.mRNA.1	hypothetical protein	46320	-0.0838819	1	16.5762	16.777	16.8289	16.7672	16.8856	16.781
BAESF_09775.mRNA.1	hypothetical protein	78393	-0.0838819	1	16.5762	16.777	16.8289	16.7672	16.8856	16.781
BAESF_09958.mRNA.1	hypothetical protein	24617	-0.0838819	1	16.5762	16.777	16.8289	16.7672	16.8856	16.781
BAESF_13991.mRNA.1	hypothetical protein	56076	-0.0838819	1	16.5762	16.777	16.8289	16.7672	16.8856	16.781
BAESF_03721.mRNA.1	hypothetical protein	14976	-0.0838819	1	16.5762	16.777	16.8289	16.7672	16.8856	16.781
BAESF_06616.mRNA.1	hypothetical protein	9925	-0.0838819	1	16.5762	16.777	16.8289	16.7672	16.8856	16.781
BAESF_04316.mRNA.1	hypothetical protein	14080	-0.0838819	1	16.5762	16.777	16.8289	16.7672	16.8856	16.781
BAESF_03258.mRNA.1	hypothetical protein	64845	-0.0838819	1	16.5762	16.777	16.8289	16.7672	16.8856	16.781
R472	R472	199851	-0.0838819	1	16.5762	16.777	16.8289	16.7672	16.8856	16.781
BAESF_15483.mRNA.1	hypothetical protein	52161	-0.0838819	1	16.5762	16.777	16.8289	16.7672	16.8856	16.781
BAESF_14420.mRNA.1	hypothetical protein	19171	-0.0838819	1	16.5762	16.777	16.8289	16.7672	16.8856	16.781
BAESF_03380.mRNA.1	hypothetical protein	14882	-0.0838819	1	16.5762	16.777	16.8289	16.7672	16.8856	16.781
BAESF_10668.mRNA.1	hypothetical protein	9887	-0.0838819	1	16.5762	16.777	16.8289	16.7672	16.8856	16.781
BAESF_04159.mRNA.1	60S ribosomal protein L17	19867	-0.084297	0.864702	20.8246	21.5577	21.8733	21.9509	22.014	20.5437
BAESF_10588.mRNA.1	hypothetical protein	180640	-0.0860677	0.881943	18.3224	19.7798	19.0034	18.3099	19.4186	19.6353
BAESF_07825.mRNA.1	Inorganic pyrophosphatase	27305	-0.0865988	0.897018	20.5162	22.1633	20.953	20.2257	22.2657	21.401
BAESF_13265.mRNA.1	hypothetical protein	45802	-0.091953	0.889829	21.5096	21.125	20.8908	21.1326	22.0915	20.5771
BAESF_04853.mRNA.1	Cysteine synthase 1	41628	-0.0954953	0.7649	18.5895	18.5775	18.5129	18.3275	18.804	18.8349
BAESF_15310.mRNA.1	hypothetical protein	53614	-0.100351	0.910426	21.34	21.5348	21.3182	21.2733	21.7497	21.471
BAESF_07376.mRNA.1	hypothetical protein	23846	-0.101025	0.904874	19.1362	18.8578	17.9912	17.7226	19.6294	18.9361
BAESF_12025.mRNA.1	ATP synthase subunit beta, mitochondrial	74218	-0.103013	0.836977	26.4965	25.6425	26.3093	26.101	26.3731	26.2832
BAESF_14074.mRNA.1	hypothetical protein	51658	-0.104235	0.868153	21.7697	20.4795	22.256	22.1247	20.4341	22.2591
BAESF_05878.mRNA.1	hypothetical protein	7008	-0.107557	0.848337	19.1675	20.5734	20.6327	20.7046	20.445	19.5467
BAESF_12580.mRNA.1	Protein transport protein Sec61 subunit gamma	7685	-0.114161	0.859413	17.0651	17.3478	17.2457	17.2499	18.1158	16.6353
BAESF_09107.mRNA.1	hypothetical protein	14784	-0.115943	0.826365	18.5476	18.2745	17.8707	18.4518	18.3942	18.1946
BAESF_01857.mRNA.1	hypothetical protein	10543	-0.11636	0.820381	18.6589	19.7477	18.3099	18.9628	19.6141	18.4886
BAESF_14083.mRNA.1	hypothetical protein	57744	-0.118008	0.812924	20.6656	21.5185	21.0807	21.0574	21.6494	20.9119
BAESF_01792.mRNA.1	hypothetical protein	17896	-0.126414	0.796179	21.615	21.1249	20.888	20.8988	22.2796	20.8287
BAESF_00619.mRNA.1	T-complex protein 1 subunit delta	57354	-0.126733	0.860058	18.0331	18.7412	19.126	17.4098	19.4558	19.415
BAESF_05982.mRNA.1	60S ribosomal protein L30-2	12366	-0.130495	0.847157	19.4618	19.5595	20.7423	21.2329	19.4689	19.4534
BAESF_07591.mRNA.1	hypothetical protein	49037	-0.137422	0.764005	26.0033	25.1134	25.5099	25.1239	26.1599	25.7551
BAESF_12236.mRNA.1	hypothetical protein	24860	-0.140643	0.768776	23.1277	22.7793	22.0523	22.2733	23.7165	22.3914
L686	L686	24130	-0.159453	0.721957	19.0678	18.9123	18.709	18.5191	19.1489	19.4993
BAESF_03459.mRNA.1	hypothetical protein	50075	-0.159803	0.760589	22.3346	20.9435	22.2388	22.1714	21.679	22.146
BAESF_02844.mRNA.1	hypothetical protein	42534	-0.16076	0.785013	18.3852	19.0814	18.2062	17.8575	19.8469	18.4507
BAESF_01074.mRNA.1	Importin subunit alpha-4	58147	-0.161602	0.819245	18.6176	20.0263	19.5711	20.147	18.1561	20.3968
BAESF_03116.mRNA.1	putative enoyl-CoA hydratase, mitochondrial	32190	-0.161936	0.775085	23.5583	23.8089	23.1334	23.0731	24.5776	23.3357
R252	R252	28538	-0.162006	0.88243	25.6561	25.5641	25.0124	27.3603	24.6978	24.6605
R470	R470	41630	-0.164102	0.816046	19.3282	18.2092	20.3635	19.6972	18.8568	19.8392
BAESF_04041.mRNA.1	hypothetical protein	22849	-0.166018	0.75244	18.467	19.6069	17.4495	18.5963	18.5381	18.8871
BAESF_00374.mRNA.1	hypothetical protein	55179	-0.166428	0.771063	20.1425	18.734	19.2826	19.6989	19.58	19.3795
BAESF_04286.mRNA.1	hypothetical protein	25037	-0.167449	0.715661	21.9977	22.0209	21.5475	21.3886	22.8192	21.8606
BAESF_10666.mRNA.1	hypothetical protein	20661	-0.169211	0.662431	22.1587	22.77	21.6041	22.5219	22.1093	22.4092
BAESF_03131.mRNA.1	hypothetical protein	24108	-0.176702	0.830609	21.5708	21.8833	20.848	23.3746	19.4477	22.0099
BAESF_05685.mRNA.1	hypothetical protein	53038	-0.179106	1	17.4157	17.7622	17.3337	17.4204	17.8198	17.8088
BAESF_03281.mRNA.2	hypothetical protein	38991	-0.17926	0.820494	21.745	22.264	22.0563	21.9637	22.0126	22.6269
BAESF_01582.mRNA.1	hypothetical protein	31512	-0.179355	0.732692	21.2672	21.7727	21.3848	21.2545	22.3026	21.4057
BAESF_13141.mRNA.1	Luminal-binding protein 4	73451	-0.183678	0.680814	24.7884	24.4954	24.9758	24.3497	25.6321	24.8288
BAESF_11387.mRNA.1	hypothetical protein	61605	-0.187114	0.711313	21.2978	22.2758	21.257	21.0259	22.7198	21.6463
BAESF_06720.mRNA.1	hypothetical protein	53771	-0.187928	0.609961	18.658	17.6958	18.3799	18.5385	18.4744	18.2845
BAESF_09113.mRNA.1	hypothetical protein	71932	-0.191379	0.633247	17.4504	17.7078	17.4835	18.4977	17.2529	17.4651
BAESF_08812.mRNA.1	hypothetical protein	31708	-0.202214	1	16.8723	18.0172	17.4268	17.6873	17.7135	17.5221
BAESF_06673.mRNA.1	hypothetical protein	22716	-0.206125	0.725654	18.895	19.9784	20.3237	20.3279	19.6383	19.8492
BAESF_14886.mRNA.1	60S ribosomal protein L35	14547	-0.20805	0.731152	20.2966	20.2322	19.4651	21.0906	20.2858	19.2418
BAESF_11497.mRNA.1	hypothetical protein	30401	-0.209512	0.861875	19.315	21.0572	21.3725	20.7517	21.0314	20.5903
BAESF_02204.mRNA.1	hypothetical protein	23498	-0.21086	0.840154	21.4262	20.3396	20.9997	21.8803	20.8899	20.6279
BAESF_07951.mRNA.1	hypothetical protein	123789	-0.211668	0.630851	18.481	18.4234	18.4106	18.6134	18.6109	18.7258
BAESF_10949.mRNA.1	hypothetical protein	50719	-0.211677	0.639144	19.597	18.6822	19.1179	19.4432	19.3641	19.2247
BAESF_15228.mRNA.2	hypothetical protein	17893	-0.211906	0.743784	20.995	19.783	19.4752	21.0102	19.8811	19.9975
BAESF_02281.mRNA.1	suppressor of prp38 #2	34279	-0.216512	0.663702	18.71	18.9791	19.2432	18.7273	19.2218	19.6327
BAESF_07572.mRNA.1	hypothetical protein	33586	-0.222646	0.850858	24.6185	23.864	25.1865	24.8625	24.8793	24.5953
BAESF_06500.mRNA.1	hypothetical protein	45641	-0.223486	0.774857	19.7144	21.081	21.3474	21.4358	20.6986	20.679
BAESF_02969.mRNA.1	26S proteasome non-ATPase regulatory subunit 7	36793	-0.22371	0.751498	17.4252	19.0029	18.7552	17.7125	17.6706	20.4714
BAESF_00253.mRNA.1	hypothetical protein	54512	-0.224533	0.59331	18.5069	17.5495	18.7641	18.9992	18.316	18.1789
BAESF_11867.mRNA.1	40S ribosomal protein S21	8921	-0.228772	0.691389	20.9672	21.7645	20.8394	20.9747	22.3098	20.9729
BAESF_00104.mRNA.1	hypothetical protein	49292	-0.240912	0.786021	20.9344	18.9076	21.5618	21.9088	19.1415	21.0762
BAESF_15145.mRNA.1	60S ribosomal protein L23	14719	-0.246681	0.581982	20.7264	20.9659	21.7508	21.7989	21.5789	20.8053
BAESF_02230.mRNA.1	hypothetical protein	17513	-0.249696	1	18.0236	18.3626	17.7566	18.1711	18.1808	18.5401
BAESF_04798.mRNA.1	hypothetical protein	10689	-0.251821	0.749213	22.5174	21.6975	22.1145	22.3995	22.5564	22.129
BAESF_10665.mRNA.1	hypothetical protein	79591	-0.258331	0.542129	17.1769	17.2799	16.4031	16.4433	17.8429	17.3487
BAESF_02124.mRNA.1	hypothetical protein	17262	-0.263351	1	16.5762	16.777	16.8289	16.4262	17.5563	16.9897
BAESF_12951.mRNA.1	hypothetical protein	27658	-0.26714	1	17.9532	18.215	18.2562	18.5358	18.471	18.219
BAESF_15384.mRNA.1	peroxiredoxin hyr1	27812	-0.267712	0.715156	16.9227	19.7017	19.3903	19.5924	18.2566	18.9688
BAESF_10224.mRNA.1	Proteasome subunit alpha type-5	27199	-0.268827	0.580649	20.2936	21.81	20.6376	20.5899	21.476	21.4819
BAESF_09333.mRNA.1	hypothetical protein	40537	-0.272396	1	17.8907	18.5693	18.5869	18.4518	18.4832	18.929
BAESF_00141.mRNA.1	hypothetical protein	8659	-0.275022	0.701314	20.1747	20.2129	19.858	20.4345	20.8615	19.7746
BAESF_10695.mRNA.1	hypothetical protein	25037	-0.275983	0.719204	22.372	22.0961	22.2773	22.0406	23.2328	22.3
BAESF_03367.mRNA.1	hypothetical protein	10432	-0.282025	0.620599	22.1481	21.7971	21.2805	21.6411	22.6066	21.8241
L169	L169	16399	-0.28369	0.534481	18.6637	17.5696	17.9087	18.5379	18.4923	17.9628
BAESF_04865.mRNA.1	hypothetical protein	7224	-0.284852	0.495773	17.9806	17.8362	18.0647	18.0332	19.0588	17.6441
BAESF_07049.mRNA.1	hypothetical protein	49226	-0.285796	0.569662	23.343	24.0213	23.3446	24.8078	23.0552	23.7032
BAESF_07147.mRNA.1	hypothetical protein	29155	-0.289879	0.496157	25.1779	25.2865	25.254	24.8326	26.2349	25.5206
BAESF_03876.mRNA.1	hypothetical protein	33134	-0.293028	0.543472	21.2457	22.5276	20.4911	21.1671	22.1229	21.8534
BAESF_11463.mRNA.1	hypothetical protein	10911	-0.300823	0.491692	19.1389	19.1204	19.7459	19.4107	20.086	19.411
BAESF_07376.mRNA.2	hypothetical protein	23939	-0.302382	0.498455	18.1227	18.7405	18.9624	19.0626	18.7032	18.967
BAESF_11788.mRNA.1	hypothetical protein	23386	-0.30695	0.514068	20.4513	21.3783	21.3305	22.1841	20.8097	21.0872
BAESF_11139.mRNA.1	Peroxiredoxin-2	24286	-0.308837	1	18.806	18.3958	19.5755	20.0654	17.5097	20.1286
BAESF_14076.mRNA.1	hypothetical protein	41164	-0.311684	0.705989	18.0877	20.8467	20.5616	19.1052	20.4675	20.8585
BAESF_08986.mRNA.1	hypothetical protein	16001	-0.31178	0.678753	22.6934	24.2363	22.9301	23.3406	23.6122	23.8424
BAESF_14600.mRNA.1	hypothetical protein	29504	-0.326072	0.658646	19.2394	17.8868	18.8348	18.3497	19.32	19.2695
BAESF_07417.mRNA.1	hypothetical protein	34917	-0.32803	0.636145	23.0104	22.748	22.9778	22.7013	23.8484	23.1705
BAESF_10094.mRNA.1	hypothetical protein	88770	-0.328645	0.482052	21.0802	20.7023	20.9222	21.68	21.3482	20.6625
L906	L906	64868	-0.329975	0.760402	18.9322	17.0873	20.5719	19.7623	19.1492	18.6699
BAESF_12606.mRNA.1	hypothetical protein	14366	-0.331586	0.549448	17.6875	18.9581	17.5301	18.453	18.0846	18.6329
BAESF_15269.mRNA.1	hypothetical protein	113970	-0.335719	0.712574	18.5189	17.9431	19.6897	19.2214	19.2769	18.6604
BAESF_02045.mRNA.1	hypothetical protein	83228	-0.337202	0.538015	17.899	18.4257	17.6772	17.7132	19.7967	17.5036
BAESF_05143.mRNA.1	hypothetical protein	26086	-0.337899	0.494746	23.6387	24.0115	23.1115	24.3669	24.0837	23.3248
BAESF_08088.mRNA.1	Splicing factor 3B subunit 4	34112	-0.338123	0.690474	20.9557	21.6395	21.3463	21.1058	21.6811	22.1689
BAESF_11020.mRNA.1	hypothetical protein	23763	-0.342777	0.47699	17.5739	18.1317	18.2753	17.8928	19.2127	17.9036
BAESF_08437.mRNA.1	hypothetical protein	39257	-0.345359	0.537344	18.6547	18.7815	18.7153	19.9194	17.7114	19.5568
BAESF_12947.mRNA.1	succinate dehydrogenase complex, subunit B	32747	-0.3479	0.656442	20.902	18.205	20.0892	20.8316	20.2701	19.1381
BAESF_04166.mRNA.1	hypothetical protein	8000	-0.351247	0.402607	18.2927	18.2247	17.9522	18.3813	19.0068	18.1351
BAESF_11473.mRNA.1	hypothetical protein	29503	-0.354183	0.352121	18.931	18.9404	18.8446	19.2004	19.2215	19.3566
BAESF_10083.mRNA.1	hypothetical protein	15546	-0.354425	1	18.483	18.7727	18.2971	19.0234	20.0178	17.5749
BAESF_09946.mRNA.1	hypothetical protein	10642	-0.358377	0.484103	24.3469	23.8426	23.3822	24.2169	24.7774	23.6524
BAESF_12493.mRNA.1	hypothetical protein	53866	-0.358578	0.678971	21.8	20.7476	21.9062	22.2831	21.3088	21.9377
R656	R656	54291	-0.358698	0.552055	22.0173	22.3721	22.0702	22.5889	22.9243	22.0225
BAESF_00307.mRNA.1	hypothetical protein	55258	-0.359379	1	17.3453	17.8786	17.6252	17.6891	18.3343	17.9038
BAESF_01922.mRNA.1	hypothetical protein	27833	-0.36574	0.534614	19.0848	20.3342	19.5359	20.2789	19.7024	20.0709
BAESF_15253.mRNA.1	hypothetical protein	46806	-0.372454	0.427896	23.394	23.2711	23.2896	23.1157	24.3779	23.5784
BAESF_11428.mRNA.1	hypothetical protein	17092	-0.374728	0.523919	20.9755	22.3768	19.9024	21.0691	22.3124	20.9974
BAESF_09439.mRNA.1	phosphoglycerate kinase	44988	-0.378321	0.567354	20.4957	21.0095	21.5509	21.4409	20.7398	22.0104
BAESF_03492.mRNA.1	hypothetical protein	45246	-0.386213	0.465371	19.7298	19.1834	20.4655	20.3754	19.894	20.2679
BAESF_12374.mRNA.1	hypothetical protein	49107	-0.400121	0.681021	22.1306	22.1933	22.0148	21.8761	23.0847	22.5783
BAESF_00900.mRNA.1	Actin-1	41676	-0.400992	0.726209	27.6815	26.836	27.8283	27.3224	27.8042	28.4221
BAESF_13155.mRNA.1	hypothetical protein	27629	-0.40387	0.540573	17.0491	19.7851	18.6334	18.7285	19.9558	17.995
BAESF_08793.mRNA.1	hypothetical protein	30090	-0.410658	0.548986	18.651	18.0931	19.471	19.6024	18.7612	19.0834
BAESF_15034.mRNA.1	Ras GTPase	22559	-0.4125	0.499143	20.2682	18.4373	20.4857	20.7809	18.8557	20.792
BAESF_02531.mRNA.1	Transaldolase	35272	-0.41424	0.599321	19.9066	20.9571	20.3592	20.3582	21.646	20.4613
L208	L208	22289	-0.414556	0.541761	17.7031	18.7555	18.4914	18.6302	18.7081	18.8553
BAESF_12937.mRNA.1	hypothetical protein	12928	-0.418944	0.460831	20.1261	20.1067	18.7078	19.6124	20.5417	20.0434
BAESF_12787.mRNA.1	Ras- protein Rab-32A	24602	-0.429509	0.61534	20.2498	20.5979	22.7894	21.8642	21.8927	21.1687
BAESF_02376.mRNA.1	hypothetical protein	33223	-0.430259	0.699386	19.7456	22.3519	19.7865	20.126	22.1791	20.8697
BAESF_08624.mRNA.1	hypothetical protein	24370	-0.433194	1	19.1402	17.6986	18.9291	19.2141	19.9271	17.9262
R617	R617	19894	-0.436587	0.442377	19.3071	17.5162	18.2425	18.4878	18.1299	19.7579
BAESF_02105.mRNA.1	hypothetical protein	44144	-0.437081	0.620127	18.1328	19.9279	17.7902	18.8873	19.3605	18.9143
BAESF_02061.mRNA.1	hypothetical protein	50265	-0.439304	0.460192	21.2322	19.8213	21.7157	21.7185	20.6897	21.6789
BAESF_09824.mRNA.1	T-complex protein 1 subunit beta	57955	-0.440766	0.408214	17.2055	17.8499	18.5905	17.9912	18.7238	18.2532
BAESF_00540.mRNA.1	ribosomal protein S14, S11	16149	-0.442598	0.409823	20.3681	20.9394	21.5234	22.0943	21.0869	20.9775
BAESF_04999.mRNA.1	Profilin-1B	12939	-0.448086	0.320327	21.5518	22.103	21.4158	22.3471	22.6914	21.3764
BAESF_08613.mRNA.1	hypothetical protein	59360	-0.448866	0.317931	22.3277	22.3253	22.675	22.4269	23.7532	22.4945
BAESF_07846.mRNA.1	hypothetical protein	22422	-0.44912	0.484386	19.0997	19.4799	18.5782	18.7289	20.7649	19.0113
BAESF_01262.mRNA.1	hypothetical protein	42992	-0.458114	0.598108	20.3704	21.999	20.0425	20.4087	21.6039	21.7736
BAESF_02469.mRNA.1	hypothetical protein	17649	-0.469357	0.550856	20.4119	18.4201	18.851	18.9513	20.8437	19.2961
BAESF_13737.mRNA.1	hypothetical protein	107141	-0.470137	0.447937	17.4468	18.1236	17.6749	16.9861	19.4452	18.2245
R816	R816	23276	-0.47285	0.565504	21.3098	19.7101	22.909	21.7796	21.7227	21.8451
BAESF_01274.mRNA.4	hypothetical protein	57527	-0.473456	0.662457	19.0586	20.4746	16.8154	19.665	20.2964	17.8077
BAESF_02361.mRNA.1	hypothetical protein	40764	-0.475439	0.312183	20.5552	21.137	20.7394	20.4629	21.3897	22.0053
BAESF_12985.mRNA.1	V-type proton ATPase subunit d	42136	-0.479952	0.557742	19.4215	19.3283	19.8899	19.9558	20.7076	19.4162
L243	L243	18530	-0.482221	0.487114	17.1598	17.7628	19.14	18.6977	17.0543	19.7573
BAESF_10736.mRNA.1	hypothetical protein	17797	-0.50876	0.361272	17.3734	18.6423	18.4544	18.6443	19.0894	18.2627
BAESF_09172.mRNA.1	hypothetical protein	49669	-0.511699	1	17.6961	17.7782	17.4666	18.7157	18.7032	17.0572
BAESF_04932.mRNA.1	Myosin-2 heavy chain, non muscle	171216	-0.51562	0.742634	21.6577	23.6294	21.7365	22.1224	24.5254	21.9227
R406	R406	21877	-0.518037	0.317057	17.426	17.863	17.4089	17.5954	18.6038	18.0529
BAESF_10879.mRNA.1	60S ribosomal protein L10a-2	24888	-0.525543	0.262919	21.8804	21.6538	21.8207	22.6885	22.9055	21.3376
R762	R762	29169	-0.527434	0.355826	17.3841	18.1118	17.8536	17.4571	18.2977	19.177
BAESF_04647.mRNA.1	hypothetical protein	34677	-0.528762	0.222989	18.8684	19.3161	19.9014	19.3141	20.0427	20.3155
BAESF_01785.mRNA.1	hypothetical protein	57512	-0.532011	0.586919	22.3452	21.2203	21.8449	22.6918	22.5577	21.757
BAESF_12816.mRNA.1	hypothetical protein	20460	-0.533222	0.477542	19.4827	18.8991	19.2603	18.9316	20.4467	19.8634
BAESF_09196.mRNA.1	hypothetical protein	52748	-0.551342	0.463824	24.4292	23.1181	24.3017	24.2446	24.659	24.5995
BAESF_11245.mRNA.1	hypothetical protein	80171	-0.556445	1	18.3151	18.4395	18.1749	19.273	18.6113	18.7145
BAESF_00336.mRNA.1	hypothetical protein	15554	-0.564729	0.358923	18.7396	19.3528	18.7279	18.9007	20.4984	19.1154
BAESF_08350.mRNA.1	hypothetical protein	70954	-0.565292	0.232704	19.2278	18.419	19.7824	19.8012	19.4447	19.8793
BAESF_14073.mRNA.1	hypothetical protein	83965	-0.569139	0.383148	17.4809	17.8099	18.2466	17.6567	19.8302	17.758
BAESF_08763.mRNA.1	hypothetical protein	31985	-0.569815	0.530141	18.933	19.4844	19.3434	20.1186	19.4004	19.9511
BAESF_05494.mRNA.1	hypothetical protein	34791	-0.57288	0.295043	19.3528	19.0196	19.8463	20.1407	21.0872	18.7095
BAESF_03268.mRNA.1	hypothetical protein	34074	-0.572964	0.431334	22.0379	19.5307	21.9663	22.1841	21.2307	21.839
BAESF_09077.mRNA.1	hypothetical protein	57135	-0.57934	0.467772	18.9183	19.4051	19.6782	19.9842	19.7502	20.0051
BAESF_08356.mRNA.1	hypothetical protein	44961	-0.580692	0.467045	17.7477	17.6659	18.3688	19.4324	17.65	18.4422
BAESF_01573.mRNA.1	hypothetical protein	77412	-0.585227	0.320348	17.3636	17.3033	17.0684	16.8757	18.8609	17.7544
BAESF_12387.mRNA.1	hypothetical protein	37819	-0.59525	0.354755	17.3589	17.4545	17.0903	17.5783	18.3527	17.7585
BAESF_14539.mRNA.1	hypothetical protein	38954	-0.595462	1	17.8856	18.0655	17.6135	18.7653	19.4212	17.1644
R418	R418	15750	-0.600636	0.242209	19.721	20.647	21.0837	21.4854	20.3187	21.4495
BAESF_02074.mRNA.1	hypothetical protein	80919	-0.602033	0.396388	20.2099	19.3645	19.8241	21.1379	21.0808	18.9859
BAESF_15214.mRNA.1	hypothetical protein	134915	-0.608102	0.3622	18.9076	17.6846	19.4744	18.9128	19.4205	19.5576
BAESF_02860.mRNA.1	hypothetical protein	13823	-0.611505	1	18.7382	19.0787	18.7193	19.6839	19.3318	19.355
BAESF_13711.mRNA.1	hypothetical protein	50856	-0.612242	0.426441	17.3579	17.1626	17.1024	16.69	19.6581	17.1116
BAESF_04864.mRNA.1	hypothetical protein	52299	-0.615085	0.328267	18.0696	20.1254	18.4844	18.9343	20.2642	19.3262
BAESF_09472.mRNA.1	hypothetical protein	86300	-0.620763	1	17.534	18.4596	19.0586	19.393	18.7685	18.7531
BAESF_12068.mRNA.1	hypothetical protein	120244	-0.62123	0.474455	22.2356	19.5122	22.1514	21.8187	21.8841	22.0601
BAESF_05024.mRNA.1	40S ribosomal protein	21930	-0.628269	0.314607	18.0737	18.2557	18.103	18.9257	19.3914	18.0002
BAESF_02724.mRNA.1	hypothetical protein	12062	-0.645618	0.516713	22.2643	22.1543	21.1042	24.7936	21.8399	20.8262
BAESF_09683.mRNA.1	hypothetical protein	78472	-0.649051	0.29801	19.2387	18.5101	17.4307	18.8814	20.2272	18.018
BAESF_02440.mRNA.1	hypothetical protein	57194	-0.651845	0.189728	20.7377	20.8517	21.6615	21.3646	22.3481	21.4937
BAESF_04287.mRNA.1	60S ribosomal protein L8	27789	-0.654328	0.135414	21.0345	20.3101	21.6157	21.9397	21.5048	21.4788
BAESF_10661.mRNA.1	Profilin-1A	13084	-0.656239	0.19855	21.1221	22.4467	21.2451	22.6314	22.5034	21.6478
BAESF_09699.mRNA.1	Cysteine-rich protein 2-binding protein	13421	-0.662335	1	16.5762	16.777	16.8289	17.0647	17.8358	17.2687
BAESF_04685.mRNA.1	hypothetical protein	44480	-0.673632	0.236612	16.5762	16.777	16.8289	16.7151	18.1719	17.3161
BAESF_06136.mRNA.1	60S ribosomal protein L11	21523	-0.6783	0.321389	17.9079	18.9857	19.1119	20.3183	18.5881	19.1341
BAESF_01563.mRNA.1	hypothetical protein	7859	-0.68113	0.251197	22.5976	21.3527	21.1306	21.8712	23.1756	22.0775
BAESF_01990.mRNA.1	hypothetical protein	37701	-0.682981	0.366873	22.9064	24.7522	23.5594	23.8685	24.6794	24.7191
R402	R402	90162	-0.688887	1	16.5762	16.777	16.8289	16.8989	19.3332	16.0167
BAESF_14610.mRNA.1	hypothetical protein	14171	-0.693667	0.129777	20.4486	19.6271	20.753	21.0809	21.1809	20.6479
BAESF_01630.mRNA.1	hypothetical protein	16395	-0.699867	0.333084	17.3654	17.9054	18.1153	18.6505	19.6762	17.159
BAESF_11653.mRNA.1	hypothetical protein	56304	-0.700071	0.52261	20.7335	20.3729	22.4677	23.0512	21.0333	21.5898
BAESF_06680.mRNA.1	hypothetical protein	25497	-0.702308	0.093359	20.7777	19.9994	21.2639	21.5915	20.9824	21.574
BAESF_14775.mRNA.1	hypothetical protein	32232	-0.706517	1	17.3838	17.2752	16.8926	17.5731	18.3175	17.7805
BAESF_00296.mRNA.1	hypothetical protein	51218	-0.709543	0.268475	19.9165	21.2066	21.5319	21.5723	22.2329	20.9784
BAESF_11365.mRNA.1	hypothetical protein	20006	-0.711489	0.338332	20.5415	20.5033	20.6247	21.4115	21.6028	20.7897
BAESF_04866.mRNA.1	hypothetical protein	86121	-0.711495	0.367854	19.0649	19.9178	18.2858	18.4322	21.6463	19.3244
BAESF_01136.mRNA.1	Sm-like protein lsm3b	11848	-0.712079	1	16.5762	16.777	16.8289	17.2626	18.2096	16.8462
BAESF_05930.mRNA.1	hypothetical protein	150832	-0.712748	0.0771217	19.3626	19.9659	19.4823	19.945	20.7292	20.2747
BAESF_06741.mRNA.1	hypothetical protein	18500	-0.721068	0.192098	20.4152	20.5703	20.2175	20.5273	22.227	20.6118
BAESF_05012.mRNA.1	hypothetical protein	65680	-0.725343	0.289809	16.5762	16.777	16.8289	16.2525	19.4619	16.6438
BAESF_02372.mRNA.1	hypothetical protein	63918	-0.727476	0.430141	19.1414	19.4472	20.8193	20.8984	19.7584	20.9335
BAESF_08209.mRNA.1	hypothetical protein	44556	-0.729891	0.17604	18.1855	18.699	18.116	19.2716	19.6078	18.3108
BAESF_06126.mRNA.1	40S ribosomal protein S26	14634	-0.738273	0.330682	21.0194	19.7526	21.5483	22.0032	20.9243	21.6077
BAESF_12392.mRNA.1	Beta-enolase	45946	-0.739345	0.110809	22.0039	23.0819	22.0013	22.5482	23.4919	23.265
BAESF_07955.mRNA.1	hypothetical protein	25432	-0.740043	0.111549	22.5047	23.3722	22.5926	23.002	24.1215	23.5662
BAESF_10642.mRNA.1	Arp2/3 complex subunit, actin nucleation center	47983	-0.749552	0.378155	21.476	20.1902	22.3667	22.1068	21.7276	22.4472
BAESF_14805.mRNA.1	Proteasome subunit beta type-6	23297	-0.751992	0.231044	20.0769	21.8942	19.6065	20.4956	21.7559	21.5821
BAESF_00321.mRNA.1	hypothetical protein	50175	-0.752488	0.503484	19.794	19.4398	20.3301	20.752	21.2193	19.8501
BAESF_01825.mRNA.1	hypothetical protein	40439	-0.753769	0.242246	22.2911	20.3079	22.1287	21.6537	22.9845	22.3507
BAESF_07266.mRNA.1	hypothetical protein	21431	-0.756431	0.100083	19.2306	19.7897	19.61	20.7328	20.0154	20.1514
BAESF_03417.mRNA.1	40S ribosomal protein S27	5614	-0.758371	0.0459112	20.1242	20.0296	20.0258	20.8067	20.9848	20.6632
BAESF_00126.mRNA.1	hypothetical protein	35837	-0.762207	0.193719	19.4355	19.6652	18.8657	18.5369	21.3277	20.3884
BAESF_02515.mRNA.1	hypothetical protein	21356	-0.763674	0.241739	18.1244	18.3605	17.9386	20.4215	17.5572	18.7357
BAESF_06415.mRNA.1	hypothetical protein	111557	-0.770311	0.236764	17.7329	19.8188	18.1117	18.9401	19.9369	19.0973
BAESF_14522.mRNA.1	hypothetical protein	27947	-0.770877	0.373785	20.0997	21.5675	21.1527	21.3584	21.941	21.833
BAESF_06566.mRNA.1	hypothetical protein	11711	-0.778122	0.238524	18.219	18.9025	18.1746	18.4799	20.196	18.9547
BAESF_02835.mRNA.1	hypothetical protein	73460	-0.779167	1	18.3779	19.2507	18.3675	18.87	19.8986	19.565
BAESF_11451.mRNA.1	hypothetical protein	55949	-0.779519	0.442278	22.8996	20.1234	22.964	22.4637	22.7646	23.0971
BAESF_14366.mRNA.1	hypothetical protein	22400	-0.78066	1	17.4764	18.2791	16.8143	18.0005	18.6771	18.2342
BAESF_15231.mRNA.1	hypothetical protein	25006	-0.784501	0.248359	19.928	19.8974	19.0458	20.9022	18.9446	21.3779
BAESF_02849.mRNA.1	hypothetical protein	33615	-0.787704	0.20471	18.4443	18.8782	18.2464	19.6578	19.0517	19.2226
BAESF_03473.mRNA.1	hypothetical protein	55506	-0.788306	0.333428	18.4325	21.2323	19.9629	21.4022	19.9823	20.6082
BAESF_14894.mRNA.1	hypothetical protein	53811	-0.788985	0.495896	20.5549	20.4875	21.7551	22.3568	21.0024	21.8053
BAESF_02569.mRNA.1	hypothetical protein	89042	-0.801821	0.426625	20.3619	19.7526	20.7835	22.4027	18.7063	22.1945
BAESF_03078.mRNA.1	hypothetical protein	156302	-0.806145	0.0422334	18.1341	18.6429	17.8632	18.7648	19.2239	19.07
BAESF_00542.mRNA.1	dolichyl-phosphate-mannose-protein mannosyltransferase pmt3	11280	-0.818226	0.203735	20.6882	20.6217	19.8059	21.2573	20.2247	22.0885
BAESF_01359.mRNA.1	hypothetical protein	44780	-0.820152	0.209311	19.8342	19.5119	19.3563	19.8581	21.5074	19.7974
BAESF_01650.mRNA.1	hypothetical protein	11379	-0.820203	0.475819	20.6375	19.3179	17.9268	20.5087	19.5865	20.2476
BAESF_02796.mRNA.1	hypothetical protein	18569	-0.821054	1	17.2089	17.3758	17.1315	18.5283	17.2221	18.4289
BAESF_13272.mRNA.1	hypothetical protein	35977	-0.853795	0.125192	22.0226	22.3225	23.2642	23.7167	23.167	23.287
BAESF_15255.mRNA.1	Serine hydroxymethyltransferase 2	50349	-0.859998	0.11138	20.1587	21.1924	21.1545	21.1567	21.9059	22.023
BAESF_08173.mRNA.1	hypothetical protein	34618	-0.86153	0.21613	18.2953	19.2381	19.6229	20.0067	20.0009	19.7333
BAESF_02967.mRNA.1	hypothetical protein	37823	-0.867756	0.0522057	16.5762	16.777	16.8289	17.3383	18.1522	17.2949
BAESF_14149.mRNA.1	hypothetical protein	40396	-0.871892	0.168531	21.0195	19.1418	21.931	22.1408	20.737	21.8301
BAESF_00095.mRNA.1	hypothetical protein	19825	-0.877354	0.218122	18.4369	19.1436	20.3796	20.5641	20.2483	19.7797
R458	R458	59563	-0.87941	0.283398	20.0078	17.7928	20.6157	20.4207	21.0092	19.6246
BAESF_10396.mRNA.1	40S ribosomal protein S6	37811	-0.886392	0.226203	20.1504	20.7618	20.26	21.6855	21.4591	20.6867
BAESF_05831.mRNA.1	hypothetical protein	92557	-0.890513	0.364609	17.2089	17.3758	16.4085	17.1756	19.3038	17.1854
BAESF_05217.mRNA.1	hypothetical protein	35323	-0.89595	0.102906	19.7227	18.606	19.2169	19.3401	20.7133	20.1801
BAESF_00372.mRNA.1	hypothetical protein	41822	-0.899233	0.21376	18.9988	18.8283	16.8222	20.1071	18.8731	18.3669
BAESF_10902.mRNA.1	hypothetical protein	22154	-0.909258	0.111454	17.9809	17.9802	19.3671	19.9437	18.4898	19.6225
L504	L504	47265	-0.910824	1	17.6389	15.9241	17.3616	18.1032	16.9541	18.5998
BAESF_09931.mRNA.1	hypothetical protein	31422	-0.922039	0.38324	20.6423	23.089	21.2834	21.9039	23.4183	22.4587
BAESF_03020.mRNA.1	hypothetical protein	47748	-0.930004	1	18.3556	19.3508	18.6087	19.7919	19.5425	19.7707
BAESF_13750.mRNA.1	hypothetical protein	32688	-0.940916	0.0653786	17.9243	17.8102	17.5198	18.2147	19.22	18.6423
BAESF_14421.mRNA.1	hypothetical protein	11390	-0.946661	0.164793	19.9837	20.709	18.7213	20.5636	21.5817	20.1087
BAESF_14721.mRNA.1	hypothetical protein	250068	-0.949	1	16.5762	16.777	16.8289	16.8581	18.55	17.621
BAESF_04396.mRNA.1	60S ribosomal protein L3	45111	-0.949588	0.319091	16.6617	19.6788	19.2487	19.1418	19.8151	19.481
BAESF_13545.mRNA.1	hypothetical protein	38717	-0.962729	0.0599031	17.2925	18.4275	18.1965	18.3729	19.8735	18.5583
BAESF_07379.mRNA.1	hypothetical protein	37912	-0.967774	1	16.5762	16.777	16.8289	16.9371	18.6302	17.5181
BAESF_00938.mRNA.1	hypothetical protein	16147	-0.975978	1	16.5762	16.777	16.8289	17.0779	18.3927	17.6394
BAESF_02870.mRNA.1	hypothetical protein	43967	-0.976097	0.392739	18.6314	19.2946	18.2568	18.1329	22.1372	18.8409
BAESF_14014.mRNA.1	hypothetical protein	32158	-0.977026	0.367712	20.4169	17.3105	19.6564	20.0056	19.9338	20.3755
BAESF_05690.mRNA.1	hypothetical protein	43683	-0.978696	0.335642	19.0748	20.3606	21.2922	21.2605	21.9595	20.4437
BAESF_04298.mRNA.1	hypothetical protein	77514	-0.986914	0.172978	17.2421	17.7941	18.1217	19.1336	20.0629	16.9222
BAESF_11244.mRNA.1	hypothetical protein	13922	-0.989707	1	16.5762	16.777	16.8289	17.7806	17.8704	17.5002
BAESF_12596.mRNA.1	hypothetical protein	13407	-1.00534	0.141337	17.338	17.5677	17.2471	17.6005	18.8729	18.6955
BAESF_01385.mRNA.1	NAD-dependent isocitrate dehydrogenase	50653	-1.00693	0.250392	19.697	18.6844	20.7318	21.2604	20.1084	20.7652
BAESF_14398.mRNA.1	hypothetical protein	36605	-1.02182	0.389594	21.6323	19.3509	19.7588	23.0238	20.0741	20.7095
BAESF_10587.mRNA.1	40s ribosomal protein L44e	12744	-1.02291	0.0353801	18.4325	19.1893	18.2415	20.5317	19.2671	19.1332
BAESF_02811.mRNA.1	hypothetical protein	127477	-1.02439	1	16.5762	16.777	16.8289	17.2579	19.5676	16.4298
BAESF_07227.mRNA.1	hypothetical protein	34283	-1.02475	0.0583507	20.5442	20.8689	21.3187	21.36	22.5165	21.9295
BAESF_09191.mRNA.1	Peptidyl-prolyl cis-trans isomerase fkbp12	11792	-1.03982	1	16.5762	16.777	16.8289	16.9785	18.6736	17.6495
BAESF_02407.mRNA.1	hypothetical protein	37568	-1.04628	0.260963	24.4066	22.5552	24.7091	24.5488	25.4889	24.7721
BAESF_14062.mRNA.1	hypothetical protein	43399	-1.05333	0.0183501	16.5762	16.777	16.8289	17.7	18.1603	17.4818
BAESF_13469.mRNA.1	hypothetical protein	55043	-1.05883	0.125582	19.5905	19.1202	18.8849	20.2047	20.5843	19.9832
BAESF_01293.mRNA.1	hypothetical protein	47361	-1.0589	0.356549	20.5482	21.2153	19.9185	21.3323	22.1283	21.3981
BAESF_06930.mRNA.1	hypothetical protein	103385	-1.0627	0.0568325	18.9852	19.1498	19.8882	19.8335	20.8782	20.4995
BAESF_00796.mRNA.1	hypothetical protein	73755	-1.06648	0.101122	19.4409	18.5488	19.173	20.0581	20.6795	19.6245
BAESF_05773.mRNA.1	3-ketoacyl-CoA thiolase A, peroxisomal	44895	-1.07299	1	19.5014	18.7687	16.7665	19.6634	20.468	18.1242
BAESF_07128.mRNA.1	hypothetical protein	41838	-1.0794	0.385153	17.7971	20.8702	19.9255	20.4889	20.8118	20.5303
BAESF_14342.mRNA.1	hypothetical protein	44010	-1.08843	0.148672	16.8967	17.5909	18.17	17.5744	19.0355	19.3129
BAESF_13714.mRNA.1	eukaryotic translation initiation factor 6	26525	-1.09099	0.0127138	16.5762	16.777	16.8289	17.5649	18.4566	17.4336
BAESF_14148.mRNA.1	hypothetical protein	35810	-1.10647	0.0533178	17.3367	17.5656	17.4205	17.8905	19.4274	18.3243
BAESF_01558.mRNA.1	hypothetical protein	42531	-1.11378	0.0295579	22.1484	23.0795	23.2172	24.1181	23.8716	23.7969
BAESF_00532.mRNA.1	hypothetical protein	31311	-1.11953	0.210962	19.0729	19.5114	19.6559	21.1352	22.5346	17.929
BAESF_09848.mRNA.1	hypothetical protein	42333	-1.12437	1	16.5762	16.777	16.8289	18.5325	17.7801	17.2426
BAESF_11397.mRNA.1	hypothetical protein	28175	-1.12708	0.106925	20.1995	22.4607	19.2903	21.0805	22.2136	22.0377
BAESF_00526.mRNA.1	hypothetical protein	15311	-1.12881	1	16.5762	16.777	16.8289	16.8627	18.9027	17.8032
BAESF_07811.mRNA.2	hypothetical protein	105070	-1.12886	0.163691	19.9181	22.5365	22.6083	23.0417	22.5367	22.8712
BAESF_10627.mRNA.1	hypothetical protein	90129	-1.13245	0.0557661	17.7759	17.9257	17.7672	18.6489	19.6474	18.5697
BAESF_07654.mRNA.1	hypothetical protein	56739	-1.13597	0.0496479	16.8366	18.3694	19.3186	19.6451	19.2877	18.9997
BAESF_01134.mRNA.1	hypothetical protein	42869	-1.13663	0.333096	19.2359	19.0922	20.1568	20.4069	21.1523	20.3356
BAESF_15361.mRNA.1	hypothetical protein	15764	-1.14454	1	16.5762	16.777	16.8289	17.7728	18.2625	17.5804
BAESF_05122.mRNA.1	Polyamine N-acetyltransferase 1	27217	-1.16272	0.0726666	17.6962	19.9769	18.9074	19.8476	20.1283	20.0927
BAESF_03899.mRNA.1	60S ribosomal protein L32	15714	-1.16341	0.242324	18.1282	18.4976	17.9632	19.7086	20.819	17.5516
BAESF_15074.mRNA.1	hypothetical protein	130387	-1.17735	1	19.4042	19.3891	18.6981	20.0143	20.6477	20.3614
BAESF_11480.mRNA.1	hypothetical protein	48206	-1.19151	0.314972	18.7815	17.6554	20.6232	21.2342	19.1753	20.2252
BAESF_00115.mRNA.1	5-hydroxytryptamine receptor 2A	15047	-1.20419	0.0843549	19.8122	19.7939	20.1224	21.3653	22.2808	19.6949
BAESF_12179.mRNA.1	hypothetical protein	41934	-1.23225	0.205951	20.5044	17.8816	16.4889	18.8958	20.0051	19.6708
BAESF_00037.mRNA.1	hypothetical protein	95387	-1.24397	1	17.1228	17.424	17.1094	18.7023	19.5786	17.1072
BAESF_03522.mRNA.1	hypothetical protein	181209	-1.25367	0.291655	21.4808	21.2055	20.9615	21.0576	25.4704	20.8807
L117	L117	11682	-1.26725	0.083286	19.4593	19.6784	21.3138	21.0372	21.2403	21.9757
BAESF_12980.mRNA.1	hypothetical protein	55467	-1.29201	0.0138087	16.5762	16.777	16.8289	18.5366	18.4884	17.0331
BAESF_05624.mRNA.1	hypothetical protein	72397	-1.29371	0.0467208	19.2293	17.7574	19.3921	20.1677	20.043	20.0493
BAESF_10923.mRNA.1	hypothetical protein	15390	-1.29544	1	16.5762	16.777	16.8289	17.8623	18.2564	17.9497
BAESF_08018.mRNA.1	hypothetical protein	33423	-1.3004	0.239469	17.7709	21.5567	20.7669	20.7297	22.7221	20.5438
BAESF_05346.mRNA.1	Serine/threonine-protein phosphatase 6 catalytic subunit	35114	-1.30168	0.0215731	17.9325	18.981	17.8776	19.2773	19.7724	19.6463
R565	R565	40079	-1.30684	1	17.7692	17.9594	17.4282	19.5419	18.8501	18.6852
BAESF_08778.mRNA.1	hypothetical protein	44106	-1.33011	0.151129	20.2749	19.0574	21.1653	21.6266	21.3856	21.4759
BAESF_04674.mRNA.1	hypothetical protein	82160	-1.33091	0.0480287	21.558	22.0314	23.8454	23.6908	23.9957	23.741
BAESF_13278.mRNA.1	hypothetical protein	50901	-1.34627	0.050828	17.6996	18.5301	19.3173	20.35	19.8926	19.3432
BAESF_09484.mRNA.1	aconitate hydratase	84910	-1.35048	0.279195	21.2799	19.9766	22.281	23.0442	22.0956	22.4492
BAESF_05501.mRNA.1	hypothetical protein	31732	-1.3644	0.18194	17.9547	19.7816	18.9068	21.6435	20.0141	19.0788
BAESF_02722.mRNA.1	hypothetical protein	13775	-1.37299	0.0979101	17.4705	18.9303	20.1571	19.4998	20.8646	20.3126
BAESF_14767.mRNA.1	Fructose-bisphosphate aldolase 5, cytosolic	38738	-1.37963	0.181399	19.0955	20.432	21.1183	21.7641	21.3891	21.6316
BAESF_10572.mRNA.1	hypothetical protein	102656	-1.38148	1	18.2453	18.974	18.551	19.771	20.021	20.1227
BAESF_10161.mRNA.1	hypothetical protein	67701	-1.38516	0.152633	18.5075	19.7235	19.7514	21.2011	22.0174	18.9195
BAESF_10474.mRNA.1	hypothetical protein	70858	-1.39053	0.162222	19.2169	18.2477	20.7358	21.9229	21.7147	18.7345
BAESF_01766.mRNA.1	hypothetical protein	15136	-1.39529	0.435282	25.4414	22.7689	27.3301	28.9812	21.0877	29.6573
BAESF_08010.mRNA.1	hypothetical protein	29244	-1.40928	0.0892403	19.5015	20.3766	20.0191	21.6143	22.4215	20.0891
BAESF_00273.mRNA.1	Ras- protein Rab-2A	22614	-1.41313	0.105268	19.0682	17.7073	20.1803	20.0421	20.7073	20.4458
BAESF_08020.mRNA.1	Elongation factor 2	93356	-1.41375	0.0398007	21.7289	21.8496	22.2906	23.567	24.0785	22.4649
BAESF_00891.mRNA.1	hypothetical protein	41833	-1.41736	1	16.5762	16.777	16.8289	17.1147	19.2139	18.1056
BAESF_03479.mRNA.1	hypothetical protein	22941	-1.45221	1	16.5762	16.777	16.8289	17.1566	18.2782	19.104
L230	L230	103501	-1.45386	0.173883	19.1754	18.3265	19.6944	20.258	21.4492	19.8507
BAESF_10509.mRNA.1	hypothetical protein	19226	-1.46444	0.435554	23.2151	20.2983	24.6276	27.1293	17.714	27.6909
BAESF_10460.mRNA.1	DNA-directed RNA polymerase II subunit RPB3	34981	-1.49401	1	16.5762	16.777	16.8289	18.3812	17.8408	18.4421
BAESF_02665.mRNA.1	hypothetical protein	58816	-1.5139	0.105142	16.6395	17.0145	16.7547	17.3279	19.2395	18.383
BAESF_03918.mRNA.1	hypothetical protein	44470	-1.52706	1	16.5762	16.777	16.8289	17.9268	18.0765	18.7601
BAESF_10167.mRNA.1	hypothetical protein	32811	-1.54024	0.152466	20.6706	23.7387	24.1155	22.8317	25.4166	24.8972
BAESF_02929.mRNA.1	hypothetical protein	31078	-1.54782	1	16.5762	16.777	16.8289	17.9444	18.7295	18.1517
BAESF_05779.mRNA.1	hypothetical protein	33355	-1.56718	0.274718	16.7388	17.5854	18.2449	20.3394	20.3452	16.5861
BAESF_09864.mRNA.1	60S ribosomal protein L7	28267	-1.58794	0.0502353	18.4783	19.1229	18.8328	20.4146	21.3312	19.4521
BAESF_08048.mRNA.1	hypothetical protein	33245	-1.5892	0.115081	19.267	20.1769	19.6686	20.8571	22.0459	20.9772
BAESF_08750.mRNA.1	ADP/ATP carrier protein	34021	-1.615	0.0199359	22.5627	22.5256	21.2552	24.3751	24.4661	22.3473
BAESF_08029.mRNA.1	hypothetical protein	28747	-1.64424	1	17.7368	17.4352	17.1294	19.7255	18.6884	18.8201
BAESF_06932.mRNA.1	hypothetical protein	43314	-1.67558	0.0541296	21.168	23.0609	22.824	24.6041	22.299	25.1766
L114	L114	21804	-1.67787	0.0178973	20.7614	18.3707	21.0319	21.5978	22.5692	21.0307
BAESF_00297.mRNA.1	hypothetical protein	54807	-1.67944	0.123081	22.6019	20.4507	23.8127	23.5892	24.5465	23.7679
R306_R307	R306_R307	33535	-1.68288	0.0569046	17.0475	18.9067	19.33	20.4728	19.1835	20.6765
BAESF_13457.mRNA.1	60S ribosomal protein L37A	10767	-1.68819	0.107584	18.4554	20.4621	18.0328	22.0658	21.5532	18.3959
BAESF_03246.mRNA.1	hypothetical protein	21337	-1.69931	0.30117	23.3464	22.0162	25.8713	27.68	20.6375	28.0143
BAESF_05511.mRNA.1	hypothetical protein	59561	-1.71262	1	16.5762	16.777	16.8289	18.8002	17.2771	19.2427
BAESF_11119.mRNA.1	hypothetical protein	12862	-1.71902	0.0553593	17.5881	19.5802	16.5168	19.438	19.7167	19.6875
BAESF_10125.mRNA.1	hypothetical protein	14443	-1.73466	0.0223371	20.549	20.1651	21.8856	23.0169	22.5847	22.202
BAESF_04231.mRNA.1	hypothetical protein	15613	-1.74114	1	16.5762	16.777	16.8289	18.5297	18.3006	18.5753
BAESF_00265.mRNA.1	60S ribosomal protein L23A	23234	-1.76008	0.180685	19.2879	20.0772	19.4157	21.225	23.7236	19.1124
BAESF_09714.mRNA.1	Small nuclear ribonucleoprotein Sm D2	13175	-1.78279	0.0426024	18.8936	20.1452	19.5744	22.9139	18.6347	22.4129
BAESF_12320.mRNA.1	hypothetical protein	25426	-1.79095	1	16.5762	16.777	16.8289	17.8988	19.4296	18.2267
BAESF_03649.mRNA.1	hypothetical protein	27181	-1.80641	0.317617	24.6708	22.3595	26.4494	28.8605	20.5012	29.5373
BAESF_04148.mRNA.1	hypothetical protein	115038	-1.81146	0.0905303	17.68	17.755	17.5268	20.4229	20.6225	17.3508
BAESF_12989.mRNA.1	hypothetical protein	49185	-1.81348	0.0935826	19.1434	18.109	21.5951	21.7137	21.1107	21.4636
BAESF_08075.mRNA.1	hypothetical protein	20618	-1.82588	0.265428	24.5906	22.5293	26.5056	28.5124	21.286	29.3048
BAESF_11222.mRNA.1	hypothetical protein	22300	-1.86224	1	16.5762	16.777	16.8289	18.2156	18.6117	18.9416
AccaoMp18	AccaoMp18	57612	-1.8623	0.106057	20.3474	19.9862	19.0435	23.3131	23.561	18.0899
BAESF_00869.mRNA.1	hypothetical protein	12290	-1.86383	1	17.905	18.0138	17.5732	20.6908	19.7107	18.682
BAESF_09820.mRNA.1	V-type proton ATPase catalytic subunit A	67880	-1.88027	0.0542018	20.1952	20.2732	22.7547	23.5623	23.4114	21.8902
BAESF_01096.mRNA.1	hypothetical protein	32175	-1.89376	0.236929	22.6687	20.8802	25.4176	27.2828	19.6324	27.7326
BAESF_05005.mRNA.1	Serine hydroxymethyltransferase, cytosolic	53709	-1.89605	1	18.3978	17.8785	20.9494	21.4349	20.6761	20.8029
BAESF_12142.mRNA.1	hypothetical protein	27470	-1.90659	1	16.5034	17.6789	18.1162	19.2656	19.5256	19.227
BAESF_11707.mRNA.1	hypothetical protein	59743	-1.9122	1	16.5762	16.777	16.8289	18.1635	19.8577	17.8975
BAESF_00257.mRNA.1	hypothetical protein	32279	-1.91456	0.204519	23.8125	21.9358	25.5629	27.7072	20.5433	28.8044
BAESF_09595.mRNA.1	hypothetical protein	116972	-1.92509	1	17.8748	18.05	17.6025	20.9594	20.4215	17.9217
BAESF_06317.mRNA.1	hypothetical protein	24417	-1.93984	0.0662129	18.5498	19.9192	19.6643	21.5641	23.0865	19.3022
BAESF_06344.mRNA.1	Rab GDP dissociation inhibitor alpha	48544	-1.94189	0.0187908	16.5762	16.777	16.8289	18.4361	20.4176	17.1542
BAESF_10514.mRNA.1	hypothetical protein	74650	-1.94784	1	16.5762	16.777	16.8289	18.0456	19.5116	18.4684
BAESF_00186.mRNA.1	hypothetical protein	44828	-1.96598	1	16.5762	16.777	16.8289	19.6125	17.849	18.6186
BAESF_00765.mRNA.1	60S ribosomal protein L4A	45018	-1.97612	0.0254311	18.9434	19.0603	17.5028	21.0465	20.7182	19.6701
L250b	L250b	9273	-1.99921	1	16.5762	16.777	16.8289	18.4205	19.8578	17.9015
BAESF_06837.mRNA.1	hypothetical protein	31672	-2.02241	1	16.5762	16.777	16.8289	19.6258	18.0045	18.619
AccaoMp04	AccaoMp04	99214	-2.02342	0.0225902	16.5762	16.777	16.8289	19.0815	20.7408	16.4301
BAESF_15288.mRNA.1	hypothetical protein	71820	-2.02377	0.0333642	19.2626	19.1958	19.642	21.6993	19.4558	23.0167
BAESF_03263.mRNA.1	hypothetical protein	18478	-2.07281	0.013187	17.4408	17.6588	17.2077	20.334	20.3528	17.8389
BAESF_14454.mRNA.1	hypothetical protein	50111	-2.13815	1	16.7143	17.6226	18.2565	19.9792	21.3965	17.6322
BAESF_11105.mRNA.1	hypothetical protein	34614	-2.15843	0.0294407	19.0239	18.6407	19.4516	22.3922	17.972	23.2273
BAESF_01908.mRNA.1	hypothetical protein	31370	-2.19791	1	19.0075	19.2516	19.0445	21.4141	20.7217	21.7616
BAESF_15196.mRNA.1	hypothetical protein	10627	-2.3251	1	17.7721	17.9868	18.9966	19.7295	21.4065	20.5948
BAESF_14797.mRNA.1	hypothetical protein	471680	-2.33548	1	17.2266	17.5453	17.2788	19.2938	20.1763	19.5872
BAESF_14493.mRNA.1	hypothetical protein	44912	-2.43758	1	16.5762	16.777	16.8289	19.2538	19.2052	19.036
BAESF_09858.mRNA.1	40S ribosomal protein S3-1	24186	-2.4504	0.0128592	17.1927	18.7916	19.4591	21.5847	21.5208	19.6891
BAESF_14185.mRNA.1	hypothetical protein	34224	-2.46053	0.0240761	17.7531	18.9915	19.9337	22.1126	22.6668	19.2805
BAESF_13833.mRNA.1	hypothetical protein	15161	-2.51576	0.0804907	21.5456	19.5127	23.2393	25.9676	19.3941	26.4831
BAESF_12114.mRNA.1	hypothetical protein	8604	-2.5327	1	18.8968	19.9683	19.4708	22.7774	20.4234	22.7332
BAESF_03616.mRNA.1	hypothetical protein	33645	-2.58212	0.0212942	19.6736	19.9306	19.5475	21.7499	23.786	21.362
BAESF_13361.mRNA.1	hypothetical protein	37954	-2.62703	0.012094	17.6024	18.4154	17.9781	21.7327	21.6349	18.5094
BAESF_06349.mRNA.1	hypothetical protein	123889	-2.62895	0.0169313	17.6523	17.5588	19.4759	20.5789	22.4206	19.5744
BAESF_10513.mRNA.1	60S ribosomal protein L34B	12951	-2.62916	1	17.4946	17.4973	17.1158	20.6167	18.7173	20.6611
L812	L812	18590	-2.66421	1	16.5762	16.777	16.8289	19.4395	19.6883	19.047
BAESF_07895.mRNA.1	hypothetical protein	22041	-2.75366	1	16.5762	16.777	16.8289	19.4327	20.969	18.0414
BAESF_02430.mRNA.1	hypothetical protein	31501	-2.8014	0.100365	22.438	19.617	24.6228	27.2446	19.8335	28.0039
BAESF_03403.mRNA.1	hypothetical protein	44826	-2.90867	1	20.3459	20.9946	19.9628	23.0097	23.6381	23.3815
BAESF_06969.mRNA.1	hypothetical protein	67339	-2.93922	1	17.2994	17.5465	17.3215	20.1523	18.3902	22.4426
BAESF_09229.mRNA.1	hypothetical protein	14941	-3.00147	1	17.3904	17.5131	17.2	19.8103	20.6532	20.6444
BAESF_12526.mRNA.1	hypothetical protein	17169	-3.05019	1	16.5762	16.777	16.8289	21.5467	18.7816	19.0045
BAESF_14056.mRNA.1	hypothetical protein	47498	-3.08176	1	16.5762	16.777	16.8289	19.0671	20.3085	20.0518
BAESF_03900.mRNA.1	hypothetical protein	74066	-3.09666	0.0236774	17.2722	18.6026	19.1783	22.3147	17.9594	24.069
BAESF_15278.mRNA.1	hypothetical protein	45816	-3.18933	0.0137851	18.955	19.919	19.5213	24.1015	18.794	25.0678
BAESF_04927.mRNA.1	hypothetical protein	31324	-3.23389	1	16.5762	16.777	16.8289	18.8045	20.2649	20.8145
BAESF_06463.mRNA.1	hypothetical protein	37636	-3.28304	1	16.5762	16.777	16.8289	21.0374	20.3235	18.6704
BAESF_06528.mRNA.1	hypothetical protein	17287	-3.3546	0.0448458	22.5582	18.1708	24.8455	26.9847	21.2951	27.3586
BAESF_03291.mRNA.1	hypothetical protein	90206	-3.49152	1	18.4342	17.8597	16.5543	20.8269	21.1833	21.3125
BAESF_08408.mRNA.1	hypothetical protein	25350	-3.57512	1	16.5762	16.777	16.8289	20.0606	20.3866	20.4603
BAESF_09108.mRNA.1	hypothetical protein	21448	-3.77301	1	16.5762	16.777	16.8289	19.8766	20.8466	20.778
BAESF_00133.mRNA.1	hypothetical protein	14261	-3.79378	1	16.5762	16.777	16.8289	20.649	19.8928	21.0216
BAESF_15420.mRNA.1	hypothetical protein	14706	-3.85778	1	16.5762	16.777	16.8289	20.5114	20.5411	20.703
BAESF_02755.mRNA.1	hypothetical protein	28630	-3.93402	1	17.0347	18.1302	19.2669	21.8582	22.0311	22.3445
BAESF_13996.mRNA.1	hypothetical protein	48682	-4.10365	1	16.9087	18.3958	19.3113	22.0901	22.4065	22.4302
BAESF_04573.mRNA.1	hypothetical protein	21448	-4.22205	1	17.9001	18.0325	17.7572	21.9524	22.2632	22.1404
BAESF_03950.mRNA.1	Splicing factor 3A subunit 2	25904	-4.62903	1	16.5762	16.777	16.8289	20.5237	21.7641	21.7815
BAESF_06654.mRNA.1	hypothetical protein	27117	-4.68187	1	16.5762	16.777	16.8289	21.6909	20.6974	21.8395
BAESF_14069.mRNA.1	hypothetical protein	31302	-4.70798	1	18.8709	19.4751	19.0443	23.191	24.3648	23.9583
BAESF_08354.mRNA.1	hypothetical protein	28055	-4.81733	1	16.5762	16.777	16.8289	21.6987	21.2829	21.6525
BAESF_14580.mRNA.1	hypothetical protein	31248	-4.97305	1	16.5762	16.777	16.8289	22.3608	20.9721	21.7684
BAESF_04848.mRNA.1	hypothetical protein	111636	-5.15452	1	17.7249	18.5539	17.402	22.6914	23.1357	23.3172
BAESF_05649.mRNA.1	hypothetical protein	25332	-5.22953	1	17.4963	17.6143	17.3603	22.8244	22.853	22.4822
BAESF_00250.mRNA.1	hypothetical protein	70799	-5.46323	1	18.3358	18.4402	18.2072	23.5226	24.1154	23.7349
BAESF_12988.mRNA.1	hypothetical protein	34246	-5.49143	1	16.7728	17.8771	18.8082	23.0885	23.595	23.2489
BAESF_02747.mRNA.1	hypothetical protein	51819	-5.63188	1	16.5762	16.777	16.8289	22.0467	22.7618	22.2693
BAESF_10219.mRNA.1	hypothetical protein	54022	-5.76887	1	19.6582	16.6875	20.4041	24.7082	24.6773	24.6708
BAESF_01463.mRNA.1	Spliceosome RNA helicase ddx39b	48130	-5.97771	1	19.5026	17.6123	20.8075	25.8624	25.2287	24.7644
BAESF_11063.mRNA.1	hypothetical protein	31550	-6.0298	1	16.5762	16.777	16.8289	23.1013	22.5086	22.6616
BAESF_13879.mRNA.1	hypothetical protein	64122	-6.14542	1	18.3483	17.6905	16.3995	22.51	24.5057	23.8587
BAESF_04259.mRNA.1	hypothetical protein	45818	-6.33105	1	18.6508	19.2062	18.3778	25.7029	25.3271	24.198
BAESF_00285.mRNA.1	hypothetical protein	73349	-7.08894	1	16.5762	16.777	16.8289	23.9852	23.7678	23.6959

## Sheet: R595-HA IP-MS
accession	protein name	mol. weight (Da)	R595 vs WT3		log2(filtered, normalized and imputed abundances)
			log2(Fold Change)	p-value	R595-R1	R595-R2	R595-R3	WT3-R1	WT3-R2	WT3-R3
R595	putative peptidase S9	34159	4.33645	1.73775e-09	21.8645	21.0858	20.4928	16.7672	16.8856	16.781
L487	hypothetical protein	37712	6.186	0.000105986	27.4621	25.0469	25.6496	21.8969	16.1111	21.5926
R676b	hypothetical protein	7281	5.28253	7.83406e-07	23.4563	21.621	21.2041	16.7672	16.8856	16.781
R443	thioredoxin domain-containing protein	19438	4.20583	0.00541427	24.2981	22.8794	22.9045	20.1715	20.8698	16.4232
L593	putative prolyl 4-hydroxylase	27901	3.79738	0.000144651	22.4049	18.5977	20.8234	16.7672	16.8856	16.781
L309c	hypothetical protein	10979	3.10058	8.04399e-05	21.3451	18.5303	19.86	16.7672	16.8856	16.781
R305	hypothetical protein	20008	2.8407	0.00013116	21.1113	18.3157	19.5289	16.7672	16.8856	16.781
R387	hypothetical protein	30067	2.68876	0.0048299	24.3025	22.9594	23.2827	20.9524	20.4203	21.1056
R445	putative J domain-containing protein	42221	2.57684	0.00464072	23.9256	24.1742	23.7005	22.152	19.0771	22.8407
L577b	hypothetical protein	12063	2.36881	0.00245905	23.1157	20.2507	21.0337	19.8402	17.739	19.7144
R466	hypothetical protein	44733	2.20748	0.00658429	21.6808	21.7868	22.1386	20.0499	17.705	21.2288
L817	hypothetical protein	16245	1.90039	5.40309e-05	19.1935	18.2294	18.7121	16.7672	16.8856	16.781
L309b	hypothetical protein	8110	1.84987	0.000216372	19.6488	18.2733	18.0614	16.7672	16.8856	16.781
L629	hypothetical protein	36625	1.37923	0.00607792	20.2001	20.2277	19.5243	18.6049	18.589	18.6206
BAESF_08850.mRNA.1	hypothetical protein	43322	1.37833	0.0061614	18.3889	17.7916	18.3883	16.7672	16.8856	16.781
R474	hypothetical protein	47189	1.27857	0.0062863	21.8475	21.4384	21.9005	20.4935	20.7054	20.1517
L417	hypothetical protein	56133	1.21953	0.00701367	20.6178	20.5831	20.9602	19.0991	19.8457	19.5577
R508	putative SWIB domain-containing protein	38296	1.18879	0.00878481	20.9046	20.5292	20.9467	19.4945	19.4128	19.9068
BAESF_00212.mRNA.1	hypothetical protein	59047	1.11739	0.00329418	17.975	17.6553	18.1557	16.7672	16.8856	16.781
AccaoMp04	A single continuous orf encodes cox1 and cox2	99214	-0.672526	0.413897	17.8671	18.4198	17.9478	19.0815	20.7408	16.4301
AccaoMp18	atpA	57612	-0.679151	0.54097	20.8401	19.6387	22.4477	23.3131	23.561	18.0899
BAESF_00024.mRNA.2	hypothetical protein	61252	-0.112746	0.812394	23.4841	23.4663	23.5037	23.0634	24.1006	23.6284
BAESF_00037.mRNA.1	hypothetical protein	95387	-1.50665	1	17.0029	17.7293	16.136	18.7023	19.5786	17.1072
BAESF_00043.mRNA.1	hypothetical protein	16711	0.770601	0.0554906	17.5013	17.8348	17.4095	16.7672	16.8856	16.781
BAESF_00095.mRNA.1	hypothetical protein	19825	-1.25957	0.0843492	18.8416	18.2707	19.7011	20.5641	20.2483	19.7797
BAESF_00104.mRNA.1	hypothetical protein	49292	0.636509	0.476296	21.6804	20.7952	21.5605	21.9088	19.1415	21.0762
BAESF_00115.mRNA.1	5-hydroxytryptamine receptor 2A	15047	-1.46883	0.039291	19.1608	19.2688	20.5049	21.3653	22.2808	19.6949
BAESF_00126.mRNA.1	hypothetical protein	35837	-0.77181	0.188457	19.0096	19.5869	19.341	18.5369	21.3277	20.3884
BAESF_00133.mRNA.1	hypothetical protein	14261	-1.59992	0.0192448	19.3529	18.2995	19.1113	20.649	19.8928	21.0216
BAESF_00141.mRNA.1	hypothetical protein	8659	-0.455559	0.526905	20.0158	20.3998	19.2883	20.4345	20.8615	19.7746
BAESF_00163.mRNA.1	Endoplasmic reticulum-Golgi intermediate compartment protein 3	42567	0.689122	0.226238	17.2891	16.9432	18.7666	16.2075	17.7227	17.0013
BAESF_00169.mRNA.1	hypothetical protein	38852	0.989789	0.0507689	23.3091	22.3748	23.332	22.2198	21.2193	22.6075
BAESF_00176.mRNA.1	hypothetical protein	29050	0.0363495	0.937231	22.0238	21.353	21.8871	20.9339	22.6955	21.5255
BAESF_00180.mRNA.1	hypothetical protein	40604	-0.116071	0.826089	18.7253	18.3244	18.6782	18.2703	19.2664	18.5393
BAESF_00186.mRNA.1	hypothetical protein	44828	-0.797981	0.120351	18.0989	17.3094	18.2779	19.6125	17.849	18.6186
BAESF_00224.mRNA.1	hypothetical protein	66106	-1.23457	0.0296051	19.3227	19.299	19.0378	20.7273	20.198	20.438
BAESF_00250.mRNA.1	hypothetical protein	70799	-1.7079	0.0129295	22.2609	21.7041	22.2842	23.5226	24.1154	23.7349
BAESF_00253.mRNA.1	hypothetical protein	54512	0.122495	0.770065	18.0831	18.7334	19.0451	18.9992	18.316	18.1789
BAESF_00257.mRNA.1	hypothetical protein	32279	0.923615	0.532404	26.979	25.8957	26.9511	27.7072	20.5433	28.8044
BAESF_00265.mRNA.1	60S ribosomal protein L23A	23234	-0.519677	0.684862	19.7623	21.653	21.0867	21.225	23.7236	19.1124
BAESF_00269.mRNA.1	hypothetical protein	32022	-0.472202	0.427958	17.3861	17.5276	18.0944	17.1211	19.1977	18.1059
BAESF_00273.mRNA.1	Ras- protein Rab-2A	22614	-1.80983	0.042944	19.5298	17.1169	19.119	20.0421	20.7073	20.4458
BAESF_00285.mRNA.1	hypothetical protein	73349	-2.3608	1	21.8521	20.8066	21.7078	23.9852	23.7678	23.6959
BAESF_00296.mRNA.1	hypothetical protein	51218	-1.00917	0.122534	20.2366	20.52	20.9996	21.5723	22.2329	20.9784
BAESF_00297.mRNA.1	hypothetical protein	54807	-1.37399	0.201571	23.2335	21.8292	22.719	23.5892	24.5465	23.7679
BAESF_00299.mRNA.1	hypothetical protein	86400	0.970628	0.0946338	19.5707	20.1589	18.435	18.7684	17.1748	19.3095
BAESF_00307.mRNA.1	hypothetical protein	55258	0.047561	1	18.2119	17.7313	18.1267	17.6891	18.3343	17.9038
BAESF_00321.mRNA.1	hypothetical protein	50175	-1.45829	0.203344	19.1885	18.0567	20.2013	20.752	21.2193	19.8501
BAESF_00322.mRNA.1	hypothetical protein	29787	-0.728149	0.433556	17.8102	19.9293	18.1892	20.8141	19.4303	17.8688
BAESF_00335.mRNA.1	hypothetical protein	46320	-0.230094	1	16.5005	16.4454	16.7976	16.7672	16.8856	16.781
BAESF_00336.mRNA.1	hypothetical protein	15554	-0.258226	0.671558	19.2971	19.3718	19.0708	18.9007	20.4984	19.1154
BAESF_00351.mRNA.1	hypothetical protein	64210	2.19878	0.0408506	21.8525	23.6014	20.5202	20.0131	20.789	18.5758
BAESF_00372.mRNA.1	hypothetical protein	41822	-0.353431	0.617739	18.1855	18.1392	19.962	20.1071	18.8731	18.3669
BAESF_00374.mRNA.1	hypothetical protein	55179	0.203045	0.722762	19.7678	20.0052	19.4945	19.6989	19.58	19.3795
BAESF_00406.mRNA.1	hypothetical protein	108477	0.0720551	0.955158	19.5574	16.5975	16.5868	17.648	18.4596	16.4179
BAESF_00412.mRNA.1	hypothetical protein	18836	-0.771915	1	16.409	16.5914	15.1176	16.7672	16.8856	16.781
BAESF_00526.mRNA.1	hypothetical protein	15311	-0.745886	1	17.2172	17.2564	16.8573	16.8627	18.9027	17.8032
BAESF_00532.mRNA.1	hypothetical protein	31311	-1.6141	0.0786315	19.0951	18.2593	19.4021	21.1352	22.5346	17.929
BAESF_00540.mRNA.1	ribosomal protein S14, S11	16149	-0.261961	0.623222	20.9271	20.6955	21.7504	22.0943	21.0869	20.9775
BAESF_00542.mRNA.1	dolichyl-phosphate-mannose-protein mannosyltransferase pmt3	11280	0.0638889	0.918868	21.4082	21.1115	21.2425	21.2573	20.2247	22.0885
BAESF_00588.mRNA.1	hypothetical protein	15353	0.109375	0.88323	24.3282	22.7477	23.9498	23.8121	22.1406	24.745
BAESF_00605.mRNA.1	hypothetical protein	12347	-0.0595835	0.930276	20.1707	18.6099	18.5472	19.6047	18.9586	18.9432
BAESF_00609.mRNA.1	hypothetical protein	35509	-0.0640259	0.930773	18.7041	17.3986	18.4586	18.5642	16.8741	19.3151
BAESF_00619.mRNA.1	T-complex protein 1 subunit delta	57354	-0.176835	0.805774	18.1296	18.4733	19.1472	17.4098	19.4558	19.415
BAESF_00642.mRNA.1	Ras- protein Rab-11A	23438	0.104948	0.858059	21.7332	21.3187	21.4211	21.891	20.4463	21.8209
BAESF_00682.mRNA.1	Peptide methionine sulfoxide reductase B2, chloroplastic	15502	2.57741	1	19.4551	19.1827	19.5282	16.7672	16.8856	16.781
BAESF_00705.mRNA.1	hypothetical protein	54026	-2.42774	0.00880521	19.3753	17.9399	20.8605	23.2204	20.5251	21.7135
BAESF_00709.mRNA.1	hypothetical protein	27825	1.02219	0.377748	22.8424	17.6036	23.1673	19.6907	21.2078	19.6482
BAESF_00765.mRNA.1	60S ribosomal protein L4A	45018	-0.292343	0.720133	19.1616	19.995	21.4012	21.0465	20.7182	19.6701
BAESF_00796.mRNA.1	hypothetical protein	73755	-2.07743	0.00375752	17.0761	17.6104	19.4433	20.0581	20.6795	19.6245
BAESF_00798.mRNA.1	hypothetical protein	56798	1.38662	0.0907726	21.5384	20.4933	20.9702	19.1121	19.837	19.8929
BAESF_00869.mRNA.1	hypothetical protein	12290	-0.590249	0.524627	18.9812	17.7599	20.5717	20.6908	19.7107	18.682
BAESF_00891.mRNA.1	hypothetical protein	41833	-0.129335	1	16.6963	17.6518	19.6981	17.1147	19.2139	18.1056
BAESF_00900.mRNA.1	Actin-1	41676	-0.0116094	0.991895	27.4289	27.8023	28.2827	27.3224	27.8042	28.4221
BAESF_00938.mRNA.1	hypothetical protein	16147	-0.185204	0.702565	17.6458	17.7739	17.1348	17.0779	18.3927	17.6394
BAESF_01057.mRNA.1	hypothetical protein	24238	-0.230094	1	16.5005	16.4454	16.7976	16.7672	16.8856	16.781
BAESF_01074.mRNA.1	Importin subunit alpha-4	58147	-0.209223	0.767469	19.0493	19.423	19.5999	20.147	18.1561	20.3968
BAESF_01096.mRNA.1	hypothetical protein	32175	0.907866	0.564021	26.2303	25.4538	25.6872	27.2828	19.6324	27.7326
BAESF_01127.mRNA.1	hypothetical protein	13407	0.948841	0.178843	21.0051	19.8671	20.291	19.2733	19.2167	19.8266
BAESF_01134.mRNA.1	hypothetical protein	42869	-1.24005	0.292335	19.0951	19.3593	19.7202	20.4069	21.1523	20.3356
BAESF_01136.mRNA.1	Sm-like protein lsm3b	11848	-1.5125	1	16.3032	16.4945	14.9832	17.2626	18.2096	16.8462
BAESF_01203.mRNA.1	hypothetical protein	52619	-0.578231	0.271963	24.5409	24.5699	23.1861	24.568	25.6624	23.8011
BAESF_01228.mRNA.1	hypothetical protein	12966	1.16213	0.0883156	20.341	19.8217	19.2554	19.1366	17.6571	19.1379
BAESF_01262.mRNA.1	hypothetical protein	42992	-0.113413	0.895739	20.0422	21.8926	21.5111	20.4087	21.6039	21.7736
BAESF_01264.mRNA.1	60S ribosomal protein L29	8526	-0.205007	0.781423	20.4475	19.061	19.1995	19.9977	18.219	21.1062
BAESF_01266.mRNA.1	hypothetical protein	44445	-0.688753	1	18.0942	18.3183	17.5396	19.6074	17.8128	18.5982
BAESF_01271.mRNA.1	hypothetical protein	64554	-0.0170529	0.984691	24.0759	25.048	24.6046	24.0621	25.2064	24.5112
BAESF_01274.mRNA.4	hypothetical protein	57527	0.741734	0.495955	19.0822	20.7529	20.1592	19.665	20.2964	17.8077
BAESF_01293.mRNA.1	hypothetical protein	47361	-0.333175	0.768994	20.3938	22.0858	21.3796	21.3323	22.1283	21.3981
BAESF_01359.mRNA.1	hypothetical protein	44780	-0.559683	0.385234	20.0572	19.2744	20.1522	19.8581	21.5074	19.7974
BAESF_01366.mRNA.1	hypothetical protein	18260	-0.230094	1	16.5005	16.4454	16.7976	16.7672	16.8856	16.781
BAESF_01368.mRNA.1	hypothetical protein	24127	0.889021	0.222879	17.3039	19.1233	16.6737	16.7672	16.8856	16.781
BAESF_01380.mRNA.1	hypothetical protein	24333	-0.157514	0.749577	16.723	17.4711	15.7671	16.7672	16.8856	16.781
BAESF_01385.mRNA.1	NAD-dependent isocitrate dehydrogenase	50653	-1.77932	0.0512281	19.2419	17.6994	19.8548	21.2604	20.1084	20.7652
BAESF_01394.mRNA.1	hypothetical protein	19334	-1.24976	0.189413	20.801	17.2557	19.9784	22.0566	17.9652	21.7626
BAESF_01463.mRNA.1	Spliceosome RNA helicase ddx39b	48130	-0.912609	0.297353	24.207	23.1382	25.7726	25.8624	25.2287	24.7644
BAESF_01558.mRNA.1	hypothetical protein	42531	-0.689562	0.158476	22.2806	24.0572	23.38	24.1181	23.8716	23.7969
BAESF_01563.mRNA.1	hypothetical protein	7859	-0.143565	0.805044	22.2104	22.3604	22.1229	21.8712	23.1756	22.0775
BAESF_01573.mRNA.1	hypothetical protein	77412	-0.479026	0.413568	17.5802	17.5033	16.9704	16.8757	18.8609	17.7544
BAESF_01582.mRNA.1	hypothetical protein	31512	-0.158758	0.762311	21.5065	21.5786	21.4014	21.2545	22.3026	21.4057
BAESF_01630.mRNA.1	hypothetical protein	16395	0.0398626	0.955367	17.9138	19.1069	18.5846	18.6505	19.6762	17.159
BAESF_01650.mRNA.1	hypothetical protein	11379	0.00634074	0.995566	21.8219	20.8631	17.6768	20.5087	19.5865	20.2476
BAESF_01766.mRNA.1	hypothetical protein	15136	1.8722	0.298857	29.0527	28.2477	28.0424	28.9812	21.0877	29.6573
BAESF_01775.mRNA.1	60S ribosomal protein L12-3	18389	-0.108562	0.745587	23.5154	23.3964	23.0765	23.0815	23.7122	23.5203
BAESF_01785.mRNA.1	hypothetical protein	57512	-1.12903	0.256544	22.182	20.7763	20.6611	22.6918	22.5577	21.757
BAESF_01792.mRNA.1	hypothetical protein	17896	-0.0280261	0.954288	21.2831	21.5821	21.0579	20.8988	22.2796	20.8287
BAESF_01825.mRNA.1	hypothetical protein	40439	-0.666645	0.298763	21.9257	21.1355	21.9277	21.6537	22.9845	22.3507
BAESF_01855.mRNA.1	ndufv1NADH dehydrogenase flavo protein subunit 1	53970	-0.306204	0.633134	18.0891	17.6184	17.7244	18.0651	19.3967	16.8888
BAESF_01857.mRNA.1	hypothetical protein	10543	-0.335107	0.515695	18.5408	18.576	18.9434	18.9628	19.6141	18.4886
BAESF_01869.mRNA.1	hypothetical protein	82715	0.75004	1	17.1058	17.7565	17.8216	16.7672	16.8856	16.781
BAESF_01908.mRNA.1	hypothetical protein	31370	-1.51607	1	20.6733	18.9151	19.7609	21.4141	20.7217	21.7616
BAESF_01910.mRNA.1	hypothetical protein	34395	1.67051	0.0148471	21.7191	21.957	21.4493	21.3894	18.1494	20.575
BAESF_01911.mRNA.1	hypothetical protein	22972	0.649194	0.386314	21.6526	20.013	21.0138	20.1292	19.7335	20.8691
BAESF_01913.mRNA.1	40S ribosomal protein S4	29880	-0.270894	0.76769	20.7046	21.089	22.0538	21.5847	22.4761	20.5992
BAESF_01922.mRNA.1	hypothetical protein	27833	0.120127	0.8375	19.5207	21.2919	19.5999	20.2789	19.7024	20.0709
BAESF_01990.mRNA.1	hypothetical protein	37701	-1.16699	0.132163	23.1241	23.2136	23.4283	23.8685	24.6794	24.7191
BAESF_02045.mRNA.1	hypothetical protein	83228	-0.930455	0.101719	17.442	17.3837	17.3965	17.7132	19.7967	17.5036
BAESF_02048.mRNA.1	hypothetical protein	73978	0.16787	0.740673	22.2532	21.666	22.474	21.737	21.8641	22.2886
BAESF_02061.mRNA.1	hypothetical protein	50265	-0.112288	0.849052	21.3051	20.9727	21.4725	21.7185	20.6897	21.6789
BAESF_02074.mRNA.1	hypothetical protein	80919	-0.0518537	0.941095	20.0186	20.1903	20.84	21.1379	21.0808	18.9859
BAESF_02105.mRNA.1	hypothetical protein	44144	-0.155887	0.859199	18.1365	18.5858	19.9722	18.8873	19.3605	18.9143
BAESF_02124.mRNA.1	hypothetical protein	17262	0.212046	1	17.3509	17.4213	16.8361	16.4262	17.5563	16.9897
BAESF_02164.mRNA.1	hypothetical protein	16465	0.647332	0.219817	20.0461	19.9811	19.9836	19.3017	19.7622	19.0048
BAESF_02191.mRNA.1	hypothetical protein	72288	-0.274597	0.411646	25.5762	25.5722	25.6308	25.4791	26.0883	26.0356
BAESF_02204.mRNA.1	hypothetical protein	23498	-1.38035	0.198363	20.3599	19.2429	19.6543	21.8803	20.8899	20.6279
BAESF_02230.mRNA.1	hypothetical protein	17513	-0.658632	0.0579344	17.7458	17.5209	17.6494	18.1711	18.1808	18.5401
BAESF_02281.mRNA.1	suppressor of prp38 #2	34279	-0.0927947	0.851804	18.88	19.3638	19.0597	18.7273	19.2218	19.6327
BAESF_02309.mRNA.1	hypothetical protein	15724	0.639476	0.290122	17.5234	19.5052	18.4098	17.7213	18.231	17.5677
BAESF_02316.mRNA.1	hypothetical protein	9602	0.322341	0.580606	21.0809	20.7703	20.7787	20.9261	20.1532	20.5836
BAESF_02337.mRNA.1	hypothetical protein	26272	1.14775	0.128332	23.4661	24.5156	23.7449	23.2	21.4384	23.645
BAESF_02361.mRNA.1	hypothetical protein	40764	-0.157635	0.733829	20.7302	20.7462	21.9086	20.4629	21.3897	22.0053
BAESF_02370.mRNA.1	hypothetical protein	94101	1.88031	0.019236	19.2878	19.4664	20.1894	16.8908	19.6832	16.7287
BAESF_02372.mRNA.1	hypothetical protein	63918	-1.75865	0.0680958	17.4841	18.4111	20.4192	20.8984	19.7584	20.9335
BAESF_02376.mRNA.1	hypothetical protein	33223	0.398736	0.720359	20.3748	22.0026	21.9935	20.126	22.1791	20.8697
BAESF_02407.mRNA.1	hypothetical protein	37568	-0.650594	0.47913	24.3549	23.9619	24.5412	24.5488	25.4889	24.7721
BAESF_02419.mRNA.1	hypothetical protein	14995	0.77133	0.19274	17.6161	20.0449	19.8399	17.8047	18.9299	18.4522
BAESF_02430.mRNA.1	hypothetical protein	31501	1.12813	0.49256	26.7006	25.3672	26.3986	27.2446	19.8335	28.0039
BAESF_02440.mRNA.1	hypothetical protein	57194	-0.465442	0.342635	21.2601	20.945	21.605	21.3646	22.3481	21.4937
BAESF_02469.mRNA.1	hypothetical protein	17649	-0.0735056	0.925159	19.0043	20.2295	19.6367	18.9513	20.8437	19.2961
BAESF_02505.mRNA.1	hypothetical protein	90805	-0.230094	1	16.5005	16.4454	16.7976	16.7672	16.8856	16.781
BAESF_02515.mRNA.1	hypothetical protein	21356	0.729877	0.26232	19.3776	19.3772	20.1493	20.4215	17.5572	18.7357
BAESF_02518.mRNA.1	Histone h2ax	16872	0.260134	0.696749	26.4198	24.624	25.2028	25.046	24.7107	25.7095
BAESF_02531.mRNA.1	Transaldolase	35272	-0.705059	0.375151	19.5897	20.367	20.3938	20.3582	21.646	20.4613
BAESF_02569.mRNA.1	hypothetical protein	89042	-0.437681	0.662076	21.5092	20.4765	20.0048	22.4027	18.7063	22.1945
BAESF_02575.mRNA.1	hypothetical protein	9271	0.996013	0.119726	20.6681	20.1885	20.3964	18.6871	20.2935	19.2843
BAESF_02619.mRNA.1	hypothetical protein	20178	-1.42671	0.0351048	18.8624	18.7331	17.6043	18.4481	21.2407	19.7912
BAESF_02624.mRNA.1	hypothetical protein	51370	0.864672	0.155515	20.9156	21.7503	21.3809	20.0438	20.6416	20.7674
BAESF_02665.mRNA.1	hypothetical protein	58816	-0.115575	0.897291	18.3304	18.1031	18.1703	17.3279	19.2395	18.383
BAESF_02720.mRNA.1	Tubulin beta-4 chain	51005	1.18252	0.260792	21.2266	21.2083	21.387	21.3465	17.4211	21.5067
BAESF_02722.mRNA.1	hypothetical protein	13775	-1.25244	0.1284	19.2838	17.5268	20.1091	19.4998	20.8646	20.3126
BAESF_02724.mRNA.1	hypothetical protein	12062	-1.11774	0.267868	20.7401	21.2816	22.0848	24.7936	21.8399	20.8262
BAESF_02744.mRNA.1	hypothetical protein	41286	-1.32498	0.00808261	17.6087	17.482	17.4653	19.5391	18.6927	18.2991
BAESF_02747.mRNA.1	hypothetical protein	51819	-1.79246	0.0119873	21.5071	19.5992	20.594	22.0467	22.7618	22.2693
BAESF_02752.mRNA.1	PHD finger-like domain-containing protein 5A	12443	0.0187733	0.980878	19.5334	18.9617	19.2108	20.1112	16.6549	20.8835
BAESF_02753.mRNA.1	hypothetical protein	38656	1.00134	0.0541864	19.7162	19.6045	18.8757	18.2922	18.3087	18.5915
BAESF_02755.mRNA.1	hypothetical protein	28630	-1.33814	0.0674718	21.207	20.0365	20.9759	21.8582	22.0311	22.3445
BAESF_02777.mRNA.1	hypothetical protein	16262	0.461169	0.691666	22.6561	22.009	21.9348	23.8604	19.1412	22.2149
BAESF_02796.mRNA.1	hypothetical protein	18569	-0.863547	1	17.5905	17.2015	16.7966	18.5283	17.2221	18.4289
BAESF_02799.mRNA.1	hypothetical protein	15375	1.38956	0.0639859	20.4117	20.6911	20.4183	17.9282	19.9046	19.5196
BAESF_02806.mRNA.1	hypothetical protein	200371	0.83402	1	16.4736	16.6506	15.1995	13.2439	17.1168	15.4609
BAESF_02811.mRNA.1	hypothetical protein	127477	-0.433535	1	17.4838	17.5647	16.9061	17.2579	19.5676	16.4298
BAESF_02813.mRNA.1	40S ribosomal protein S12	16613	1.43234	0.207059	22.0242	20.9348	22.179	19.5103	19.8069	21.5239
BAESF_02821.mRNA.1	hypothetical protein	24983	0.773788	0.20011	20.5302	20.0144	20.3411	19.8706	19.6306	19.0632
BAESF_02835.mRNA.1	hypothetical protein	73460	-0.845981	1	18.9976	18.1136	18.6845	18.87	19.8986	19.565
BAESF_02837.mRNA.1	hypothetical protein	101288	-0.638984	1	16.5342	16.7061	15.2765	16.7672	16.8856	16.781
BAESF_02844.mRNA.1	hypothetical protein	42534	-1.00509	0.102104	17.8815	17.3197	17.9385	17.8575	19.8469	18.4507
BAESF_02849.mRNA.1	hypothetical protein	33615	0.59191	0.335233	19.8859	20.1642	19.6577	19.6578	19.0517	19.2226
BAESF_02860.mRNA.1	hypothetical protein	13823	0.0988033	0.852664	19.6733	19.7629	19.231	19.6839	19.3318	19.355
BAESF_02870.mRNA.1	hypothetical protein	43967	-0.378155	0.738052	18.337	20.3061	19.3335	18.1329	22.1372	18.8409
BAESF_02914.mRNA.1	hypothetical protein	41511	0.336853	0.565144	21.0396	20.9594	21.2072	20.5991	20.01	21.5866
BAESF_02929.mRNA.1	hypothetical protein	31078	-0.0955339	0.809225	18.0999	18.1193	18.3198	17.9444	18.7295	18.1517
BAESF_02939.mRNA.1	hypothetical protein	92895	0.55222	0.277867	22.0045	21.5768	22.1517	21.2513	21.9172	20.9079
BAESF_02967.mRNA.1	hypothetical protein	37823	-0.460083	0.282499	17.4082	17.1139	16.883	17.3383	18.1522	17.2949
BAESF_02969.mRNA.1	26S proteasome non-ATPase regulatory subunit 7	36793	0.507652	0.475315	18.7131	18.4513	20.2131	17.7125	17.6706	20.4714
BAESF_03006.mRNA.1	small nuclear ribonucleoprotein Sm D3	14673	-2.14432	0.0120013	18.9468	18.6416	19.177	22.4804	19.426	21.292
BAESF_03014.mRNA.1	hypothetical protein	107496	1.08687	1	19.8208	17.0057	19.178	17.2195	18.2042	17.3203
BAESF_03020.mRNA.1	hypothetical protein	47748	0.623133	0.481868	20.9564	19.8356	20.1825	19.7919	19.5425	19.7707
BAESF_03078.mRNA.1	hypothetical protein	156302	-0.477456	0.209494	18.8903	18.1248	18.6111	18.7648	19.2239	19.07
BAESF_03116.mRNA.1	putative enoyl-CoA hydratase, mitochondrial	32190	-0.0972679	0.863618	23.4258	23.5118	23.7569	23.0731	24.5776	23.3357
BAESF_03131.mRNA.1	hypothetical protein	24108	0.19631	0.812177	21.9698	21.4282	22.0231	23.3746	19.4477	22.0099
BAESF_03143.mRNA.1	hypothetical protein	12622	0.237211	0.562927	21.9043	21.8461	21.7875	22.1554	21.7181	20.9528
BAESF_03166.mRNA.1	hypothetical protein	27331	0.835962	0.0907385	21.2071	20.4317	21.1314	19.2633	20.2958	20.7033
BAESF_03171.mRNA.1	hypothetical protein	29987	1.29335	1	18.3792	18.3792	18.0525	16.6783	17.2604	16.9922
BAESF_03217.mRNA.1	hypothetical protein	41515	-0.505103	0.425056	18.4759	19.8636	19.2502	18.9655	20.6975	19.442
BAESF_03246.mRNA.1	hypothetical protein	21337	1.56759	0.338981	27.3212	26.9372	26.7762	27.68	20.6375	28.0143
BAESF_03258.mRNA.1	hypothetical protein	64845	0.957012	1	17.8525	17.5743	17.878	16.7672	16.8856	16.781
BAESF_03263.mRNA.1	hypothetical protein	18478	-0.993388	0.200222	17.7787	19.2285	18.5383	20.334	20.3528	17.8389
BAESF_03268.mRNA.1	hypothetical protein	34074	-0.236359	0.743432	21.7247	21.1	21.72	22.1841	21.2307	21.839
BAESF_03277.mRNA.1	hypothetical protein	33132	0.406875	0.522023	18.7743	18.948	18.3194	17.6055	19.1711	18.0445
BAESF_03281.mRNA.2	hypothetical protein	38991	0.186203	0.813678	22.1596	22.8538	22.1483	21.9637	22.0126	22.6269
BAESF_03291.mRNA.1	hypothetical protein	90206	-1.97109	0.0116518	20.1099	17.5235	19.776	20.8269	21.1833	21.3125
BAESF_03333.mRNA.1	hypothetical protein	22259	0.28414	0.541886	22.2137	23.2955	22.7934	22.4521	22.3775	22.6207
BAESF_03367.mRNA.1	hypothetical protein	10432	-0.000458044	0.999356	21.9044	22.3451	21.8209	21.6411	22.6066	21.8241
BAESF_03368.mRNA.1	hypothetical protein	10273	0.863052	0.250446	22.5029	20.1851	19.0568	18.668	20.4339	20.0537
BAESF_03380.mRNA.1	hypothetical protein	14882	1.85508	1	18.8832	18.4899	18.6259	16.7672	16.8856	16.781
BAESF_03403.mRNA.1	hypothetical protein	44826	-2.71697	1	21.2021	19.0892	21.5872	23.0097	23.6381	23.3815
BAESF_03411.mRNA.1	hypothetical protein	77809	-0.142415	0.772378	24.9132	24.5684	23.4153	24.9479	24.3802	23.996
BAESF_03417.mRNA.1	40S ribosomal protein S27	5614	-0.827213	0.0312691	20.3395	20.2869	19.3467	20.8067	20.9848	20.6632
BAESF_03425.mRNA.1	hypothetical protein	32317	0.346235	1	18.2247	18.5171	17.6203	17.0219	18.6909	17.6107
BAESF_03459.mRNA.1	hypothetical protein	50075	0.104115	0.842503	22.2869	21.7113	22.3105	22.1714	21.679	22.146
BAESF_03472.mRNA.1	hypothetical protein	58715	-0.230094	1	16.5005	16.4454	16.7976	16.7672	16.8856	16.781
BAESF_03473.mRNA.1	hypothetical protein	55506	-0.942517	0.250466	19.1614	19.4298	20.5739	21.4022	19.9823	20.6082
BAESF_03474.mRNA.1	hypothetical protein	7963	0.0323828	0.957288	17.0677	19.0739	17.7541	17.2917	18.5859	17.9209
BAESF_03479.mRNA.1	hypothetical protein	22941	-1.04398	0.0879927	17.1383	18.2128	16.0557	17.1566	18.2782	19.104
BAESF_03492.mRNA.1	hypothetical protein	45246	-1.22299	0.0308308	19.293	18.5949	18.9805	20.3754	19.894	20.2679
BAESF_03522.mRNA.1	hypothetical protein	181209	-2.30733	0.0619852	20.6647	21.1071	18.715	21.0576	25.4704	20.8807
BAESF_03616.mRNA.1	hypothetical protein	33645	-0.633901	0.539626	20.1695	22.1956	22.6312	21.7499	23.786	21.362
BAESF_03649.mRNA.1	hypothetical protein	27181	1.42277	0.428429	28.1563	27.1508	27.8601	28.8605	20.5012	29.5373
BAESF_03704.mRNA.1	hypothetical protein	21274	0.238844	0.784264	20.2881	19.0114	19.1483	19.3018	20.6398	17.7898
BAESF_03721.mRNA.1	hypothetical protein	14976	0.136463	1	17.0686	17.4968	16.2779	16.7672	16.8856	16.781
BAESF_03730.mRNA.1	hypothetical protein	48912	0.18418	0.878619	20.4366	19.9109	21.638	20.7542	20.5153	20.1634
BAESF_03751.mRNA.1	hypothetical protein	60910	-0.705371	0.290744	21.703	21.2933	19.9842	22.5109	21.2945	21.2912
BAESF_03780.mRNA.1	hypothetical protein	24658	0.957984	0.0771839	22.2584	22.3554	21.9712	21.1776	20.3989	22.1345
BAESF_03796.mRNA.1	hypothetical protein	31646	0.0945669	0.850902	22.0426	22.7965	22.5513	21.5017	23.0555	22.5496
BAESF_03811.mRNA.1	hypothetical protein	39525	-0.266632	0.610158	18.7085	18.8418	19.865	18.8595	19.8934	19.4622
BAESF_03842.mRNA.1	hypothetical protein	404615	-0.466137	0.296992	17.6956	16.611	17.52	18.0328	17.7717	17.4206
BAESF_03876.mRNA.1	hypothetical protein	33134	-0.163543	0.733495	21.2823	21.4573	21.9132	21.1671	22.1229	21.8534
BAESF_03882.mRNA.1	hypothetical protein	65722	0.964641	0.105227	22.2985	21.7127	19.9187	20.9136	20.5396	19.5827
BAESF_03899.mRNA.1	60S ribosomal protein L32	15714	-0.710298	0.469264	17.5633	18.301	20.0841	19.7086	20.819	17.5516
BAESF_03900.mRNA.1	hypothetical protein	74066	0.597684	0.635888	23.2567	20.1378	22.7416	22.3147	17.9594	24.069
BAESF_03911.mRNA.1	hypothetical protein	10295	0.996195	0.0829026	20.5598	20.2388	19.9664	18.2586	19.7511	19.7669
BAESF_03918.mRNA.1	hypothetical protein	44470	-1.67327	1	16.5005	16.4454	16.7976	17.9268	18.0765	18.7601
BAESF_03950.mRNA.1	Splicing factor 3A subunit 2	25904	-1.84339	0.0187214	20.758	17.7768	20.0043	20.5237	21.7641	21.7815
BAESF_04041.mRNA.1	hypothetical protein	22849	0.200195	0.703884	18.9726	18.4044	19.2451	18.5963	18.5381	18.8871
BAESF_04058.mRNA.1	hypothetical protein	20210	0.677578	0.236038	21.9806	21.3988	21.5887	21.8762	19.92	21.1391
BAESF_04148.mRNA.1	hypothetical protein	115038	0.06267	0.951073	21.148	17.1268	20.3094	20.4229	20.6225	17.3508
BAESF_04149.mRNA.1	hypothetical protein	46387	0.640871	0.140965	23.4094	24.1752	23.7647	23.0597	22.4139	23.9531
BAESF_04159.mRNA.1	60S ribosomal protein L17	19867	-0.659909	0.194117	20.5819	20.722	21.2248	21.9509	22.014	20.5437
BAESF_04166.mRNA.1	hypothetical protein	8000	-0.926792	0.0375182	17.818	18.0158	16.9091	18.3813	19.0068	18.1351
BAESF_04176.mRNA.1	hypothetical protein	18153	-0.0822415	0.898633	17.3111	17.2	18.7834	18.7866	17.4036	17.3511
BAESF_04231.mRNA.1	hypothetical protein	15613	-0.283028	1	19.0888	18.0072	17.4604	18.5297	18.3006	18.5753
BAESF_04259.mRNA.1	hypothetical protein	45818	-1.57435	0.0481268	23.2455	22.2159	25.0435	25.7029	25.3271	24.198
BAESF_04277.mRNA.1	hypothetical protein	37657	0.0813505	0.907567	20.4599	20.0844	19.7555	20.1792	19.9442	19.9325
BAESF_04278.mRNA.1	hypothetical protein	17322	0.156528	0.818475	26.5555	24.9439	25.0102	25.8373	24.5631	25.6397
BAESF_04286.mRNA.1	hypothetical protein	25037	-0.0290367	0.94953	21.8605	21.9637	22.1572	21.3886	22.8192	21.8606
BAESF_04287.mRNA.1	60S ribosomal protein L8	27789	-0.336398	0.430675	21.1842	20.8173	21.9125	21.9397	21.5048	21.4788
BAESF_04298.mRNA.1	hypothetical protein	77514	0.0891819	0.899038	18.822	19.2666	18.2975	19.1336	20.0629	16.9222
BAESF_04305.mRNA.1	hypothetical protein	35790	0.718738	0.563385	18.9331	19.8266	20.5829	18.9029	18.8846	19.3988
BAESF_04310.mRNA.1	hypothetical protein	32581	-0.368147	0.763041	21.0023	22.0867	21.4505	21.6648	21.7939	22.1852
BAESF_04316.mRNA.1	hypothetical protein	14080	0.898661	1	17.5826	17.1917	18.3555	16.7672	16.8856	16.781
BAESF_04396.mRNA.1	60S ribosomal protein L3	45111	0.301252	0.748465	19.4576	19.2729	20.6112	19.1418	19.8151	19.481
BAESF_04467.mRNA.1	hypothetical protein	36831	0.731297	0.1922	20.0423	21.7276	21.2188	19.9098	20.2738	20.6112
BAESF_04568.mRNA.1	hypothetical protein	22477	1.58429	0.0546113	17.3164	18.5661	19.3014	17.1243	16.6093	16.6975
BAESF_04573.mRNA.1	hypothetical protein	21448	-1.35548	0.032116	21.3694	19.6588	21.2613	21.9524	22.2632	22.1404
BAESF_04576.mRNA.1	hypothetical protein	37184	0.860988	1	18.3068	18.4545	18.3921	17.1584	18.0466	17.3654
BAESF_04605.mRNA.1	hypothetical protein	48624	1.37309	0.225584	25.687	25.6115	25.2818	24.194	22.8008	25.4662
BAESF_04618.mRNA.1	hypothetical protein	56823	1.81951	0.0877962	20.4404	19.4863	19.7335	17.6191	18.5553	18.0274
BAESF_04641.mRNA.1	hypothetical protein	18648	1.44051	1	18.2924	18.424	18.039	16.7672	16.8856	16.781
BAESF_04647.mRNA.1	hypothetical protein	34677	-0.323887	0.448696	19.7562	19.6827	19.2617	19.3141	20.0427	20.3155
BAESF_04674.mRNA.1	hypothetical protein	82160	-0.728615	0.258275	22.6212	22.8713	23.7491	23.6908	23.9957	23.741
BAESF_04681.mRNA.1	hypothetical protein	20211	-0.810102	1	17.7448	18.3714	16.8622	18.2592	19.0226	18.1267
BAESF_04685.mRNA.1	hypothetical protein	44480	0.0745998	0.893376	17.5258	18.1634	16.7377	16.7151	18.1719	17.3161
BAESF_04743.mRNA.1	hypothetical protein	24127	1.41827	0.012366	19.4485	19.4176	19.0044	17.1744	19.1011	17.3403
BAESF_04789.mRNA.1	hypothetical protein	103889	3.43468	0.427592	17.416	29.7968	28.3256	29.5934	18.4516	17.1894
BAESF_04793.mRNA.1	hypothetical protein	15244	0.35981	0.477547	23.4616	23.5539	23.1954	22.71	23.5508	22.8706
BAESF_04798.mRNA.1	hypothetical protein	10689	0.134299	0.864469	22.6063	22.3972	22.4844	22.3995	22.5564	22.129
BAESF_04801.mRNA.1	hypothetical protein	29223	0.765035	0.313304	20.2929	19.8201	21.3082	19.8763	18.5331	20.7166
BAESF_04827.mRNA.1	hypothetical protein	23324	1.30403	0.183356	21.8037	19.889	20.997	20.4786	17.5148	20.7842
BAESF_04836.mRNA.1	Ras- protein Rab-7A	22759	-0.543782	0.303907	16.9399	17.0948	15.7944	17.1709	16.9459	17.3435
BAESF_04848.mRNA.1	hypothetical protein	111636	-2.23586	1	21.211	19.3349	21.8909	22.6914	23.1357	23.3172
BAESF_04853.mRNA.1	Cysteine synthase 1	41628	-0.591069	0.0780828	18.3352	17.8067	18.0513	18.3275	18.804	18.8349
BAESF_04864.mRNA.1	hypothetical protein	52299	-0.665722	0.291254	18.7495	18.7258	19.0522	18.9343	20.2642	19.3262
BAESF_04865.mRNA.1	hypothetical protein	7224	-0.407697	0.333304	18.0079	17.7612	17.7438	18.0332	19.0588	17.6441
BAESF_04866.mRNA.1	hypothetical protein	86121	-0.205761	0.792119	18.3543	20.2264	20.205	18.4322	21.6463	19.3244
BAESF_04886.mRNA.1	hypothetical protein	14346	1.34964	0.0932717	21.7856	21.2498	21.4018	21.1997	17.8833	21.3054
BAESF_04920.mRNA.1	hypothetical protein	58390	1.19844	0.063237	20.6503	20.3477	20.4198	19.8869	17.743	20.1926
BAESF_04925.mRNA.1	60S ribosomal protein L18	20774	-0.645172	0.37457	17.6477	17.1365	20.4712	19.7573	17.9009	19.5326
BAESF_04927.mRNA.1	hypothetical protein	31324	-1.65289	0.041574	19.4954	16.2902	19.1395	18.8045	20.2649	20.8145
BAESF_04932.mRNA.1	Myosin-2 heavy chain, non muscle	171216	0.425365	0.78636	22.3529	24.362	23.1317	22.1224	24.5254	21.9227
BAESF_04941.mRNA.1	hypothetical protein	80157	0.304472	0.666585	21.7453	22.6345	22.4402	20.2557	23.0609	22.59
BAESF_04999.mRNA.1	Profilin-1B	12939	-0.10774	0.80834	21.5496	22.4704	22.0716	22.3471	22.6914	21.3764
BAESF_05005.mRNA.1	Serine hydroxymethyltransferase, cytosolic	53709	-2.84971	1	17.9009	18.5226	17.9413	21.4349	20.6761	20.8029
BAESF_05012.mRNA.1	hypothetical protein	65680	-1.05276	0.131647	16.8999	16.6439	15.6561	16.2525	19.4619	16.6438
BAESF_05024.mRNA.1	40S ribosomal protein	21930	-1.14436	0.0768976	17.3056	16.9788	18.5998	18.9257	19.3914	18.0002
BAESF_05046.mRNA.1	hypothetical protein	27380	0.0828541	0.935016	21.9079	20.0738	21.1454	22.603	17.563	22.7125
BAESF_05122.mRNA.1	Polyamine N-acetyltransferase 1	27217	-0.438202	0.479355	18.9841	19.7086	20.0613	19.8476	20.1283	20.0927
BAESF_05143.mRNA.1	hypothetical protein	26086	-0.491509	0.32458	23.1778	24.0428	23.0804	24.3669	24.0837	23.3248
BAESF_05150.mRNA.1	hypothetical protein	54471	-1.07403	0.254476	18.7111	18.647	20.0672	21.385	19.6301	19.6324
BAESF_05159.mRNA.1	Peroxiredoxin-2	22119	-0.108139	0.814668	23.9662	24.0223	23.9905	23.3999	24.5166	24.3869
BAESF_05196.mRNA.1	14-3-3 protein	29440	0.678119	0.164509	21.9771	22.2379	22.4608	21.6689	20.6729	22.2996
BAESF_05217.mRNA.1	hypothetical protein	35323	-0.426753	0.422043	19.3544	19.5569	20.0418	19.3401	20.7133	20.1801
BAESF_05346.mRNA.1	Serine/threonine-protein phosphatase 6 catalytic subunit	35114	0.0415853	0.936161	19.1646	19.6535	20.0027	19.2773	19.7724	19.6463
BAESF_05363.mRNA.1	hypothetical protein	27266	-1.64951	0.0824893	20.2474	21.337	16.9767	20.9911	22.3572	20.1615
BAESF_05368.mRNA.1	hypothetical protein	35292	0.345303	0.582558	18.7064	17.9739	19.3589	18.431	18.3728	18.1994
BAESF_05392.mRNA.1	hypothetical protein	28066	0.235596	0.697338	17.7667	17.4501	17.8553	17.2459	18.2638	16.8556
BAESF_05494.mRNA.1	hypothetical protein	34791	-0.479818	0.378001	19.0158	19.4318	20.0504	20.1407	21.0872	18.7095
BAESF_05501.mRNA.1	hypothetical protein	31732	0.441976	0.65728	20.0712	20.1059	21.8851	21.6435	20.0141	19.0788
BAESF_05511.mRNA.1	hypothetical protein	59561	-1.49239	1	16.9312	17.6854	16.2262	18.8002	17.2771	19.2427
BAESF_05535.mRNA.1	hypothetical protein	28844	-0.163111	0.766835	21.1763	20.9882	21.5625	20.6885	22.0972	21.4307
BAESF_05597.mRNA.1	hypothetical protein	282050	1.45968	0.0121999	22.223	22.2813	23.1107	21.211	20.0985	21.9264
BAESF_05622.mRNA.1	hypothetical protein	41320	1.67485	0.0770447	21.6508	22.8603	22.4474	21.9184	17.8471	22.1685
BAESF_05624.mRNA.1	hypothetical protein	72397	-0.409523	0.504768	19.4422	19.4092	20.1799	20.1677	20.043	20.0493
BAESF_05630.mRNA.1	hypothetical protein	56147	0.167667	0.71679	24.6495	24.376	24.398	23.9014	24.7062	24.3128
BAESF_05636.mRNA.1	hypothetical protein	12721	0.340269	0.400938	20.4568	19.9809	20.1489	19.906	20.0281	19.6318
BAESF_05649.mRNA.1	hypothetical protein	25332	-2.90581	0.012283	20.1714	18.4054	20.8654	22.8244	22.853	22.4822
BAESF_05685.mRNA.1	hypothetical protein	53038	-0.187798	1	17.6069	17.7367	17.142	17.4204	17.8198	17.8088
BAESF_05690.mRNA.1	hypothetical protein	43683	-1.88301	0.0742714	18.89	19.3381	19.7865	21.2605	21.9595	20.4437
BAESF_05767.mRNA.1	Profilin-2	13057	0.203984	0.731372	20.1588	20.3375	19.8326	20.8031	19.9751	18.9387
BAESF_05773.mRNA.1	3-ketoacyl-CoA thiolase A, peroxisomal	44895	0.129115	0.892297	19.1924	19.9506	19.5	19.6634	20.468	18.1242
BAESF_05779.mRNA.1	hypothetical protein	33355	-0.307173	0.827355	17.7433	18.8427	19.7632	20.3394	20.3452	16.5861
BAESF_05824.mRNA.2	hypothetical protein	11115	0.563999	0.308421	20.5978	20.9924	20.8868	21.0984	19.3769	20.3097
BAESF_05831.mRNA.1	hypothetical protein	92557	-0.415457	0.669112	16.6282	17.2015	18.5887	17.1756	19.3038	17.1854
BAESF_05864.mRNA.1	Ras- C3 botulinum toxin substrate 3	21686	0.553148	0.333786	21.5438	21.6975	21.5126	21.5331	19.6653	21.8961
BAESF_05878.mRNA.1	hypothetical protein	7008	-0.444685	0.433428	19.5742	19.8387	19.9493	20.7046	20.445	19.5467
BAESF_05919.mRNA.1	hypothetical protein	41746	-0.089161	0.929209	21.2615	21.1895	20.1647	21.6583	20.2371	20.9878
BAESF_05930.mRNA.1	hypothetical protein	150832	-0.564898	0.153747	19.2449	20.1923	19.8171	19.945	20.7292	20.2747
BAESF_05982.mRNA.1	60S ribosomal protein L30-2	12366	-0.56793	0.406496	19.6108	19.0394	19.8011	21.2329	19.4689	19.4534
BAESF_06045.mRNA.1	hypothetical protein	34997	-0.175778	0.829909	21.5384	18.5697	20.399	20.2697	19.4817	21.2831
BAESF_06067.mRNA.1	hypothetical protein	16852	-0.230094	1	16.5005	16.4454	16.7976	16.7672	16.8856	16.781
BAESF_06113.mRNA.1	hypothetical protein	21669	-0.203622	0.748981	18.2488	19.6677	17.741	18.2599	19.011	18.9975
BAESF_06126.mRNA.1	40S ribosomal protein S26	14634	-0.086376	0.908019	21.5948	21.0031	21.6781	22.0032	20.9243	21.6077
BAESF_06136.mRNA.1	60S ribosomal protein L11	21523	-0.217077	0.747533	18.7465	18.3538	20.2889	20.3183	18.5881	19.1341
BAESF_06150.mRNA.1	hypothetical protein	10400	-0.36795	0.62381	19.6067	18.4402	19.1507	20.9028	17.1298	20.2688
BAESF_06155.mRNA.1	hypothetical protein	49795	1.27808	0.19342	19.0965	20.7946	20.702	18.6103	18.5301	19.6185
BAESF_06220.mRNA.1	hypothetical protein	22323	0.907963	0.198089	20.4214	21.3116	20.3711	18.9622	20.3584	20.0596
BAESF_06227.mRNA.1	hypothetical protein	33033	1.6702	1	18.6588	18.3771	18.4085	16.7672	16.8856	16.781
BAESF_06261.mRNA.1	hypothetical protein	34868	-0.578189	0.421365	16.6267	16.8986	17.1173	17.2805	18.0743	17.0224
BAESF_06264.mRNA.1	hypothetical protein	251066	-0.130597	0.8668	18.6062	18.7077	20.6285	20.0612	17.3306	20.9424
BAESF_06283.mRNA.1	hypothetical protein	26450	0.93959	1	17.7099	17.9269	17.6157	16.7672	16.8856	16.781
BAESF_06317.mRNA.1	hypothetical protein	24417	-0.823593	0.414831	18.3581	20.9857	22.1382	21.5641	23.0865	19.3022
BAESF_06337.mRNA.1	hypothetical protein	72698	0.199144	0.707221	25.5852	24.3241	25.2288	24.5745	24.8979	25.0683
BAESF_06338.mRNA.1	hypothetical protein	91182	0.713444	1	17.7114	17.5252	17.3375	16.7672	16.8856	16.781
BAESF_06343.mRNA.1	hypothetical protein	32183	-0.77434	0.445163	19.4921	17.3187	18.9508	20.2936	19.9599	17.8313
BAESF_06344.mRNA.1	Rab GDP dissociation inhibitor alpha	48544	-0.711614	0.352202	17.7864	17.0743	19.0122	18.4361	20.4176	17.1542
BAESF_06349.mRNA.1	hypothetical protein	123889	-0.702195	0.486646	19.2587	19.7514	21.4572	20.5789	22.4206	19.5744
BAESF_06351.mRNA.1	hypothetical protein	27024	-0.230094	1	16.5005	16.4454	16.7976	16.7672	16.8856	16.781
BAESF_06352.mRNA.1	SCF ubiquitin ligase complex protein SKP1b	18289	1.14544	0.0554509	21.8399	22.1895	21.6794	20.616	20.2801	21.3765
BAESF_06415.mRNA.1	hypothetical protein	111557	-0.218464	0.731909	18.3351	19.5136	19.4702	18.9401	19.9369	19.0973
BAESF_06448.mRNA.1	hypothetical protein	25827	2.60645	1	20.8965	20.5534	20.9951	18.2981	18.4306	17.8968
BAESF_06463.mRNA.1	hypothetical protein	37636	-2.56689	1	17.5757	17.263	17.492	21.0374	20.3235	18.6704
BAESF_06500.mRNA.1	hypothetical protein	45641	0.0975396	0.900548	21.6578	20.5256	20.9225	21.4358	20.6986	20.679
BAESF_06528.mRNA.1	hypothetical protein	17287	0.227279	0.884588	26.6739	24.2075	25.4388	26.9847	21.2951	27.3586
BAESF_06566.mRNA.1	hypothetical protein	11711	-0.706695	0.282559	18.3052	18.2107	18.9945	18.4799	20.196	18.9547
BAESF_06582.mRNA.1	hypothetical protein	104066	0.519741	1	17.2678	17.9836	16.7416	16.7672	16.8856	16.781
BAESF_06583.mRNA.1	hypothetical protein	13011	1.18905	0.0826465	21.0407	21.176	21.1164	18.8783	21.2042	19.6834
BAESF_06602.mRNA.1	hypothetical protein	92623	0.55534	0.499859	18.8305	20.2521	19.8396	19.3779	20.7921	17.0862
BAESF_06607.mRNA.1	60S ribosomal protein L19	34158	1.19183	0.145716	20.9388	20.7538	21.1316	20.4852	18.4858	20.2777
BAESF_06616.mRNA.1	hypothetical protein	9925	0.543979	0.287972	17.8509	17.2904	16.9245	16.7672	16.8856	16.781
BAESF_06640.mRNA.1	hypothetical protein	34318	0.110459	0.894771	20.3545	18.2391	18.5978	20.4181	17.0913	19.3505
BAESF_06646.mRNA.1	hypothetical protein	34388	1.02728	0.168743	18.9835	18.6513	19.2433	17.9979	17.4737	18.3245
BAESF_06654.mRNA.1	hypothetical protein	27117	-1.56213	0.0228003	20.7705	18.4652	20.3056	21.6909	20.6974	21.8395
BAESF_06673.mRNA.1	hypothetical protein	22716	-0.724401	0.227489	18.6199	19.23	19.7922	20.3279	19.6383	19.8492
BAESF_06680.mRNA.1	hypothetical protein	25497	-0.490979	0.230186	20.9341	20.3779	21.363	21.5915	20.9824	21.574
BAESF_06720.mRNA.1	hypothetical protein	53771	-0.128491	0.726666	18.454	18.4922	17.9657	18.5385	18.4744	18.2845
BAESF_06741.mRNA.1	hypothetical protein	18500	-0.772236	0.164048	20.2022	20.3783	20.469	20.5273	22.227	20.6118
BAESF_06778.mRNA.1	hypothetical protein	29797	0.277406	0.457019	20.1014	20.7533	20.6386	20.3104	20.5118	19.8389
BAESF_06837.mRNA.1	hypothetical protein	31672	-1.25437	0.0230183	17.7285	17.1184	17.6394	19.6258	18.0045	18.619
BAESF_06853.mRNA.1	hypothetical protein	57040	0.836509	0.240118	19.6079	18.6159	19.5902	18.871	16.8952	19.5383
BAESF_06864.mRNA.1	hypothetical protein	24374	-0.414137	0.50208	18.7189	17.1227	17.7931	18.0683	18.2638	18.5449
BAESF_06870.mRNA.1	hypothetical protein	25005	0.381887	1	17.3419	17.412	16.8256	16.7672	16.8856	16.781
BAESF_06930.mRNA.1	hypothetical protein	103385	-0.273595	0.60436	19.6634	20.3614	20.3656	19.8335	20.8782	20.4995
BAESF_06932.mRNA.1	hypothetical protein	43314	-1.34092	0.115703	22.9311	22.3437	22.7821	24.6041	22.299	25.1766
BAESF_06969.mRNA.1	hypothetical protein	67339	-0.478852	0.583717	21.0046	18.1853	20.3586	20.1523	18.3902	22.4426
BAESF_07049.mRNA.1	hypothetical protein	49226	0.105664	0.83277	23.6523	24.291	23.9399	24.8078	23.0552	23.7032
BAESF_07061.mRNA.1	hypothetical protein	24422	0.256412	0.61783	19.4943	19.7668	18.8018	18.7681	18.9312	19.5944
BAESF_07113.mRNA.1	hypothetical protein	38567	0.268992	0.796461	20.8644	21.8016	21.7901	20.7094	21.565	21.3748
BAESF_07127.mRNA.1	hypothetical protein	27864	0.679348	0.175879	19.0971	18.7301	19.4565	18.1254	18.6169	18.5033
BAESF_07128.mRNA.1	hypothetical protein	41838	-0.441651	0.719636	19.4597	20.2696	20.7768	20.4889	20.8118	20.5303
BAESF_07138.mRNA.1	hypothetical protein	38961	-0.230094	1	16.5005	16.4454	16.7976	16.7672	16.8856	16.781
BAESF_07147.mRNA.1	hypothetical protein	29155	-0.0340582	0.9358	25.1202	25.5609	25.8048	24.8326	26.2349	25.5206
BAESF_07159.mRNA.1	Ran-specific GTPase-activating protein	22221	0.969693	0.120478	18.7564	21.0463	20.7663	18.3172	19.8267	19.516
BAESF_07187.mRNA.1	hypothetical protein	54683	0.431147	0.470227	23.1762	21.2467	22.0777	20.7723	22.1924	22.2424
BAESF_07215.mRNA.1	hypothetical protein	18266	0.893779	0.48129	20.8899	21.4627	17.4752	17.9313	21.5075	17.7075
BAESF_07227.mRNA.1	hypothetical protein	34283	-0.733221	0.163947	20.726	21.0965	21.7838	21.36	22.5165	21.9295
BAESF_07266.mRNA.1	hypothetical protein	21431	-0.691831	0.12996	19.0031	19.7524	20.0686	20.7328	20.0154	20.1514
BAESF_07269.mRNA.1	ribosomal 40S subunit protein S18A	24646	-0.444731	0.352239	22.0483	22.0395	22.2594	23.0043	22.7546	21.9225
BAESF_07270.mRNA.1	40S ribosomal protein S20	13792	-0.580294	0.296288	22.8684	22.7886	22.5813	23.7585	22.9291	23.2915
BAESF_07364.mRNA.1	hypothetical protein	55347	-0.471246	0.675717	21.4612	21.5309	22.1911	22.2811	21.7604	22.5556
BAESF_07376.mRNA.1	hypothetical protein	23846	0.263356	0.75571	19.0054	19.2332	18.8396	17.7226	19.6294	18.9361
BAESF_07376.mRNA.2	hypothetical protein	23939	-0.0870104	0.844526	18.2181	19.4303	18.8233	19.0626	18.7032	18.967
BAESF_07379.mRNA.1	hypothetical protein	37912	-0.983147	1	17.0444	17.1768	15.9148	16.9371	18.6302	17.5181
BAESF_07417.mRNA.1	hypothetical protein	34917	-0.338701	0.625289	22.8669	22.8791	22.9582	22.7013	23.8484	23.1705
BAESF_07436.mRNA.1	hypothetical protein	31150	0.411272	0.412809	23.7574	23.2504	23.968	23.4719	22.1069	24.1632
BAESF_07439.mRNA.1	hypothetical protein	15964	0.523921	0.720037	18.0814	19.8133	19.3621	18.532	17.9592	19.1938
BAESF_07572.mRNA.1	hypothetical protein	33586	-0.401719	0.734749	24.6327	24.6375	23.8617	24.8625	24.8793	24.5953
BAESF_07591.mRNA.1	hypothetical protein	49037	-0.172831	0.705975	25.5174	25.4425	25.5605	25.1239	26.1599	25.7551
BAESF_07607.mRNA.1	hypothetical protein	15136	0.248816	0.676115	21.7401	21.7551	21.8863	21.8519	21.3767	21.4064
BAESF_07654.mRNA.1	hypothetical protein	56739	-1.22419	0.0360545	18.1923	17.9448	18.1229	19.6451	19.2877	18.9997
BAESF_07801.mRNA.1	hypothetical protein	86868	-0.30343	0.63434	21.3096	19.0826	19.9438	20.1263	20.5059	20.6141
BAESF_07811.mRNA.2	hypothetical protein	105070	-1.1586	0.153528	20.4852	22.2575	22.2311	23.0417	22.5367	22.8712
BAESF_07825.mRNA.1	Inorganic pyrophosphatase	27305	0.051822	0.938253	20.6658	21.7043	21.6777	20.2257	22.2657	21.401
BAESF_07837.mRNA.1	Peptidyl-prolyl cis-trans isomerase	18087	-0.355095	0.47218	25.8548	26.1899	25.1849	26.0879	25.7716	26.4353
BAESF_07846.mRNA.1	hypothetical protein	22422	-0.222287	0.727725	18.9168	19.3499	19.5715	18.7289	20.7649	19.0113
BAESF_07860.mRNA.1	DNA-binding transcription factor rap1	20614	0.0112094	0.978111	19.6278	19.7066	19.5544	20.3375	18.7622	19.7555
BAESF_07862.mRNA.1	hypothetical protein	52456	0.335266	0.732655	21.2771	18.3003	19.4536	17.1867	20.9713	19.8671
BAESF_07868.mRNA.1	hypothetical protein	39766	-1.43211	1	15.8712	16.2897	17.7818	15.7171	20.2254	18.2965
BAESF_07895.mRNA.1	hypothetical protein	22041	-0.841682	0.236076	18.8552	19.2676	17.7953	19.4327	20.969	18.0414
BAESF_07922.mRNA.1	hypothetical protein	9391	-0.455519	0.400313	21.7251	21.7334	20.4657	21.0513	22.5049	21.7347
BAESF_07923.mRNA.1	hypothetical protein	67042	-0.142393	0.811955	17.5053	17.7182	17.0121	16.6212	18.6816	17.36
BAESF_07951.mRNA.1	hypothetical protein	123789	0.240664	0.585227	18.8661	18.976	18.83	18.6134	18.6109	18.7258
BAESF_07955.mRNA.1	hypothetical protein	25432	-0.214198	0.632493	23.1805	23.8669	22.9998	23.002	24.1215	23.5662
BAESF_07957.mRNA.1	hypothetical protein	13723	0.664793	0.458214	19.5158	20.1907	20.3745	18.8371	19.5269	19.7227
BAESF_08009.mRNA.1	hypothetical protein	17729	-0.60631	1	17.4031	18.6918	16.7197	17.7825	18.7358	18.1153
BAESF_08010.mRNA.1	hypothetical protein	29244	-0.020395	0.979432	21.3246	20.6619	22.0773	21.6143	22.4215	20.0891
BAESF_08015.mRNA.1	hypothetical protein	50599	0.542115	0.353823	18.0085	19.3232	19.2577	18.3391	18.2433	18.3808
BAESF_08018.mRNA.1	hypothetical protein	33423	-1.76373	0.116983	19.645	19.5075	19.5519	20.7297	22.7221	20.5438
BAESF_08020.mRNA.1	Elongation factor 2	93356	-0.751381	0.251556	21.9192	22.759	23.178	23.567	24.0785	22.4649
BAESF_08029.mRNA.1	hypothetical protein	28747	-0.934246	1	19.9346	17.8737	16.623	19.7255	18.6884	18.8201
BAESF_08048.mRNA.1	hypothetical protein	33245	-1.33367	0.181036	19.3741	20.2577	20.2473	20.8571	22.0459	20.9772
BAESF_08065.mRNA.1	hypothetical protein	20812	-0.00496211	0.992475	21.2299	21.3521	21.8263	21.2379	22.0241	21.1611
BAESF_08075.mRNA.1	hypothetical protein	20618	1.37312	0.398278	28.1605	27.2217	27.8403	28.5124	21.286	29.3048
BAESF_08088.mRNA.1	Splicing factor 3B subunit 4	34112	-1.51465	0.0881165	20.408	20.9026	19.1013	21.1058	21.6811	22.1689
BAESF_08173.mRNA.1	hypothetical protein	34618	-0.586022	0.393984	19.3312	18.6223	20.0293	20.0067	20.0009	19.7333
BAESF_08209.mRNA.1	hypothetical protein	44556	-1.21617	0.0314045	18.7992	17.6844	17.0582	19.2716	19.6078	18.3108
BAESF_08350.mRNA.1	hypothetical protein	70954	-0.0640799	0.889925	19.6832	19.6228	19.6269	19.8012	19.4447	19.8793
BAESF_08354.mRNA.1	hypothetical protein	28055	-1.37003	1	20.469	19.6516	20.4035	21.6987	21.2829	21.6525
BAESF_08356.mRNA.1	hypothetical protein	44961	0.0970595	0.902443	17.7946	17.9718	20.0493	19.4324	17.65	18.4422
BAESF_08369.mRNA.1	hypothetical protein	90529	0.355252	1	17.2535	17.5816	16.6644	16.7672	16.8856	16.781
BAESF_08371.mRNA.1	hypothetical protein	29274	0.00938394	1	18.2502	18.0918	18.0254	18.0792	18.4928	17.7672
BAESF_08408.mRNA.1	hypothetical protein	25350	-1.02408	0.225337	19.3089	17.6384	20.888	20.0606	20.3866	20.4603
BAESF_08437.mRNA.1	hypothetical protein	39257	-0.928559	0.109503	18.6465	17.5684	18.1869	19.9194	17.7114	19.5568
BAESF_08509.mRNA.1	hypothetical protein	20163	-0.230094	1	16.5005	16.4454	16.7976	16.7672	16.8856	16.781
BAESF_08603.mRNA.1	hypothetical protein	42209	-0.230094	1	16.5005	16.4454	16.7976	16.7672	16.8856	16.781
BAESF_08613.mRNA.1	hypothetical protein	59360	-0.202744	0.647745	22.4673	22.6745	22.9245	22.4269	23.7532	22.4945
BAESF_08616.mRNA.1	hypothetical protein	67292	-1.27931	1	15.9312	16.1538	14.5109	16.7672	16.8856	16.781
BAESF_08624.mRNA.1	hypothetical protein	24370	-1.2895	1	17.7623	17.5225	17.9141	19.2141	19.9271	17.9262
BAESF_08655.mRNA.1	hypothetical protein	12289	0.196264	0.720256	20.759	21.6845	21.0373	21.6038	20.0911	21.1971
BAESF_08745.mRNA.1	hypothetical protein	60837	0.28071	0.629405	25.9488	25.4267	25.8213	26.0512	24.4463	25.8572
BAESF_08750.mRNA.1	ADP/ATP carrier protein	34021	-0.617254	0.337732	22.8325	22.6743	23.8299	24.3751	24.4661	22.3473
BAESF_08763.mRNA.1	hypothetical protein	31985	-0.628195	0.489455	19.1097	18.1459	20.33	20.1186	19.4004	19.9511
BAESF_08778.mRNA.1	hypothetical protein	44106	-1.03922	0.256023	20.5741	19.7488	21.0475	21.6266	21.3856	21.4759
BAESF_08783.mRNA.1	40S ribosomal protein S5-2	22225	-0.403456	0.522165	23.6199	23.6659	23.2942	24.5159	23.5074	23.7671
BAESF_08793.mRNA.1	hypothetical protein	30090	-0.770896	0.267345	18.6297	17.9378	18.5669	19.6024	18.7612	19.0834
BAESF_08803.mRNA.1	hypothetical protein	94107	-0.432478	0.349968	19.7365	19.2268	18.2518	19.9507	19.2864	19.2754
BAESF_08812.mRNA.1	hypothetical protein	31708	0.0183892	1	17.5011	17.4442	18.0328	17.6873	17.7135	17.5221
BAESF_08826.mRNA.1	hypothetical protein	15165	-0.24719	0.738273	21.4057	19.0077	20.3229	21.1547	20.9231	19.4002
BAESF_08830.mRNA.1	hypothetical protein	19964	0.153795	0.875222	19.7845	21.3405	21.0139	20.7275	21.2349	19.7152
BAESF_08864.mRNA.1	hypothetical protein	70678	0.574679	0.371186	20.3871	21.0346	21.2409	19.9494	20.385	20.6041
BAESF_08986.mRNA.1	hypothetical protein	16001	-0.126014	0.866755	23.2534	23.6204	23.5433	23.3406	23.6122	23.8424
BAESF_09046.mRNA.1	hypothetical protein	17402	-0.404555	0.252791	21.7204	21.3568	21.8125	21.8941	22.0966	22.1126
BAESF_09052.mRNA.1	hypothetical protein	136472	0.611912	0.150348	18.8426	18.0933	17.7381	17.7701	17.5513	17.5168
BAESF_09077.mRNA.1	hypothetical protein	57135	-1.6031	0.0562769	18.6774	17.0181	19.2347	19.9842	19.7502	20.0051
BAESF_09090.mRNA.1	hypothetical protein	122903	-0.230094	1	16.5005	16.4454	16.7976	16.7672	16.8856	16.781
BAESF_09107.mRNA.1	hypothetical protein	14784	-0.0691076	0.89592	18.77	18.1951	17.8683	18.4518	18.3942	18.1946
BAESF_09108.mRNA.1	hypothetical protein	21448	-1.44794	1	19.1028	19.0983	18.9563	19.8766	20.8466	20.778
BAESF_09113.mRNA.1	hypothetical protein	71932	-0.96895	0.0255402	16.8759	16.6364	16.7966	18.4977	17.2529	17.4651
BAESF_09144.mRNA.1	hypothetical protein	16658	0.993829	0.127475	22.288	21.419	21.3282	21.1025	20.173	20.7783
BAESF_09172.mRNA.1	hypothetical protein	49669	-0.795907	1	17.6925	16.6688	17.727	18.7157	18.7032	17.0572
BAESF_09191.mRNA.1	Peptidyl-prolyl cis-trans isomerase fkbp12	11792	-0.306353	1	17.4882	17.5807	17.3137	16.9785	18.6736	17.6495
BAESF_09196.mRNA.1	hypothetical protein	52748	-0.307314	0.681249	24.1981	23.7796	24.6034	24.2446	24.659	24.5995
BAESF_09207.mRNA.1	hypothetical protein	17648	-0.230094	1	16.5005	16.4454	16.7976	16.7672	16.8856	16.781
BAESF_09229.mRNA.1	hypothetical protein	14941	-1.18575	1	19.6513	19.2772	18.6221	19.8103	20.6532	20.6444
BAESF_09230.mRNA.1	ribosomal 40S subunit protein S27A	17847	-0.648416	0.182415	22.4386	22.7356	22.4844	23.4838	23.8349	22.2851
BAESF_09254.mRNA.1	hypothetical protein	115853	-0.230094	1	16.5005	16.4454	16.7976	16.7672	16.8856	16.781
BAESF_09283.mRNA.1	hypothetical protein	25645	0.0482464	0.944244	21.4259	21.389	21.7785	21.4321	21.6992	21.3174
BAESF_09333.mRNA.1	hypothetical protein	40537	0.428593	1	18.3037	19.273	19.5731	18.4518	18.4832	18.929
BAESF_09439.mRNA.1	phosphoglycerate kinase	44988	-0.202277	0.758876	20.7454	21.3692	21.4697	21.4409	20.7398	22.0104
BAESF_09472.mRNA.1	hypothetical protein	86300	0.2264	1	19.3441	19.1342	19.1154	19.393	18.7685	18.7531
BAESF_09484.mRNA.1	aconitate hydratase	84910	-1.08673	0.380756	20.8245	21.5071	21.9971	23.0442	22.0956	22.4492
BAESF_09516.mRNA.1	hypothetical protein	53078	1.04863	0.222115	19.9534	19.9024	20.1783	18.3704	20.5009	18.0169
BAESF_09595.mRNA.1	hypothetical protein	116972	-1.72691	0.0726401	17.6666	17.6807	18.7746	20.9594	20.4215	17.9217
BAESF_09654.mRNA.1	hypothetical protein	22101	0.247027	0.634643	18.0925	18.2621	17.4631	17.8693	17.5329	17.6744
BAESF_09683.mRNA.1	hypothetical protein	78472	-0.639336	0.305056	18.5256	18.4318	18.2512	18.8814	20.2272	18.018
BAESF_09699.mRNA.1	Cysteine-rich protein 2-binding protein	13421	0.0425617	1	17.2004	17.2507	17.8458	17.0647	17.8358	17.2687
BAESF_09714.mRNA.1	Small nuclear ribonucleoprotein Sm D2	13175	0.132187	0.872268	21.8986	21.1478	21.3118	22.9139	18.6347	22.4129
BAESF_09731.mRNA.1	hypothetical protein	24196	0.221768	0.621096	18.2585	18.0313	18.1145	17.2652	18.5933	17.8804
BAESF_09736.mRNA.1	hypothetical protein	32149	0.302782	0.529931	19.0144	18.5708	18.4594	18.6967	18.1506	18.2889
BAESF_09771.mRNA.1	hypothetical protein	97190	0.378255	0.430565	21.4878	21.5666	21.1769	21.6079	20.584	20.9048
BAESF_09775.mRNA.1	hypothetical protein	78393	-0.230094	1	16.5005	16.4454	16.7976	16.7672	16.8856	16.781
BAESF_09805.mRNA.1	hypothetical protein	10651	0.40203	0.502621	19.2973	19.4542	19.201	19.5259	19.0941	18.1264
BAESF_09807.mRNA.1	hypothetical protein	15947	0.927401	0.169842	19.6107	20.7352	19.9638	19.7549	18.2709	19.5017
BAESF_09808.mRNA.1	hypothetical protein	48590	-0.585357	0.644032	22.0327	21.4342	21.3073	23.2759	20.8037	22.4505
BAESF_09817.mRNA.1	hypothetical protein	66540	0.0268897	0.961573	20.624	21.7333	20.5755	20.7892	21.4806	20.5823
BAESF_09819.mRNA.1	hypothetical protein	17033	-0.796729	0.2561	24.9173	26.6864	23.6169	25.5246	26.6872	25.3989
BAESF_09820.mRNA.1	V-type proton ATPase catalytic subunit A	67880	-1.99111	0.0428403	21.0623	20.1518	21.6764	23.5623	23.4114	21.8902
BAESF_09824.mRNA.1	T-complex protein 1 subunit beta	57955	0.250222	0.636202	17.8246	18.466	19.4283	17.9912	18.7238	18.2532
BAESF_09847.mRNA.1	hypothetical protein	16695	1.21128	0.118494	22.5041	22.6627	22.016	21.2698	20.5237	21.7554
BAESF_09848.mRNA.1	hypothetical protein	42333	0.543199	1	18.5111	18.4014	18.2725	18.5325	17.7801	17.2426
BAESF_09858.mRNA.1	40S ribosomal protein S3-1	24186	-0.821425	0.361852	19.4938	19.3357	21.5008	21.5847	21.5208	19.6891
BAESF_09864.mRNA.1	60S ribosomal protein L7	28267	-0.888459	0.253363	18.556	19.0617	20.9147	20.4146	21.3312	19.4521
BAESF_09867.mRNA.1	hypothetical protein	47904	0.642631	0.364235	22.2072	21.8409	22.5723	22.4078	19.4833	22.8014
BAESF_09898.mRNA.1	hypothetical protein	37183	0.844934	0.0951894	18.5091	19.668	18.803	18.379	17.908	18.1583
BAESF_09931.mRNA.1	hypothetical protein	31422	-0.123608	0.905823	21.9604	22.5707	22.8788	21.9039	23.4183	22.4587
BAESF_09946.mRNA.1	hypothetical protein	10642	-0.198891	0.696205	23.9481	24.239	23.863	24.2169	24.7774	23.6524
BAESF_09958.mRNA.1	hypothetical protein	24617	-0.230094	1	16.5005	16.4454	16.7976	16.7672	16.8856	16.781
BAESF_09975.mRNA.1	hypothetical protein	49261	-2.51406	0.00207012	16.6007	17.1618	19.1504	21.1062	19.9149	19.4339
BAESF_10065.mRNA.1	hypothetical protein	32703	0.748345	0.471102	23.5098	22.0662	22.5194	23.0691	19.6091	23.1721
BAESF_10083.mRNA.1	hypothetical protein	15546	-0.139359	0.877974	17.6074	20.2223	18.3682	19.0234	20.0178	17.5749
BAESF_10094.mRNA.1	hypothetical protein	88770	-0.62439	0.190407	20.4614	20.7052	20.6509	21.68	21.3482	20.6625
BAESF_10125.mRNA.1	hypothetical protein	14443	-1.664	0.0274648	20.9822	20.6828	21.1466	23.0169	22.5847	22.202
BAESF_10143.mRNA.1	hypothetical protein	74619	-1.33938	0.0802893	23.078	23.3627	21.8247	24.0189	24.5615	23.7031
BAESF_10160.mRNA.1	hypothetical protein	21581	0.142324	0.784879	19.4679	19.428	19.666	18.6089	20.1326	19.3934
BAESF_10161.mRNA.1	hypothetical protein	67701	-1.28288	0.183297	18.186	19.4543	20.649	21.2011	22.0174	18.9195
BAESF_10167.mRNA.1	hypothetical protein	32811	-2.14941	0.0522954	21.2136	23.4366	22.0471	22.8317	25.4166	24.8972
BAESF_10219.mRNA.1	hypothetical protein	54022	-2.01305	1	23.3166	22.0866	22.614	24.7082	24.6773	24.6708
BAESF_10224.mRNA.1	Proteasome subunit alpha type-5	27199	-0.00248858	0.9959	21.0355	21.3412	21.1636	20.5899	21.476	21.4819
BAESF_10305.mRNA.1	hypothetical protein	10204	0.232767	0.573115	20.5441	20.2983	19.4376	19.7848	20.3626	19.4343
BAESF_10352.mRNA.1	hypothetical protein	48749	0.275585	0.632796	24.0887	22.9399	23.5775	23.028	23.2551	23.4961
BAESF_10396.mRNA.1	40S ribosomal protein S6	37811	0.398945	0.57889	21.6241	20.8801	22.524	21.6855	21.4591	20.6867
BAESF_10413.mRNA.1	hypothetical protein	109450	-0.598125	1	17.1748	17.2803	16.0655	16.6119	18.3337	17.3695
BAESF_10430.mRNA.1	hypothetical protein	121373	1.20587	0.204714	17.9275	18.5649	18.6246	18.2771	16.4797	16.7427
BAESF_10460.mRNA.1	DNA-directed RNA polymerase II subunit RPB3	34981	-0.624517	0.24745	17.6664	17.8449	17.2794	18.3812	17.8408	18.4421
BAESF_10474.mRNA.1	hypothetical protein	70858	-1.03628	0.290989	18.5909	20.2698	20.4026	21.9229	21.7147	18.7345
BAESF_10509.mRNA.1	hypothetical protein	19226	1.6329	0.385731	26.6096	24.8371	25.9863	27.1293	17.714	27.6909
BAESF_10512.mRNA.1	60S ribosomal protein L38	8147	1.82342	1	18.7899	18.818	18.2962	16.7672	16.8856	16.781
BAESF_10513.mRNA.1	60S ribosomal protein L34B	12951	-1.21821	0.183248	17.8773	17.9363	20.5269	20.6167	18.7173	20.6611
BAESF_10514.mRNA.1	hypothetical protein	74650	-0.866584	0.197632	18.1694	17.7935	17.463	18.0456	19.5116	18.4684
BAESF_10518.mRNA.1	hypothetical protein	15902	0.174801	0.785275	21.0716	21.7026	20.4006	20.8503	21.7732	20.0269
BAESF_10536.mRNA.1	hypothetical protein	17616	0.991712	0.516598	21.3601	21.4837	20.9356	20.3699	20.254	20.1803
BAESF_10554.mRNA.1	hypothetical protein	63715	0.531891	0.359831	18.718	18.9842	19.6044	18.8341	17.3633	19.5137
BAESF_10571.mRNA.1	hypothetical protein	11845	1.3858	0.0116907	19.9977	19.6288	19.7907	18.5518	17.5068	19.2011
BAESF_10572.mRNA.1	hypothetical protein	102656	0.0745033	0.861365	20.2016	20.2353	19.7013	19.771	20.021	20.1227
BAESF_10587.mRNA.1	40s ribosomal protein L44e	12744	-0.164602	0.716321	19.1614	19.4298	19.847	20.5317	19.2671	19.1332
BAESF_10588.mRNA.1	hypothetical protein	180640	1.12419	0.0663224	20.4854	19.4728	20.778	18.3099	19.4186	19.6353
BAESF_10627.mRNA.1	hypothetical protein	90129	0.31567	0.573238	18.656	19.8958	19.2612	18.6489	19.6474	18.5697
BAESF_10642.mRNA.1	Arp2/3 complex subunit, actin nucleation center	47983	-0.6357	0.453234	21.9497	20.5213	21.9036	22.1068	21.7276	22.4472
BAESF_10661.mRNA.1	Profilin-1A	13084	0.00560288	0.991004	21.8152	22.8599	22.1243	22.6314	22.5034	21.6478
BAESF_10665.mRNA.1	hypothetical protein	79591	-0.53805	0.212928	16.6564	16.6517	16.7126	16.4433	17.8429	17.3487
BAESF_10666.mRNA.1	hypothetical protein	20661	-0.446772	0.257452	22.2037	22.1012	21.3953	22.5219	22.1093	22.4092
BAESF_10668.mRNA.1	hypothetical protein	9887	0.384374	1	17.2539	17.8238	16.5092	16.7672	16.8856	16.781
BAESF_10695.mRNA.1	hypothetical protein	25037	-0.530973	0.491536	22.3336	21.7673	21.8795	22.0406	23.2328	22.3
BAESF_10719.mRNA.1	hypothetical protein	10096	0.730844	1	17.6338	17.502	17.4905	16.7672	16.8856	16.781
BAESF_10725.mRNA.1	hypothetical protein	15851	0.464641	0.412347	20.2943	21.3833	19.3435	19.8253	20.5232	19.2787
BAESF_10736.mRNA.1	hypothetical protein	17797	-1.68639	0.00667902	17.5629	17.0483	16.3261	18.6443	19.0894	18.2627
BAESF_10746.mRNA.1	hypothetical protein	31647	-0.0982464	1	17.0455	17.1776	15.916	16.7672	16.8856	16.781
BAESF_10873.mRNA.1	hypothetical protein	101078	0.460392	0.453938	19.8603	20.5624	20.2572	18.3439	20.6234	20.3315
BAESF_10879.mRNA.1	60S ribosomal protein L10a-2	24888	-5.23261e-05	0.999909	22.0307	22.2989	22.6019	22.6885	22.9055	21.3376
BAESF_10880.mRNA.1	hypothetical protein	11991	0.224598	0.772899	20.9919	20.2181	20.5574	20.4554	20.8564	19.7817
BAESF_10902.mRNA.1	hypothetical protein	22154	-1.06882	0.0651447	18.3112	17.5028	19.0355	19.9437	18.4898	19.6225
BAESF_10923.mRNA.1	hypothetical protein	15390	-0.32782	1	17.6888	17.4547	17.9415	17.8623	18.2564	17.9497
BAESF_10949.mRNA.1	hypothetical protein	50719	-0.129141	0.77434	19.4713	18.8778	19.2956	19.4432	19.3641	19.2247
BAESF_11020.mRNA.1	hypothetical protein	23763	-0.187368	0.695836	18.2323	18.4327	17.7821	17.8928	19.2127	17.9036
BAESF_11051.mRNA.1	hypothetical protein	77273	0.103355	0.851778	17.0907	17.6934	16.5053	16.4391	17.278	17.2623
BAESF_11063.mRNA.1	hypothetical protein	31550	-2.95685	1	20.9937	17.7623	20.645	23.1013	22.5086	22.6616
BAESF_11090.mRNA.1	hypothetical protein	21991	1.0826	0.136783	19.8954	20.5096	19.6538	19.3019	18.7264	18.7826
BAESF_11105.mRNA.1	hypothetical protein	34614	0.211979	0.81728	21.5062	21.2674	21.4539	22.3922	17.972	23.2273
BAESF_11119.mRNA.1	hypothetical protein	12862	-2.114	0.0217907	16.8662	19.2135	16.4205	19.438	19.7167	19.6875
BAESF_11139.mRNA.1	Peroxiredoxin-2	24286	0.436849	1	19.9542	19.7883	19.2719	20.0654	17.5097	20.1286
BAESF_11167.mRNA.1	hypothetical protein	11725	-0.221268	1	16.9197	17.079	15.7712	16.7672	16.8856	16.781
BAESF_11210.mRNA.1	hypothetical protein	29119	1.43778	0.0319867	18.3582	18.6064	17.7825	16.7672	16.8856	16.781
BAESF_11219.mRNA.1	hypothetical protein	34126	1.1469	0.142709	19.3219	19.2047	19.1555	17.499	17.7203	19.0222
BAESF_11222.mRNA.1	hypothetical protein	22300	-0.818329	0.107466	17.0796	17.5699	18.6644	18.2156	18.6117	18.9416
BAESF_11244.mRNA.1	hypothetical protein	13922	-0.533712	1	17.2339	17.6135	16.7028	17.7806	17.8704	17.5002
BAESF_11245.mRNA.1	hypothetical protein	80171	-0.00278753	1	18.8681	18.5961	19.1263	19.273	18.6113	18.7145
BAESF_11365.mRNA.1	hypothetical protein	20006	-0.298879	0.683916	21.0843	21.571	20.252	21.4115	21.6028	20.7897
BAESF_11387.mRNA.1	hypothetical protein	61605	-0.332763	0.512416	20.9359	22.0866	21.3712	21.0259	22.7198	21.6463
BAESF_11397.mRNA.1	hypothetical protein	28175	-0.500167	0.459391	20.5675	21.4296	21.8342	21.0805	22.2136	22.0377
BAESF_11428.mRNA.1	hypothetical protein	17092	-0.220429	0.706548	20.7287	21.5769	21.412	21.0691	22.3124	20.9974
BAESF_11451.mRNA.1	hypothetical protein	55949	-0.232505	0.817184	22.8635	21.9614	22.803	22.4637	22.7646	23.0971
BAESF_11457.mRNA.1	hypothetical protein	63344	0.111168	0.751089	17.6362	17.6587	17.7996	17.2811	18.0217	17.4582
BAESF_11463.mRNA.1	hypothetical protein	10911	-0.414503	0.346627	19.5671	19.408	18.689	19.4107	20.086	19.411
BAESF_11471.mRNA.1	hypothetical protein	68279	1.15701	0.100195	21.7951	21.542	21.8308	20.7287	19.3313	21.6369
BAESF_11473.mRNA.1	hypothetical protein	29503	-0.115224	0.759217	18.9064	19.5158	19.0106	19.2004	19.2215	19.3566
BAESF_11477.mRNA.1	hypothetical protein	28373	-0.554005	0.146438	18.4481	18.7402	18.8877	19.5362	19.0687	19.1331
BAESF_11480.mRNA.1	hypothetical protein	48206	-2.06122	0.0916569	18.7904	16.2195	19.441	21.2342	19.1753	20.2252
BAESF_11497.mRNA.1	hypothetical protein	30401	-0.438746	0.71604	19.9685	20.4687	20.6199	20.7517	21.0314	20.5903
BAESF_11519.mRNA.1	hypothetical protein	54507	-0.442673	1	17.1454	16.6868	17.2224	16.7551	18.0825	17.545
BAESF_11529.mRNA.1	hypothetical protein	23923	-0.213569	0.674157	17.5504	17.3384	17.7784	16.973	18.6311	17.7039
BAESF_11645.mRNA.1	hypothetical protein	39128	-0.893305	1	16.4151	16.8765	17.2986	17.2636	19.5692	16.4374
BAESF_11653.mRNA.1	hypothetical protein	56304	-1.18203	0.286072	20.1006	20.5927	21.4349	23.0512	21.0333	21.5898
BAESF_11707.mRNA.1	hypothetical protein	59743	-1.09494	0.102965	17.5977	17.2688	17.7674	18.1635	19.8577	17.8975
BAESF_11712.mRNA.1	hypothetical protein	14104	1.37026	0.0983674	21.1698	19.1863	19.7137	19.0709	17.8644	19.0238
BAESF_11715.mRNA.1	hypothetical protein	40488	0.0211497	0.966073	20.0453	20.0721	20.1658	19.4327	20.5756	20.2115
BAESF_11773.mRNA.1	hypothetical protein	25315	0.786288	0.247095	17.8574	18.1608	18.6843	17.5968	17.3893	17.3576
BAESF_11776.mRNA.1	hypothetical protein	65820	-0.597758	0.357896	18.1848	19.2462	18.9856	19.0202	20.0799	19.1097
BAESF_11788.mRNA.1	hypothetical protein	23386	-0.25516	0.586741	20.8274	21.2739	21.2142	22.1841	20.8097	21.0872
BAESF_11789.mRNA.1	40S ribosomal protein S28	7801	-0.453053	0.530464	21.2513	21.4399	19.2207	21.8242	19.9451	21.5018
BAESF_11829.mRNA.1	hypothetical protein	18587	-0.138732	0.830041	20.6284	20.9403	19.497	20.0125	21.6774	19.792
BAESF_11867.mRNA.1	40S ribosomal protein S21	8921	-0.451274	0.436904	20.8777	21.4906	20.5353	20.9747	22.3098	20.9729
BAESF_12024.mRNA.1	hypothetical protein	20367	0.178777	0.68671	22.3808	23.0247	22.108	22.0491	23.0473	21.8808
BAESF_12025.mRNA.1	ATP synthase subunit beta, mitochondrial	74218	-0.0248725	0.960351	26.427	26.1885	26.0672	26.101	26.3731	26.2832
BAESF_12049.mRNA.1	hypothetical protein	14452	0.84618	0.499303	19.6556	20.4441	20.2575	18.9805	19.174	19.6642
BAESF_12068.mRNA.1	hypothetical protein	120244	-2.06201	0.0271985	20.8216	18.7916	19.9637	21.8187	21.8841	22.0601
BAESF_12103.mRNA.1	hypothetical protein	24652	0.678351	0.379716	18.8017	20.6052	20.1001	18.7857	18.9103	19.7759
BAESF_12111.mRNA.1	hypothetical protein	182069	-0.230094	1	16.5005	16.4454	16.7976	16.7672	16.8856	16.781
BAESF_12114.mRNA.1	hypothetical protein	8604	-0.73253	0.208598	21.9151	20.7411	21.0803	22.7774	20.4234	22.7332
BAESF_12142.mRNA.1	hypothetical protein	27470	-0.621454	0.510318	17.1964	19.1087	19.8488	19.2656	19.5256	19.227
BAESF_12179.mRNA.1	hypothetical protein	41934	-0.588949	0.537501	19.889	17.6394	19.2763	18.8958	20.0051	19.6708
BAESF_12186.mRNA.1	hypothetical protein	34701	-0.49068	1	15.9894	16.2071	14.5848	14.853	17.3573	16.043
BAESF_12236.mRNA.1	hypothetical protein	24860	-0.188173	0.694397	22.4396	23.0944	22.2827	22.2733	23.7165	22.3914
BAESF_12240.mRNA.1	hypothetical protein	46092	1.05302	0.0944123	19.6898	19.9391	20.6857	19.6124	18.1986	19.3445
BAESF_12280.mRNA.1	hypothetical protein	26814	-0.230094	1	16.5005	16.4454	16.7976	16.7672	16.8856	16.781
BAESF_12320.mRNA.1	hypothetical protein	25426	-1.40974	1	17.2761	17.0462	17.0035	17.8988	19.4296	18.2267
BAESF_12345.mRNA.1	Peptidyl-prolyl cis-trans isomerase 7	18521	1.45451	0.0404863	21.68	21.7592	21.5399	20.5758	18.9495	21.0902
BAESF_12374.mRNA.1	hypothetical protein	49107	-0.979288	0.320772	21.8657	20.8692	21.8664	21.8761	23.0847	22.5783
BAESF_12387.mRNA.1	hypothetical protein	37819	0.0727846	0.908677	17.9995	18.7262	17.1821	17.5783	18.3527	17.7585
BAESF_12392.mRNA.1	Beta-enolase	45946	-0.347197	0.439517	22.1028	23.1631	22.9976	22.5482	23.4919	23.265
BAESF_12398.mRNA.1	hypothetical protein	70664	-0.230094	1	16.5005	16.4454	16.7976	16.7672	16.8856	16.781
BAESF_12417.mRNA.1	hypothetical protein	21037	0.937857	0.42433	22.6332	23.4677	22.9009	23.809	19.0242	23.355
BAESF_12493.mRNA.1	hypothetical protein	53866	-0.262536	0.761582	21.4535	21.8154	21.473	22.2831	21.3088	21.9377
BAESF_12526.mRNA.1	hypothetical protein	17169	-0.130049	0.852953	19.0148	19.4661	20.4616	21.5467	18.7816	19.0045
BAESF_12555.mRNA.1	hypothetical protein	24359	0.713785	0.12024	17.7813	17.3992	17.3946	16.7672	16.8856	16.781
BAESF_12573.mRNA.1	hypothetical protein	25615	0.134261	0.704949	23.6772	23.1824	23.993	23.4958	23.6192	23.3348
BAESF_12580.mRNA.1	Protein transport protein Sec61 subunit gamma	7685	-0.31619	0.624892	17.3595	16.5298	17.1631	17.2499	18.1158	16.6353
BAESF_12596.mRNA.1	hypothetical protein	13407	0.657121	0.32686	18.2564	20.2628	18.6211	17.6005	18.8729	18.6955
BAESF_12606.mRNA.1	hypothetical protein	14366	0.0145341	0.978947	18.0702	19.4192	17.7247	18.453	18.0846	18.6329
BAESF_12784.mRNA.1	hypothetical protein	20275	-0.305835	0.6421	19.0931	17.3154	18.5642	19.2199	17.8049	18.8653
BAESF_12787.mRNA.1	Ras- protein Rab-32A	24602	-0.671664	0.434672	21.1726	20.6845	21.0534	21.8642	21.8927	21.1687
BAESF_12804.mRNA.1	hypothetical protein	18989	1.10103	0.260269	24.6113	24.4186	24.5432	23.925	21.9386	24.4064
BAESF_12816.mRNA.1	hypothetical protein	20460	-0.296256	0.691489	19.4033	19.1602	19.7895	18.9316	20.4467	19.8634
BAESF_12918.mRNA.1	hypothetical protein	38736	-0.524413	0.329462	18.2017	18.1652	18.3294	18.4349	18.9897	18.845
BAESF_12937.mRNA.1	hypothetical protein	12928	0.34145	0.546629	20.2092	20.6189	20.3937	19.6124	20.5417	20.0434
BAESF_12947.mRNA.1	succinate dehydrogenase complex, subunit B	32747	-0.28717	0.713207	19.7894	19.4277	20.1612	20.8316	20.2701	19.1381
BAESF_12951.mRNA.1	hypothetical protein	27658	-0.05451	0.915125	18.5184	18.4572	18.0867	18.5358	18.471	18.219
BAESF_12980.mRNA.1	hypothetical protein	55467	-0.606206	0.21284	17.5825	16.8926	17.7645	18.5366	18.4884	17.0331
BAESF_12985.mRNA.1	V-type proton ATPase subunit d	42136	-0.173986	0.830918	19.9839	19.8348	19.7388	19.9558	20.7076	19.4162
BAESF_12988.mRNA.1	hypothetical protein	34246	-2.321	0.0113215	21.9759	19.3892	21.6042	23.0885	23.595	23.2489
BAESF_12989.mRNA.1	hypothetical protein	49185	-2.04454	0.0616042	19.2727	19.1912	19.6905	21.7137	21.1107	21.4636
BAESF_13001.mRNA.1	hypothetical protein	34787	0.976372	0.189338	20.763	21.2447	20.3909	18.4189	20.9378	20.1128
BAESF_13006.mRNA.1	hypothetical protein	33064	-0.284447	0.64132	21.6021	22.5749	22.4293	21.4993	23.3556	22.6047
BAESF_13045.mRNA.1	hypothetical protein	33006	-1.23168	0.129444	18.4925	20.7905	18.6581	20.1049	21.2362	20.2951
BAESF_13050.mRNA.1	hypothetical protein	127203	1.30264	0.269507	20.88	21.0649	20.6863	19.2236	19.7948	19.7049
BAESF_13077.mRNA.1	hypothetical protein	88136	1.37922	0.105848	20.5853	21.1202	21.6502	19.0854	18.959	21.1735
BAESF_13141.mRNA.1	Luminal-binding protein 4	73451	0.49187	0.278471	26.1358	24.8055	25.345	24.3497	25.6321	24.8288
BAESF_13155.mRNA.1	hypothetical protein	27629	0.165159	0.801421	18.7263	19.3809	19.0674	18.7285	19.9558	17.995
BAESF_13243.mRNA.1	snoRNP complex protein	7498	-1.27075	0.0325748	21.5569	20.7305	20.5389	22.4215	22.1926	22.0245
BAESF_13258.mRNA.1	hypothetical protein	21538	0.256597	0.589812	19.0306	18.9274	18.1443	18.5086	18.7065	18.1174
BAESF_13265.mRNA.1	hypothetical protein	45802	-1.21246	0.0820426	20.7485	20.5926	18.8226	21.1326	22.0915	20.5771
BAESF_13266.mRNA.1	hypothetical protein	55545	0.250139	1	17.0538	17.6603	16.47	16.7672	16.8856	16.781
BAESF_13272.mRNA.1	hypothetical protein	35977	-0.524065	0.335372	22.3747	23.3306	22.8932	23.7167	23.167	23.287
BAESF_13278.mRNA.1	hypothetical protein	50901	-1.06365	0.114722	17.9538	19.1567	19.2843	20.35	19.8926	19.3432
BAESF_13361.mRNA.1	hypothetical protein	37954	-2.4476	0.0179779	17.6935	18.0293	18.8114	21.7327	21.6349	18.5094
BAESF_13370.mRNA.1	DNA-binding transcription factor rap1	20737	-0.267828	0.569953	17.9784	18.8166	18.3495	18.8868	18.3315	18.7298
BAESF_13433.mRNA.1	hypothetical protein	43760	0.699461	1	18.4881	18.5842	19.0378	16.9976	18.1127	18.9014
BAESF_13457.mRNA.1	60S ribosomal protein L37A	10767	-0.319122	0.751406	19.9967	20.5386	20.5222	22.0658	21.5532	18.3959
BAESF_13459.mRNA.1	hypothetical protein	31632	0.321548	0.535456	18.4819	17.0655	18.1245	17.1173	18.0896	17.5003
BAESF_13469.mRNA.1	hypothetical protein	55043	-1.54748	0.0311946	18.7997	17.6568	19.6732	20.2047	20.5843	19.9832
BAESF_13537.mRNA.1	hypothetical protein	22653	-0.230094	1	16.5005	16.4454	16.7976	16.7672	16.8856	16.781
BAESF_13542.mRNA.1	hypothetical protein	19168	1.91012	1	18.9871	18.6846	18.4924	16.7672	16.8856	16.781
BAESF_13545.mRNA.1	hypothetical protein	38717	-0.100147	0.835801	18.8263	18.8634	18.8145	18.3729	19.8735	18.5583
BAESF_13689.mRNA.1	hypothetical protein	24641	0.870136	0.123018	21.4707	21.2231	21.2809	19.6017	20.9268	20.8358
BAESF_13711.mRNA.1	hypothetical protein	50856	-0.277054	0.716744	17.4331	17.0642	18.1311	16.69	19.6581	17.1116
BAESF_13714.mRNA.1	eukaryotic translation initiation factor 6	26525	-1.01371	0.0190959	16.909	17.0654	16.4396	17.5649	18.4566	17.4336
BAESF_13737.mRNA.1	hypothetical protein	107141	0.458627	1	19.4055	18.3401	18.2861	16.9861	19.4452	18.2245
BAESF_13750.mRNA.1	hypothetical protein	32688	-0.186243	0.700485	18.1069	18.7847	18.6267	18.2147	19.22	18.6423
BAESF_13833.mRNA.1	hypothetical protein	15161	0.606863	0.65862	25.2637	23.9666	24.4352	25.9676	19.3941	26.4831
BAESF_13846.mRNA.1	hypothetical protein	120964	-0.726766	0.202692	24.5968	24.7553	22.6607	25.181	25.0709	23.9412
BAESF_13848.mRNA.1	Alpha-aminoadipic semialdehyde dehydrogenase	58339	-0.90588	0.287295	21.3486	20.1987	21.5333	21.8232	21.8738	22.1011
BAESF_13876.mRNA.1	hypothetical protein	33015	0.206099	0.841964	21.2827	19.5373	18.7182	19.8878	20.173	18.8591
BAESF_13878.mRNA.1	hypothetical protein	43800	0.166761	0.861702	22.1347	20.9259	21.5735	22.7076	18.7741	22.652
BAESF_13879.mRNA.1	hypothetical protein	64122	-2.39156	0.0344239	21.7964	19.355	22.5484	22.51	24.5057	23.8587
BAESF_13935.mRNA.1	hypothetical protein	40339	0.0523242	0.927911	18.1102	19.1186	19.6823	19.3446	18.6607	18.7489
BAESF_13937.mRNA.1	hypothetical protein	25477	0.79969	0.255613	19.4173	18.1984	18.5175	17.795	17.3611	18.578
BAESF_13991.mRNA.1	hypothetical protein	56076	-0.230094	1	16.5005	16.4454	16.7976	16.7672	16.8856	16.781
BAESF_13996.mRNA.1	hypothetical protein	48682	-2.10648	1	21.2478	18.8284	20.5312	22.0901	22.4065	22.4302
BAESF_14014.mRNA.1	hypothetical protein	32158	-0.413012	0.700326	19.6389	19.3377	20.0992	20.0056	19.9338	20.3755
BAESF_14056.mRNA.1	hypothetical protein	47498	-1.75478	0.0143137	18.3505	16.6176	19.1949	19.0671	20.3085	20.0518
BAESF_14062.mRNA.1	hypothetical protein	43399	-0.336562	0.413691	17.6788	17.6546	16.9991	17.7	18.1603	17.4818
BAESF_14069.mRNA.1	hypothetical protein	31302	-1.89226	0.01001	22.1842	21.1247	22.5285	23.191	24.3648	23.9583
BAESF_14071.mRNA.1	hypothetical protein	16126	0.822438	0.194876	18.9069	20.1442	19.4221	17.7509	19.1748	19.0802
BAESF_14073.mRNA.1	hypothetical protein	83965	-0.344692	0.594535	17.734	17.7253	18.7515	17.6567	19.8302	17.758
BAESF_14074.mRNA.1	hypothetical protein	51658	0.352884	0.575874	21.8376	21.7414	22.2975	22.1247	20.4341	22.2591
BAESF_14076.mRNA.1	hypothetical protein	41164	0.715688	0.390913	20.525	20.9731	21.0801	19.1052	20.4675	20.8585
BAESF_14082.mRNA.1	hypothetical protein	33391	0.639297	0.263858	17.6546	17.6169	19.0358	17.2015	17.8312	17.3568
BAESF_14083.mRNA.1	hypothetical protein	57744	-0.330607	0.509915	20.6397	21.2747	20.7126	21.0574	21.6494	20.9119
BAESF_14091.mRNA.1	hypothetical protein	40653	-0.230094	1	16.5005	16.4454	16.7976	16.7672	16.8856	16.781
BAESF_14103.mRNA.1	hypothetical protein	21830	-0.0110723	0.981787	21.4738	21.6951	21.1349	20.962	22.1174	21.2576
BAESF_14113.mRNA.1	hypothetical protein	54371	0.542094	0.551143	20.1738	19.7616	20.1652	18.1578	20.2154	20.1012
BAESF_14115.mRNA.1	hypothetical protein	34489	0.334077	0.478233	22.1445	21.1412	21.585	20.4436	21.7599	21.6649
BAESF_14121.mRNA.1	hypothetical protein	123930	0.434318	0.6371	19.7004	19.4945	19.5248	19.044	19.837	18.5358
BAESF_14138.mRNA.1	hypothetical protein	9251	0.111971	0.883251	19.0504	17.8838	18.0946	19.8234	17.464	17.4055
BAESF_14148.mRNA.1	hypothetical protein	35810	-1.51151	1	17.3098	17.1633	16.6346	17.8905	19.4274	18.3243
BAESF_14149.mRNA.1	hypothetical protein	40396	-0.204132	0.739986	20.9504	21.3274	21.8178	22.1408	20.737	21.8301
BAESF_14185.mRNA.1	hypothetical protein	34224	-2.59546	0.018263	17.4882	18.5708	20.2145	22.1126	22.6668	19.2805
BAESF_14206.mRNA.1	hypothetical protein	15042	0.08318	0.855394	20.0237	20.258	20.302	19.9367	20.4059	19.9915
BAESF_14310.mRNA.1	hypothetical protein	54129	0.193753	0.76024	18.2566	17.974	18.1487	17.3972	18.1537	18.2471
BAESF_14327.mRNA.1	hypothetical protein	22228	-0.153305	0.826197	20.1239	18.7129	19.5267	20.4327	18.1739	20.2168
BAESF_14342.mRNA.1	hypothetical protein	44010	-0.899455	0.227856	17.5769	17.5344	18.1133	17.5744	19.0355	19.3129
BAESF_14366.mRNA.1	hypothetical protein	22400	0.258391	1	18.0157	18.6885	18.9828	18.0005	18.6771	18.2342
BAESF_14370.mRNA.1	hypothetical protein	47333	-0.846451	0.109469	18.0514	17.4102	17.7112	18.6303	18.5544	18.5274
BAESF_14388.mRNA.1	hypothetical protein	37126	0.112622	0.750311	24.6759	24.442	24.214	24.3065	24.0795	24.608
BAESF_14390.mRNA.1	hypothetical protein	10620	1.3195	0.0156958	22.9278	22.9861	22.7481	22.2146	21.0017	21.4872
BAESF_14391.mRNA.1	Protein component of the small (40S) ribosomal subunit	16475	-0.374202	0.50589	21.8694	21.4461	22.2486	22.3209	22.2289	22.1368
BAESF_14398.mRNA.1	hypothetical protein	36605	-0.9167	0.439157	21.5893	18.9313	20.5366	23.0238	20.0741	20.7095
BAESF_14420.mRNA.1	hypothetical protein	19171	0.10818	1	17.0405	17.4771	16.2408	16.7672	16.8856	16.781
BAESF_14421.mRNA.1	hypothetical protein	11390	-1.12058	0.104124	17.9582	20.5734	20.3607	20.5636	21.5817	20.1087
BAESF_14454.mRNA.1	hypothetical protein	50111	-2.63454	1	16.6458	17.8163	16.6422	19.9792	21.3965	17.6322
BAESF_14493.mRNA.1	hypothetical protein	44912	-1.17101	0.0113548	17.7198	18.1112	18.1509	19.2538	19.2052	19.036
BAESF_14522.mRNA.1	hypothetical protein	27947	-1.36291	0.125301	20.7733	19.7291	20.5413	21.3584	21.941	21.833
BAESF_14539.mRNA.1	hypothetical protein	38954	0.272683	1	18.3222	18.7078	19.139	18.7653	19.4212	17.1644
BAESF_14580.mRNA.1	hypothetical protein	31248	-2.1479	1	20.067	18.2563	20.3343	22.3608	20.9721	21.7684
BAESF_14600.mRNA.1	hypothetical protein	29504	0.0656887	0.928869	19.0711	18.9019	19.1633	18.3497	19.32	19.2695
BAESF_14610.mRNA.1	hypothetical protein	14171	-0.250841	0.571547	20.8872	20.3095	20.9606	21.0809	21.1809	20.6479
BAESF_14660.mRNA.1	hypothetical protein	14599	0.0980923	0.821524	23.7806	23.7067	23.5702	23.2724	23.8989	23.5919
BAESF_14721.mRNA.1	hypothetical protein	250068	1.1128	1	19.022	18.516	18.8295	16.8581	18.55	17.621
BAESF_14750.mRNA.1	hypothetical protein	42640	-0.230094	1	16.5005	16.4454	16.7976	16.7672	16.8856	16.781
BAESF_14756.mRNA.1	hypothetical protein	40383	-0.693284	0.212668	16.5314	16.519	17.4238	18.6862	16.784	17.0837
BAESF_14767.mRNA.1	Fructose-bisphosphate aldolase 5, cytosolic	38738	-2.12575	0.0469459	19.0937	19.1397	20.1741	21.7641	21.3891	21.6316
BAESF_14775.mRNA.1	hypothetical protein	32232	-1.01433	1	17.2116	17.3092	16.1073	17.5731	18.3175	17.7805
BAESF_14797.mRNA.1	hypothetical protein	471680	-1.08015	0.106349	17.8949	18.1012	19.8208	19.2938	20.1763	19.5872
BAESF_14805.mRNA.1	Proteasome subunit beta type-6	23297	0.0595673	0.922657	20.9987	21.6722	21.3413	20.4956	21.7559	21.5821
BAESF_14809.mRNA.1	hypothetical protein	23161	-0.230094	1	16.5005	16.4454	16.7976	16.7672	16.8856	16.781
BAESF_14827.mRNA.1	hypothetical protein	17675	0.340812	0.494307	22.9746	22.4519	22.1391	22.4942	21.5432	22.5056
BAESF_14828.mRNA.1	hypothetical protein	13953	0.349813	0.496326	22.4405	23.2093	22.7014	22.6311	22.4149	22.2557
BAESF_14886.mRNA.1	60S ribosomal protein L35	14547	0.432724	0.47758	19.9153	21.0501	20.9508	21.0906	20.2858	19.2418
BAESF_14894.mRNA.1	hypothetical protein	53811	-2.02308	0.0929605	20.105	18.2944	20.6958	22.3568	21.0024	21.8053
BAESF_14918.mRNA.1	hypothetical protein	53099	-0.894506	0.132647	23.767	23.7308	22.2613	24.9506	24.0605	23.4316
BAESF_14931.mRNA.1	hypothetical protein	27929	-0.230094	1	16.5005	16.4454	16.7976	16.7672	16.8856	16.781
BAESF_14943.mRNA.1	hypothetical protein	19107	0.587186	0.271953	20.6934	20.7873	20.8507	19.4091	21.2976	19.8632
BAESF_15015.mRNA.1	hypothetical protein	12306	0.997471	0.202847	21.5178	20.9102	21.171	19.9807	20.0542	20.5717
BAESF_15034.mRNA.1	Ras GTPase	22559	0.415648	0.495921	20.7938	20.7789	20.103	20.7809	18.8557	20.792
BAESF_15074.mRNA.1	hypothetical protein	130387	-3.17225	1	16.6753	16.8373	17.9941	20.0143	20.6477	20.3614
BAESF_15083.mRNA.1	hypothetical protein	41202	-0.159093	0.831655	19.4494	19.1124	19.7358	18.6444	19.998	20.1326
BAESF_15124.mRNA.1	hypothetical protein	59101	-0.230094	1	16.5005	16.4454	16.7976	16.7672	16.8856	16.781
BAESF_15140.mRNA.1	hypothetical protein	21993	0.215273	0.657322	20.343	21.2201	20.7924	19.9022	21.5129	20.2946
BAESF_15145.mRNA.1	60S ribosomal protein L23	14719	-0.430202	0.341734	20.7636	21.0911	21.0378	21.7989	21.5789	20.8053
BAESF_15196.mRNA.1	hypothetical protein	10627	0.336961	0.582203	21.4833	21.0399	20.2185	19.7295	21.4065	20.5948
BAESF_15204.mRNA.1	hypothetical protein	23071	0.451374	1	19.0814	19.6424	18.9063	19.1601	18.1488	18.9671
BAESF_15214.mRNA.1	hypothetical protein	134915	0.248682	0.706326	19.2686	19.2971	20.0713	18.9128	19.4205	19.5576
BAESF_15222.mRNA.1	hypothetical protein	9464	0.0286435	0.963745	21.9743	21.3037	20.5057	20.4134	21.8035	21.4809
BAESF_15228.mRNA.2	hypothetical protein	17893	-0.559042	0.393298	20.3049	19.6283	19.2786	21.0102	19.8811	19.9975
BAESF_15231.mRNA.1	hypothetical protein	25006	-0.246693	0.71131	20.2841	19.938	20.2626	20.9022	18.9446	21.3779
BAESF_15250.mRNA.1	hypothetical protein	15105	0.467449	1	17.2392	17.9485	16.6485	16.7672	16.8856	16.781
BAESF_15253.mRNA.1	hypothetical protein	46806	0.187911	0.686945	23.7525	23.8191	24.0642	23.1157	24.3779	23.5784
BAESF_15255.mRNA.1	Serine hydroxymethyltransferase 2	50349	-0.333266	0.522988	20.6071	21.6498	21.8289	21.1567	21.9059	22.023
BAESF_15257.mRNA.1	hypothetical protein	53660	-0.312839	0.665697	23.1687	22.1632	22.6945	23.4151	22.2576	23.2922
BAESF_15262.mRNA.1	hypothetical protein	39880	-0.558163	0.425922	19.5303	17.3964	19.053	19.2571	19.0664	19.3306
BAESF_15269.mRNA.1	hypothetical protein	113970	0.672716	0.463298	20.655	18.8508	19.6711	19.2214	19.2769	18.6604
BAESF_15278.mRNA.1	hypothetical protein	45816	0.18719	0.873044	23.3889	21.994	23.1419	24.1015	18.794	25.0678
BAESF_15285.mRNA.1	hypothetical protein	23668	0.70964	0.402627	18.6877	18.3153	19.42	17.0822	18.0774	19.1344
BAESF_15288.mRNA.1	hypothetical protein	71820	-0.955852	0.287743	21.22	18.9753	21.1088	21.6993	19.4558	23.0167
BAESF_15289.mRNA.1	V-type proton ATPase subunit D	28803	-0.807029	0.190036	16.2307	16.3658	16.0829	17.1257	17.0272	16.9476
BAESF_15310.mRNA.1	hypothetical protein	53614	-0.699559	0.437266	20.9407	20.3714	21.0832	21.2733	21.7497	21.471
BAESF_15320.mRNA.1	ribosomal protein S30A	7518	0.202328	0.758059	20.3531	20.0741	19.7273	20.9413	18.1698	20.4363
BAESF_15361.mRNA.1	hypothetical protein	15764	-0.529956	1	17.5087	17.5843	16.933	17.7728	18.2625	17.5804
BAESF_15384.mRNA.1	peroxiredoxin hyr1	27812	0.791603	0.288298	19.6851	19.908	19.5995	19.5924	18.2566	18.9688
BAESF_15420.mRNA.1	hypothetical protein	14706	-1.07647	0.0423652	20.5127	18.5994	19.4139	20.5114	20.5411	20.703
BAESF_15423.mRNA.1	hypothetical protein	11802	1.31091	0.279594	24.1665	23.0148	23.3617	23.3442	18.7494	24.5167
BAESF_15451.mRNA.1	hypothetical protein	14021	0.430609	0.526383	21.0167	20.6345	20.9999	20.9436	19.9185	20.4971
BAESF_15452.mRNA.1	hypothetical protein	110274	1.5279	0.0687662	22.209	19.3478	21.1805	20.1394	17.8014	20.2129
BAESF_15463.mRNA.1	hypothetical protein	29077	-0.187968	0.634596	20.0784	20.4263	20.3516	20.1794	20.8304	20.4105
BAESF_15483.mRNA.1	hypothetical protein	52161	0.263141	1	17.0675	17.6726	16.4831	16.7672	16.8856	16.781
BAESF_15497.mRNA.1	hypothetical protein	43125	-0.487665	0.563174	16.6073	18.5395	17.8346	16.7124	19.5491	18.1828
L235	DNA-directed RNA polymerase subunit 5	23495	-0.460121	0.581635	18.9272	18.7338	18.7244	19.0152	19.4971	19.2534
R209	DNA-directed RNA polymerase subunit 6	44216	0.329905	0.494457	20.7673	21.0558	20.9529	20.5592	20.2654	20.9617
L496	eukaryotic translation initiation factor 4E-like protein	30949	1.05492	0.107722	18.1868	20.3522	19.3136	17.4883	18.1313	19.0682
R832_R833	glucose-methanol-choline oxidoreductase	60828	0.143936	0.848151	22.6167	21.884	22.1154	22.1653	22.2271	21.792
L393	heat shock 70 kDa protein-like protein	70514	0.92758	0.11561	24.5068	24.5852	25.1149	23.4428	22.7166	25.2647
R545	HMG box-containing protein	29882	1.00883	0.273906	22.1985	21.9088	22.3541	21.341	20.5702	21.5237
R617	hypothetical protein	19894	-0.248637	0.659726	18.7756	18.4083	18.4457	18.4878	18.1299	19.7579
L682	hypothetical protein	12851	-0.896276	0.419044	22.3483	19.0652	19.2287	22.5182	21.3861	19.4267
L494	hypothetical protein	31616	0.404246	0.392834	17.5993	17.1539	17.5804	17.0213	17.1465	16.9529
L672	hypothetical protein	12969	0.68619	0.277561	20.2654	20.3866	19.0052	19.801	19.1488	18.6488
R554	hypothetical protein	45755	0.509198	0.427761	17.0412	18.5028	16.8366	16.2236	17.6618	16.9676
R827	hypothetical protein	33849	0.465402	0.401596	17.7753	18.6352	18.9229	18.1032	17.9992	17.8349
R292	hypothetical protein	22180	0.1297	0.796495	17.8951	18.7495	17.9574	17.3239	18.8348	18.0542
L492	hypothetical protein	20432	-0.385371	0.470441	18.3275	18.4812	17.9551	18.164	19.8577	17.8981
L728	hypothetical protein	64749	1.43484	0.11148	20.2844	20.4647	21.6044	21.054	19.7453	17.2497
R370	hypothetical protein	16654	1.41399	0.025319	21.7391	21.9605	21.5013	21.3129	19.1391	20.5068
L265	hypothetical protein	38722	2.21155	1	20.0303	20.4546	19.5042	18.1137	16.5989	18.6419
R435	hypothetical protein	47400	1.71129	0.0188676	20.3266	20.7891	21.0129	18.7664	17.6646	20.5637
L488	hypothetical protein	63202	1.60421	0.103952	21.6359	21.0973	22.6662	20.4629	19.3538	20.7701
L384	hypothetical protein	15539	1.45163	1	20.0483	20.9817	20.4628	18.8003	19.3077	19.0299
L15	hypothetical protein	13667	1.03028	0.202526	18.2006	19.4413	18.2143	17.3202	16.7755	18.6697
L725	hypothetical protein	26538	0.850287	0.202342	19.665	20.1037	20.6253	19.6849	18.8732	19.2851
R457	hypothetical protein	21376	0.726567	0.301968	18.9753	18.2135	19.0275	17.2001	17.2399	19.5965
R553	hypothetical protein	56724	0.333759	0.613569	19.4639	18.6006	20.3531	20.4586	18.0887	18.8691
L243	hypothetical protein	18530	-0.347933	0.614787	17.5459	17.7602	19.1593	18.6977	17.0543	19.7573
R762	hypothetical protein	29169	-0.521046	0.361525	17.5395	17.1663	18.6628	17.4571	18.2977	19.177
L662	hypothetical protein	53786	0.51977	0.355281	19.3973	20.328	20.0025	18.1541	20.3135	19.7009
L114	hypothetical protein	21804	-1.3669	0.0472473	20.3611	20.463	20.2729	21.5978	22.5692	21.0307
L94	hypothetical protein	19910	-1.21051	0.0216133	18.0491	18.5441	17.9054	19.0664	19.6907	19.3729
R710	hypothetical protein	21939	1.18578	0.293303	20.6286	18.5	19.7007	18.1001	18.7109	18.4609
L690	hypothetical protein	40921	1.02888	0.0533762	18.0163	17.8416	19.3549	17.4964	17.3659	17.2638
R564	hypothetical protein	15985	0.981562	0.039507	18.9619	18.326	18.7254	17.1364	18.2818	17.6504
R627	hypothetical protein	71982	0.742562	0.382147	20.5351	19.8086	20.0661	18.2171	20.1291	19.8358
L851	hypothetical protein	11505	0.0978523	0.865675	20.1686	19.2658	19.5972	19.7365	19.5894	19.4122
L504	hypothetical protein	47265	0.393213	0.512611	17.9992	17.6478	19.1898	18.1032	16.9541	18.5998
L737	hypothetical protein	28147	0.366284	0.540355	20.0636	18.6601	19.0539	17.8019	19.9746	18.9022
L550	hypothetical protein	16640	-0.996517	0.0485177	17.7133	17.4034	17.0009	18.0137	18.8531	18.2403
R335	hypothetical protein	39624	0.970953	0.138853	21.1596	19.3333	19.6477	18.7887	18.8734	19.5657
L778	hypothetical protein	28790	2.9963	0.0223869	21.5781	16.8451	20.2381	16.2679	16.8397	16.5647
L330	hypothetical protein	30622	0.83457	0.26703	19.9237	17.6506	19.4028	18.7601	18.5041	17.2092
L236	hypothetical protein	17764	-0.501043	0.455801	19.8855	17.9958	18.3043	18.8679	19.2673	19.5534
L204	hypothetical protein	52307	1.11872	0.135574	19.2711	18.8899	19.5864	18.1889	18.9224	17.2799
R253	hypothetical protein	38970	0.711167	0.246059	20.8037	20.5561	21.464	20.1104	19.7162	20.8636
R489	hypothetical protein	25475	2.74518	0.0578033	21.2359	17.0819	20.3516	16.7672	16.8856	16.781
R538c	hypothetical protein	8634	0.595603	0.180082	17.5522	17.676	16.9924	16.7672	16.8856	16.781
L590	hypothetical protein	22940	0.126806	0.82707	17.9338	19.1126	18.4843	17.8406	18.9106	18.3991
R692	hypothetical protein	39948	-0.124295	1	20.8537	17.2559	20.0533	19.352	20.0242	19.1596
L812	hypothetical protein	18590	-0.669663	0.117532	18.2938	18.9371	18.9349	19.4395	19.6883	19.047
L416	hypothetical protein	12078	-0.732813	0.115091	17.3383	16.7757	16.8181	17.7736	17.8641	17.4928
R505	hypothetical protein	46040	-0.2992	0.652896	19.9393	21.0244	21.5319	21.6728	20.3046	21.4157
L792	hypothetical protein	26108	1.05409	0.116701	19.4033	20.7223	19.954	18.5841	19.0285	19.3046
L248	hypothetical protein	46458	0.0788376	0.932128	18.0438	18.586	19.3025	17.6728	20.3125	17.7105
L686	hypothetical protein	24130	-0.228512	0.610841	18.8117	19.4134	18.2567	18.5191	19.1489	19.4993
R506	hypothetical protein	36644	1.4694	0.0671908	21.0006	20.5183	21.3014	21.1387	17.6209	19.6525
L385	hypothetical protein	16593	1.55346	0.0143351	20.6396	22.0842	21.0837	18.4691	19.9499	20.7282
R317	hypothetical protein	26899	-0.0264434	0.958771	22.0077	20.9267	21.5444	21.5999	21.1053	21.8528
L397	hypothetical protein	66690	2.03076	0.0206	21.2392	20.9557	21.4232	20.0628	17.3763	20.0867
L201	hypothetical protein	38050	1.57721	0.0776698	22.5851	22.8634	23.5114	21.1963	20.0997	22.9323
R465	hypothetical protein	21176	1.36216	0.0208806	21.1759	21.4364	21.8554	20.3723	19.2089	20.8
L442	hypothetical protein	139334	1.06474	0.154014	23.7374	23.5787	24.0759	23.2379	21.7144	23.2454
L117	hypothetical protein	11682	0.745006	0.293529	22.9848	22.0394	21.464	21.0372	21.2403	21.9757
R118	hypothetical protein	40596	0.390058	0.34254	21.0209	20.5275	20.4055	20.0481	20.3439	20.3917
R561	hypothetical protein	29212	0.379738	0.459129	23.6415	23.8596	23.999	23.597	23.7365	23.0274
L87	hypothetical protein	20055	-1.63691	0.00220841	20.6911	20.5179	19.7601	22.2196	22.3854	21.2748
L399	hypothetical protein	39401	1.13862	0.0612625	21.974	22.3875	22.8442	21.9177	20.1044	21.7676
R297	hypothetical protein	34195	1.0151	0.0871344	24.9351	25.1908	24.6867	23.8488	22.6741	25.2445
R525	hypothetical protein	62517	0.780366	0.0980145	22.3948	22.5538	22.4839	21.2645	21.2414	22.5855
L285	hypothetical protein	24475	0.664535	0.0846567	22.4478	22.1086	21.9888	21.6972	21.5105	21.3438
R705	hypothetical protein	34452	0.410674	0.812487	29.778	30.7188	29.959	32.0915	25.8519	31.2805
R562	hypothetical protein	37561	0.40454	0.387057	23.2277	22.5915	23.3737	22.3935	22.4486	23.1372
L567	hypothetical protein	37169	0.386585	0.465708	21.2919	21.721	22.0695	21.1094	21.034	21.7791
R616	hypothetical protein	39779	0.34565	0.341756	25.3213	24.8741	25.0756	24.4181	24.4986	25.3173
R588	hypothetical protein	44579	0.3444	0.437078	22.3717	22.4507	22.5863	22.2838	21.4334	22.6583
L274	hypothetical protein	23506	0.335276	0.705505	25.166	23.9316	25.4771	24.6789	24.746	24.144
R252	hypothetical protein	28538	-0.180474	0.869153	25.7291	24.5454	25.9026	27.3603	24.6978	24.6605
R816	hypothetical protein	23276	-0.325556	0.691534	22.5555	20.0304	21.7849	21.7796	21.7227	21.8451
R857	hypothetical protein	21442	-0.928915	0.136801	22.344	23.1011	21.4838	23.0254	23.384	23.3063
L74	hypothetical protein	27847	-1.09872	0.0951938	22.6855	22.8573	21.3821	23.5999	23.6888	22.9323
L223	hypothetical protein	18051	-1.15445	0.133605	22.5282	21.6272	20.8363	22.0575	23.8653	22.5323
L77	hypothetical protein	28899	-1.5396	0.0480791	21.2193	21.0491	20.4104	22.3768	22.777	22.1437
L701	hypothetical protein	22204	2.21323	0.0107725	22.054	20.2452	20.7804	18.6224	18.6994	19.1181
L237	hypothetical protein	33799	0.958232	0.0747687	20.4545	20.2653	20.5584	18.7851	19.7519	19.8664
R558	hypothetical protein	53574	0.855312	0.279481	20.7279	20.6648	20.8722	19.0981	20.4306	20.1703
R513b	hypothetical protein	10721	1.86334	0.026028	27.3507	24.9789	25.9169	24.4231	24.2354	23.998
R255	hypothetical protein	35959	1.15815	0.130845	19.8827	19.1403	20.7034	17.4954	19.0315	19.7251
R449	hypothetical protein	74185	0.788327	0.14312	22.3033	21.0116	21.9637	20.5558	21.7212	20.6367
R321	hypothetical protein	21841	1.27348	0.136157	20.9135	21.7014	21.9522	19.6532	20.5116	20.5818
L324	hypothetical protein	39330	0.767671	0.23331	21.0486	21.2927	21.1642	20.4954	19.8532	20.8538
L169	hypothetical protein	16399	-0.537717	0.246357	17.8083	17.6514	17.9201	18.5379	18.4923	17.9628
L82	hypothetical protein	21178	0.104695	1	17.5373	17.3658	17.6813	17.1893	17.9047	17.1763
L250b	hypothetical protein	9273	-0.906028	1	17.9465	18.814	16.7012	18.4205	19.8578	17.9015
R557	hypothetical protein	17983	-0.786408	1	17.7159	17.9305	17.6214	18.1165	18.9056	18.6049
R133	hypothetical protein	15223	0.435578	1	17.2413	17.681	16.8183	16.7672	16.8856	16.781
R472	hypothetical protein	199851	-0.340133	1	16.8157	16.9638	15.6339	16.7672	16.8856	16.781
R513	hypothetical protein	18141	0.8085	1	19.1102	17.7552	18.6321	17.0534	18.4565	17.5621
L448	hypothetical protein	25271	0.766601	1	17.6066	17.4363	17.6907	16.7672	16.8856	16.781
R459	hypothetical protein	21802	0.223568	1	19.2295	19.3473	19.8909	18.367	19.7252	19.7048
R467	hypothetical protein	36985	-0.105198	1	17.4093	17.7772	16.744	17.2317	18.1937	16.8206
L30	hypothetical protein	17939	-0.138891	1	17.3457	17.4159	16.83	16.3997	18.2275	17.381
R402	hypothetical protein	90162	0.192297	1	17.7394	17.4397	17.6467	16.8989	19.3332	16.0167
R648	hypothetical protein	43404	1.77997	1	18.602	18.737	18.4347	16.7672	16.8856	16.781
L871b	hypothetical protein	8959	-0.230094	1	16.5005	16.4454	16.7976	16.7672	16.8856	16.781
L278	hypothetical protein	14835	-0.230094	1	16.5005	16.4454	16.7976	16.7672	16.8856	16.781
L724	hypothetical protein	24033	-0.230094	1	16.5005	16.4454	16.7976	16.7672	16.8856	16.781
L294	kinesin-like protein	339888	0.0795604	1	17.3154	16.0797	17.2774	16.7672	16.8856	16.781
R418	nucleoside diphosphate kinase	15750	-0.0645494	0.897781	20.2089	21.6484	21.2026	21.4854	20.3187	21.4495
AccaoMp34	orf142%3B ymf19%3B function unknown	17408	-0.604596	0.595504	20.5149	16.6676	19.4418	20.5183	19.9172	18.0025
L906	probable cholinesterase	64868	-1.39726	0.207546	17.2737	16.9322	19.1837	19.7623	19.1492	18.6699
R493	probable DNA polymerase sliding clamp	52303	-0.15245	0.859652	16.892	16.8674	18.2913	17.3275	17.9996	17.181
L230	probable procollagen-lysine%2C2-oxoglutarate 5-dioxygenase	103501	-0.25816	0.803687	19.9573	19.5292	21.2969	20.258	21.4492	19.8507
L709	probable ubiquitin-conjugating enzyme E2	42724	2.10977	0.0313307	22.2425	22.7845	22.586	21.078	17.9683	22.2374
R521	probable ubiquitin-conjugating enzyme E2	159008	1.24692	0.0117509	20.858	21.0484	21.5679	20.0738	19.5076	20.1521
L404	putative alpha/beta hydrolase	30058	0.176461	0.745808	17.4623	17.4122	18.5902	17.2118	17.7237	17.9998
R656	putative amine oxidase	54291	0.43434	0.47263	24.138	22.4152	22.2856	22.5889	22.9243	22.0225
L99	putative ankyrin repeat protein	29463	-1.37444	1	16.4311	16.0993	16.4569	18	17.5074	17.6033
R811	putative ariadne-like ring finger protein	112252	0.350914	0.683832	16.8998	18.1071	20.624	18.7166	17.3099	18.5516
L288	putative B-type lectin protein	22170	1.34304	0.0175559	20.9034	18.8547	20.0979	18.1112	19.1526	18.563
R721	putative chemotaxis protein CheD	31169	-0.230094	1	16.5005	16.4454	16.7976	16.7672	16.8856	16.781
L410	putative core protein	75338	0.105459	0.887127	21.1912	21.5486	21.8831	21.3482	21.619	21.3392
R512	putative deoxynucleotide monophosphate kinase	22106	-0.2534	0.729614	18.3253	18.7978	19.8643	19.1872	19.5189	19.0415
R470	putative DNA directed RNA polymerase subunit	41630	-0.430658	0.543575	19.3073	18.3995	19.3945	19.6972	18.8568	19.8392
L208	putative DNA-dependent RNA polymerase subunit Rpb9	22289	-1.5852	0.0298848	17.1964	17.4448	16.7969	18.6302	18.7081	18.8553
R659	putative EGF-like domain-containing protein	57973	0.162859	0.836426	22.5654	20.7245	19.9151	21.3106	20.75	20.6558
R406	putative Fe2OG dioxygenase	21877	-0.766635	0.145957	17.168	18.0276	16.7566	17.5954	18.6038	18.0529
R565	putative glutamine synthetase	40079	0.383376	1	19.6429	19.0289	19.5555	19.5419	18.8501	18.6852
L128	putative GMC-type oxidoreductase	61626	0.284753	0.724419	21.0277	20.3181	22.1474	20.7902	20.642	21.2067
L37	putative Kila-N domain-containing protein	55751	0.699101	0.29118	27.3337	27.0838	26.339	26.7025	25.3286	26.6281
L4	putative KilA-N domain-containing protein	52568	0.281536	0.772552	27.2604	26.7784	27.1158	26.3958	26.5497	27.3645
R132	putative methyltransferase	25493	1.33418	0.0943645	20.6339	20.0752	20.2667	19.3071	17.3294	20.3367
R740	putative mitochondrial protein	21524	-0.860943	0.37283	20.1128	17.3164	19.3503	19.8593	19.6803	19.8227
R486	putative PAN domain-containing protein	24425	1.99635	0.0239409	19.1206	17.286	18.5742	16.8098	16.1228	16.059
L775	putative PAN domain-containing protein	22760	1.43774	0.0215316	20.8723	18.5927	19.5861	17.6335	18.0585	19.046
R306_R307	putative protein phosphatase 2C	33535	-1.35002	1	18.4894	19.3662	18.4272	20.4728	19.1835	20.6765
L479	putative pyrophosphohydrolase	28817	0.208412	0.596702	22.1382	21.67	22.1851	21.9251	21.6136	21.8293
R458	putative translation initiation factor 4a	59563	0.169332	0.833444	20.3231	20.2681	20.9714	20.4207	21.0092	19.6246
AccaoMp13	similar to NuoG of E. coli%2C Swiss-Prot Accession Number P33602	8246	0.614477	0.310452	22.708	23.289	22.4498	21.648	22.9796	21.9757
R362	thioredoxin domain-containing protein	39473	1.07522	0.178329	22.3718	22.0341	22.7533	21.9816	20.6183	21.3336
R548	thioredoxin-like protein	15204	0.999009	0.0453369	20.343	21.1834	20.4933	19.2603	19.2838	20.4787
L780	uncharacterized dTDP-4-dehydrorhamnose reductase domain protein	32906	0.924082	0.0822843	21.5548	21.3925	21.3773	19.9001	20.9579	20.6943
L373	uncharacterized glycosyltransferase	29928	2.7153	0.0142558	21.7718	17.0716	19.7363	16.7672	16.8856	16.781
R559	uncharacterized HTH-type transcriptional regulator	26345	0.994092	0.163698	23.0251	22.8294	22.7023	22.6874	19.8026	23.0845
L323	uncharacterized myristoylated membrane protein	29397	2.09047	0.145188	25.4095	24.0764	24.3348	23.3848	21.8102	22.3543
[truncated: 1 more rows]

## Sheet: L410-HA IP-MS 
accession	protein name	mol. weight (Da)	L410 vs WT3		log2(filtered, normalized and imputed abundances)
[truncated: 867 more rows]

[truncated: 2 more sheets: R721-HA IP-MS, L274-HA IP-MS]
