# Supplementary material for: Elucidating the protein interaction network of one of the largest icosahedral capsids in the virosphere
Source: EMBO J. 2026 Apr 10;45(10):3514–39. doi: 10.1038/s44318-026-00770-8 (PMC13186993; doi:10.1038/s44318-026-00770-8)
Supplement: Supplementary file 7 — Dataset EV2 [file 44318_2026_770_MOESM7_ESM.xlsx]

## Sheet: Legend
Dataset EV2: Co-IP partners GO enrichment results

## Sheet: Tab1 (Virus)
subnetwork	Co-IP bait	GO	NS	enrichment	name	ratio_in_study	ratio_in_pop	p_uncorrected	depth	study_count	p_bonferroni	p_sidak	p_holm	p_fdr_bh	study_items
VM	L323	.GO:0110165	CC	e	cellular anatomical entity	15/35	78/979	7.95184e-09	1	15	3.73737e-07	3.64512e-07	3.73737e-07	2.28578e-07	L288, L309b, L309c, L323, L330, L373, L416, L448, L701, L775, R305, R443, R486, R489, R513
VM	L323	..GO:0016020	CC	e	membrane	13/35	56/979	9.72673e-09	2	13	4.57156e-07	4.45873e-07	4.4743e-07	2.28578e-07	L288, L309b, L309c, L323, L330, L373, L416, L448, L701, R305, R443, R489, R513
VM	L323	GO:0005575	CC	e	cellular_component	15/35	88/979	4.68695e-08	0	15	2.20287e-06	2.1485e-06	2.10913e-06	7.34289e-07	L288, L309b, L309c, L323, L330, L373, L416, L448, L701, L775, R305, R443, R486, R489, R513

## Sheet: Tab2 (Host)
subnetwork	Co-IP bait	GO	NS	enrichment	name	ratio_in_study	ratio_in_pop	p_uncorrected	depth	study_count	p_bonferroni	p_sidak	p_holm	p_fdr_bh	study_items
NVF	L274	...GO:0045454	BP	e	cell redox homeostasis	12/59	66/17621	2.58777e-18	3	12	4.48978e-15	4.37664e-15	4.48978e-15	4.48978e-15	BAESF_00169.mRNA.1, BAESF_00186.mRNA.1, BAESF_01630.mRNA.1, BAESF_03263.mRNA.1, BAESF_05511.mRNA.1, BAESF_05824.mRNA.2, BAESF_08613.mRNA.1, BAESF_08616.mRNA.1, BAESF_08793.mRNA.1, BAESF_11139.mRNA.1, BAESF_11167.mRNA.1, BAESF_14366.mRNA.1
NVF	L274	..GO:0019725	BP	e	cellular homeostasis	12/59	71/17621	6.64724e-18	2	12	1.1533e-14	1.12423e-14	1.15263e-14	5.76648e-15	BAESF_00169.mRNA.1, BAESF_00186.mRNA.1, BAESF_01630.mRNA.1, BAESF_03263.mRNA.1, BAESF_05511.mRNA.1, BAESF_05824.mRNA.2, BAESF_08613.mRNA.1, BAESF_08616.mRNA.1, BAESF_08793.mRNA.1, BAESF_11139.mRNA.1, BAESF_11167.mRNA.1, BAESF_14366.mRNA.1
NVF	L274	.GO:0042592	BP	e	homeostatic process	12/59	74/17621	1.13093e-17	1	12	1.96216e-14	1.91271e-14	1.9599e-14	6.54053e-15	BAESF_00169.mRNA.1, BAESF_00186.mRNA.1, BAESF_01630.mRNA.1, BAESF_03263.mRNA.1, BAESF_05511.mRNA.1, BAESF_05824.mRNA.2, BAESF_08613.mRNA.1, BAESF_08616.mRNA.1, BAESF_08793.mRNA.1, BAESF_11139.mRNA.1, BAESF_11167.mRNA.1, BAESF_14366.mRNA.1
NVF	L274	..GO:0006457	BP	e	protein folding	6/59	58/17621	3.83855e-08	2	6	6.65988e-05	6.49205e-05	6.64836e-05	1.66497e-05	BAESF_01359.mRNA.1, BAESF_06338.mRNA.1, BAESF_10160.mRNA.1, BAESF_12345.mRNA.1, BAESF_14943.mRNA.1, BAESF_15253.mRNA.1
NVF	L274	.....GO:0005783	CC	e	endoplasmic reticulum	7/59	26/17621	2.04375e-12	5	7	7.54145e-10	7.35181e-10	7.54145e-10	7.54145e-10	BAESF_00169.mRNA.1, BAESF_03472.mRNA.1, BAESF_05685.mRNA.1, BAESF_08613.mRNA.1, BAESF_08616.mRNA.1, BAESF_10413.mRNA.1, BAESF_15253.mRNA.1
NVF	L274	...GO:0016667	MF	e	oxidoreductase activity, acting on a sulfur group of donors	6/59	39/17621	3.24972e-09	3	6	4.04916e-06	3.94714e-06	4.04916e-06	4.04916e-06	BAESF_00682.mRNA.1, BAESF_01630.mRNA.1, BAESF_03472.mRNA.1, BAESF_04641.mRNA.1, BAESF_05824.mRNA.2, BAESF_11167.mRNA.1
NVF	L274	..GO:0016853	MF	e	isomerase activity	7/59	91/17621	2.12544e-08	2	7	2.6483e-05	2.58158e-05	2.64618e-05	1.32415e-05	BAESF_00169.mRNA.1, BAESF_03472.mRNA.1, BAESF_08613.mRNA.1, BAESF_08616.mRNA.1, BAESF_08793.mRNA.1, BAESF_10160.mRNA.1, BAESF_12345.mRNA.1
NVF	L274	....GO:0016671	MF	e	oxidoreductase activity, acting on a sulfur group of donors, disulfide as acceptor	3/59	5/17621	3.54866e-07	4	3	0.000442163	0.000431023	0.000441453	0.000147388	BAESF_00682.mRNA.1, BAESF_03472.mRNA.1, BAESF_04641.mRNA.1
NVF	R252	..GO:0006457	BP	e	protein folding	6/123	58/17621	3.07849e-06	2	6	0.00534117	0.00520658	0.00534117	0.00534117	BAESF_00619.mRNA.1, BAESF_01394.mRNA.1, BAESF_06338.mRNA.1, BAESF_09472.mRNA.1, BAESF_09824.mRNA.1, BAESF_09946.mRNA.1
NVF	R252	..GO:0005852	CC	e	eukaryotic translation initiation factor 3 complex	4/123	13/17621	1.53957e-06	2	4	0.000568101	0.000553816	0.000568101	0.000568101	BAESF_04802.mRNA.1, BAESF_10873.mRNA.1, BAESF_11219.mRNA.1, BAESF_11776.mRNA.1
NVF	R252	...GO:0048500	CC	e	signal recognition particle	1/123	7/17621	0.0478587	3	1	1	1	1	0.882994	BAESF_13064.mRNA.1
NVF	R252	..GO:0090079	MF	e	translation regulator activity, nucleic acid binding	10/123	67/17621	3.35988e-11	4	10	4.18641e-08	4.08094e-08	4.18641e-08	1.39547e-08	BAESF_00104.mRNA.1, BAESF_02205.mRNA.1, BAESF_02337.mRNA.1, BAESF_02624.mRNA.1, BAESF_03277.mRNA.1, BAESF_04802.mRNA.1, BAESF_10873.mRNA.1, BAESF_10897.mRNA.1, BAESF_11219.mRNA.1, BAESF_11776.mRNA.1
NVF	R252	...GO:0008135	MF	e	translation factor activity, RNA binding	10/123	67/17621	3.35988e-11	5	10	4.18641e-08	4.08094e-08	4.18641e-08	1.39547e-08	BAESF_00104.mRNA.1, BAESF_02205.mRNA.1, BAESF_02337.mRNA.1, BAESF_02624.mRNA.1, BAESF_03277.mRNA.1, BAESF_04802.mRNA.1, BAESF_10873.mRNA.1, BAESF_10897.mRNA.1, BAESF_11219.mRNA.1, BAESF_11776.mRNA.1
NVF	R252	.GO:0045182	MF	e	translation regulator activity	10/123	67/17621	3.35988e-11	1	10	4.18641e-08	4.08094e-08	4.18641e-08	1.39547e-08	BAESF_00104.mRNA.1, BAESF_02205.mRNA.1, BAESF_02337.mRNA.1, BAESF_02624.mRNA.1, BAESF_03277.mRNA.1, BAESF_04802.mRNA.1, BAESF_10873.mRNA.1, BAESF_10897.mRNA.1, BAESF_11219.mRNA.1, BAESF_11776.mRNA.1
NVF	R252	....GO:0003743	MF	e	translation initiation factor activity	8/123	36/17621	1.15044e-10	6	8	1.43345e-07	1.39734e-07	1.43e-07	3.58362e-08	BAESF_02205.mRNA.1, BAESF_02624.mRNA.1, BAESF_03277.mRNA.1, BAESF_04802.mRNA.1, BAESF_10873.mRNA.1, BAESF_10897.mRNA.1, BAESF_11219.mRNA.1, BAESF_11776.mRNA.1
NVF	R252	.GO:0005488	MF	e	binding	78/123	6642/17621	9.81308e-09	1	78	1.22271e-05	1.1919e-05	1.21878e-05	2.44542e-06	BAESF_00044.mRNA.1, BAESF_00104.mRNA.1, BAESF_00307.mRNA.1, BAESF_00619.mRNA.1, BAESF_00937.mRNA.1, BAESF_01414.mRNA.1, BAESF_02205.mRNA.1, BAESF_02337.mRNA.1, BAESF_02395.mRNA.1, BAESF_02624.mRNA.1, BAESF_02722.mRNA.1, BAESF_03072.mRNA.1, BAESF_03171.mRNA.1, BAESF_03183.mRNA.1, BAESF_03184.mRNA.1, BAESF_03277.mRNA.1, BAESF_03652.mRNA.1, BAESF_03961.mRNA.1, BAESF_04499.mRNA.1, BAESF_04600.mRNA.1,…
NVF	R252	..GO:0097159	MF	e	organic cyclic compound binding	45/123	3043/17621	2.45882e-07	2	45	0.000306369	0.000298651	0.00030514	5.10615e-05	BAESF_00104.mRNA.1, BAESF_00619.mRNA.1, BAESF_00937.mRNA.1, BAESF_02205.mRNA.1, BAESF_02337.mRNA.1, BAESF_02395.mRNA.1, BAESF_02624.mRNA.1, BAESF_03072.mRNA.1, BAESF_03171.mRNA.1, BAESF_03277.mRNA.1, BAESF_04600.mRNA.1, BAESF_04802.mRNA.1, BAESF_05327.mRNA.1, BAESF_06190.mRNA.1, BAESF_06338.mRNA.1, BAESF_06637.mRNA.1, BAESF_06744.mRNA.1, BAESF_06994.mRNA.1, BAESF_07558.mRNA.1, BAESF_07614.mRNA.1,…
NVF	R252	...GO:0003676	MF	e	nucleic acid binding	25/123	1194/17621	6.18007e-07	3	25	0.000770037	0.000750637	0.000766329	0.000110005	BAESF_00104.mRNA.1, BAESF_00937.mRNA.1, BAESF_02205.mRNA.1, BAESF_02337.mRNA.1, BAESF_02624.mRNA.1, BAESF_03072.mRNA.1, BAESF_03277.mRNA.1, BAESF_04802.mRNA.1, BAESF_06744.mRNA.1, BAESF_06994.mRNA.1, BAESF_07884.mRNA.1, BAESF_08099.mRNA.1, BAESF_10514.mRNA.1, BAESF_10833.mRNA.1, BAESF_10873.mRNA.1, BAESF_10897.mRNA.1, BAESF_11219.mRNA.1, BAESF_11471.mRNA.1, BAESF_11776.mRNA.1, BAESF_12090.mRNA.1,…
NVF	R252	GO:0003674	MF	e	molecular_function	90/123	9361/17621	6.80841e-06	0	90	0.00848328	0.00826956	0.00843562	0.00106041	BAESF_00044.mRNA.1, BAESF_00104.mRNA.1, BAESF_00307.mRNA.1, BAESF_00619.mRNA.1, BAESF_00937.mRNA.1, BAESF_01394.mRNA.1, BAESF_01414.mRNA.1, BAESF_01537.mRNA.1, BAESF_02205.mRNA.1, BAESF_02337.mRNA.1, BAESF_02395.mRNA.1, BAESF_02624.mRNA.1, BAESF_02722.mRNA.1, BAESF_03072.mRNA.1, BAESF_03171.mRNA.1, BAESF_03183.mRNA.1, BAESF_03184.mRNA.1, BAESF_03277.mRNA.1, BAESF_03652.mRNA.1, BAESF_03961.mRNA.1,…
NVF	R561	....GO:0006412	BP	e	translation	16/66	121/17621	5.62996e-21	7	16	9.76798e-18	9.52184e-18	9.76798e-18	9.76798e-18	BAESF_00709.mRNA.1, BAESF_00765.mRNA.1, BAESF_02725.mRNA.1, BAESF_03899.mRNA.1, BAESF_04159.mRNA.1, BAESF_05808.mRNA.1, BAESF_05982.mRNA.1, BAESF_06317.mRNA.1, BAESF_06607.mRNA.1, BAESF_08783.mRNA.1, BAESF_10396.mRNA.1, BAESF_11447.mRNA.1, BAESF_11488.mRNA.1, BAESF_12142.mRNA.1, BAESF_14831.mRNA.1, BAESF_15386.mRNA.1
NVF	R561	.....GO:0043043	BP	e	peptide biosynthetic process	16/66	127/17621	1.26477e-20	6	16	2.19438e-17	2.13909e-17	2.19312e-17	1.09719e-17	BAESF_00709.mRNA.1, BAESF_00765.mRNA.1, BAESF_02725.mRNA.1, BAESF_03899.mRNA.1, BAESF_04159.mRNA.1, BAESF_05808.mRNA.1, BAESF_05982.mRNA.1, BAESF_06317.mRNA.1, BAESF_06607.mRNA.1, BAESF_08783.mRNA.1, BAESF_10396.mRNA.1, BAESF_11447.mRNA.1, BAESF_11488.mRNA.1, BAESF_12142.mRNA.1, BAESF_14831.mRNA.1, BAESF_15386.mRNA.1
NVF	R561	....GO:0043604	BP	e	amide biosynthetic process	16/66	138/17621	5.0336e-20	5	16	8.7333e-17	8.51322e-17	8.72323e-17	2.77075e-17	BAESF_00709.mRNA.1, BAESF_00765.mRNA.1, BAESF_02725.mRNA.1, BAESF_03899.mRNA.1, BAESF_04159.mRNA.1, BAESF_05808.mRNA.1, BAESF_05982.mRNA.1, BAESF_06317.mRNA.1, BAESF_06607.mRNA.1, BAESF_08783.mRNA.1, BAESF_10396.mRNA.1, BAESF_11447.mRNA.1, BAESF_11488.mRNA.1, BAESF_12142.mRNA.1, BAESF_14831.mRNA.1, BAESF_15386.mRNA.1
NVF	R561	....GO:0006518	BP	e	peptide metabolic process	16/66	140/17621	6.38789e-20	4	16	1.1083e-16	1.08037e-16	1.10638e-16	2.77075e-17	BAESF_00709.mRNA.1, BAESF_00765.mRNA.1, BAESF_02725.mRNA.1, BAESF_03899.mRNA.1, BAESF_04159.mRNA.1, BAESF_05808.mRNA.1, BAESF_05982.mRNA.1, BAESF_06317.mRNA.1, BAESF_06607.mRNA.1, BAESF_08783.mRNA.1, BAESF_10396.mRNA.1, BAESF_11447.mRNA.1, BAESF_11488.mRNA.1, BAESF_12142.mRNA.1, BAESF_14831.mRNA.1, BAESF_15386.mRNA.1
NVF	R561	...GO:0043603	BP	e	amide metabolic process	16/66	164/17621	8.61508e-19	3	16	1.49472e-15	1.45705e-15	1.49127e-15	2.98943e-16	BAESF_00709.mRNA.1, BAESF_00765.mRNA.1, BAESF_02725.mRNA.1, BAESF_03899.mRNA.1, BAESF_04159.mRNA.1, BAESF_05808.mRNA.1, BAESF_05982.mRNA.1, BAESF_06317.mRNA.1, BAESF_06607.mRNA.1, BAESF_08783.mRNA.1, BAESF_10396.mRNA.1, BAESF_11447.mRNA.1, BAESF_11488.mRNA.1, BAESF_12142.mRNA.1, BAESF_14831.mRNA.1, BAESF_15386.mRNA.1
NVF	R561	....GO:0009059	BP	e	macromolecule biosynthetic process	16/66	253/17621	9.14757e-16	4	16	1.5871e-12	1.54711e-12	1.58253e-12	2.64517e-13	BAESF_00709.mRNA.1, BAESF_00765.mRNA.1, BAESF_02725.mRNA.1, BAESF_03899.mRNA.1, BAESF_04159.mRNA.1, BAESF_05808.mRNA.1, BAESF_05982.mRNA.1, BAESF_06317.mRNA.1, BAESF_06607.mRNA.1, BAESF_08783.mRNA.1, BAESF_10396.mRNA.1, BAESF_11447.mRNA.1, BAESF_11488.mRNA.1, BAESF_12142.mRNA.1, BAESF_14831.mRNA.1, BAESF_15386.mRNA.1
NVF	R561	....GO:1901566	BP	e	organonitrogen compound biosynthetic process	17/66	340/17621	5.10627e-15	4	17	8.85939e-12	8.63613e-12	8.82875e-12	1.26563e-12	BAESF_00709.mRNA.1, BAESF_00765.mRNA.1, BAESF_02725.mRNA.1, BAESF_02931.mRNA.1, BAESF_03899.mRNA.1, BAESF_04159.mRNA.1, BAESF_05808.mRNA.1, BAESF_05982.mRNA.1, BAESF_06317.mRNA.1, BAESF_06607.mRNA.1, BAESF_08783.mRNA.1, BAESF_10396.mRNA.1, BAESF_11447.mRNA.1, BAESF_11488.mRNA.1, BAESF_12142.mRNA.1, BAESF_14831.mRNA.1, BAESF_15386.mRNA.1
NVF	R561	....GO:0044271	BP	e	cellular nitrogen compound biosynthetic process	17/66	494/17621	2.20152e-12	4	17	3.81963e-09	3.72338e-09	3.80422e-09	4.77454e-10	BAESF_00709.mRNA.1, BAESF_00765.mRNA.1, BAESF_02725.mRNA.1, BAESF_02931.mRNA.1, BAESF_03899.mRNA.1, BAESF_04159.mRNA.1, BAESF_05808.mRNA.1, BAESF_05982.mRNA.1, BAESF_06317.mRNA.1, BAESF_06607.mRNA.1, BAESF_08783.mRNA.1, BAESF_10396.mRNA.1, BAESF_11447.mRNA.1, BAESF_11488.mRNA.1, BAESF_12142.mRNA.1, BAESF_14831.mRNA.1, BAESF_15386.mRNA.1
NVF	R561	...GO:0044249	BP	e	cellular biosynthetic process	18/66	685/17621	3.92985e-11	3	18	6.81829e-08	6.64648e-08	6.78685e-08	7.57588e-09	BAESF_00709.mRNA.1, BAESF_00765.mRNA.1, BAESF_02725.mRNA.1, BAESF_02931.mRNA.1, BAESF_03899.mRNA.1, BAESF_04159.mRNA.1, BAESF_05808.mRNA.1, BAESF_05982.mRNA.1, BAESF_06317.mRNA.1, BAESF_06607.mRNA.1, BAESF_08783.mRNA.1, BAESF_09043.mRNA.1, BAESF_10396.mRNA.1, BAESF_11447.mRNA.1, BAESF_11488.mRNA.1, BAESF_12142.mRNA.1, BAESF_14831.mRNA.1, BAESF_15386.mRNA.1
NVF	R561	...GO:1901576	BP	e	organic substance biosynthetic process	18/66	735/17621	1.24113e-10	3	18	2.15337e-07	2.09911e-07	2.1422e-07	2.15337e-08	BAESF_00709.mRNA.1, BAESF_00765.mRNA.1, BAESF_02725.mRNA.1, BAESF_02931.mRNA.1, BAESF_03899.mRNA.1, BAESF_04159.mRNA.1, BAESF_05808.mRNA.1, BAESF_05982.mRNA.1, BAESF_06317.mRNA.1, BAESF_06607.mRNA.1, BAESF_08783.mRNA.1, BAESF_09043.mRNA.1, BAESF_10396.mRNA.1, BAESF_11447.mRNA.1, BAESF_11488.mRNA.1, BAESF_12142.mRNA.1, BAESF_14831.mRNA.1, BAESF_15386.mRNA.1
NVF	R561	..GO:0009058	BP	e	biosynthetic process	18/66	789/17621	3.90406e-10	2	18	6.77355e-07	6.60286e-07	6.73451e-07	6.15777e-08	BAESF_00709.mRNA.1, BAESF_00765.mRNA.1, BAESF_02725.mRNA.1, BAESF_02931.mRNA.1, BAESF_03899.mRNA.1, BAESF_04159.mRNA.1, BAESF_05808.mRNA.1, BAESF_05982.mRNA.1, BAESF_06317.mRNA.1, BAESF_06607.mRNA.1, BAESF_08783.mRNA.1, BAESF_09043.mRNA.1, BAESF_10396.mRNA.1, BAESF_11447.mRNA.1, BAESF_11488.mRNA.1, BAESF_12142.mRNA.1, BAESF_14831.mRNA.1, BAESF_15386.mRNA.1
NVF	R561	...GO:0019538	BP	e	protein metabolic process	21/66	1354/17621	1.05223e-08	4	21	1.82562e-05	1.77962e-05	1.81405e-05	1.52135e-06	BAESF_00297.mRNA.1, BAESF_00709.mRNA.1, BAESF_00765.mRNA.1, BAESF_02356.mRNA.1, BAESF_02725.mRNA.1, BAESF_02870.mRNA.1, BAESF_03635.mRNA.1, BAESF_03899.mRNA.1, BAESF_04159.mRNA.1, BAESF_05808.mRNA.1, BAESF_05982.mRNA.1, BAESF_06317.mRNA.1, BAESF_06607.mRNA.1, BAESF_08026.mRNA.1, BAESF_08783.mRNA.1, BAESF_10396.mRNA.1, BAESF_11447.mRNA.1, BAESF_11488.mRNA.1, BAESF_12142.mRNA.1, BAESF_14831.mRNA.1,…
NVF	R561	...GO:1901564	BP	e	organonitrogen compound metabolic process	23/66	1709/17621	2.42885e-08	3	23	4.21406e-05	4.10787e-05	4.18491e-05	3.24158e-06	BAESF_00297.mRNA.1, BAESF_00709.mRNA.1, BAESF_00765.mRNA.1, BAESF_02356.mRNA.1, BAESF_02725.mRNA.1, BAESF_02870.mRNA.1, BAESF_02931.mRNA.1, BAESF_03635.mRNA.1, BAESF_03899.mRNA.1, BAESF_04159.mRNA.1, BAESF_05808.mRNA.1, BAESF_05982.mRNA.1, BAESF_06317.mRNA.1, BAESF_06607.mRNA.1, BAESF_08026.mRNA.1, BAESF_08783.mRNA.1, BAESF_10396.mRNA.1, BAESF_11397.mRNA.1, BAESF_11447.mRNA.1, BAESF_11488.mRNA.1,…
NVF	R561	...GO:0034641	BP	e	cellular nitrogen compound metabolic process	19/66	1194/17621	4.31741e-08	3	19	7.4907e-05	7.30194e-05	7.43458e-05	5.3505e-06	BAESF_00709.mRNA.1, BAESF_00765.mRNA.1, BAESF_02725.mRNA.1, BAESF_02931.mRNA.1, BAESF_03135.mRNA.1, BAESF_03899.mRNA.1, BAESF_04159.mRNA.1, BAESF_05808.mRNA.1, BAESF_05982.mRNA.1, BAESF_06317.mRNA.1, BAESF_06607.mRNA.1, BAESF_08783.mRNA.1, BAESF_10396.mRNA.1, BAESF_11397.mRNA.1, BAESF_11447.mRNA.1, BAESF_11488.mRNA.1, BAESF_12142.mRNA.1, BAESF_14831.mRNA.1, BAESF_15386.mRNA.1
NVF	R561	..GO:0044237	BP	e	cellular metabolic process	24/66	2373/17621	2.31579e-06	2	24	0.00401789	0.00391664	0.00398547	0.000267859	BAESF_00709.mRNA.1, BAESF_00765.mRNA.1, BAESF_02725.mRNA.1, BAESF_02931.mRNA.1, BAESF_03135.mRNA.1, BAESF_03635.mRNA.1, BAESF_03899.mRNA.1, BAESF_04159.mRNA.1, BAESF_05808.mRNA.1, BAESF_05982.mRNA.1, BAESF_06317.mRNA.1, BAESF_06607.mRNA.1, BAESF_07417.mRNA.1, BAESF_07825.mRNA.1, BAESF_08783.mRNA.1, BAESF_09043.mRNA.1, BAESF_10396.mRNA.1, BAESF_11397.mRNA.1, BAESF_11447.mRNA.1, BAESF_11488.mRNA.1,…
NVF	R561	...GO:0043170	BP	e	macromolecule metabolic process	22/66	2083/17621	3.61174e-06	3	22	0.00626637	0.00610846	0.00621219	0.000391648	BAESF_00297.mRNA.1, BAESF_00709.mRNA.1, BAESF_00765.mRNA.1, BAESF_02356.mRNA.1, BAESF_02725.mRNA.1, BAESF_02870.mRNA.1, BAESF_03135.mRNA.1, BAESF_03635.mRNA.1, BAESF_03899.mRNA.1, BAESF_04159.mRNA.1, BAESF_05808.mRNA.1, BAESF_05982.mRNA.1, BAESF_06317.mRNA.1, BAESF_06607.mRNA.1, BAESF_08026.mRNA.1, BAESF_08783.mRNA.1, BAESF_10396.mRNA.1, BAESF_11447.mRNA.1, BAESF_11488.mRNA.1, BAESF_12142.mRNA.1,…
NVF	R561	..GO:0006807	BP	e	nitrogen compound metabolic process	24/66	2458/17621	4.33782e-06	2	24	0.00752611	0.00733646	0.00745671	0.000442713	BAESF_00297.mRNA.1, BAESF_00709.mRNA.1, BAESF_00765.mRNA.1, BAESF_02356.mRNA.1, BAESF_02725.mRNA.1, BAESF_02870.mRNA.1, BAESF_02931.mRNA.1, BAESF_03135.mRNA.1, BAESF_03635.mRNA.1, BAESF_03899.mRNA.1, BAESF_04159.mRNA.1, BAESF_05808.mRNA.1, BAESF_05982.mRNA.1, BAESF_06317.mRNA.1, BAESF_06607.mRNA.1, BAESF_08026.mRNA.1, BAESF_08783.mRNA.1, BAESF_10396.mRNA.1, BAESF_11397.mRNA.1, BAESF_11447.mRNA.1,…
NVF	R561	.....GO:0005840	CC	e	ribosome	14/66	111/17621	3.91942e-18	5	14	1.44627e-15	1.4099e-15	1.44627e-15	1.44627e-15	BAESF_00709.mRNA.1, BAESF_00765.mRNA.1, BAESF_02725.mRNA.1, BAESF_03899.mRNA.1, BAESF_04159.mRNA.1, BAESF_05808.mRNA.1, BAESF_05982.mRNA.1, BAESF_06317.mRNA.1, BAESF_06607.mRNA.1, BAESF_10396.mRNA.1, BAESF_11447.mRNA.1, BAESF_11488.mRNA.1, BAESF_12142.mRNA.1, BAESF_14831.mRNA.1
NVF	R561	...GO:0043228	CC	e	non-membrane-bounded organelle	15/66	191/17621	3.18195e-16	3	15	1.17414e-13	1.14462e-13	1.17096e-13	3.9138e-14	BAESF_00709.mRNA.1, BAESF_00765.mRNA.1, BAESF_02725.mRNA.1, BAESF_03899.mRNA.1, BAESF_04159.mRNA.1, BAESF_05808.mRNA.1, BAESF_05982.mRNA.1, BAESF_06317.mRNA.1, BAESF_06607.mRNA.1, BAESF_08830.mRNA.1, BAESF_10396.mRNA.1, BAESF_11447.mRNA.1, BAESF_11488.mRNA.1, BAESF_12142.mRNA.1, BAESF_14831.mRNA.1
NVF	R561	....GO:0043232	CC	e	intracellular non-membrane-bounded organelle	15/66	191/17621	3.18195e-16	4	15	1.17414e-13	1.14462e-13	1.17096e-13	3.9138e-14	BAESF_00709.mRNA.1, BAESF_00765.mRNA.1, BAESF_02725.mRNA.1, BAESF_03899.mRNA.1, BAESF_04159.mRNA.1, BAESF_05808.mRNA.1, BAESF_05982.mRNA.1, BAESF_06317.mRNA.1, BAESF_06607.mRNA.1, BAESF_08830.mRNA.1, BAESF_10396.mRNA.1, BAESF_11447.mRNA.1, BAESF_11488.mRNA.1, BAESF_12142.mRNA.1, BAESF_14831.mRNA.1
NVF	R561	..GO:0005622	CC	e	intracellular anatomical structure	13/66	196/17621	3.26342e-13	2	13	1.2042e-10	1.17392e-10	1.19441e-10	3.0105e-11	BAESF_00709.mRNA.1, BAESF_02725.mRNA.1, BAESF_03899.mRNA.1, BAESF_04159.mRNA.1, BAESF_05494.mRNA.1, BAESF_05982.mRNA.1, BAESF_06317.mRNA.1, BAESF_06607.mRNA.1, BAESF_10396.mRNA.1, BAESF_11488.mRNA.1, BAESF_12142.mRNA.1, BAESF_14831.mRNA.1, BAESF_15386.mRNA.1
NVF	R561	...GO:0044391	CC	e	ribosomal subunit	6/66	19/17621	5.71296e-11	3	6	2.10808e-08	2.05507e-08	2.08523e-08	4.21616e-09	BAESF_02725.mRNA.1, BAESF_04159.mRNA.1, BAESF_06607.mRNA.1, BAESF_08783.mRNA.1, BAESF_11447.mRNA.1, BAESF_15386.mRNA.1
NVF	R561	...GO:0043229	CC	e	intracellular organelle	16/66	568/17621	2.11887e-10	3	16	7.81865e-08	7.62204e-08	7.7127e-08	1.11695e-08	BAESF_00709.mRNA.1, BAESF_00765.mRNA.1, BAESF_02724.mRNA.1, BAESF_02725.mRNA.1, BAESF_03899.mRNA.1, BAESF_04159.mRNA.1, BAESF_05808.mRNA.1, BAESF_05982.mRNA.1, BAESF_06317.mRNA.1, BAESF_06607.mRNA.1, BAESF_08830.mRNA.1, BAESF_10396.mRNA.1, BAESF_11447.mRNA.1, BAESF_11488.mRNA.1, BAESF_12142.mRNA.1, BAESF_14831.mRNA.1
NVF	R561	..GO:0043226	CC	e	organelle	16/66	568/17621	2.11887e-10	2	16	7.81865e-08	7.62204e-08	7.7127e-08	1.11695e-08	BAESF_00709.mRNA.1, BAESF_00765.mRNA.1, BAESF_02724.mRNA.1, BAESF_02725.mRNA.1, BAESF_03899.mRNA.1, BAESF_04159.mRNA.1, BAESF_05808.mRNA.1, BAESF_05982.mRNA.1, BAESF_06317.mRNA.1, BAESF_06607.mRNA.1, BAESF_08830.mRNA.1, BAESF_10396.mRNA.1, BAESF_11447.mRNA.1, BAESF_11488.mRNA.1, BAESF_12142.mRNA.1, BAESF_14831.mRNA.1
NVF	R561	GO:0005575	CC	e	cellular_component	28/66	2299/17621	3.2672e-09	0	28	1.2056e-06	1.17528e-06	1.18273e-06	1.50699e-07	BAESF_00115.mRNA.1, BAESF_00709.mRNA.1, BAESF_00765.mRNA.1, BAESF_02724.mRNA.1, BAESF_02725.mRNA.1, BAESF_03899.mRNA.1, BAESF_04159.mRNA.1, BAESF_04427.mRNA.1, BAESF_05494.mRNA.1, BAESF_05808.mRNA.1, BAESF_05982.mRNA.1, BAESF_06317.mRNA.1, BAESF_06607.mRNA.1, BAESF_07825.mRNA.1, BAESF_07951.mRNA.1, BAESF_07993.mRNA.1, BAESF_08209.mRNA.1, BAESF_08783.mRNA.1, BAESF_08830.mRNA.1, BAESF_10396.mRNA.1,…
NVF	R561	.GO:0032991	CC	e	protein-containing complex	14/66	611/17621	4.58926e-08	1	14	1.69344e-05	1.65085e-05	1.65672e-05	1.88159e-06	BAESF_00115.mRNA.1, BAESF_02724.mRNA.1, BAESF_02725.mRNA.1, BAESF_04159.mRNA.1, BAESF_06607.mRNA.1, BAESF_07951.mRNA.1, BAESF_07993.mRNA.1, BAESF_08783.mRNA.1, BAESF_08830.mRNA.1, BAESF_11219.mRNA.1, BAESF_11447.mRNA.1, BAESF_11776.mRNA.1, BAESF_12967.mRNA.1, BAESF_15386.mRNA.1
NVF	R561	.GO:0110165	CC	e	cellular anatomical entity	23/66	1822/17621	8.00053e-08	1	23	2.9522e-05	2.87796e-05	2.88019e-05	2.9522e-06	BAESF_00709.mRNA.1, BAESF_00765.mRNA.1, BAESF_02724.mRNA.1, BAESF_02725.mRNA.1, BAESF_03899.mRNA.1, BAESF_04159.mRNA.1, BAESF_04427.mRNA.1, BAESF_05494.mRNA.1, BAESF_05808.mRNA.1, BAESF_05982.mRNA.1, BAESF_06317.mRNA.1, BAESF_06607.mRNA.1, BAESF_07825.mRNA.1, BAESF_08209.mRNA.1, BAESF_08830.mRNA.1, BAESF_10396.mRNA.1, BAESF_11219.mRNA.1, BAESF_11447.mRNA.1, BAESF_11488.mRNA.1, BAESF_11776.mRNA.1,…
NVF	R561	..GO:0005852	CC	e	eukaryotic translation initiation factor 3 complex	4/66	13/17621	1.2511e-07	2	4	4.61656e-05	4.50048e-05	4.49145e-05	4.19688e-06	BAESF_07951.mRNA.1, BAESF_11219.mRNA.1, BAESF_11776.mRNA.1, BAESF_12967.mRNA.1
NVF	R561	..GO:1990904	CC	e	ribonucleoprotein complex	6/66	70/17621	2.37851e-07	2	6	8.7767e-05	8.556e-05	8.51506e-05	7.31391e-06	BAESF_02725.mRNA.1, BAESF_04159.mRNA.1, BAESF_06607.mRNA.1, BAESF_08783.mRNA.1, BAESF_11447.mRNA.1, BAESF_15386.mRNA.1
NVF	R561	....GO:0015935	CC	e	small ribosomal subunit	3/66	8/17621	2.77318e-06	4	3	0.0010233	0.00099757	0.000990024	7.87156e-05	BAESF_08783.mRNA.1, BAESF_11447.mRNA.1, BAESF_15386.mRNA.1
NVF	R561	....GO:0015934	CC	e	large ribosomal subunit	3/66	11/17621	8.10546e-06	4	3	0.00299091	0.0029157	0.00288554	0.000213637	BAESF_02725.mRNA.1, BAESF_04159.mRNA.1, BAESF_06607.mRNA.1
NVF	R561	..GO:0003735	MF	e	structural constituent of ribosome	16/66	119/17621	4.25694e-21	2	16	5.30414e-18	5.17051e-18	5.30414e-18	5.30414e-18	BAESF_00709.mRNA.1, BAESF_00765.mRNA.1, BAESF_02725.mRNA.1, BAESF_03899.mRNA.1, BAESF_04159.mRNA.1, BAESF_05808.mRNA.1, BAESF_05982.mRNA.1, BAESF_06317.mRNA.1, BAESF_06607.mRNA.1, BAESF_08783.mRNA.1, BAESF_10396.mRNA.1, BAESF_11447.mRNA.1, BAESF_11488.mRNA.1, BAESF_12142.mRNA.1, BAESF_14831.mRNA.1, BAESF_15386.mRNA.1
NVF	R561	.GO:0005198	MF	e	structural molecule activity	16/66	156/17621	3.79907e-19	1	16	4.73365e-16	4.61439e-16	4.72985e-16	2.36682e-16	BAESF_00709.mRNA.1, BAESF_00765.mRNA.1, BAESF_02725.mRNA.1, BAESF_03899.mRNA.1, BAESF_04159.mRNA.1, BAESF_05808.mRNA.1, BAESF_05982.mRNA.1, BAESF_06317.mRNA.1, BAESF_06607.mRNA.1, BAESF_08783.mRNA.1, BAESF_10396.mRNA.1, BAESF_11447.mRNA.1, BAESF_11488.mRNA.1, BAESF_12142.mRNA.1, BAESF_14831.mRNA.1, BAESF_15386.mRNA.1
NVF	R561	...GO:0003676	MF	e	nucleic acid binding	17/66	1194/17621	1.25606e-06	3	17	0.00156505	0.00152562	0.00156254	0.000521683	BAESF_00115.mRNA.1, BAESF_00588.mRNA.1, BAESF_01313.mRNA.1, BAESF_02724.mRNA.1, BAESF_03135.mRNA.1, BAESF_03257.mRNA.1, BAESF_03712.mRNA.1, BAESF_08783.mRNA.1, BAESF_10161.mRNA.1, BAESF_10696.mRNA.1, BAESF_11219.mRNA.1, BAESF_11447.mRNA.1, BAESF_11776.mRNA.1, BAESF_12185.mRNA.1, BAESF_12967.mRNA.1, BAESF_14388.mRNA.1, BAESF_15386.mRNA.1
NVF	R561	GO:0003674	MF	e	molecular_function	53/66	9361/17621	5.49183e-06	0	53	0.00684282	0.00667042	0.00682634	0.0017107	BAESF_00115.mRNA.1, BAESF_00297.mRNA.1, BAESF_00588.mRNA.1, BAESF_00709.mRNA.1, BAESF_00765.mRNA.1, BAESF_01313.mRNA.1, BAESF_02356.mRNA.1, BAESF_02724.mRNA.1, BAESF_02725.mRNA.1, BAESF_02870.mRNA.1, BAESF_02931.mRNA.1, BAESF_03135.mRNA.1, BAESF_03257.mRNA.1, BAESF_03333.mRNA.1, BAESF_03635.mRNA.1, BAESF_03712.mRNA.1, BAESF_03899.mRNA.1, BAESF_04159.mRNA.1, BAESF_04427.mRNA.1, BAESF_05640.mRNA.1,…
VM	L330	.....GO:0005783	CC	e	endoplasmic reticulum	3/11	26/17621	4.66861e-07	5	3	0.000172272	0.00016794	0.000172272	0.000172272	BAESF_00169.mRNA.1, BAESF_08613.mRNA.1, BAESF_15253.mRNA.1
