# Supplementary material for: Elucidating the protein interaction network of one of the largest icosahedral capsids in the virosphere
Source: EMBO J. 2026 Apr 10;45(10):3514–39. doi: 10.1038/s44318-026-00770-8 (PMC13186993; doi:10.1038/s44318-026-00770-8)
Supplement: Supplementary file 8 — Dataset EV3 [file 44318_2026_770_MOESM8_ESM.xlsx]

## Sheet: Legend
Dataset EV3: MS-based proteomic comparison of R443_WT-HA, R443_SXXC-HA and R443_CXXS-HA interactomes.
Three biological replicates were used for each condition.
	bait protein (columns A and B)
	protein differentially abundant between compared conditions (log2(fold change) ≥ 1 or ≤ -1, column D or F, and limma p-value < 0.01, column E or G)
	imputed value for partially missing value in the condition (columns H to P)
	imputed values for values totally missing in the condition (columns H to P)

## Sheet: Data
Dataset EV3: MS-based proteomic comparison of R443_WT-HA, R443_SXXC-HA and R443_CXXS-HA interactomes
accession	protein name	mol. weight (Da)	R443_WT vs R443_SXXC		R443_WT vs R443_CXXS		log2(filtered, normalized and imputed abundances)
			log2(Fold Change)	p-value	log2(Fold Change)	p-value	R443_WT-R1	R443_WT-R2	R443_WT-R3	R443_SXXC-R1	R443_SXXC-R2	R443_SXXC-R3	R443_CXXS-R1	R443_CXXS-R2	R443_CXXS-R3
R443	thioredoxin domain-containing protein	19438	0	1	0	1	31.0429	31.0429	31.0429	31.0429	31.0429	31.0429	31.0429	31.0429	31.0429
BAESF_03289.mRNA.1	60s acidic ribosomal protein P2	23316	-2.427	1	-3.445	0.00127	15.3356	16.1603	15.9351	17.0285	19.1626	18.5201	17.7719	19.7289	20.2662
BAESF_12142.mRNA.1	hypothetical protein	27470	0.2956	1	-2.595	0.01076	15.1987	17.1873	16.4316	14.8391	16.4694	16.6223	17.978	20.3739	18.252
BAESF_06346.mRNA.1	60S ribosomal protein L15-1	24374	-1.478	0.2233	-3.426	0.01223	18.0479	18.376	16.6273	16.3126	21.8539	19.3195	20.8439	21.3902	21.0942
BAESF_07862.mRNA.1	hypothetical protein	52456	-2.924	1	-2.388	0.01298	16.1259	16.4889	16.2819	17.9803	19.4908	20.1971	17.1218	19.4488	19.4891
BAESF_04287.mRNA.1	60S ribosomal protein L8	27789	-0.8519	0.3954	-2.598	0.02071	16.09	18.6346	18.1736	17.3126	19.3246	18.8167	19.2012	22.0547	19.4349
BAESF_00709.mRNA.1	hypothetical protein	27825	-1.281	0.3824	-3.751	0.02196	19.3068	22.1487	20.6186	18.5121	23.9837	23.4225	23.0441	26.4279	23.8565
BAESF_03899.mRNA.1	60S ribosomal protein L32	15714	-0.5034	1	-1.717	0.02322	16.2425	17.42	16.8999	16.809	17.5606	17.7029	17.8638	19.4878	18.3618
BAESF_00476.mRNA.1	30S ribosomal protein S11, chloroplastic	18302	-0.862	0.2211	-1.74	0.02379	15.8327	17.2884	16.613	16.9576	17.319	18.0436	17.7201	18.0692	19.1663
BAESF_00765.mRNA.1	60S ribosomal protein L4A	45018	0.01483	0.983	-1.739	0.02644	15.9918	17.6453	17.4003	16.272	17.7336	16.9874	18.2178	19.1843	18.8528
BAESF_02074.mRNA.1	hypothetical protein	80919	1.36	1	-1.621	0.02978	17.4478	17.2809	17.2808	14.8391	16.4694	16.6223	18.3665	19.2535	19.2516
BAESF_11497.mRNA.1	hypothetical protein	30401	1.371	0.08841	1.808	0.03138	19.4237	18.6123	18.7738	16.5721	17.6398	18.484	16.3754	16.6792	18.3312
BAESF_12996.mRNA.1	40S ribosomal protein S23	16156	-1.175	1	-2.394	0.03326	18.2026	18.398	16.0276	17.5043	19.6629	18.9847	18.2971	21.6645	19.8484
BAESF_08010.mRNA.1	hypothetical protein	29244	-0.4317	0.6708	-2.088	0.05832	17.0601	19.5103	18.7861	16.7171	19.6922	20.2425	19.6815	21.3156	20.6222
BAESF_06312.mRNA.1	hypothetical protein	24858	-0.06292	0.9155	-1.197	0.06313	17.0908	16.8964	16.9004	16.4158	17.4421	17.2185	18.4543	18.4096	17.6146
BAESF_09858.mRNA.1	40S ribosomal protein S3-1	24186	1.475	1	-1.453	0.06427	17.5414	18.2786	16.5352	14.8391	16.4694	16.6223	18.5278	18.8928	19.2945
BAESF_14886.mRNA.1	60S ribosomal protein L35	14547	-0.2072	0.7848	-1.513	0.06549	16.5013	16.6218	16.0686	16.1102	16.6786	17.0244	16.5209	17.869	19.3417
R252	hypothetical protein	28538	-0.2681	0.7838	-1.931	0.06768	22.4872	23.044	22.6987	22.5523	23.8558	22.626	23.3367	27.1682	23.5186
BAESF_04925.mRNA.1	60S ribosomal protein L18	20774	0.06768	1	-1.452	0.06908	17.5254	18.078	17.8493	16.6689	17.9799	18.6009	18.3178	20.3172	19.1735
R546	hypothetical protein	23850	-0.1308	0.8675	-1.517	0.07315	17.1362	17.2587	17.1576	16.9661	17.1687	17.8101	17.3432	20.3947	18.3651
BAESF_06607.mRNA.1	60S ribosomal protein L19	34158	-0.3586	0.6452	-1.486	0.07544	16.9429	18.8865	18.4675	18.237	19.2522	17.8833	18.8873	20.7001	19.1683
BAESF_10587.mRNA.1	40s ribosomal protein L44e	12744	-0.9232	1	-1.797	0.07751	18.0118	19.8674	18.7985	19.5093	20.6425	19.2955	19.3032	22.791	19.9742
BAESF_08826.mRNA.1	hypothetical protein	15165	-2.077	1	-2.212	0.08337	16.517	16.5406	16.1798	17.2866	18.5366	19.6456	15.4932	19.7854	20.5939
BAESF_00540.mRNA.1	ribosomal protein S14, S11	16149	0.4738	0.6241	-1.773	0.08572	18.0039	18.7882	18.4819	15.851	18.2779	19.7239	19.107	21.1809	20.3055
AccaoMp34	orf142%3B ymf19%3B function unknown	17408	0.06783	0.9268	1.35	0.08811	17.4627	17.6746	17.5947	15.9842	18.0646	18.4798	15.8346	16.0399	16.8078
BAESF_07572.mRNA.1	hypothetical protein	33586	2.27	0.01158	1.389	0.09155	21.859	20.6167	20.8125	18.7524	17.685	20.0412	20.1288	18.8213	20.1721
BAESF_15145.mRNA.1	60S ribosomal protein L23	14719	-0.02269	0.9769	-1.401	0.09436	17.8972	18.5237	18.1338	16.8333	18.8156	18.9739	18.415	20.4042	19.9386
BAESF_01913.mRNA.1	40S ribosomal protein S4	29880	0.08288	0.9005	-1.171	0.09784	17.5609	17.6748	17.1105	16.2328	17.938	17.9268	18.1476	18.9103	18.802
R418	nucleoside diphosphate kinase	15750	0.7128	0.4278	1.563	0.09837	19.316	19.6671	19.4192	17.6234	19.0625	19.5779	18.5436	15.973	19.1969
BAESF_06126.mRNA.1	40S ribosomal protein S26	14634	-0.682	0.5946	-2.133	0.1145	17.8108	20.3264	20.3759	17.542	21.4937	21.5235	19.8568	23.4358	21.6189
BAESF_01830.mRNA.1	translation elongation factor EF-1 alpha	49408	-0.3937	0.5589	-1.107	0.1181	19.731	18.583	20.3562	19.8637	19.986	20.0018	19.8768	21.1122	21.0021
BAESF_04159.mRNA.1	60S ribosomal protein L17	19867	-0.02574	0.9733	-1.265	0.1209	17.5323	18.0603	17.3474	15.9945	18.454	18.5686	18.4035	19.1564	19.1763
BAESF_15320.mRNA.1	ribosomal protein S30A	7518	-0.3009	0.7412	-1.48	0.124	17.2531	17.9742	18.0495	16.5246	19.0055	18.6494	17.5748	20.5442	19.5963
BAESF_08076.mRNA.1	hypothetical protein	18453	-0.2007	0.8211	-1.441	0.1243	17.1577	17.9637	17.3012	16.0424	17.9556	19.0265	18.2675	20.3294	18.1498
R710	hypothetical protein	21939	-0.4926	0.448	-1.032	0.1276	23.7128	23.7059	22.9613	24.883	23.0927	23.8823	24.5419	24.4673	24.4656
BAESF_00095.mRNA.1	hypothetical protein	19825	0.5115	0.473	-1.117	0.1328	17.3158	18.693	18.9028	17.0285	18.4068	17.9419	19.3012	18.8276	20.1334
BAESF_09594.mRNA.1	hypothetical protein	43901	-0.5178	0.5428	-1.329	0.1351	16.2854	17.1482	18.6315	16.6447	17.9134	19.0602	19.003	17.863	19.1875
BAESF_07187.mRNA.1	hypothetical protein	54683	-1.721	0.07492	-1.401	0.1376	16.0344	18.8503	18.7506	18.2696	20.5616	19.9677	18.9509	19.2142	19.6745
BAESF_00024.mRNA.1	hypothetical protein	59378	-1.777	0.02723	-1.105	0.1418	18.5801	19.2774	17.9123	19.5472	20.8128	20.7396	20.6884	18.916	19.4811
R435	hypothetical protein	47400	0.8315	0.2736	1.134	0.1443	19.4224	19.1213	18.9248	17.14	18.9206	18.9133	18.3831	16.9205	18.7634
BAESF_02860.mRNA.1	hypothetical protein	13823	0.5665	0.4258	1.076	0.1445	17.8947	18.623	19.1894	17.9289	18.6478	17.4309	17.071	16.8642	18.5442
BAESF_03380.mRNA.1	hypothetical protein	14882	-0.4834	0.5563	1.25	0.1448	17.5377	17.1242	17.7728	18.2722	19.1911	16.4217	15.4152	15.9906	17.2784
BAESF_06136.mRNA.1	60S ribosomal protein L11	21523	0.1393	0.847	-1.094	0.1489	17.6586	18.4325	17.5478	16.4635	18.3321	18.4254	18.6492	19.7105	18.5616
BAESF_09516.mRNA.1	hypothetical protein	53078	-1.059	0.2091	-1.219	0.1527	17.8747	17.7184	15.4434	17.5314	17.9146	18.7667	17.4231	18.1583	19.1116
BAESF_12982.mRNA.1	hypothetical protein	188238	0.3364	0.653	-1.072	0.1688	17.4269	17.2245	15.6015	15.4984	17.0955	16.6497	17.3804	17.4862	18.6027
BAESF_10513.mRNA.1	60S ribosomal protein L34B	12951	1.285	1	-1.053	0.179	17.0998	17.3808	17.3067	14.8391	16.4694	16.6223	17.9042	19.5645	17.4788
L324	hypothetical protein	39330	-0.2702	0.7268	1.078	0.1804	18.6562	20.3528	19.9518	19.5284	20.2892	19.954	19.7846	17.3165	18.6255
BAESF_13272.mRNA.1	hypothetical protein	35977	1.039	0.2264	1.154	0.1824	23.6425	21.0428	22.1082	20.823	21.0938	21.7589	20.9098	20.1004	22.3204
BAESF_13141.mRNA.1	Luminal-binding protein 4	73451	-0.7979	0.3729	-1.215	0.1847	20.9942	21.9958	21.4471	20.0976	23.2807	23.4526	22.7228	22.4713	22.8888
BAESF_14115.mRNA.1	hypothetical protein	34489	-1.517	0.05785	-0.9995	0.1907	17.8242	19.7349	18.7088	19.1065	20.9578	20.7549	19.9148	19.4714	19.8803
L709	probable ubiquitin-conjugating enzyme E2	42724	-0.1853	0.8281	1.16	0.1915	19.2623	20.8122	20.5773	19.7893	20.7248	20.6937	19.9119	17.2228	20.0374
BAESF_06566.mRNA.1	hypothetical protein	11711	0.4521	0.6184	1.224	0.1926	17.9407	20.0351	19.0158	17.1554	18.8956	19.5842	17.355	16.798	19.1667
BAESF_04013.mRNA.1	hypothetical protein	62629	1.149	0.1414	0.9866	0.2009	18.7704	19.6763	19.4796	16.8908	18.7415	18.8476	18.844	17.3798	18.7427
BAESF_09808.mRNA.1	hypothetical protein	48590	0.472	0.5125	0.9462	0.202	18.697	19.6444	19.7385	18.1901	19.274	19.1999	18.5111	19.4001	17.3302
BAESF_10642.mRNA.1	Arp2/3 complex subunit, actin nucleation center	47983	0.7055	0.3822	1.023	0.2135	19.9506	20.7567	20.7917	18.6734	20.6194	20.0897	20.5995	18.1789	19.6509
R832_R833	glucose-methanol-choline oxidoreductase	60828	0.87	0.3254	1.113	0.2148	24.2152	22.3793	20.7023	21.4696	21.1473	22.0701	21.4723	20.655	21.8321
BAESF_08029.mRNA.1	hypothetical protein	28747	1.824	1	1.118	0.2179	19.5851	17.4221	18.2723	15.6754	17.0307	17.1021	17.8074	15.7194	18.3992
BAESF_07955.mRNA.1	hypothetical protein	25432	0.1933	0.7988	0.9662	0.2182	21.9352	21.8357	21.7679	20.9894	21.864	22.1057	21.2969	19.3287	22.0146
BAESF_04836.mRNA.1	Ras- protein Rab-7A	22759	-0.3707	0.6629	-1.08	0.2184	17.0407	17.8807	17.2005	16.0656	17.6855	19.4829	18.8812	17.8333	18.6474
BAESF_14827.mRNA.1	hypothetical protein	17675	-0.3307	0.6485	-0.9117	0.2228	18.8593	19.6376	19.096	19.0228	19.9146	19.6476	18.8417	21.2906	20.1957
R525	hypothetical protein	62517	0.3197	0.6566	0.9017	0.2239	19.4678	20.7819	20.1503	19.2801	20.5104	19.6504	19.365	18.185	20.1449
BAESF_08783.mRNA.1	40S ribosomal protein S5-2	22225	-0.07488	0.9259	-1.004	0.2278	20.7928	20.667	20.8336	19.5458	20.7776	22.1947	20.5935	22.0856	22.6273
BAESF_09230.mRNA.1	ribosomal 40S subunit protein S27A	17847	-0.4185	0.538	-0.8209	0.2382	22.0653	22.5146	22.4457	22.1224	23.4421	22.7166	22.4662	24.2023	22.8198
L737	hypothetical protein	28147	0.7827	0.3792	1.056	0.2422	20.2307	18.2997	16.9955	16.6577	17.9497	18.5705	17.3162	17.0945	17.9483
BAESF_14310.mRNA.1	hypothetical protein	54129	-0.576	0.4941	0.9869	0.2509	17.0195	17.9089	18.3021	17.5321	19.233	18.1934	18.1956	15.3118	16.7624
BAESF_15255.mRNA.1	Serine hydroxymethyltransferase 2	50349	0.7903	0.5718	1.624	0.2562	20.2452	21.2324	21.0624	17.6114	21.1529	21.4048	20.8574	15.9097	20.9001
BAESF_00796.mRNA.1	hypothetical protein	73755	0.827	0.2292	0.7704	0.2606	18.5368	18.5635	18.975	16.8021	18.1203	18.6717	17.6018	17.6519	18.5103
BAESF_01266.mRNA.1	hypothetical protein	44445	-1.25	0.104	-0.8347	0.2616	16.0337	17.9903	17.5604	17.5774	18.9473	18.8092	18.2308	18.3926	17.4651
BAESF_08986.mRNA.1	hypothetical protein	16001	0.06127	0.9497	1.118	0.2636	22.6981	22.9156	23.6199	21.9032	23.5143	23.6322	23.2254	19.6376	23.0159
BAESF_11712.mRNA.1	hypothetical protein	14104	-0.674	0.3406	-0.7782	0.2745	22.0772	22.0192	22.4187	21.8018	23.1654	23.5699	22.0293	23.4432	23.377
R553	hypothetical protein	56724	-0.01391	0.9888	1.114	0.2765	17.8358	18.4349	16.2242	15.6523	17.4963	19.388	15.7241	16.0284	17.4015
R816	hypothetical protein	23276	-2.116	0.1007	-1.33	0.2841	17.7061	20.74	19.8593	20.0302	22.19	22.4328	18.2497	21.3949	22.6521
BAESF_14076.mRNA.1	hypothetical protein	41164	-1.849	0.09159	-1.125	0.285	16.6754	20.564	19.5554	19.5235	21.5506	21.268	20.7361	19.0606	20.3722
BAESF_12049.mRNA.1	hypothetical protein	14452	-1.972	0.07257	-1.114	0.2859	15.2149	18.7898	17.6833	18.3024	20.1199	19.1823	19.0789	16.8119	19.1406
BAESF_10083.mRNA.1	hypothetical protein	15546	-1.27	0.1221	-0.8478	0.2874	16.643	18.944	18.4475	18.224	19.8821	19.738	18.3526	19.007	19.2182
BAESF_00104.mRNA.1	hypothetical protein	49292	-0.5526	0.4778	-0.8397	0.2878	16.8492	16.7587	16.3551	15.8854	17.7028	18.0325	16.6255	17.2495	18.6072
R559	uncharacterized HTH-type transcriptional regulator	26345	-0.5864	0.5604	-1.07	0.2967	18.734	20.331	19.8696	18.2182	20.8046	21.6709	19.2026	21.2659	21.6755
BAESF_14421.mRNA.1	hypothetical protein	11390	-1.618	0.131	-1.085	0.2975	15.32	19.3648	18.7965	18.8405	19.0829	20.4134	18.7982	18.345	19.5924
BAESF_00605.mRNA.1	hypothetical protein	12347	-0.3737	1	-0.8342	0.2976	17.554	16.8719	17.5797	16.1427	17.8468	19.1372	17.9709	18.6242	17.913
BAESF_11219.mRNA.1	hypothetical protein	34126	-1.268	0.09718	-0.7627	0.2989	15.7327	16.8223	16.4105	16.3389	18.1838	18.2466	16.8455	16.6724	17.7357
BAESF_02920.mRNA.1	hypothetical protein	32953	1.226	0.056	0.6013	0.3175	17.8701	17.5212	17.9434	16.2197	16.3875	17.0494	16.9797	16.8226	17.7285
BAESF_02575.mRNA.1	hypothetical protein	9271	0.7942	0.3087	0.7617	0.328	17.1234	17.0389	17.951	16.1304	16.6103	16.9899	15.3539	16.3913	18.0829
BAESF_07417.mRNA.1	hypothetical protein	34917	-0.5322	0.4985	-0.777	0.3287	17.8013	19.7421	19.3537	18.2265	19.8279	20.4394	19.6049	19.4058	20.2175
BAESF_08173.mRNA.1	hypothetical protein	34618	0.3284	0.7622	1.079	0.3298	19.389	20.3392	20.6044	17.6015	20.2322	21.5139	19.1603	17.3413	20.5932
BAESF_14610.mRNA.1	hypothetical protein	14171	0.7963	0.5161	1.2	0.3336	19.1078	19.8444	19.3643	16.3597	19.4513	20.1166	19.248	15.611	19.8576
BAESF_00169.mRNA.1	hypothetical protein	38852	-1.202	0.1571	-0.8001	0.334	18.4896	20.6162	20.0947	19.7973	21.6483	21.3616	21.139	19.5606	20.9012
L4	putative KilA-N domain-containing protein	52568	0.2712	0.869	-1.613	0.3368	24.5815	25.0047	24.7889	19.7734	26.5304	27.2576	24.7412	27.3105	27.1628
BAESF_04467.mRNA.1	hypothetical protein	36831	0.9481	0.3358	0.9379	0.3408	20.6675	20.5299	20.8729	17.7933	20.2839	21.1488	20.1074	18.1794	20.9697
BAESF_07837.mRNA.1	Peptidyl-prolyl cis-trans isomerase	18087	0.4234	0.5628	0.7047	0.3419	22.4532	22.5406	22.7572	20.921	22.7378	22.8223	22.3271	20.8869	22.4228
BAESF_13457.mRNA.1	60S ribosomal protein L37A	10767	-0.9973	0.5054	-1.437	0.3425	15.7137	19.6733	19.4885	18.0521	20.1932	19.622	16.4083	22.2054	20.5722
BAESF_14103.mRNA.1	hypothetical protein	21830	-0.07895	0.9177	0.7393	0.3435	19.8433	19.3246	18.7461	18.6745	19.7164	19.76	19.6002	17.1054	18.9906
BAESF_02407.mRNA.1	hypothetical protein	37568	1.308	0.2918	1.168	0.3439	20.2412	21.3326	21.5113	16.9221	20.9739	21.2646	20.2984	17.9621	21.3195
BAESF_03143.mRNA.1	hypothetical protein	12622	-1.89	0.1261	-1.122	0.347	15.9311	20.6431	18.999	18.6716	21.4132	21.1579	19.7233	18.8654	20.3509
R588	hypothetical protein	44579	0.5955	0.5043	0.8419	0.3501	20.7625	21.5659	21.4492	18.898	21.4329	21.6601	20.5941	19.1644	21.4934
BAESF_03131.mRNA.1	hypothetical protein	24108	-0.01151	0.9872	-0.6834	0.3512	18.6971	19.6342	19.5422	18.0022	19.7241	20.1817	19.9064	19.519	20.4984
BAESF_05767.mRNA.1	Profilin-2	13057	0.5363	0.6095	0.9834	0.3557	22.1146	21.0038	20.6849	19.1501	21.1822	21.862	20.8658	18.1039	21.8834
BAESF_14918.mRNA.1	hypothetical protein	53099	-0.3796	0.615	-0.7041	0.3576	25.572	24.2138	23.6415	24.126	25.1808	25.2594	24.1459	25.5582	25.8354
L780	uncharacterized dTDP-4-dehydrorhamnose reductase domain protein	32906	-0.6866	0.4978	-0.9397	0.3578	17.2699	18.0561	18.2858	15.9585	19.4486	20.2645	18.4149	18.7462	19.2699
BAESF_04798.mRNA.1	hypothetical protein	10689	0.237	0.7999	0.8733	0.359	20.3346	20.701	20.3767	18.4773	20.9187	21.3052	19.3201	18.2523	21.2199
BAESF_11829.mRNA.1	hypothetical protein	18587	-0.6387	0.345	-0.6171	0.3609	17.1701	17.8203	17.6648	17.1817	18.5256	18.8638	17.5987	18.1947	18.713
BAESF_04149.mRNA.1	hypothetical protein	46387	0.5568	0.5453	0.8391	0.3671	22.1487	22.1253	22.0345	19.9601	22.244	22.4341	21.8628	19.488	22.4403
R387	hypothetical protein	30067	-0.396	0.7041	0.95	0.3697	19.5346	21.2995	20.6547	19.7776	21.2989	21.6003	20.3429	17.1285	21.1674
BAESF_07591.mRNA.1	hypothetical protein	49037	0.02218	0.9726	0.5893	0.3703	22.837	23.1927	22.8156	22.2037	23.1271	23.448	22.8888	21.485	22.7035
BAESF_09809.mRNA.1	hypothetical protein	88484	0.1453	0.8671	0.792	0.3705	19.285	19.7755	19.4272	18.0421	19.8227	20.187	19.6329	16.9409	19.5378
R548	thioredoxin-like protein	15204	-0.3845	0.7064	0.9271	0.3712	19.7803	20.6497	20.0026	18.87	21.1793	21.5367	20.0835	17.027	20.5409
BAESF_09529.mRNA.1	hypothetical protein	46378	-0.3385	0.5758	-0.5456	0.3726	18.9678	18.2756	18.9889	18.4616	19.3815	19.4047	18.8543	19.5797	19.4352
L37	putative Kila-N domain-containing protein	55751	0.3497	0.8031	-1.267	0.3747	25.1075	24.1559	24.1734	20.2914	26.183	25.9132	24.2614	27.0237	25.9521
BAESF_07811.mRNA.2	hypothetical protein	105070	1.014	0.3785	1.015	0.3779	21.6024	20.9272	20.8543	18.6512	20.405	21.2853	20.8158	17.4068	22.1149
BAESF_05597.mRNA.1	hypothetical protein	282050	0.1025	0.8984	0.7188	0.3793	20.4012	20.8448	19.8241	19.717	20.8102	20.2353	20.6694	17.9006	20.3438
BAESF_05159.mRNA.1	Peroxiredoxin-2	22119	0.7427	0.2834	0.6028	0.3796	24.9231	24.6823	24.214	22.8823	24.1351	24.5739	24.4753	23.246	24.2896
BAESF_12804.mRNA.1	hypothetical protein	18989	-1.243	0.1633	-0.7554	0.3834	21.0183	23.6605	22.7755	22.6538	24.2619	24.267	24.0996	22.3004	23.3206
BAESF_15463.mRNA.1	hypothetical protein	29077	-0.2816	0.7006	0.6472	0.3837	19.338	20.4576	20.0875	19.6253	20.3249	20.7777	20.1559	18.016	19.7698
BAESF_11789.mRNA.1	40S ribosomal protein S28	7801	0.182	0.8647	-0.9451	0.3845	20.6393	19.7601	19.8694	17.4665	20.3756	21.8805	19.6565	21.4247	22.0229
BAESF_01271.mRNA.1	hypothetical protein	64554	-1.24	0.1516	-0.7217	0.3892	22.9179	25.0435	23.5428	23.871	25.8391	25.5152	25.2763	23.5453	24.8477
BAESF_12024.mRNA.1	hypothetical protein	20367	-1.166	0.1202	0.6154	0.3931	18.9519	20.5098	19.5006	20.75	21.138	20.5732	20.1951	18.5577	18.3632
BAESF_04277.mRNA.1	hypothetical protein	37657	-1.45	0.07635	-0.6502	0.3995	16.4292	18.2665	17.2601	17.6347	19.392	19.2803	18.7784	17.6115	17.5164
BAESF_08655.mRNA.1	hypothetical protein	12289	-0.6917	0.2709	-0.5166	0.4052	18.5104	18.7526	18.7011	18.4943	19.7597	19.7853	19.168	18.8049	19.5409
BAESF_05630.mRNA.1	hypothetical protein	56147	-1.139	0.2191	-0.7551	0.4063	19.8171	22.5137	21.6683	21.0142	23.2801	23.1231	22.567	21.2059	22.4914
BAESF_02777.mRNA.1	hypothetical protein	16262	-0.04365	0.9676	-0.9028	0.409	19.6813	19.9066	19.4823	17.9218	20.064	21.2153	18.2648	21.6099	21.9038
R458	putative translation initiation factor 4a	59563	-0.8142	0.2548	-0.5813	0.4093	17.5713	17.1606	17.1936	17.1572	18.2364	18.9744	17.1724	17.7199	18.7772
R505	hypothetical protein	46040	0.9951	0.2188	0.653	0.4104	19.5478	20.3719	19.8301	18.244	18.7148	19.8056	19.9428	17.7362	20.1118
BAESF_06337.mRNA.1	hypothetical protein	72698	-0.2374	0.8128	-0.8349	0.4118	21.9653	22.9626	22.7425	20.198	23.9933	24.1913	23.3908	22.7995	23.9846
BAESF_14398.mRNA.1	hypothetical protein	36605	0.5419	0.6555	-1.003	0.4139	19.5898	17.0602	16.1277	15.8432	17.5672	17.7417	16.8571	21.1248	17.8061
BAESF_02813.mRNA.1	40S ribosomal protein S12	16613	-0.7676	0.2989	-0.5964	0.415	22.0035	22.697	21.9617	21.6621	23.4494	23.8533	22.2095	22.9008	23.3409
BAESF_09196.mRNA.1	hypothetical protein	52748	0.6678	0.5046	0.8139	0.4184	21.5554	22.1858	21.5948	18.9531	22.0722	22.3072	21.8205	19.3789	21.6949
BAESF_12392.mRNA.1	Beta-enolase	45946	0.04033	0.9625	0.7025	0.4198	22.2073	23.7431	23.6485	21.9263	23.6554	23.8963	23.3168	21.0044	23.1704
BAESF_03780.mRNA.1	hypothetical protein	24658	-1.393	0.204	-0.8589	0.4229	16.5528	20.334	20.4635	19.6198	20.8472	21.0629	20.4983	18.8011	20.6277
BAESF_08812.mRNA.1	hypothetical protein	31708	-0.9281	0.1504	-0.4987	0.4239	15.7197	16.7204	16.3889	16.6371	17.0174	17.9586	16.8893	16.7342	16.7014
BAESF_04999.mRNA.1	Profilin-1B	12939	0.4229	0.6396	0.7222	0.4283	21.4629	20.5237	20.1137	18.7464	20.7662	21.3191	20.2536	18.5082	21.1718
BAESF_03522.mRNA.1	hypothetical protein	181209	0.3494	0.6763	0.6574	0.4367	22.5469	19.7862	19.8803	20.4923	20.1537	20.5192	19.0921	20.7064	20.4427
BAESF_13848.mRNA.1	Alpha-aminoadipic semialdehyde dehydrogenase	58339	0.3262	0.5721	0.4518	0.437	18.4036	19.1947	18.7499	18.2491	18.6145	18.506	18.7783	18.1475	18.067
BAESF_13459.mRNA.1	hypothetical protein	31632	0.681	0.5591	0.8981	0.4437	21.3302	17.7121	16.3178	17.8652	16.9401	18.5119	17.7683	18.4467	16.4507
BAESF_07227.mRNA.1	hypothetical protein	34283	0.7234	0.5367	0.8964	0.4461	20.9654	22.025	21.5857	18.3104	21.9402	22.1553	21.5522	18.4846	21.85
BAESF_09439.mRNA.1	phosphoglycerate kinase	44988	0.8654	0.4341	0.8411	0.4467	20.0782	20.8743	20.3678	17.3	20.4071	21.0171	20.6818	17.5895	20.5259
BAESF_02518.mRNA.1	Histone h2ax	16872	1.409	0.3034	1.025	0.449	17.6152	19.5091	19.9357	17.0728	19.0256	16.7337	14.5925	19.3098	20.083
BAESF_03417.mRNA.1	40S ribosomal protein S27	5614	0.2439	0.7276	-0.5275	0.4559	18.1151	17.4409	18.0641	16.4673	18.0752	18.346	17.734	18.4151	19.0535
BAESF_12236.mRNA.1	hypothetical protein	24860	-1.177	0.1242	-0.5466	0.456	18.1687	19.8021	18.9322	19.2554	20.7023	20.4772	20.2696	18.6989	19.5742
BAESF_02531.mRNA.1	Transaldolase	35272	-0.1559	0.8756	0.7476	0.4583	19.5503	21.8069	21.1118	19.6825	21.5732	21.681	21.3474	18.1044	20.7744
BAESF_05982.mRNA.1	60S ribosomal protein L30-2	12366	-0.3111	0.6724	-0.5487	0.4597	16.699	16.9907	17.3869	15.9855	17.8855	18.1391	16.8343	17.6582	18.2302
BAESF_02969.mRNA.1	26S proteasome non-ATPase regulatory subunit 7	36793	1.16	0.363	0.9188	0.468	19.5318	19.5955	19.6464	15.311	19.8067	20.1758	19.4924	16.7454	19.7795
BAESF_02720.mRNA.1	Tubulin beta-4 chain	51005	-0.7328	0.3641	-0.5812	0.4685	18.0123	18.0818	18.207	17.1887	19.2013	20.1095	18.3853	18.1946	19.4647
BAESF_03473.mRNA.1	hypothetical protein	55506	-0.108	0.867	-0.4699	0.4712	17.502	18.364	19.0186	17.8902	18.3399	18.9784	18.3886	18.7346	19.1712
BAESF_09946.mRNA.1	hypothetical protein	10642	-1.339	0.1409	-0.6252	0.4745	18.7524	21.7776	21.0305	20.9109	22.4093	22.2582	21.4504	20.3424	21.6433
BAESF_05368.mRNA.1	hypothetical protein	35292	-0.5099	0.69	-0.9132	0.4785	16.1696	19.1133	18.6404	15.3759	19.9886	20.0884	19.3844	17.8217	19.457
BAESF_05930.mRNA.1	hypothetical protein	150832	0.2861	0.7179	0.5634	0.4806	18.3875	19.8959	19.2518	17.7297	19.2899	19.6574	19.2585	17.4254	19.1611
BAESF_04674.mRNA.1	hypothetical protein	82160	0.1263	0.8974	0.699	0.4807	22.0486	22.6376	22.2546	20.6151	22.5811	23.3656	22.1126	19.6128	23.1184
BAESF_01127.mRNA.1	hypothetical protein	13407	-0.3782	0.6235	-0.5454	0.4815	16.3553	17.4485	17.8807	16.0713	18.3914	18.3562	17.7261	17.7227	17.8719
BAESF_07515.mRNA.1	hypothetical protein	28155	-0.8445	0.2239	-0.4762	0.4826	15.7026	16.7612	16.3553	16.4314	17.4882	17.433	16.6577	15.9827	17.6074
BAESF_12573.mRNA.1	hypothetical protein	25615	-0.1838	0.789	0.4868	0.4828	22.3418	23.189	22.776	22.4458	23.1866	23.226	22.8808	21.0733	22.8925
R656	putative amine oxidase	54291	0.5985	0.5446	0.6916	0.4852	25.1174	22.8099	21.0333	22.0673	22.1826	22.915	22.6105	21.2048	23.0705
R449	hypothetical protein	74185	-1.18	0.2853	-0.7587	0.4853	15.7823	19.4061	18.778	17.393	19.9129	20.1998	19.2264	17.7357	19.2803
BAESF_05346.mRNA.1	Serine/threonine-protein phosphatase 6 catalytic subunit	35114	-0.1223	0.8806	0.5738	0.4857	18.0477	19.6358	19.2261	17.4611	19.8385	19.9769	18.4089	17.833	18.9465
BAESF_12114.mRNA.1	hypothetical protein	8604	-0.1387	0.8267	0.446	0.4858	16.268	16.4372	16.2463	15.531	16.8831	16.9535	15.3161	15.9789	16.3185
BAESF_02376.mRNA.1	hypothetical protein	33223	-1.039	0.2139	-0.5678	0.4861	19.2491	21.273	20.6702	20.34	21.9394	22.0296	21.4545	19.867	21.5741
R255	hypothetical protein	35959	-0.08441	0.9359	0.7345	0.4891	19.2871	20.6735	19.7965	18.6367	20.1652	21.2085	20.278	16.788	20.4876
BAESF_08065.mRNA.1	hypothetical protein	20812	-0.655	0.3438	-0.4659	0.4963	19.0791	19.914	18.539	19.0927	20.1241	20.2803	20.0205	18.8413	20.068
BAESF_04176.mRNA.1	hypothetical protein	18153	1.38	1	-0.3909	0.499	17.3707	18.0223	17.8186	16.6833	16.3479	16.0403	18.1386	17.7763	18.4694
BAESF_01990.mRNA.1	hypothetical protein	37701	1.079	0.1996	0.5474	0.5031	21.8527	21.8121	22.8035	20.1291	20.5819	22.5203	21.4957	20.6691	22.6613
BAESF_15257.mRNA.1	hypothetical protein	53660	0.285	0.6749	0.4433	0.5164	17.8531	19.3355	19.2421	17.757	18.986	18.8329	18.8714	17.9119	18.3174
BAESF_04605.mRNA.1	hypothetical protein	48624	-1.047	0.2342	-0.5438	0.5267	20.0305	22.8092	22.1325	21.7264	23.4068	22.9793	22.6752	21.2914	22.637
BAESF_12115.mRNA.1	hypothetical protein	28638	-0.7786	1	-0.4883	0.5277	18.0392	19.128	19.0865	18.1389	20.131	20.3197	19.2235	18.5049	19.9901
BAESF_04278.mRNA.1	hypothetical protein	17322	-0.431	0.5714	-0.4766	0.532	22.289	23.1655	23.5403	22.5282	23.505	24.2546	22.2814	23.8722	24.2711
BAESF_02844.mRNA.1	hypothetical protein	42534	0.3107	0.7	0.5039	0.5343	15.4866	16.9923	18.0103	15.7971	16.9488	16.8114	15.5437	16.09	17.3439
BAESF_08020.mRNA.1	Elongation factor 2	93356	0.7683	0.4385	0.6067	0.5385	21.4953	21.2564	21.4877	18.8082	21.2722	21.8541	20.887	19.1276	22.4046
L701	hypothetical protein	22204	-0.5497	0.4668	-0.4607	0.5405	16.6045	18.8432	18.7258	17.806	18.878	19.1387	18.6218	18.2218	18.7119
R659	putative EGF-like domain-containing protein	57973	0.4587	0.6545	0.6275	0.542	24.8369	22.3888	20.3334	21.9591	21.5645	22.6594	22.0843	21.0371	22.5553
BAESF_09931.mRNA.1	hypothetical protein	31422	0.4305	0.6598	0.5946	0.5448	20.683	22.4508	21.8046	19.1506	21.9412	22.5552	22.1108	19.9553	21.0886
BAESF_03116.mRNA.1	putative enoyl-CoA hydratase, mitochondrial	32190	-0.2189	0.767	0.4427	0.5515	18.2833	19.6979	19.5336	18.3506	19.6507	20.1701	19.222	17.8563	19.1082
L442	hypothetical protein	139334	-0.07918	0.9196	0.4646	0.5566	22.5698	23.376	22.507	21.7522	23.2484	23.6898	22.831	21.029	23.199
BAESF_00176.mRNA.1	hypothetical protein	29050	-1.004	0.1812	-0.4175	0.5649	18.4254	19.5128	19.0544	18.9782	20.6775	20.3486	19.9531	18.4245	19.8676
BAESF_10167.mRNA.1	hypothetical protein	32811	0.7727	0.4305	-0.5569	0.5672	19.8211	20.4569	20.5548	17.367	20.7486	20.399	20.0763	22.2593	20.168
BAESF_13689.mRNA.1	hypothetical protein	24641	-1.276	0.2293	-0.5887	0.5691	16.3152	19.3115	18.8556	18.1957	20.0293	20.0866	19.4322	17.0017	19.8146
BAESF_02724.mRNA.1	hypothetical protein	12062	-0.06233	0.9251	-0.3756	0.5735	22.8738	22.8747	23.3605	22.2487	23.7191	23.3282	22.5969	24.0717	23.5674
BAESF_00296.mRNA.1	hypothetical protein	51218	-0.604	0.4557	-0.4525	0.5741	16.477	18.5949	18.5355	17.5452	18.9	18.9743	18.6055	17.3769	18.9826
BAESF_05919.mRNA.1	hypothetical protein	41746	-1.347	0.288	-0.6987	0.5742	17.7907	20.2533	20.7627	19.6727	21.4802	21.695	17.497	21.2919	22.1139
BAESF_00900.mRNA.1	Actin-1	41676	0.7002	0.4447	0.5114	0.5743	26.4415	27.2787	27.0789	24.2104	27.2523	27.2357	27.1275	25.3037	26.8339
BAESF_10880.mRNA.1	hypothetical protein	11991	0.7588	0.2701	0.3761	0.5765	18.9685	17.9649	18.2507	16.5626	17.9397	18.4056	18.1203	17.6652	18.2703
BAESF_02048.mRNA.1	hypothetical protein	73978	0.01706	0.986	0.5479	0.5769	18.5076	19.5725	19.2245	17.3057	19.8709	20.0768	19.5226	16.6923	19.4461
BAESF_15269.mRNA.1	hypothetical protein	113970	1.839	0.2216	0.8132	0.5782	24.6276	21.0841	19.1467	20.3863	18.0445	20.9117	21.5906	18.4273	22.4009
BAESF_14074.mRNA.1	hypothetical protein	51658	0.7806	0.4717	0.5985	0.5792	19.9927	20.9868	20.7175	17.0022	20.8826	21.4705	19.528	19.4503	20.9231
BAESF_09771.mRNA.1	hypothetical protein	97190	1.436	0.1585	0.5423	0.5794	19.5666	18.7131	18.6136	15.104	18.7154	18.7655	19.1062	17.6431	18.5171
BAESF_10518.mRNA.1	hypothetical protein	15902	-0.5662	0.5061	-0.4653	0.5835	18.5926	19.6201	19.109	17.7787	20.4823	20.7592	19.4844	18.9904	20.2428
BAESF_07270.mRNA.1	40S ribosomal protein S20	13792	0.2075	0.8116	-0.476	0.5867	20.3718	19.3369	20.1244	18.2243	19.9697	21.0165	19.1551	20.5476	21.5585
BAESF_14071.mRNA.1	hypothetical protein	16126	-0.7074	0.3357	-0.3922	0.5879	17.1961	18.3931	18.108	17.5744	19.3475	18.8974	17.546	18.2381	19.0897
BAESF_06932.mRNA.1	hypothetical protein	43314	0.5629	0.5623	0.5224	0.5904	19.1886	20.9022	20.8251	18.1978	19.9662	21.0632	20.4813	18.1235	20.7439
R118	hypothetical protein	40596	0.4263	0.6114	0.4508	0.5913	19.761	19.5053	18.4764	17.3884	19.0954	19.9799	19.0806	17.6559	19.6537
BAESF_02105.mRNA.1	hypothetical protein	44144	0.09852	0.9209	0.5355	0.592	19.579	20.2482	20.0053	18.1334	20.6726	20.731	20.5694	17.3357	20.321
R705	hypothetical protein	34452	0.8964	0.2404	0.3925	0.5977	29.989	27.9063	28.0718	27.8207	27.9437	27.5135	27.6222	29.1954	27.972
BAESF_09820.mRNA.1	V-type proton ATPase catalytic subunit A	67880	1.757	0.0357	0.3987	0.5983	20.5114	19.9103	20.4883	17.9492	18.6473	19.0424	18.3555	20.6744	20.684
BAESF_13155.mRNA.1	hypothetical protein	27629	-0.4926	0.5763	0.4606	0.6009	19.2769	21.3564	20.8245	20.3376	21.0364	21.5616	20.8746	18.2864	20.915
L792	hypothetical protein	26108	-0.7064	0.325	-0.3691	0.601	17.1181	18.3496	18.0059	17.7623	18.9318	18.8986	18.5627	17.1771	18.8413
L323	uncharacterized myristoylated membrane protein	29397	-0.04116	0.9491	-0.3375	0.6026	17.6201	17.6442	17.7365	16.7762	18.2016	18.1465	17.5635	17.7469	18.7028
BAESF_14828.mRNA.1	hypothetical protein	13953	-1.065	0.1602	-0.3777	0.6039	19.6662	21.4832	20.4415	20.5519	22.0657	22.1683	20.9597	20.3931	21.3713
BAESF_07436.mRNA.1	hypothetical protein	31150	-0.5944	0.5383	-0.4964	0.6064	22.0746	22.7818	23.1125	21.2414	24.8175	23.6931	23.2251	21.9413	24.2916
R297	hypothetical protein	34195	0.3859	0.6502	0.4342	0.6103	22.1372	21.9056	22.3485	19.9353	22.4378	22.8604	21.7714	20.7232	22.594
L128	putative GMC-type oxidoreductase	61626	0.7724	0.3035	0.3681	0.6171	21.8844	20.9547	19.561	19.8358	19.6895	20.5575	20.359	19.8333	21.1035
R362	thioredoxin domain-containing protein	39473	-0.3708	0.5968	0.35	0.6172	21.6221	22.4481	21.6801	22.0342	22.1796	22.6488	22.4487	20.298	21.9536
BAESF_13006.mRNA.1	hypothetical protein	33064	-0.302	0.6779	0.3604	0.6207	20.7014	22.1548	22.2189	21.2952	22.4974	22.1883	22.0099	20.3391	21.6449
L393	heat shock 70 kDa protein-like protein	70514	-0.1827	0.8582	-0.5053	0.6229	23.7405	23.6356	23.563	21.2929	24.6876	25.5068	23.1821	24.0744	25.1984
BAESF_08613.mRNA.1	hypothetical protein	59360	-0.8007	0.3698	-0.4315	0.6242	18.287	20.3498	19.8175	18.8515	20.9854	21.0195	20.649	18.6929	20.407
BAESF_04654.mRNA.1	hypothetical protein	141977	1.545	0.1431	0.4937	0.6244	20.5536	18.0216	16.0195	16.0442	17.0445	16.8701	17.9388	17.1139	18.061
BAESF_01785.mRNA.1	hypothetical protein	57512	1.159	0.3223	0.5622	0.6252	19.6204	20.5121	19.793	15.7912	20.2035	20.4528	20.2862	18.2997	19.653
BAESF_03796.mRNA.1	hypothetical protein	31646	0.228	0.7278	0.3163	0.6301	19.3752	19.9829	20.3297	19.3537	19.4085	20.2416	19.7732	18.6989	20.2668
R445	putative J domain-containing protein	42221	-0.9512	0.2298	-0.369	0.6315	20.0915	22.1768	21.1297	21.2985	22.4316	22.5213	22.1712	20.4611	21.8729
L410	putative core protein	75338	0.2892	0.7026	0.3639	0.6316	19.3282	18.9654	18.8947	17.7574	18.8158	19.7474	18.7219	17.586	19.7887
BAESF_11653.mRNA.1	hypothetical protein	56304	1.234	0.117	0.3561	0.6333	19.1329	18.6888	18.7734	16.4573	18.2322	18.2028	19.1524	17.3423	19.0321
R466	hypothetical protein	44733	-0.6511	0.5464	-0.5082	0.6367	19.349	20.0326	19.8396	17.7022	21.4693	22.003	20.0897	19.2388	21.4172
BAESF_05824.mRNA.2	hypothetical protein	11115	-0.8761	0.2967	-0.3847	0.6399	17.2151	19.4715	18.9838	18.1685	20.1201	20.01	19.1386	18.2042	19.4818
R554	hypothetical protein	45755	-0.8359	0.2424	-0.3231	0.6423	18.9956	19.646	18.5716	19.222	20.3964	20.1023	20.124	18.3403	19.7182
BAESF_14894.mRNA.1	hypothetical protein	53811	-0.6992	0.467	0.4429	0.6425	17.7099	20.7699	19.8334	19.3016	20.4971	20.6121	20.4338	17.6832	18.8673
BAESF_02799.mRNA.1	hypothetical protein	15375	-0.6596	0.4403	-0.3929	0.6428	18.1165	20.343	19.8057	18.5339	20.7454	20.9646	19.7836	19.3644	20.2959
BAESF_12068.mRNA.1	hypothetical protein	120244	0.2356	0.7718	-0.3714	0.6485	16.3214	16.7458	15.5705	14.8391	16.4694	16.6223	15.4465	16.3454	17.9599
BAESF_12885.mRNA.1	hypothetical protein	53536	0.7354	0.3343	0.3399	0.6499	17.3909	17.706	17.6145	15.2536	17.5111	17.7404	17.378	17.6178	16.6958
BAESF_03758.mRNA.1	hypothetical protein	13236	-1.373	0.1567	-0.4202	0.651	15.9982	18.7852	18.1114	17.6798	19.5352	19.7997	18.0798	17.0033	19.0722
BAESF_13750.mRNA.1	hypothetical protein	32688	0.3207	0.6552	0.3242	0.6518	18.1723	18.8471	17.7771	16.7157	18.4806	18.6381	18.1984	17.2534	18.3721
BAESF_14390.mRNA.1	hypothetical protein	10620	-1.068	0.2869	-0.4407	0.6532	17.4345	20.8228	19.8242	18.8513	20.9966	21.4374	19.7297	19.2438	20.4302
BAESF_07049.mRNA.1	hypothetical protein	49226	0.09992	0.8779	-0.2888	0.6583	22.8596	22.5949	22.3754	21.5295	22.9118	23.0889	22.5032	22.665	23.528
BAESF_03704.mRNA.1	hypothetical protein	21274	0.2062	1	-0.3471	0.659	16.3461	16.2304	16.2689	14.6063	16.5085	17.112	15.6932	16.6146	17.5789
BAESF_06500.mRNA.1	hypothetical protein	45641	0.4722	0.5351	0.3327	0.6606	20.2844	21.1192	20.9071	19.0965	20.8524	20.9453	21.1925	19.3158	20.8042
BAESF_07376.mRNA.1	hypothetical protein	23846	0.04762	0.9481	0.3152	0.6681	17.2071	18.2713	18.2588	16.5921	18.3536	18.6486	17.1598	17.3306	18.3012
BAESF_14149.mRNA.1	hypothetical protein	40396	0.5299	0.6756	-0.5276	0.6769	18.9099	19.3444	19.5139	15.1423	20.2915	20.7448	19.0247	19.7869	20.5395
BAESF_04305.mRNA.1	hypothetical protein	35790	-0.8465	0.3333	0.3557	0.6789	18.3305	19.9956	19.3444	19.4548	20.5819	20.1732	19.8857	17.0386	19.6793
BAESF_00115.mRNA.1	5-hydroxytryptamine receptor 2A	15047	-0.6308	0.3457	-0.2706	0.6807	20.8535	20.1134	20.9487	20.4124	21.5167	21.8788	20.2258	21.2689	21.2328
BAESF_15015.mRNA.1	hypothetical protein	12306	-0.4389	0.6125	0.3534	0.6828	18.257	20.521	19.5366	18.5296	20.5329	20.5689	18.195	18.9129	20.1466
BAESF_12025.mRNA.1	ATP synthase subunit beta, mitochondrial	74218	0.06503	0.9428	0.371	0.6833	23.8582	25.2243	24.6551	22.9637	25.092	25.4868	24.9287	22.6039	25.092
BAESF_05624.mRNA.1	hypothetical protein	72397	0.1705	0.7933	0.2655	0.6841	18.4649	18.7302	18.1766	17.647	18.663	18.5501	19.133	17.5265	17.9158
R692	hypothetical protein	39948	-1.321	0.1869	-0.3841	0.6902	16.5465	20.4813	19.0264	18.9133	20.734	20.3692	19.3114	18.597	19.2982
BAESF_00297.mRNA.1	hypothetical protein	54807	0.07844	0.9417	-0.4263	0.6921	19.182	17.8664	18.5455	15.7104	19.6447	20.0034	18.5586	18.3579	19.9561
BAESF_06680.mRNA.1	hypothetical protein	25497	0.4977	0.6378	0.4115	0.6966	20.1196	21.2676	20.8336	17.8685	21.0751	21.7841	20.8384	18.7975	21.3505
BAESF_15002.mRNA.1	hypothetical protein	25618	-0.3781	0.7533	-0.4668	0.6983	16.7779	19.9636	18.3797	16.2737	19.4249	20.5569	19.2172	17.3907	19.9139
BAESF_02332.mRNA.1	hypothetical protein	40661	0.2143	0.8485	0.4349	0.699	19.7466	20.7702	20.6341	17.4082	21.432	21.6678	20.1807	18.5589	21.1066
BAESF_01775.mRNA.1	60S ribosomal protein L12-3	18389	0.08347	0.9309	-0.368	0.7032	20.9082	22.2093	21.897	19.2776	22.5476	22.9388	21.4836	21.7207	22.9141
L285	hypothetical protein	24475	-0.7458	0.3189	-0.2792	0.7034	19.3589	20.4314	19.43	19.4038	21.0787	20.9754	20.5941	19.0329	20.431
L201	hypothetical protein	38050	-1.049	0.2557	-0.3417	0.7036	20.1791	23.1195	22.3681	21.787	23.4804	23.5464	22.7548	21.2187	22.7184
BAESF_02191.mRNA.1	hypothetical protein	72288	0.02461	0.9783	-0.3425	0.7055	23.9846	24.6517	24.3071	22.101	25.1493	25.6193	24.4289	24.1279	25.4143
BAESF_13935.mRNA.1	hypothetical protein	40339	0.1905	0.8369	0.3497	0.7062	17.986	19.7297	18.8758	16.8209	19.7913	19.4078	19.1721	17.2778	19.0924
BAESF_03730.mRNA.1	hypothetical protein	48912	-0.9656	0.2035	-0.2742	0.7084	20.9054	22.3626	21.7815	21.8868	23.1218	22.9377	22.8176	20.8645	22.19
BAESF_07129.mRNA.1	hypothetical protein	35606	-0.2988	0.7512	0.3521	0.7089	20.2668	21.3268	20.2295	19.5144	21.7336	21.4713	21.4602	18.311	20.9956
BAESF_15204.mRNA.1	hypothetical protein	23071	-0.5908	0.4234	0.2714	0.7098	19.0392	21.1471	20.3617	20.4941	21.1031	20.7231	20.0439	19.0156	20.6744
R561	hypothetical protein	29212	-0.4858	0.5537	0.3018	0.7116	19.9561	21.6643	20.5948	20.3995	21.5399	21.7332	20.8929	18.9555	21.4615
R317	hypothetical protein	26899	-0.3547	0.7	-0.3365	0.7147	17.8223	19.7781	19.629	17.7025	20.1506	20.4405	19.545	18.3691	20.3248
L385	hypothetical protein	16593	-1.268	0.1159	-0.2781	0.7154	17.358	19.3849	18.375	18.7569	20.2683	19.8977	19.1374	17.6984	19.1165
R562	hypothetical protein	37561	-0.2389	0.7335	-0.2514	0.7203	21.6117	22.584	22.0071	21.1945	22.6203	23.1048	22.3932	21.6531	22.9106
L274	hypothetical protein	23506	0.4069	0.6129	0.2854	0.722	24.9692	23.8722	22.3086	22.5532	23.241	24.1349	23.4485	22.7949	24.0505
BAESF_14660.mRNA.1	hypothetical protein	14599	-0.9017	0.1949	-0.2375	0.723	20.1804	21.7591	21.5703	21.5302	22.4177	22.2668	21.6569	20.7658	21.7997
BAESF_04932.mRNA.1	Myosin-2 heavy chain, non muscle	171216	0.261	0.6953	0.2356	0.7236	19.026	18.3563	17.9177	18.3209	18.4769	17.7192	18.7356	17.1874	18.6703
BAESF_01262.mRNA.1	hypothetical protein	42992	-0.6464	0.4384	0.2898	0.7253	18.6726	20.653	20.1204	19.5165	21.3718	20.497	20.2304	18.267	20.0791
R209	DNA-directed RNA polymerase subunit 6	44216	-0.6709	0.2863	-0.215	0.7263	17.252	18.239	18.0092	17.8365	18.8402	18.8361	18.2459	17.6591	18.2402
BAESF_13077.mRNA.1	hypothetical protein	88136	-1.065	0.3236	-0.3651	0.7299	16.2267	20.1375	19.4344	18.2696	20.4058	20.3187	19.3525	17.9707	19.5705
BAESF_12947.mRNA.1	succinate dehydrogenase complex, subunit B	32747	0.07709	0.9479	0.4057	0.7314	17.6399	19.2001	19.2619	17.3149	19.1939	19.3618	19.7438	15.3234	19.8176
BAESF_06352.mRNA.1	SCF ubiquitin ligase complex protein SKP1b	18289	-0.7488	0.2735	-0.2271	0.7334	19.6085	20.957	20.3564	20.5134	21.5614	21.0936	20.59	19.7919	21.2212
BAESF_11471.mRNA.1	hypothetical protein	68279	-0.5816	0.4311	-0.2461	0.736	18.7633	20.1861	19.0607	18.7225	20.7558	20.2767	20.1076	19.1099	19.5309
R513b	hypothetical protein	10721	-0.9142	0.2607	-0.2664	0.7363	21.3013	23.6472	23.32	22.6606	24.0926	24.2579	22.987	22.5028	23.5778
BAESF_10352.mRNA.1	hypothetical protein	48749	-0.6207	0.4406	-0.2659	0.7383	19.2571	20.7599	20.32	19.4435	21.3072	21.4484	20.8082	19.2978	21.0288
BAESF_03281.mRNA.1	hypothetical protein	38138	0.2788	0.7299	0.2666	0.7413	20.9012	21.1174	20.6725	19.021	21.2522	21.5815	21.1297	19.5401	21.2216
BAESF_14388.mRNA.1	hypothetical protein	37126	0.1826	0.851	0.3208	0.7418	21.1515	22.4941	22.7652	20.012	22.9556	22.8951	22.3298	20.3561	22.7625
BAESF_04655.mRNA.1	hypothetical protein	52119	-0.1781	0.8109	0.245	0.7423	15.8238	17.5749	17.136	17.3414	15.8551	17.8724	16.4629	16.2407	17.096
BAESF_05143.mRNA.1	hypothetical protein	26086	-0.1555	0.7964	-0.1935	0.7484	21.4585	22.49	21.9508	21.5279	22.5136	22.3243	22.4082	21.8782	22.1933
BAESF_09333.mRNA.1	hypothetical protein	40537	-0.2927	0.7952	-0.3484	0.7575	17.2795	18.3728	17.978	15.4007	19.3685	19.7391	18.3542	16.8616	19.4596
BAESF_09847.mRNA.1	hypothetical protein	16695	-1.001	0.4404	0.395	0.758	16.0769	20.5805	20.2894	19.1808	20.5297	20.2385	19.7665	16.3192	19.6762
BAESF_07269.mRNA.1	ribosomal 40S subunit protein S18A	24646	0.8521	0.2074	-0.196	0.7638	19.6842	19.4793	18.9767	17.9136	18.2291	19.4411	19.1131	19.4118	20.2032
BAESF_05196.mRNA.1	14-3-3 protein	29440	-0.4319	0.6399	-0.2764	0.7639	20.7395	22.2873	22.028	20.1616	23.0723	23.1166	22.3506	20.8944	22.639
BAESF_01274.mRNA.4	hypothetical protein	57527	-1.008	0.3087	0.2889	0.7653	20.0017	22.2859	21.0679	20.9558	23.0258	22.3969	22.0507	18.9585	21.4794
BAESF_00642.mRNA.1	Ras- protein Rab-11A	23438	0.5143	0.6587	-0.342	0.7684	19.9544	20.5177	20.0331	16.4227	21.0522	21.4873	19.9333	20.3799	21.2179
L124	tyrosyl-tRNA synthetase	39723	0.43	0.587	-0.228	0.7723	16.8858	18.1035	18.0297	15.967	17.064	18.698	18.0821	17.2973	18.3234
BAESF_10666.mRNA.1	hypothetical protein	20661	-0.5863	0.3964	-0.1907	0.7794	19.2965	19.9255	19.6673	19.3046	20.6797	20.6638	20.1797	18.8767	20.405
BAESF_15253.mRNA.1	hypothetical protein	46806	-0.4697	0.5767	-0.2295	0.7839	20.5219	21.5168	21.1663	19.9566	22.4946	22.1627	21.9735	20.0796	21.8405
BAESF_10554.mRNA.1	hypothetical protein	63715	-0.03911	0.9658	0.2499	0.7844	17.1265	19.2256	19.3248	17.5144	18.7498	19.53	19.704	17.0603	18.1627
BAESF_01390.mRNA.1	hypothetical protein	41331	0.1262	0.8806	-0.2281	0.7863	16.8701	18.8571	18.3127	16.2338	18.4071	19.0203	18.6296	18.206	17.8885
BAESF_11477.mRNA.1	hypothetical protein	28373	0.4807	0.5154	-0.1887	0.7968	17.2465	16.325	16.41	14.8251	16.6818	17.0326	16.5721	16.4765	17.4989
R616	hypothetical protein	39779	-0.4473	0.5473	-0.1882	0.7987	21.7636	22.6904	22.6672	21.655	23.2202	23.5878	22.9927	21.5889	23.1043
BAESF_15140.mRNA.1	hypothetical protein	21993	-0.8521	0.2768	-0.188	0.8053	18.8828	20.4981	19.5933	19.4582	21.0191	21.053	20.1839	18.7988	20.5555
BAESF_14767.mRNA.1	Fructose-bisphosphate aldolase 5, cytosolic	38738	0.879	0.1919	0.1589	0.8062	19.8836	19.6745	20.5352	18.4302	19.4942	19.532	19.1336	20.003	20.48
BAESF_13878.mRNA.1	hypothetical protein	43800	-0.7744	0.4577	-0.2521	0.8068	17.0558	19.649	19.9331	17.9207	20.4559	20.5845	19.164	17.9433	20.2867
BAESF_14805.mRNA.1	Proteasome subunit beta type-6	23297	-0.6564	0.3428	0.1644	0.8085	17.4574	18.5904	18.2514	17.6657	19.0728	19.5298	18.0201	17.5899	18.196
BAESF_07607.mRNA.1	hypothetical protein	15136	-0.6403	0.3923	-0.1783	0.8087	17.9122	19.3366	19.5123	18.6985	19.8866	20.0969	19.3866	18.1596	19.7498
BAESF_00336.mRNA.1	hypothetical protein	15554	0.6833	0.3607	0.1764	0.8101	18.8192	19.367	19.3189	18.5335	19.8414	17.0803	18.9538	19.0119	19.0103
BAESF_06155.mRNA.1	hypothetical protein	49795	-1.262	0.1651	-0.2085	0.8106	16.9611	19.1489	18.0361	18.2884	19.9377	19.7073	19.2735	16.7709	18.7272
BAESF_07825.mRNA.1	Inorganic pyrophosphatase	27305	-0.673	0.4214	-0.1951	0.8131	20.029	21.7576	20.9392	20.1518	22.346	22.2468	21.6429	20.0411	21.6272
R370	hypothetical protein	16654	-0.07967	0.9005	-0.1478	0.8168	18.8542	18.7585	18.5756	17.8979	19.2159	19.3135	19.3454	18.2566	19.0295
BAESF_06656.mRNA.1	ribosomal 40S subunit protein S13	16941	-0.15	0.7932	-0.1287	0.8219	17.219	16.9372	17.3824	16.9002	17.5303	17.558	16.8816	17.4895	17.5536
BAESF_03217.mRNA.1	hypothetical protein	41515	-0.5404	0.435	0.1498	0.8264	19.0908	19.0376	18.1595	18.7306	19.5944	19.5839	19.5095	17.6075	18.7213
BAESF_04941.mRNA.1	hypothetical protein	80157	-0.6891	0.3122	-0.1451	0.8277	22.1387	23.0104	22.7371	22.5025	23.781	23.67	23.3467	21.9328	23.042
BAESF_03333.mRNA.1	hypothetical protein	22259	-0.4581	0.5878	-0.1767	0.8334	21.1986	22.7069	21.9659	20.7973	23.243	23.2056	22.5001	21.1164	22.7852
BAESF_02939.mRNA.1	hypothetical protein	92895	-0.3827	0.6544	-0.1783	0.8342	17.7149	20.5756	20.0834	19.2147	19.6621	20.645	20.2159	18.7513	19.9416
BAESF_11397.mRNA.1	hypothetical protein	28175	-0.5327	0.5681	0.1859	0.841	20.8299	23.3205	23.063	21.8229	23.4322	23.5565	22.6268	20.7477	23.2812
BAESF_00429.mRNA.1	hypothetical protein	48061	-0.5273	1	0.1428	0.8413	16.8802	15.7702	16.0595	15.7163	17.3956	17.1799	15.7976	15.5103	16.9735
BAESF_02967.mRNA.1	hypothetical protein	37823	-0.009326	0.9899	0.1471	0.8423	17.0793	17.0872	17.211	15.7351	17.5824	18.0881	16.6224	16.5001	17.8138
BAESF_03459.mRNA.1	hypothetical protein	50075	0.2213	0.8586	-0.2461	0.843	18.8459	19.775	19.8492	15.9336	20.6896	21.183	20.1667	18.4671	20.5744
BAESF_11867.mRNA.1	40S ribosomal protein S21	8921	-0.4055	0.4903	-0.1145	0.8439	20.3112	20.2441	19.97	19.9539	20.7474	21.0405	19.983	20.4089	20.4769
BAESF_01558.mRNA.1	hypothetical protein	42531	0.6366	0.3874	-0.1416	0.845	22.3097	21.1374	21.3598	19.88	21.0864	21.9305	21.2829	21.4408	22.5081
BAESF_06349.mRNA.1	hypothetical protein	123889	1.723	0.1445	0.2146	0.8485	18.0659	20.9691	19.0402	15.0115	18.5845	19.3104	18.6793	19.0733	19.6786
BAESF_15228.mRNA.2	hypothetical protein	17893	0.5081	0.4858	-0.1291	0.858	19.0135	18.2459	18.551	16.7294	18.4811	19.0756	18.1909	18.9648	19.0419
BAESF_10949.mRNA.1	hypothetical protein	50719	-0.6091	0.4091	0.128	0.8601	18.1123	18.4198	18.3263	17.8813	19.0388	19.7654	18.1795	17.1508	19.1439
BAESF_11715.mRNA.1	hypothetical protein	40488	-0.25	0.6984	0.1121	0.8617	19.1147	20.2825	19.7392	19.4224	20.177	20.2871	20.1013	18.8308	19.8681
BAESF_12103.mRNA.1	hypothetical protein	24652	-0.22	0.7899	-0.1412	0.8641	19.2671	20.3508	19.8995	18.2137	20.9182	21.0455	20.0837	19.4124	20.4448
R465	hypothetical protein	21176	-0.2572	0.7484	-0.1346	0.8665	21.765	21.9085	21.4482	20.3836	22.5506	22.9594	22.0687	20.8304	22.6266
BAESF_06583.mRNA.1	hypothetical protein	13011	-0.687	0.3048	0.1074	0.8694	16.9251	18.6084	18.0795	18.3744	18.5353	18.7643	18.0574	17.0888	18.1444
L384	hypothetical protein	15539	-0.937	0.2324	-0.1246	0.8696	18.1837	19.0142	18.9965	18.6017	20.0029	20.4007	19.3484	17.6075	19.6123
L399	hypothetical protein	39401	-0.7799	0.4229	0.1554	0.8713	18.2705	21.1951	20.5257	19.6683	21.2908	21.3718	20.4573	18.3213	20.7466
L479	putative pyrophosphohydrolase	28817	0.049	0.9696	-0.2043	0.874	20.5494	22.2801	22.0618	18.1341	23.3362	23.274	21.9848	20.7271	22.7924
R253	hypothetical protein	38970	-0.8127	0.3194	-0.1233	0.8772	19.3248	21.2943	20.5826	20.0639	21.6876	21.8881	21.0007	19.5002	21.0706
BAESF_08750.mRNA.1	ADP/ATP carrier protein	34021	2.061	0.05384	-0.1483	0.8795	21.6767	20.4184	19.7895	16.6237	18.3847	20.6918	20.5291	20.4667	21.3337
BAESF_09807.mRNA.1	hypothetical protein	15947	-0.1233	0.8869	0.1312	0.8797	19.4552	20.4788	19.9812	18.1803	21.0209	21.0837	20.097	18.9181	20.5064
L686	hypothetical protein	24130	-0.1865	0.8317	-0.1316	0.8806	17.5526	17.9712	17.4738	15.7445	19.0484	18.764	17.8804	17.1238	18.3882
BAESF_12387.mRNA.1	hypothetical protein	37819	0.2205	0.8059	0.1335	0.8817	18.8193	16.4826	18.5153	16.8637	18.4548	17.837	16.3195	18.1015	18.9957
BAESF_01792.mRNA.1	hypothetical protein	17896	-0.7311	0.3086	-0.1013	0.885	18.412	19.8432	18.8619	18.8095	20.2726	20.2283	19.3041	18.4379	19.6792
L567	hypothetical protein	37169	-0.6267	0.3872	-0.09347	0.8956	20.0041	21.453	20.9287	20.7823	21.6472	21.8364	21.2103	19.8168	21.6391
BAESF_05622.mRNA.1	hypothetical protein	41320	0.3624	0.7009	0.1219	0.8969	21.8915	22.7297	22.2999	19.9344	22.8161	23.0833	22.9656	20.7596	22.8299
BAESF_14391.mRNA.1	Protein component of the small (40S) ribosomal subunit	16475	0.3284	0.5824	-0.07643	0.8975	19.5069	19.6642	19.9152	18.8589	19.4525	19.7896	19.4133	19.5412	20.361
BAESF_15231.mRNA.1	hypothetical protein	25006	-0.8489	0.2754	-0.09012	0.9052	16.6064	17.852	18.042	16.9814	19.106	18.9596	17.8172	17.0016	17.952
R306_R307	putative protein phosphatase 2C	33535	0.452	0.5338	0.08309	0.9081	16.5957	16.225	16.4663	14.8391	16.4694	16.6223	15.5704	16.1107	17.3566
BAESF_04286.mRNA.1	hypothetical protein	25037	-0.3982	0.5557	0.07676	0.9088	18.2593	19.716	19.4824	18.8468	19.9281	19.8773	19.4117	18.4246	19.3912
BAESF_09283.mRNA.1	hypothetical protein	25645	-0.5471	0.4798	-0.08721	0.9093	19.394	20.9386	20.265	19.8278	21.0372	21.3737	20.6763	19.0864	21.0964
BAESF_05535.mRNA.1	hypothetical protein	28844	-0.439	0.4845	-0.06933	0.9111	19.6895	20.0533	19.8131	19.6606	20.4353	20.7769	19.9472	19.2487	20.568
BAESF_05087.mRNA.1	hypothetical protein	25736	-0.06996	0.9287	0.08559	0.9128	19.4992	20.0514	19.8734	18.4343	20.2823	20.9172	20.0217	18.6934	20.452
BAESF_10661.mRNA.1	Profilin-1A	13084	0.3328	0.6822	0.08072	0.9206	17.8282	18.1374	16.5187	15.7018	17.23	18.5541	17.3506	17.0461	17.8454
BAESF_07159.mRNA.1	Ran-specific GTPase-activating protein	22221	-0.3677	0.6596	-0.08189	0.9215	18.2813	20.0487	19.6241	18.0944	20.863	20.0997	18.8366	19.394	19.9692
BAESF_09867.mRNA.1	hypothetical protein	47904	-0.3281	0.8075	-0.1226	0.9274	16.8711	20.4026	20.1401	17.0285	20.2713	21.0982	19.7032	17.1865	20.8918
BAESF_07123.mRNA.1	hypothetical protein	19421	-0.2154	0.7986	0.07657	0.9276	18.8471	19.3938	19.2424	17.5499	20.8313	19.7482	19.5172	18.267	19.4694
BAESF_07147.mRNA.1	hypothetical protein	29155	-0.04241	0.9655	-0.06609	0.9463	23.9731	25.5107	25.3149	22.7624	25.9671	26.1963	25.5047	23.8532	25.639
BAESF_03876.mRNA.1	hypothetical protein	33134	-0.478	0.5672	-0.05318	0.9489	21.2001	22.8437	22.1662	20.9601	23.2401	23.4438	22.449	21.2331	22.6875
BAESF_14522.mRNA.1	hypothetical protein	27947	-0.4524	0.5271	0.04526	0.9491	18.2909	19.3264	19.3331	18.4651	19.4039	20.4384	18.2192	19.2843	19.311
BAESF_07128.mRNA.1	hypothetical protein	41838	-1.09	0.2426	0.05751	0.9493	16.0774	18.7709	18.0856	17.5082	19.3339	19.3633	18.4294	16.3944	17.9376
BAESF_08763.mRNA.1	hypothetical protein	31985	0.5661	0.4694	-0.0486	0.9499	18.4307	19.1602	19.0778	16.7941	18.9036	19.2726	18.1162	19.5019	19.1964
BAESF_02337.mRNA.1	hypothetical protein	26272	0.1622	0.8533	0.05446	0.9505	21.896	22.5635	21.9044	20.024	23.0553	22.7979	22.7069	21.0013	22.4923
BAESF_08745.mRNA.1	hypothetical protein	60837	-0.4308	0.6175	-0.05041	0.9531	22.7128	23.9565	23.5575	22.2947	24.607	24.6174	24.0738	22.1051	24.1992
BAESF_11529.mRNA.1	hypothetical protein	23923	-1.091	0.2636	-0.05481	0.9539	17.2252	17.9684	16.6833	17.4445	18.881	18.8252	19.444	15.6012	16.9961
BAESF_12345.mRNA.1	Peptidyl-prolyl cis-trans isomerase 7	18521	0.284	0.6923	-0.04059	0.9547	19.0343	19.3277	19.7621	17.8964	19.6765	19.6991	19.2305	18.755	20.2603
BAESF_08864.mRNA.1	hypothetical protein	70678	-0.07242	0.9323	0.04445	0.9584	20.5341	20.7827	19.5164	18.7318	21.1737	21.145	20.6263	19.0479	21.0257
BAESF_01825.mRNA.1	hypothetical protein	40439	0.1554	0.8867	0.05033	0.9632	19.0488	20.138	20.0934	16.9066	20.8335	21.0738	20.5287	18.4011	20.1993
BAESF_04920.mRNA.1	hypothetical protein	58390	-0.03199	0.9796	0.03946	0.9748	18.3934	19.8057	19.571	16.1505	20.6385	21.077	19.6362	17.5921	20.4234
BAESF_02624.mRNA.1	hypothetical protein	51370	-0.1659	0.8153	0.02047	0.977	17.4449	17.3692	17.568	16.4014	18.2803	18.1983	17.6548	16.5851	18.0808
BAESF_11428.mRNA.1	hypothetical protein	17092	-1.008	0.1842	-0.01968	0.9784	20.5133	22.3927	21.8147	21.8153	23.0552	22.8734	22.007	20.7248	22.048
BAESF_10224.mRNA.1	Proteasome subunit alpha type-5	27199	-0.7938	0.2585	0.01486	0.9826	18.0104	19.1586	19.0033	18.7326	19.9381	19.8829	19.0567	17.841	19.23
BAESF_07658.mRNA.1	hypothetical protein	15185	-0.1505	0.8327	0.01524	0.9829	19.1742	19.4532	18.9768	18.0019	19.7618	20.2919	19.1491	18.6937	19.7156
BAESF_09824.mRNA.1	T-complex protein 1 subunit beta	57955	-0.4168	0.57	0.0116	0.9873	17.6016	18.9981	18.4132	17.4475	19.3197	19.4961	18.0828	18.1021	18.7932
BAESF_11387.mRNA.1	hypothetical protein	61605	-0.3614	0.6362	0.008183	0.9914	17.9959	19.7216	18.9118	18.0869	19.6826	19.9442	19.5094	18.0397	19.0557
BAESF_02753.mRNA.1	hypothetical protein	38656	-0.4051	0.7464	0.01333	0.9915	17.7711	19.8483	19.435	16.3333	21.1309	20.8055	19.9828	17.508	19.5235
L235	DNA-directed RNA polymerase subunit 5	23495	0.04289	0.9507	0.005181	0.994	17.5526	18.3607	18.2637	16.8218	18.8527	18.3739	17.7961	17.753	18.6124
R321	hypothetical protein	21841	-0.5659	0.4739	0.005511	0.9944	20.076	22.1544	21.4224	20.8422	22.0903	22.418	21.3212	20.2838	22.0313
BAESF_14083.mRNA.1	hypothetical protein	57744	-0.05439	0.9303	-0.003274	0.9958	16.9315	16.4038	16.529	15.769	17.3767	16.8817	16.8792	16.4678	16.5271
BAESF_05217.mRNA.1	hypothetical protein	35323	0.2678	0.7633	0.001253	0.9989	16.7994	19.7142	17.6402	16.489	18.3086	18.5528	17.536	17.7925	18.8215
BAESF_03619.mRNA.1	hypothetical protein	29316	1.429	0.08191	0.3202	1	17.4874	18.2068	18.0331	15.1102	17.0413	17.2903	17.662	18.4446	16.66
BAESF_04801.mRNA.1	hypothetical protein	29223	1.236	0.1169	0.4674	1	19.0924	18.3642	19.171	16.9634	17.0336	18.9238	18.9886	17.4611	18.7756
R545	HMG box-containing protein	29882	0.8615	0.2515	-0.1706	1	18.8598	18.6462	18.4739	16.4457	18.8838	18.0658	18.854	18.2115	19.426
BAESF_13711.mRNA.1	hypothetical protein	50856	-0.7275	0.3029	-1.061	1	15.3485	16.9361	16.3741	15.9487	17.4693	17.4234	17.3315	17.5786	16.9331
BAESF_13667.mRNA.1	hypothetical protein	27844	-0.6309	0.3422	-0.2959	1	16.9521	17.8067	17.1248	16.8594	18.4692	18.4478	17.8053	17.4287	17.5375
BAESF_03911.mRNA.1	hypothetical protein	10295	0.6679	0.3647	1.079	1	17.3039	16.8629	17.0011	14.9031	17.4203	16.8408	16.0356	15.6458	16.2483
BAESF_11000.mRNA.1	hypothetical protein	17028	-0.62	0.3692	-0.4893	1	17.2862	17.6877	17.5969	16.893	19.0049	18.5329	18.0752	17.6581	18.3054
BAESF_12093.mRNA.1	hypothetical protein	94591	-0.5703	0.424	-1.079	1	15.4007	16.7967	15.6781	15.4699	17.0846	17.032	16.4412	17.2906	17.3802
R557	hypothetical protein	17983	-0.5315	0.4342	-0.3249	1	17.7551	17.4504	16.0087	17.4847	17.242	18.0821	16.835	17.5966	17.7572
BAESF_09144.mRNA.1	hypothetical protein	16658	-0.4574	0.4993	0.03031	1	17.4927	18.0123	17.9145	17.0149	18.8668	18.9102	18.0418	17.646	17.6408
BAESF_03721.mRNA.1	hypothetical protein	14976	-0.4813	0.5599	-0.2894	1	15.1699	17.3734	16.5162	15.4675	17.3845	17.6514	16.2664	16.2821	17.3791
BAESF_01293.mRNA.1	hypothetical protein	47361	-0.267	0.7177	-1.104	1	16.5774	16.5012	16.3946	15.6464	17.4938	17.134	17.7012	18.5725	16.5118
BAESF_01368.mRNA.1	hypothetical protein	24127	-0.2169	0.726	-0.1235	1	17.2559	17.2113	17.2497	16.5992	17.8212	17.9473	16.9464	17.2937	17.8472
BAESF_06741.mRNA.1	hypothetical protein	18500	0.2175	0.7443	-0.008341	1	16.4922	16.4443	16.1691	14.9977	16.3688	17.0865	16.6307	16.0404	16.4594
BAESF_00372.mRNA.1	hypothetical protein	41822	-0.2415	0.7487	-0.07203	1	17.2015	16.3762	16.5218	15.3895	17.3561	18.0783	16.7588	16.474	17.0828
BAESF_04864.mRNA.1	hypothetical protein	52299	0.2491	0.7624	0.5873	1	18.1008	19.0759	19.1411	16.8943	18.8464	19.8296	18.4904	17.3543	18.7109
BAESF_03811.mRNA.1	hypothetical protein	39525	-0.1635	0.8002	0.02261	1	17.9222	18.4444	18.2045	17.361	19.185	18.5156	18.3827	17.7693	18.3512
BAESF_11245.mRNA.1	hypothetical protein	80171	0.2352	0.8102	-0.7005	1	16.9378	18.6196	18.1163	15.6229	17.7235	19.6216	18.9625	17.7167	19.0961
BAESF_07020.mRNA.1	hypothetical protein	36923	0.174	0.8421	-0.05286	1	18.2662	18.8458	17.5858	16.0749	19.4208	18.6802	18.9113	17.9384	18.0068
BAESF_11743.mRNA.1	hypothetical protein	26115	-0.04203	0.9535	0.2382	1	19.3382	19.8	19.4657	18.1562	20.2708	20.303	19.3025	18.7531	19.8338
BAESF_05122.mRNA.1	Polyamine N-acetyltransferase 1	27217	0.03866	0.957	1.738	1	17.943	17.2214	18.0819	16.423	18.6964	18.011	16.0431	15.4946	16.4936
BAESF_11119.mRNA.1	hypothetical protein	12862	-0.01978	0.9729	-0.1656	1	18.5935	18.2154	18.8892	18.0932	18.7508	18.9135	18.4607	18.5933	19.1408
BAESF_07957.mRNA.1	hypothetical protein	13723	0.0058	0.9935	0.2928	1	16.5455	17.5912	16.7914	15.8204	17.4528	17.6375	16.311	16.3197	17.4191
