# Supplementary material for: Elucidating the protein interaction network of one of the largest icosahedral capsids in the virosphere
Source: EMBO J. 2026 Apr 10;45(10):3514–39. doi: 10.1038/s44318-026-00770-8 (PMC13186993; doi:10.1038/s44318-026-00770-8)
Supplement: Supplementary file 9 — Dataset EV4 [file 44318_2026_770_MOESM9_ESM.xlsx]

## Sheet: Legend
Dataset EV4: MS-based proteomic characterization of nucleoid fractions.
Proteins of pellet and supernatant fractions of virions and purified nucleoids (see Methods section) were submitted to MS-based proteomic analysis. The protein contents of fractions from virions and nucleoids were compared based on spectral counting.
Results from pellet and supernatant fractions are presented in different sheets.
	Viral protein
	Host (amoeba) protein
	Enriched in nucleoid compared to virion (identified only in nucleoid with WSC ≥ 3 or enriched at least 5 times in nucleoid compared to virion based on WSC)
	Enriched in nucleoid compared to virion (identified only in nucleoid with WSC ≥ 2 or enriched at least 2 times in nucleoid compared to virion based on WSC)
Pep	Number of identified peptides
SC	Spectral Counts: MS/MS spectra allowing the identification of peptides belonging to the protein
SSC	Specific Spectral Counts: MS/MS spectra allowing the identification of peptides belonging specifically to the protein
WSC	Weighted Spectral Counts: SSC + the weight of unspecific SC (in the case of peptides shared between several proteins)

## Sheet: Pellet
Accession	Description	Mol. Weight (Da)	Peptides	Coverage (%)	Specific peptides	WSC Nucleoid pellet / WSC Virion pellet	Pep Virion pellet	SC Virion pellet	SSC Virion pellet	WSC Virion pellet	Pep Nucleoid pellet	SC Nucleoid pellet	SSC Nucleoid pellet	WSC Nucleoid pellet	Potentially Nucleoid-enriched
qu_594	hypothetical protein	29585	3	17.76	3	Nucleoid pellet only	0	0	0	0	3	6	6	6	X
qu_634	putative ankyrin repeat protein	34646	3	12.21	3	Nucleoid pellet only	0	0	0	0	3	3	3	3	X
qu_475	hypothetical protein	52379	3	13.54	3	7	1	1	1	1	3	7	7	7	X
qu_754	P13-like protein	33489	6	28.11	6	6	1	1	1	1	6	6	6	6	X
qu_408	putative endonuclease of the XPG family	54100	4	7.4	4	5	1	1	1	1	4	5	5	5	X
qu_536	hypothetical protein	36584	6	21.25	6	5	1	1	1	1	5	5	5	5	X
qu_393	putative ankyrin repeat protein	90149	11	18.69	11	4.33333	3	3	3	3	10	13	13	13	x
qu_388	putative ATP-dependent RNA helicase	208612	63	48.98	63	3.38095	19	21	21	21	60	71	71	71	x
qu_563	hypothetical protein	59781	36	67.91	36	3.33333	15	15	15	15	35	50	50	50	x
qu_568	putative ATP-dependent RNA helicase	51600	22	57.08	22	2.88889	7	9	9	9	19	26	26	26	x
qu_398	putative DNA-directed RNA polymerase subunit	22532	15	61.31	15	2.57143	7	7	7	7	14	18	18	18	x
qu_227	hypothetical protein	87553	18	34.02	18	2.44444	8	9	9	9	17	22	22	22	x
qu_576	Chain A%2C A Megaviridae Orfan Gene Encodes A New Nucleotidyl Transferase 4AMQ_A	45873	21	58.4	21	2.1	9	10	10	10	20	21	21	21	x
qu_454	hypothetical protein	17244	6	79.25	6	2	3	5	5	5	5	10	10	10	x
qu_578	hypothetical protein	23850	9	30.52	9	2	4	6	6	6	9	12	12	12	x
qu_23	hypothetical protein	21233	5	36.07	5	2	3	4	4	4	5	8	8	8	x
qu_161	hypothetical protein	17611	3	17.11	3	2	1	1	1	1	2	2	2	2	x
qu_269	hypothetical protein	6495	2	60.34	2	Nucleoid pellet only	0	0	0	0	2	2	2	2	x
g641-1372693-1373537	Hypothetical protein	20081	6	40.57	2	Nucleoid pellet only	0	0	0	0	6	7	2	7	X
g1185-772267-773193	Hypothetical protein	33006	4	18.51	4	Nucleoid pellet only	0	0	0	0	4	4	4	4	X
g360-35636-37420	Casein kinase ii subunit alpha, putative	40052	3	8.19	3	Nucleoid pellet only	0	0	0	0	3	3	3	3	X
g1525-75307-76608	Eukaryotic porin protein	33586	5	31.97	5	3	2	2	2	2	5	6	6	6	x
g1390-216047-218303	High molecular weight heat shock protein	72288	8	17.12	8	4	2	2	2	2	8	8	8	8	x
g726-224146-225044	Protein Wnt-10b	19825	2	14.2	2	Nucleoid pellet only	0	0	0	0	2	2	2	2	x
qu_669	orphan	5784	4	100	4	Viron pellet only	4	13	13	13	0	0	0	0
qu_757	hypothetical protein	21968	10	72.16	10	Viron pellet only	10	15	15	15	0	0	0	0
qu_480	hypothetical protein	21376	7	60.32	7	Viron pellet only	7	13	13	13	0	0	0	0
qu_775	hypothetical protein	32226	14	28.12	14	Viron pellet only	14	20	20	20	0	0	0	0
qu_515	hypothetical protein	25475	23	65.61	23	Viron pellet only	23	44	44	44	0	0	0	0
qu_828	hypothetical protein	28776	10	66.54	10	Viron pellet only	10	24	24	24	0	0	0	0
g1185-1806178-1808434	Protein phosphatase 1, catalytic subunit, alpha, putative	34476	5	25.91	5	Viron pellet only	5	5	5	5	0	0	0	0
qu_496	hypothetical protein	30933	5	27.8	5	Viron pellet only	5	6	6	6	0	0	0	0
qu_625	putative prolyl 4-hydroxylase	27901	11	61.57	11	Viron pellet only	11	22	22	22	0	0	0	0
qu_767	hypothetical protein	37663	29	60.93	29	Viron pellet only	29	45	45	45	0	0	0	0
qu_770	putative bifunctional metalloprotease/ubiquitin-protein ligase	100069	31	47.13	31	Viron pellet only	31	42	42	42	0	0	0	0
qu_639	structural PPIase-like protein	26569	5	22.65	5	Viron pellet only	5	7	7	7	0	0	0	0
qu_477	hypothetical protein	142243	71	63.09	71	Viron pellet only	71	100	100	100	0	0	0	0
qu_589	hypothetical protein	17955	13	81.88	13	Viron pellet only	13	33	33	33	0	0	0	0
qu_623	hypothetical protein	29447	15	69.5	15	Viron pellet only	15	24	24	24	0	0	0	0
qu_683	low complexity hypothetical protein	47185	15	42.82	15	Viron pellet only	15	24	24	24	0	0	0	0
qu_511	putative PAN domain-containing protein	24425	4	32.29	4	Viron pellet only	4	6	6	6	0	0	0	0
qu_367	hypothetical protein	21736	8	51.79	8	Viron pellet only	8	11	11	11	0	0	0	0
qu_684	hypothetical protein	30286	6	41.03	6	Viron pellet only	6	15	15	15	0	0	0	0
qu_692	hypothetical protein	26417	25	99.12	25	Viron pellet only	25	40	40	40	0	0	0	0
qu_55	hypothetical protein	8296	5	39.19	5	Viron pellet only	5	7	7	7	0	0	0	0
qu_509	hypothetical protein	19344	12	66.47	12	Viron pellet only	12	23	23	23	0	0	0	0
qu_617	hypothetical protein	11815	6	57.94	6	Viron pellet only	6	9	9	9	0	0	0	0
qu_748	hypothetical protein	22233	9	53.2	9	Viron pellet only	9	14	14	14	0	0	0	0
qu_824	putative PAN domain-containing protein	22435	5	29	5	Viron pellet only	5	6	6	6	0	0	0	0
qu_344	uncharacterized myristoylated membrane protein	29395	4	39.93	4	Viron pellet only	4	6	6	6	0	0	0	0
qu_280	uncharacterized WD repeat-containing protein	153562	32	27.99	32	Viron pellet only	32	49	49	49	0	0	0	0
qu_70	uncharacterized virion-associated membrane protein	39117	20	64.23	20	Viron pellet only	20	34	34	34	0	0	0	0
qu_486	hypothetical protein	32747	11	53.38	11	Viron pellet only	11	15	15	15	0	0	0	0
qu_643	hypothetical protein	38822	6	18.67	6	Viron pellet only	6	6	6	6	0	0	0	0
qu_327	Uncharacterized protein L309 gi|55416931|gb|AAV50581.1| unknown	36716	5	21.18	5	Viron pellet only	5	6	6	6	0	0	0	0
qu_390	probable FAD-linked sulfhydryl oxidase	16981	8	56.64	8	Viron pellet only	8	11	11	11	0	0	0	0
qu_932	putative lipocalin	19105	6	53.85	6	Viron pellet only	6	8	8	8	0	0	0	0
qu_430	hypothetical protein	20862	6	47.57	6	Viron pellet only	6	7	7	7	0	0	0	0
qu_618	hypothetical protein	11580	4	56.31	4	Viron pellet only	4	6	6	6	0	0	0	0
qu_346	uncharacterized metallopeptidase WLM domain protein	22781	9	54.82	9	Viron pellet only	9	10	10	10	0	0	0	0
qu_324	hypothetical protein	19980	5	48.52	5	Viron pellet only	5	6	6	6	0	0	0	0
qu_373	hypothetical protein	33827	11	53.42	11	Viron pellet only	11	14	14	14	0	0	0	0
qu_329	hypothetical protein	10979	5	45.26	5	Viron pellet only	5	6	6	6	0	0	0	0
qu_395	uncharacterized glycosyltransferase	29888	6	33.47	6	Viron pellet only	6	6	6	6	0	0	0	0
qu_657	hypothetical protein	28864	4	12.64	4	Viron pellet only	4	6	6	6	0	0	0	0
qu_394	hypothetical protein	29429	6	34	6	Viron pellet only	6	6	6	6	0	0	0	0
qu_246	hypothetical protein	17750	7	52.7	7	0.0909091	7	11	11	11	1	1	1	1
qu_644	hypothetical protein	37344	22	58.73	22	0.0833333	22	36	36	36	3	3	3	3
qu_307	Ricin-type lectin protein	22911	6	62.91	6	0.0833333	6	12	12	12	1	1	1	1
qu_663	hypothetical protein	36625	12	52.48	12	0.0769231	12	13	13	13	1	1	1	1
qu_351	hypothetical protein	30607	21	72.08	21	0.0666667	21	45	45	45	3	3	3	3
qu_446	capsid protein D13L	66124	67	93.46	67	0.0646552	67	464	464	464	20	30	30	30
qu_656	putative tyrosine-protein phosphatase	24840	13	78.3	13	0.0588235	13	17	17	17	1	1	1	1
qu_409	hypothetical protein	30040	18	80.75	18	0.0555556	18	54	54	54	3	3	3	3
qu_685	hypothetical protein	19573	5	29.19	5	0.0526316	5	38	38	38	1	2	2	2
qu_196	putative amine oxidase	56642	22	44.99	22	0.0333333	22	30	30	30	1	1	1	1
qu_773	hypothetical protein	26538	22	69.64	22	0.0322581	22	93	93	93	2	3	3	3
qu_482	hypothetical protein	21099	15	70.74	15	0.0285714	15	35	35	35	1	1	1	1
qu_368	hypothetical protein	56316	38	73.81	38	0.0125	38	80	80	80	1	1	1	1
qu_681	hypothetical protein	35929	4	10.68	4	Viron pellet only	4	4	4	4	0	0	0	0
qu_678	hypothetical protein	59156	4	13.12	4	Viron pellet only	4	4	4	4	0	0	0	0
qu_470	hypothetical protein	25271	2	11.26	2	Viron pellet only	2	3	3	3	0	0	0	0
g454-198036-200147	EF hand domain containing protein	27970	4	22.69	4	Viron pellet only	4	4	4	4	0	0	0	0
qu_909	hypothetical protein	36665	3	13.02	3	Viron pellet only	3	3	3	3	0	0	0	0
qu_544	hypothetical protein	10721	6	43.01	6	0.176471	6	17	17	17	3	3	3	3
qu_378	hypothetical protein	57328	8	20.52	8	0.142857	7	7	7	7	1	1	1	1
qu_76	collagen-like protein 1	88293	5	7.74	5	0.142857	5	7	7	7	1	1	1	1
qu_686	NHL repeat-containing protein	43392	25	97.25	25	0.138462	25	65	65	65	8	9	9	9
qu_736	hypothetical protein	40921	28	89.04	28	0.123288	28	73	73	73	6	9	9	9
qu_366	putative regulator of chromosome condensation	107437	43	64.33	43	0.116505	42	103	103	103	10	12	12	12
g254-27747-28588	Hypothetical protein	20082	6	40.57	2	Viron pellet only	2	2	2	2	4	5	0	0
qu_488	hypothetical protein	21176	2	21.11	2	Viron pellet only	2	2	2	2	0	0	0	0
qu_762	hypothetical protein	13377	2	25.22	2	Viron pellet only	2	2	2	2	0	0	0	0
qu_396	putative N-acetylglucosaminyl phosphatidylinositol deacetylase	26696	2	11.11	2	Viron pellet only	2	2	2	2	0	0	0	0
qu_248	Collagen triple helix repeat containing protein	44720	2	12.02	2	Viron pellet only	2	2	2	2	0	0	0	0
qu_418	hypothetical protein	64964	2	6.5	2	Viron pellet only	2	2	2	2	0	0	0	0
qu_495	hypothetical protein	199755	127	61.47	127	1.97647	67	85	85	85	117	168	168	168
qu_312	peptidase C19 subfamily protein	51173	18	55.97	18	1.9	8	10	10	10	17	19	19	19
qu_411	hypothetical protein	127231	48	51.8	48	1.86667	24	30	30	30	42	56	56	56
qu_382	hypothetical protein	21290	9	42.94	9	1.85714	6	7	7	7	9	13	13	13
qu_753	hypothetical protein	49938	43	67.86	43	1.75	27	32	32	32	40	56	56	56
qu_322	NAD-dependent DNA ligase	72056	21	40.41	21	1.75	11	12	12	12	17	21	21	21
qu_347	putative early transcription factor large subunit	245225	111	57.07	111	1.72527	63	91	91	91	104	157	157	157
qu_733	endonuclease for the repair of UV-irradiated DNA	39578	11	38.35	11	1.71429	7	7	7	7	9	12	12	12
qu_399	putative NTPase	134005	61	53.97	61	1.71053	35	38	38	38	52	65	65	65
qu_221	hypothetical protein	45001	22	55.21	22	1.69231	13	13	13	13	18	22	22	22
g1185-770357-772028	GTP binding	44326	35	63.32	35	1.68966	24	29	29	29	31	49	49	49
qu_204	DNA topoisomerase 1b	39906	30	65.18	30	1.68182	18	22	22	22	27	37	37	37
qu_313	kinesin-like protein	339986	206	66.04	206	1.58989	137	178	178	178	181	283	283	283
qu_729	Uncharacterized protein L684 gi|55417295|gb|AAV50945.1| unknown	56486	14	45.15	14	1.57143	7	7	7	7	11	11	11	11
qu_584	hypothetical protein	35586	14	53.9	14	1.55556	8	9	9	9	12	14	14	14
qu_572	VVI8 helicase	79516	54	70.22	54	1.55	30	40	40	40	48	62	62	62
qu_557	putative triacylglycerol lipase	38826	41	81.58	41	1.5	33	56	56	56	38	84	84	84
qu_349	hypothetical protein	9695	4	36.47	4	1.5	4	4	4	4	4	6	6	6
qu_768	endonuclease VIII-like protein	37647	10	32.49	10	1.5	6	6	6	6	8	9	9	9
qu_616	uncharacterized N-acetyltransferase	46994	31	54.3	31	1.4878	25	41	41	41	26	61	61	61
qu_170	hypothetical protein	50940	33	63.97	33	1.46429	22	28	28	28	27	41	41	41
qu_320	putative serine/threonine-protein kinase	47356	24	60.45	24	1.42105	15	19	19	19	20	27	27	27
qu_350	hypothetical protein	20898	7	50.85	7	1.4	5	5	5	5	7	7	7	7
qu_421	F10-like kinase	54385	21	43.9	21	1.375	15	16	16	16	16	22	22	22
qu_466	putative ADP-ribosyl glycohydrolase	58740	18	48.15	18	1.36364	9	11	11	11	15	15	15	15
qu_596	putative ATP-dependent RNA helicase	66972	36	59.34	36	1.35714	24	28	28	28	29	38	38	38
qu_546	hypothetical protein	86695	78	76.41	78	1.35556	61	90	90	90	70	122	122	122
qu_558	XRN 5'-3' exonuclease	93111	54	64.97	54	1.35417	38	48	48	48	51	65	65	65
g490-271761-274518	Eukaryotic translation elongation factor 2, putative	93342	2	5.01	2	1.33333	2	3	3	3	2	4	4	4
qu_530-532	-532 DNA directed RNA polymerase %28II%29 subunit 1	119306	94	68.17	94	1.32941	65	85	85	85	77	113	113	113
qu_431	putative core protein	75338	106	94.55	106	1.32099	94	324	324	324	88	428	428	428
qu_169	hypothetical protein	51058	53	77.6	53	1.30612	38	49	49	49	44	64	64	64
qu_315	putative endonuclease 4	32949	8	41.02	8	1.28571	6	7	7	7	7	9	9	9
qu_525	probable zinc-type alcohol dehydrogenase-like protein	47354	19	46.21	19	1.26087	16	23	23	23	17	29	29	29
qu_231	Topoisomerase I	96906	49	57.73	49	1.2439	33	41	41	41	36	51	51	51
qu_404	probable mRNA-capping enzyme	136590	85	63.33	85	1.24176	65	91	91	91	74	113	113	113
qu_697	hypothetical protein	62887	44	72.46	44	1.22727	34	44	44	44	37	54	54	54
qu_747	Serpin	46879	29	63.09	29	1.22222	20	27	27	27	25	33	33	33
qu_361	poxvirus poly%28A%29 polymerase catalytic subunit-like protein	67815	40	58.1	40	1.21818	33	55	55	55	36	67	67	67
qu_547	hypothetical protein	76930	49	67.08	49	1.21739	36	46	46	46	40	56	56	56
qu_338	probable DNA polymerase family X	40598	36	70.34	36	1.2069	23	29	29	29	29	35	35	35
qu_424	hypothetical protein	87443	58	64.99	58	1.2	39	50	50	50	48	60	60	60
qu_267	hypothetical protein	28538	4	14.93	4	1.2	2	5	5	5	4	6	6	6
qu_464	hypothetical protein	139105	154	82.68	154	1.19835	128	484	484	484	137	580	580	580
qu_371	putative transcription termination factor	95426	83	79.93	83	1.19565	63	92	92	92	63	110	110	110
qu_420	hypothetical protein	39401	17	23.86	17	1.19048	13	21	21	21	13	25	25	25
qu_508	ankyrin repeat-containing protein	219141	114	68.19	114	1.18447	85	103	103	103	86	122	122	122
qu_642	hypothetical protein	28168	8	44.72	8	1.16667	5	6	6	6	7	7	7	7
qu_585	hypothetical protein	56754	33	66.99	33	1.14754	29	61	61	61	28	70	70	70
qu_423	hypothetical protein	91000	47	46.89	47	1.12821	39	78	78	78	40	88	88	88
qu_64	hypothetical protein	21868	9	32.63	9	1.125	7	8	8	8	7	9	9	9
qu_419	hypothetical protein MIMI_R398	41246	26	73.76	26	1.125	22	32	32	32	22	36	36	36
qu_243	putative Zn-dependent peptidase	50666	14	50.68	14	1.1	9	10	10	10	10	11	11	11
qu_438	hypothetical protein	56175	23	45.82	23	1.09524	19	21	21	21	19	23	23	23
qu_335	probable formamidopyrimidine-DNA glycosylase	33463	25	70.73	25	1.09524	17	21	21	21	20	23	23	23
qu_946	GMC oxidoreductase	78892	56	80.86	56	1.08257	48	109	109	109	46	118	118	118
qu_268	hypothetical protein	38970	42	86.96	42	1.07071	36	99	99	99	35	106	106	106
gbrowsepep|Queen|qu_261-259-257-255	DNA directed RNA polymerase subunit 2	135691	95	68.99	95	1.06542	74	107	107	107	77	114	114	114
qu_245	RNA polymerase subunit 5	23541	29	77.56	29	1.05405	24	37	37	37	23	39	39	39
qu_738	hypothetical protein	39948	12	23.73	12	1.04545	10	22	22	22	11	23	23	23
qu_412	hypothetical protein	89610	27	40.37	27	1.03846	20	26	26	26	22	27	27	27
qu_646	uncharacterized cupin RmlC-type domain protein	18499	12	65.62	12	1	7	15	15	15	11	15	15	15
qu_405	divergent methyltransferase	40370	24	52.59	24	1	20	27	27	27	17	27	27	27
qu_682	phosphatidylethanolamine-binding protein-like protein	16882	12	86.71	12	1	9	11	11	11	8	11	11	11
qu_219	putative DNA-dependent RNA polymerase subunit Rpb9	22289	8	55.21	8	1	6	7	7	7	6	7	7	7
qu_750	hypothetical protein	16574	4	37.04	4	1	3	4	4	4	3	4	4	4
qu_963	putative Fe2OG oxygenase family oxidoreductase	25167	6	34.29	6	1	4	5	5	5	5	5	5	5
qu_291	hypothetical protein	23506	4	22.64	4	1	2	2	2	2	2	2	2	2
qu_665	hypothetical protein	25427	2	17.18	2	1	2	3	3	3	1	3	3	3
qu_317	probable ribonuclease H protein	33588	1	5.02	1	1	1	1	1	1	1	1	1	1
g1229-166316-173920	Serine/threonine kinase	205353	1	0.75	1	1	1	1	1	1	1	1	1	1
gunplaced-1140613-1143713	RNA pseudouridine synthase, putative	77652	1	1.29	1	1	1	1	1	1	1	1	1	1
qu_272	hypothetical protein	25235	2	15.02	2	1	1	1	1	1	1	1	1	1
qu_924	hypothetical protein	39477	23	64.41	23	0.956522	19	23	23	23	15	22	22	22
qu_220	DNA-directed RNA polymerase subunit 6	46141	17	26.15	17	0.947368	13	19	19	19	13	18	18	18
qu_434	hypothetical protein	42079	14	50.99	14	0.923077	8	13	13	13	10	12	12	12
qu_384	Thioredoxin	39459	34	54.34	34	0.916667	31	72	72	72	27	66	66	66
qu_514	hypothetical protein	63202	36	29.34	36	0.898305	29	59	59	59	30	53	53	53
qu_345	hypothetical protein	39318	26	51.3	26	0.895833	22	48	48	48	23	43	43	43
qu_772	hypothetical protein	24047	23	81.19	23	0.876923	22	65	65	65	13	57	57	57
qu_325	putative protein phosphatase 2C	33565	18	60.96	18	0.875	14	24	24	24	12	21	21	21
qu_493	putative DNA directed RNA polymerase subunit	41630	29	65.55	29	0.860465	24	43	43	43	21	37	37	37
qu_600	hypothetical protein	37211	48	69.38	48	0.846154	42	91	91	91	38	77	77	77
qu_143	putative GMC-type oxidoreductase	76945	104	96.44	104	0.827922	89	308	308	308	71	255	255	255
qu_205	probable glutaredoxin	12084	9	79.25	9	0.8	7	10	10	10	7	8	8	8
qu_571	hypothetical protein	32361	20	58.18	20	0.8	14	15	15	15	11	12	12	12
qu_724	putative serine/threonine-protein kinase	80157	41	59.51	41	0.767857	34	56	56	56	34	43	43	43
qu_737	hypothetical protein	32336	10	44	10	0.75	9	12	12	12	6	9	9	9
qu_376	putative thiol protease	34896	25	75.17	25	0.740741	22	27	27	27	16	20	20	20
qu_769	putative chemotaxis protein CheD	31169	10	45.56	10	0.6875	9	16	16	16	6	11	11	11
qu_543	hypothetical protein	18141	6	41.67	6	0.666667	5	6	6	6	4	4	4	4
qu_383	hypothetical protein	30954	10	48.47	10	0.666667	8	9	9	9	4	6	6	6
qu_529	hypothetical protein glt_00638	9907	5	60.24	5	0.625	5	8	8	8	3	5	5	5
qu_440	uncharacterized short-chain type dehydrogenase/reductase	37903	9	29.53	9	0.625	7	8	8	8	4	5	5	5
qu_297	hypothetical protein	14835	4	42.06	4	0.6	4	5	5	5	2	3	3	3
qu_519	hypothetical protein	20432	11	52.51	11	0.5625	11	16	16	16	7	9	9	9
qu_629	Thiol oxidoreductase E10R	34053	28	74.66	28	0.542857	24	35	35	35	17	19	19	19
qu_379	putative DNA-directed RNA polymerase II subunit N	8860	6	69.86	6	0.5	5	8	8	8	3	4	4	4
qu_866	hypothetical protein	23249	5	31.19	5	0.5	4	4	4	4	1	2	2	2
qu_513	hypothetical protein	10593	6	60.22	6	0.5	6	6	6	6	2	3	3	3
qu_492	putative bifunctional polynucleotide phosphatase/kinase	49171	4	13.3	4	0.5	4	4	4	4	2	2	2	2
qu_138	hypothetical protein	49755	3	11.4	3	0.5	2	2	2	2	1	1	1	1
qu_489	hypothetical protein	44733	2	7.34	2	0.5	2	2	2	2	1	1	1	1
qu_900	hypothetical protein	11477	4	31	4	0.4	3	5	5	5	2	2	2	2
qu_734	hypothetical protein	25119	6	27.54	6	0.4	6	15	15	15	4	6	6	6
g557-438379-442893	Tetratricopeptide repeat-containing protein	81674	2	5.97	2	0.333333	2	3	3	3	1	1	1	1
qu_880	hypothetical protein	49215	41	57.51	41	0.321429	41	84	84	84	21	27	27	27
g1311-169827-170908	Polyubiquitin, putative	25866	4	55.02	4	0.285714	4	7	7	7	2	2	2	2
qu_620	hypothetical protein	44621	4	17.88	4	0.25	4	4	4	4	1	1	1	1
qu_465	thioredoxin domain-containing protein	19438	12	43.29	12	0.228571	12	35	35	35	5	8	8	8
qu_582	hypothetical protein	16640	7	90.42	7	0.222222	7	18	18	18	3	4	4	4
qu_328	hypothetical protein	8110	1	22.54	1	Viron pellet only	1	5	5	5	0	0	0	0
qu_668	Bulb-type mannose-specific lectin	21574	1	11.56	1	Viron pellet only	1	2	2	2	0	0	0	0
qu_710	Collagen triple helix repeat containing protein	191618	1	1.1	1	Viron pellet only	1	2	2	2	0	0	0	0
qu_522	hypothetical protein	16160	1	15.71	1	Nucleoid pellet only	0	0	0	0	1	2	2	2
g253-178716-180130	BLTX520	33028	1	6.1	1	Viron pellet only	1	1	1	1	0	0	0	0
g631-748652-753125	Isocitrate dehydrogenase, NADPdependent, putative	104670	1	1.2	1	Viron pellet only	1	1	1	1	0	0	0	0
qu_500	orphan	11233	1	10.2	1	Viron pellet only	1	1	1	1	0	0	0	0
qu_437	hypothetical protein	12078	1	10.48	1	Viron pellet only	1	1	1	1	0	0	0	0
qu_265	hypothetical protein	9231	1	11.25	1	Viron pellet only	1	1	1	1	0	0	0	0
qu_627	putative peptidase S9	34159	1	4.42	1	Viron pellet only	1	1	1	1	0	0	0	0
g682-153556-155460	Defective in cullin neddylation 1, putative	48415	1	1.65	1	Viron pellet only	1	1	1	1	0	0	0	0
g993-444745-445718	U1 zinc finger protein	24296	1	7.76	1	Viron pellet only	1	1	1	1	0	0	0	0
g1185-954046-955379	Zn-finger in Ran binding protein and others domain containing protein	27814	1	6.84	1	Viron pellet only	1	1	1	1	0	0	0	0
qu_484	hypothetical protein	24362	1	3.35	1	Viron pellet only	1	1	1	1	0	0	0	0
qu_491	hypothetical protein	28145	1	7.02	1	Viron pellet only	1	1	1	1	0	0	0	0
g631-967914-969551	C2 domain containing protein	32233	1	6.65	1	Viron pellet only	1	1	1	1	0	0	0	0
qu_425	Esterase lipase superfamily protein	30059	1	3.42	1	Viron pellet only	1	1	1	1	0	0	0	0
qu_330	hypothetical protein	19413	1	7.93	1	Viron pellet only	1	1	1	1	0	0	0	0
qu_709	collagen-like protein 6	141539	1	1.21	1	Viron pellet only	1	1	1	1	0	0	0	0
g1007-257770-259328	Hypothetical protein	28487	1	2.85	1	Viron pellet only	1	1	1	1	0	0	0	0
g1185-1389056-1398760	KID repeat-containing protein	319619	1	1.14	1	Viron pellet only	1	1	1	1	0	0	0	0
g490-95119-96425	Spliceosomal protein, putative	34112	1	7.28	1	Viron pellet only	1	1	1	1	0	0	0	0
qu_279	putative glycosyltransferase	68056	1	2.74	1	Viron pellet only	1	1	1	1	0	0	0	0
qu_68	hypothetical protein	67161	1	3.01	1	Viron pellet only	1	1	1	1	0	0	0	0
g763-349376-351112	Casein kinase ii subunit beta, putative	27983	1	7.32	1	Viron pellet only	1	1	1	1	0	0	0	0
qu_550	putative zinc metalloproteinase	73508	1	3.9	1	Viron pellet only	1	1	1	1	0	0	0	0
qu_580	Thioredoxin	15191	1	12.32	1	Viron pellet only	1	1	1	1	0	0	0	0
AccaoMp13	AccaoMp13|atp9 H(+)-transporting ATPase subunit 9	8246	1	12.66	1	Nucleoid pellet only	0	0	0	0	1	1	1	1
g557-519644-520579	Vtype ATPase, C subunit	16580	1	10.78	1	Nucleoid pellet only	0	0	0	0	1	1	1	1
g817-77076-78510	C8 sterol isomerase	24427	1	5.61	1	Nucleoid pellet only	0	0	0	0	1	1	1	1
qu_56	hypothetical protein	20915	1	6.59	1	Nucleoid pellet only	0	0	0	0	1	1	1	1
g414-411909-412468	C2 domain containing protein	14171	1	11.38	1	Nucleoid pellet only	0	0	0	0	1	1	1	1
qu_947	putative endonuclease/exonuclease/phosphatase	79875	1	1.72	1	Nucleoid pellet only	0	0	0	0	1	1	1	1
g360-136672-143094	phospholipid binding	139372	1	0.86	1	Nucleoid pellet only	0	0	0	0	1	1	1	1
g1369-258416-260280	RAB4, putative	23067	1	5.26	1	Nucleoid pellet only	0	0	0	0	1	1	1	1
qu_721	hypothetical protein	7281	1	23.33	1	Nucleoid pellet only	0	0	0	0	1	1	1	1
g719-10212-11425	Hypothetical protein	31174	1	4	1	Nucleoid pellet only	0	0	0	0	1	1	1	1
qu_225	RAS family GTPase	23738	1	5.31	1	Nucleoid pellet only	0	0	0	0	1	1	1	1
g1229-161946-163008	Rho family, small GTP binding protein Rac3, putative	21686	1	4.08	1	Nucleoid pellet only	0	0	0	0	1	1	1	1
g446-42975-43598	Hypothetical protein	12571	1	9.48	1	Nucleoid pellet only	0	0	0	0	1	1	1	1
qu_780	hypothetical protein	22326	1	4.26	1	Nucleoid pellet only	0	0	0	0	1	1	1	1
g640-134426-139114	Dual specificity protein kinase	117267	1	0.78	1	Nucleoid pellet only	0	0	0	0	1	1	1	1
qu_807	hypothetical protein	25524	1	5.09	1	Nucleoid pellet only	0	0	0	0	1	1	1	1
g631-809896-812285	Fbox domain containing protein	36821	1	3.56	1	Nucleoid pellet only	0	0	0	0	1	1	1	1
g185-637578-643589	Hypothetical protein	154061	1	0.96	1	Nucleoid pellet only	0	0	0	0	1	1	1	1
g763-362646-366150	Protein kinase domain containing protein	65154	1	1.92	1	Nucleoid pellet only	0	0	0	0	1	1	1	1
g1047-716-1790	catalytic activity	28148	1	3.21	1	Nucleoid pellet only	0	0	0	0	1	1	1	1
g1007-146136-148640	Putative phosphotyrosyl phosphatase activator	49713	1	2.43	1	Nucleoid pellet only	0	0	0	0	1	1	1	1
g406-147086-152640	Copine VIII, putative	109797	1	1.14	1	Nucleoid pellet only	0	0	0	0	1	1	1	1
g1185-1547702-1549236	Rasrelated protein Rab-32, putative	23696	1	11.98	1	Nucleoid pellet only	0	0	0	0	1	1	1	1
qu_660	hypothetical protein	69551	1	2.5	1	Nucleoid pellet only	0	0	0	0	1	1	1	1
g218-256839-261528	Ras subfamily protein	105655	1	1.46	1	Nucleoid pellet only	0	0	0	0	1	1	1	1
qu_359	transcription factor S-II-related protein	20747	1	6.94	1	Nucleoid pellet only	0	0	0	0	1	1	1	1
qu_414	HSP70	70500	1	2.37	1	Nucleoid pellet only	0	0	0	0	1	1	1	1

## Sheet: Supernatant
Accession	Description	Mol. Weight (Da)	Peptides	Coverage (%)	Specific peptides	WSC Nucleoid supernatant / WSC Virion supernatant	Pep Virion supernatant	SC Virion supernatant	SSC Virion supernatant	WSC Virion supernatant	Pep Nucleoid supernatant	SC Nucleoid supernatant	SSC Nucleoid supernatant	WSC Nucleoid supernatant	Potentially Nucleoid-enriched
qu_530-532	DNA directed RNA polymerase %28II%29 subunit 1	119306	20	21.09	20	Nucleoid supernatant only	0	0	0	0	20	22	22	22	X
qu_347	putative early transcription factor large subunit	245225	18	11.24	18	Nucleoid supernatant only	0	0	0	0	18	18	18	18	X
qu_508	ankyrin repeat-containing protein	219141	13	9.1	13	Nucleoid supernatant only	0	0	0	0	13	15	15	15	X
qu_399	putative NTPase	134005	13	13.25	13	Nucleoid supernatant only	0	0	0	0	13	14	14	14	X
qu_563	hypothetical protein	59781	13	28.94	13	Nucleoid supernatant only	0	0	0	0	13	14	14	14	X
qu_753	hypothetical protein	49938	11	26.9	11	Nucleoid supernatant only	0	0	0	0	11	13	13	13	X
qu_572	VVI8 helicase	79516	10	13.38	10	Nucleoid supernatant only	0	0	0	0	10	10	10	10	X
qu_419	hypothetical protein MIMI_R398	41246	8	30.66	8	Nucleoid supernatant only	0	0	0	0	8	9	9	9	X
qu_697	hypothetical protein	62887	8	14.42	8	Nucleoid supernatant only	0	0	0	0	8	9	9	9	X
qu_525	probable zinc-type alcohol dehydrogenase-like protein	47354	7	22.51	7	Nucleoid supernatant only	0	0	0	0	7	8	8	8	X
qu_616	uncharacterized N-acetyltransferase	46994	8	24.32	8	Nucleoid supernatant only	0	0	0	0	8	8	8	8	X
qu_724	putative serine/threonine-protein kinase	80157	7	10.37	7	Nucleoid supernatant only	0	0	0	0	7	8	8	8	X
qu_747	Serpin	46879	7	20.2	7	Nucleoid supernatant only	0	0	0	0	7	8	8	8	X
qu_558	XRN 5'-3' exonuclease	93111	7	10.06	7	Nucleoid supernatant only	0	0	0	0	7	7	7	7	X
qu_231	Topoisomerase I	96906	6	8.31	6	Nucleoid supernatant only	0	0	0	0	6	6	6	6	X
qu_596	putative ATP-dependent RNA helicase	66972	6	11.52	6	Nucleoid supernatant only	0	0	0	0	6	6	6	6	X
qu_312	peptidase C19 subfamily protein	51173	5	13.72	5	Nucleoid supernatant only	0	0	0	0	5	5	5	5	X
qu_924	hypothetical protein	39477	4	14.41	4	Nucleoid supernatant only	0	0	0	0	4	5	5	5	X
qu_557	putative triacylglycerol lipase	38826	16	33.33	16	24	1	1	1	1	15	24	24	24	X
qu_495	hypothetical protein	199755	41	24.24	41	23	2	2	2	2	41	46	46	46	X
qu_313	kinesin-like protein	339986	56	22.24	56	22.6667	3	3	3	3	56	68	68	68	X
qu_546	hypothetical protein	86695	18	25.51	18	21	1	1	1	1	18	21	21	21	X
qu_424	hypothetical protein	87443	17	24.01	17	20	1	1	1	1	17	20	20	20	X
qu_880	hypothetical protein	49215	19	32.79	19	14	2	2	2	2	19	28	28	28	X
gbrowsepep|Queen|qu_261-259-257-255	DNA directed RNA polymerase subunit 2	135691	27	21.71	27	14	2	2	2	2	26	28	28	28	X
qu_345	hypothetical protein	39318	11	33.04	11	14	1	1	1	1	11	14	14	14	X
qu_946	GMC oxidoreductase	78892	45	59.08	45	12.7	10	10	10	10	44	127	127	127	X
qu_493	putative DNA directed RNA polymerase subunit	41630	9	27.17	9	12	1	1	1	1	9	12	12	12	X
qu_169	hypothetical protein	51058	10	19.63	10	12	1	1	1	1	10	12	12	12	X
qu_143	putative GMC-type oxidoreductase	76945	66	66.52	66	11.55	18	20	20	20	65	231	231	231	X
qu_405	divergent methyltransferase	40370	10	29.31	10	10	1	1	1	1	10	10	10	10	X
qu_170	hypothetical protein	50940	4	7.39	4	Nucleoid supernatant only	0	0	0	0	4	4	4	4	X
qu_204	DNA topoisomerase 1b	39906	4	13.39	4	Nucleoid supernatant only	0	0	0	0	4	4	4	4	X
qu_221	hypothetical protein	45001	3	9.11	3	Nucleoid supernatant only	0	0	0	0	3	3	3	3	X
qu_23	hypothetical protein	21233	3	16.39	3	Nucleoid supernatant only	0	0	0	0	3	3	3	3	X
qu_388	putative ATP-dependent RNA helicase	208612	4	3.23	4	Nucleoid supernatant only	0	0	0	0	4	4	4	4	X
qu_411	hypothetical protein	127231	3	2.86	3	Nucleoid supernatant only	0	0	0	0	3	3	3	3	X
qu_529	hypothetical protein glt_00638	9907	2	32.53	2	Nucleoid supernatant only	0	0	0	0	2	4	4	4	X
qu_769	putative chemotaxis protein CheD	31169	4	20.74	4	Nucleoid supernatant only	0	0	0	0	4	4	4	4	X
qu_371	putative transcription termination factor	95426	20	28.03	20	9.5	2	2	2	2	19	19	19	19	X
qu_772	hypothetical protein	24047	14	52.29	14	8.5	3	4	4	4	13	34	34	34	X
qu_423	hypothetical protein	91000	12	21.64	12	5.5	2	2	2	2	11	11	11	11	X
qu_600	hypothetical protein	37211	11	37.5	11	5	4	4	4	4	11	20	20	20	X
qu_646	uncharacterized cupin RmlC-type domain protein	18499	4	26.25	4	5	1	1	1	1	4	5	5	5	X
qu_349	hypothetical protein	9695	3	36.47	3	5	1	1	1	1	3	5	5	5	X
qu_322	NAD-dependent DNA ligase	72056	2	3.93	2	Nucleoid supernatant only	0	0	0	0	2	2	2	2	x
qu_325	putative protein phosphatase 2C	33565	2	9.59	2	Nucleoid supernatant only	0	0	0	0	2	2	2	2	x
qu_338	probable DNA polymerase family X	40598	2	6.21	2	Nucleoid supernatant only	0	0	0	0	2	2	2	2	x
qu_398	putative DNA-directed RNA polymerase subunit	22532	2	10.55	2	Nucleoid supernatant only	0	0	0	0	2	2	2	2	x
qu_412	hypothetical protein	89610	2	2.75	2	Nucleoid supernatant only	0	0	0	0	2	2	2	2	x
qu_421	F10-like kinase	54385	2	4.5	2	Nucleoid supernatant only	0	0	0	0	2	2	2	2	x
qu_571	hypothetical protein	32361	2	7.64	2	Nucleoid supernatant only	0	0	0	0	2	2	2	2	x
qu_404	probable mRNA-capping enzyme	136590	18	16.32	18	4.25	4	4	4	4	17	17	17	17	x
qu_578	hypothetical protein	23850	4	18.78	4	4	1	1	1	1	4	4	4	4	x
qu_220	DNA-directed RNA polymerase subunit 6	46141	4	9.93	4	4	1	1	1	1	4	4	4	4	x
qu_431	putative core protein	75338	42	48.41	42	3.625	14	16	16	16	38	58	58	58	x
qu_585	hypothetical protein	56754	12	28.96	12	3.6	4	5	5	5	12	18	18	18	x
qu_464	hypothetical protein	139105	70	43.45	70	3.54545	27	33	33	33	66	117	117	117	x
qu_738	hypothetical protein	39948	7	16.1	7	3.5	2	2	2	2	7	7	7	7	x
qu_384	Thioredoxin	39459	16	38.44	16	3.25	7	8	8	8	16	26	26	26	x
qu_514	hypothetical protein	63202	11	17.35	11	3.25	3	4	4	4	11	13	13	13	x
qu_245	RNA polymerase subunit 5	23541	3	20.98	3	3	1	1	1	1	3	3	3	3	x
qu_361	poxvirus poly%28A%29 polymerase catalytic subunit-like protein	67815	6	10	6	3	2	2	2	2	4	6	6	6	x
qu_366	putative regulator of chromosome condensation	107437	7	7.93	7	2.33333	2	3	3	3	7	7	7	7	x
qu_268	hypothetical protein	38970	12	48.12	12	2.2	4	5	5	5	10	11	11	11	x
qu_420	hypothetical protein	39401	11	17.33	11	2.14286	6	7	7	7	10	15	15	15	x
qu_737	hypothetical protein	32336	2	9.82	2	2	1	1	1	1	2	2	2	2	x
qu_64	hypothetical protein	21868	2	11.05	2	2	1	1	1	1	2	2	2	2	x
qu_644	hypothetical protein	37344	3	13.25	3	2	1	1	1	1	2	2	2	2	x
qu_267	hypothetical protein	28538	3	14.55	3	2	1	1	1	1	2	2	2	2	x
qu_519	hypothetical protein	20432	2	12.85	2	2	1	1	1	1	2	2	2	2	x
qu_547	hypothetical protein	76930	3	4.92	3	2	1	1	1	1	2	2	2	2	x
qu_543	hypothetical protein	18141	2	15.48	2	2	1	1	1	1	2	2	2	2	x
qu_515	hypothetical protein	25475	4	23.53	4	2	1	2	2	2	4	4	4	4	x
qu_629	Thiol oxidoreductase E10R	34053	3	12.33	3	2	1	1	1	1	2	2	2	2	x
g1185-770357-772028	GTP binding	44326	5	14.57	5	Nucleoid supernatant only	0	0	0	0	5	6	6	6	X
AccaoMp13	AccaoMp13|atp9 H(+)-transporting ATPase subunit 9	8246	1	12.66	1	Nucleoid supernatant only	0	0	0	0	1	1	1	1
g254-27747-28588	Hypothetical protein	20082	1	6.86	1	Nucleoid supernatant only	0	0	0	0	1	1	1	1
g311-48766-50510	catalytic activity	45191	1	3.18	1	Nucleoid supernatant only	0	0	0	0	1	1	1	1
g360-315586-322802	binding	174046	1	0.65	1	Nucleoid supernatant only	0	0	0	0	1	1	1	1
qu_161	hypothetical protein	17611	1	11.84	1	Nucleoid supernatant only	0	0	0	0	1	1	1	1
qu_291	hypothetical protein	23506	1	7.55	1	Nucleoid supernatant only	0	0	0	0	1	1	1	1
qu_367	hypothetical protein	21736	1	12.82	1	Nucleoid supernatant only	0	0	0	0	1	2	2	2
qu_376	putative thiol protease	34896	1	2.98	1	Nucleoid supernatant only	0	0	0	0	1	1	1	1
qu_382	hypothetical protein	21290	1	5.08	1	Nucleoid supernatant only	0	0	0	0	1	1	1	1
qu_440	uncharacterized short-chain type dehydrogenase/reductase	37903	1	3.8	1	Nucleoid supernatant only	0	0	0	0	1	2	2	2
qu_454	hypothetical protein	17244	1	6.92	1	Nucleoid supernatant only	0	0	0	0	1	1	1	1
qu_466	putative ADP-ribosyl glycohydrolase	58740	1	2.14	1	Nucleoid supernatant only	0	0	0	0	1	1	1	1
qu_522	hypothetical protein	16160	1	6.43	1	Nucleoid supernatant only	0	0	0	0	1	2	2	2
qu_568	putative ATP-dependent RNA helicase	51600	1	3.15	1	Nucleoid supernatant only	0	0	0	0	1	1	1	1
qu_682	phosphatidylethanolamine-binding protein-like protein	16882	1	5.59	1	Nucleoid supernatant only	0	0	0	0	1	1	1	1
qu_684	hypothetical protein	30286	1	4.03	1	Nucleoid supernatant only	0	0	0	0	1	1	1	1
qu_709	collagen-like protein 6	141539	1	0.79	1	Nucleoid supernatant only	0	0	0	0	1	1	1	1
qu_733	endonuclease for the repair of UV-irradiated DNA	39578	1	5.9	1	Nucleoid supernatant only	0	0	0	0	1	2	2	2
qu_947	putative endonuclease/exonuclease/phosphatase	79875	1	1.72	1	Nucleoid supernatant only	0	0	0	0	1	1	1	1
qu_76	collagen-like protein 1	88293	2	2.58	2	1	2	3	3	3	2	3	3	3
qu_219	putative DNA-dependent RNA polymerase subunit Rpb9	22289	2	18.23	2	1	1	1	1	1	1	1	1	1
qu_205	probable glutaredoxin	12084	2	21.7	2	1	2	2	2	2	2	2	2	2
qu_582	hypothetical protein	16640	3	13.77	3	1	2	2	2	2	2	2	2	2
qu_544	hypothetical protein	10721	5	43.01	5	1	3	5	5	5	4	5	5	5
qu_685	hypothetical protein	19573	1	7.57	1	1	1	1	1	1	1	1	1	1
qu_617	hypothetical protein	11815	1	10.28	1	1	1	1	1	1	1	1	1	1
qu_446	capsid protein D13L	66124	11	21.17	11	0.777778	7	9	9	9	6	7	7	7
qu_465	thioredoxin domain-containing protein	19438	3	24.39	3	0.5	2	2	2	2	1	1	1	1
qu_734	hypothetical protein	25119	3	25	3	0.5	3	4	4	4	1	2	2	2
qu_409	hypothetical protein	30040	5	23.4	5	0.285714	4	7	7	7	2	2	2	2
qu_736	hypothetical protein	40921	3	7.22	3	0.25	2	4	4	4	1	1	1	1
g311-284947-290278	Hypothetical protein	160073	1	0.5	1	Virion supernatant only	1	1	1	1	0	0	0	0
qu_196	putative amine oxidase	56642	1	2.36	1	Virion supernatant only	1	1	1	1	0	0	0	0
qu_307	Ricin-type lectin protein	22911	1	7.04	1	Virion supernatant only	1	2	2	2	0	0	0	0
qu_324	hypothetical protein	19980	1	9.47	1	Virion supernatant only	1	1	1	1	0	0	0	0
qu_351	hypothetical protein	30607	1	6.04	1	Virion supernatant only	1	1	1	1	0	0	0	0
qu_368	hypothetical protein	56316	2	3.92	2	Virion supernatant only	2	3	3	3	0	0	0	0
qu_477	hypothetical protein	142243	2	1.59	2	Virion supernatant only	2	2	2	2	0	0	0	0
qu_486	hypothetical protein	32747	2	8.19	2	Virion supernatant only	2	2	2	2	0	0	0	0
qu_509	hypothetical protein	19344	1	9.41	1	Virion supernatant only	1	1	1	1	0	0	0	0
qu_589	hypothetical protein	17955	1	5.62	1	Virion supernatant only	1	1	1	1	0	0	0	0
qu_623	hypothetical protein	29447	2	15.44	2	Virion supernatant only	2	2	2	2	0	0	0	0
qu_625	putative prolyl 4-hydroxylase	27901	1	4.96	1	Virion supernatant only	1	1	1	1	0	0	0	0
qu_639	structural PPIase-like protein	26569	1	6.84	1	Virion supernatant only	1	1	1	1	0	0	0	0
qu_657	hypothetical protein	28864	1	3.72	1	Virion supernatant only	1	1	1	1	0	0	0	0
qu_683	low complexity hypothetical protein	47185	1	2.97	1	Virion supernatant only	1	1	1	1	0	0	0	0
qu_686	NHL repeat-containing protein	43392	4	6.5	4	Virion supernatant only	4	4	4	4	0	0	0	0
qu_692	hypothetical protein	26417	2	11.45	2	Virion supernatant only	2	2	2	2	0	0	0	0
qu_70	uncharacterized virion-associated membrane protein	39117	1	3.38	1	Virion supernatant only	1	1	1	1	0	0	0	0
qu_748	hypothetical protein	22233	1	4.43	1	Virion supernatant only	1	1	1	1	0	0	0	0
qu_757	hypothetical protein	21968	1	4.12	1	Virion supernatant only	1	1	1	1	0	0	0	0
qu_773	hypothetical protein	26538	4	18.75	4	Virion supernatant only	4	6	6	6	0	0	0	0
qu_775	hypothetical protein	32226	1	3.12	1	Virion supernatant only	1	1	1	1	0	0	0	0
qu_824	putative PAN domain-containing protein	22435	1	4.5	1	Virion supernatant only	1	1	1	1	0	0	0	0
