# Supplementary material for: Elucidating the protein interaction network of one of the largest icosahedral capsids in the virosphere
Source: EMBO J. 2026 Apr 10;45(10):3514–39. doi: 10.1038/s44318-026-00770-8 (PMC13186993; doi:10.1038/s44318-026-00770-8)
Supplement: Supplementary file 10 — Dataset EV5 [file 44318_2026_770_MOESM10_ESM.xlsx]

## Sheet: Legend
Dataset EV5: Icosahedral shape versus protein composition by regions

## Sheet: Membrane_vs_Nucleoid_All
dataset	ico_membrane-virion	mixed_membrane-virion	ico_nucleoid	mixed_nucleoid	oddsratio	p_value
African swine fever virus	12	4	10	13	3.9	0.0994345
Melbournevirus	15	13	22	11	0.576923	0.430534
Mimivirus reunion	22	10	49	39	1.75102	0.215512
Tupanvirus	9	4	37	15	0.912162	1

## Sheet: Membrane_vs_Nucleoid_LCA_lowcut
dataset	ico_membrane-virion	mixed_membrane-virion	ico_nucleoid	mixed_nucleoid	oddsratio	p_value
African swine fever virus	2	4	2	13	3.25	0.54386
Melbournevirus	4	13	8	11	0.423077	0.301955
Mimivirus reunion	7	10	10	39	2.73	0.113675
Tupanvirus	1	4	6	15	0.625	1

## Sheet: Other_vs_Nucleoid_All
dataset	ico_membrane-virion	mixed_membrane-virion	ico_nucleoid	mixed_nucleoid	oddsratio	p_value
African swine fever virus	17	6	10	13	3.68333	0.0711512
Melbournevirus	24	15	22	11	0.8	0.806033
Mimivirus reunion	68	36	49	39	1.5034	0.184048
Tupanvirus	46	25	37	15	0.745946	0.559602

## Sheet: Other_vs_Nucleoid_LCA_lowcut_Or
dataset	ico_membrane-virion	mixed_membrane-virion	ico_nucleoid	mixed_nucleoid	oddsratio	p_value
African swine fever virus	3	6	2	13	3.25	0.325593
Melbournevirus	8	15	8	11	0.733333	0.752708
Mimivirus reunion	13	36	10	39	1.40833	0.634214
Tupanvirus	5	25	6	15	0.5	0.327019
