# Supplementary material for: Elucidating the protein interaction network of one of the largest icosahedral capsids in the virosphere
Source: EMBO J. 2026 Apr 10;45(10):3514–39. doi: 10.1038/s44318-026-00770-8 (PMC13186993; doi:10.1038/s44318-026-00770-8)
Supplement: Supplementary file 11 — Source data Fig. 1 [file 44318_2026_770_MOESM11_ESM.zip]

Archive with 7 entries (4 files):
- Figure_1/
- Figure_1/1A/
- Figure_1/1A/Homologue_blastp_Mimivirus_vs_rcsbpdb_qcov90.tab
- Figure_1/1A/RCSB-PDB_structure_Mimivirus.tab
- Figure_1/1A/AF_best_model_plddts.tsv
- Figure_1/1E/
- Figure_1/1E/AFDB_fseek_best_hits_cluster_representative.tsv
