# Supplementary material for: Elucidating the protein interaction network of one of the largest icosahedral capsids in the virosphere
Source: EMBO J. 2026 Apr 10;45(10):3514–39. doi: 10.1038/s44318-026-00770-8 (PMC13186993; doi:10.1038/s44318-026-00770-8)
Supplement: Supplementary file 11 — Source data Fig. 1 [file 44318_2026_770_MOESM11_ESM.zip › Figure_1/1A/Homologue_blastp_Mimivirus_vs_rcsbpdb_qcov90.tab]

L22	1n0r_A	42.975	121	60	3	7	118	5	125	4.95e-25	93.6
L22	4gmr_B	44.167	120	58	3	11	121	10	129	8.70e-21	84.0
L22	4gmr_B	41.732	127	65	3	3	120	35	161	1.32e-20	83.6
L22	4gmr_A	44.167	120	58	3	11	121	10	129	1.51e-20	83.6
L22	4gmr_A	41.732	127	65	3	3	120	35	161	2.10e-20	83.2
L22	6ne2_B	41.667	120	61	3	11	121	45	164	1.35e-19	81.6
L22	6ne4_B	40.833	120	62	3	11	121	45	164	1.57e-18	79.0
L22	4gpm_B	38.710	124	67	3	3	117	34	157	1.70e-18	77.8
L22	4gpm_B	41.667	120	61	4	11	121	9	128	2.00e-18	77.8
L22	4gpm_A	41.667	120	61	4	11	121	10	129	1.80e-18	77.8
L22	4gpm_A	38.211	123	67	3	3	116	35	157	1.27e-17	75.5
L22	6ndz_D	38.462	130	71	3	1	121	33	162	3.22e-18	77.8
L22	6ndz_D	36.364	121	68	3	10	121	9	129	6.55e-13	63.9
L22	6ndz_F	38.168	131	72	3	1	122	33	163	3.44e-18	77.8
L22	6ndz_F	36.364	121	68	3	10	121	9	129	7.02e-13	63.9
L22	6ne1_B	36.667	120	67	3	11	121	9	128	1.65e-11	59.7
L22	4hqd_A	33.071	127	78	3	3	122	35	161	1.42e-16	72.8
L22	4hqd_A	36.667	120	67	4	11	121	10	129	6.58e-16	71.2
L22	4hb5_B	35.433	127	73	3	3	120	35	161	1.53e-16	72.8
L22	4hb5_B	39.167	120	64	4	11	121	10	129	6.50e-16	71.2
L22	4hqd_B	32.800	125	75	3	3	118	35	159	1.88e-16	72.8
L22	4hqd_B	36.667	120	67	4	11	121	10	129	5.97e-16	71.2
L22	4hb5_A	39.167	120	64	4	11	121	10	129	3.35e-16	72.0
L22	4hb5_A	34.959	123	71	3	3	116	35	157	1.53e-15	70.1
L22	5eil_C	34.677	124	72	3	3	117	35	158	7.37e-15	68.6
L22	5eil_A	34.146	123	72	3	3	116	35	157	6.50e-14	65.9
L22	5oov_A	35.000	120	69	3	11	121	10	129	1.36e-15	70.5
L22	2bkg_B	34.167	120	70	3	11	121	10	129	4.19e-15	68.9
L22	6gvn_F	34.167	120	70	3	11	121	9	128	4.33e-15	68.2
L22	5eyl_A	34.167	120	70	3	11	121	11	130	4.54e-15	68.2
L22	6gvm_D	33.333	120	71	3	11	121	11	130	6.41e-15	68.6
L22	5hry_D	38.462	117	66	2	11	121	8	124	7.88e-15	68.2
L22	5hry_D	33.600	125	74	3	3	118	30	154	5.72e-11	58.2
L22	5eyl_B	34.167	120	70	3	11	121	11	130	8.30e-15	67.8
L22	5o2s_H	33.333	120	71	3	11	121	10	129	1.27e-14	67.8
L22	6gcu_F	33.058	121	71	3	11	121	9	129	1.65e-14	67.4
L22	5eib_E	34.167	120	70	3	11	121	9	128	2.66e-14	67.0
L22	5eyp_F	33.333	120	71	3	11	121	9	128	2.82e-14	66.2
L22	7ac5_F	34.167	120	70	3	11	121	10	129	2.96e-14	67.0
L22	7z01_F	34.167	120	70	3	11	121	9	128	2.96e-14	67.0
L22	4lnu_D	34.167	120	70	3	11	121	9	128	3.05e-14	67.0
L22	5op1_A	33.333	120	71	3	11	121	9	128	3.82e-14	66.6
L22	5oyj_B	35.000	120	69	3	11	121	9	128	5.09e-14	66.2
L22	5kng_D	33.333	120	68	4	11	121	6	122	2.96e-11	58.9
L22	5knh_D	30.252	119	74	3	4	113	36	154	5.66e-14	66.2
L22	5knh_D	34.167	120	70	3	11	121	10	129	8.05e-14	65.9
L22	5oyj_A	35.000	120	69	3	11	121	13	132	6.07e-14	66.2
L22	5kng_B	34.167	120	70	3	11	121	11	130	9.72e-14	65.5
L22	5kng_C	34.167	120	70	3	11	121	10	129	9.43e-14	65.5
L22	6moj_A	32.558	129	78	3	2	121	67	195	7.04e-14	67.0
L22	6moj_A	33.333	123	73	3	8	121	40	162	1.29e-12	63.9
L22	5lea_A	34.167	120	70	3	11	121	168	287	7.10e-14	68.2
L22	5lea_A	27.922	154	76	4	3	121	101	254	7.99e-11	59.7
L22	5hry_E	37.607	117	67	2	11	121	6	122	8.18e-14	65.5
L22	5hry_E	33.607	122	72	3	6	118	31	152	2.27e-10	56.6
L22	7z72_B	32.500	120	72	3	11	121	10	129	1.08e-13	65.5
L22	5op3_A	33.333	120	71	3	11	121	10	129	1.31e-13	65.1
L22	3zu7_B	33.333	120	71	3	11	121	9	128	1.36e-13	65.1
L22	2p2c_T	33.333	120	71	3	11	121	7	126	1.42e-13	65.1
L22	2p2c_U	33.333	120	71	3	11	121	9	128	1.47e-13	65.1
L22	2p2c_S	33.333	120	71	3	11	121	9	128	1.52e-13	65.1
L22	7z7e_B	33.333	120	71	3	11	121	10	129	1.52e-13	65.1
L22	4dui_A	33.613	119	71	3	11	121	17	135	1.54e-13	65.1
L22	2p2c_R	33.333	120	71	3	11	121	13	132	1.59e-13	65.1
L22	2p2c_Q	33.333	120	71	3	11	121	10	129	1.67e-13	65.1
L22	3noc_E	32.500	120	72	3	11	121	8	127	1.71e-13	64.7
L22	4hna_D	34.167	120	70	3	11	121	11	130	1.76e-13	65.1
L22	2p2c_P	33.333	120	71	3	11	121	13	132	1.88e-13	64.7
L22	5kwd_D	35.537	121	69	3	10	121	9	129	1.90e-13	64.7
L22	5kwd_D	30.833	120	74	3	3	113	35	154	1.87e-10	57.0
L22	4hrl_A	32.773	119	72	3	11	121	15	133	1.91e-13	64.7
L22	6mok_A	34.188	117	70	3	11	121	110	225	1.92e-13	66.6
L22	6mok_A	34.167	120	70	3	11	121	139	258	2.70e-13	66.2
L22	6mok_A	31.667	120	73	3	11	121	11	130	5.59e-07	48.9
L22	5kwd_B	35.537	121	69	3	10	121	9	129	1.94e-13	64.7
L22	5kwd_B	30.833	120	74	3	3	113	35	154	1.80e-10	57.0
L22	5kwd_C	35.537	121	69	3	10	121	9	129	1.96e-13	64.7
L22	5kwd_C	30.833	120	74	3	3	113	35	154	1.92e-10	57.0
L22	3noc_D	32.500	120	72	3	11	121	9	128	2.02e-13	64.7
L22	8dw3_A	34.167	120	70	3	11	121	7	126	2.32e-13	64.3
L22	2xeh_C	30.833	120	74	3	3	113	34	153	2.65e-13	64.3
L22	2xeh_C	32.500	120	72	3	11	121	9	128	5.07e-13	63.5
L22	3nog_D	34.426	122	67	4	11	121	9	128	3.09e-13	64.3
L22	3nog_E	33.333	120	71	3	11	121	9	128	3.14e-13	63.9
L22	6fpb_A	31.667	120	73	3	11	121	10	129	3.33e-13	64.3
L22	4zfh_A	31.667	120	73	3	11	121	10	129	3.36e-13	63.9
L22	4zfh_A	29.167	120	76	3	5	115	37	156	1.12e-12	62.8
L22	6fpa_B	31.667	120	73	3	11	121	9	128	3.37e-13	64.3
L22	6fpa_B	29.839	124	77	4	7	121	38	160	9.30e-12	60.5
L22	6fpa_A	31.667	120	73	3	11	121	11	130	3.46e-13	64.3
L22	7p3i_D	31.667	120	73	3	11	121	9	128	3.65e-13	63.9
L22	7z71_D	31.667	120	73	3	11	121	9	128	3.73e-13	63.9
L22	7z71_D	29.752	121	76	3	2	113	33	153	5.58e-12	60.8
L22	7z7c_A	31.667	120	73	3	11	121	9	128	4.32e-13	63.9
L22	7p3i_B	31.667	120	73	3	11	121	11	130	4.64e-13	63.9
L22	4hll_A	31.667	120	73	3	11	121	9	128	4.83e-13	63.5
L22	2xee_D	32.500	120	72	3	11	121	9	128	5.24e-13	63.5
L22	2xee_D	30.833	120	74	3	3	113	34	153	1.00e-12	62.8
L22	2qyj_A	32.500	120	72	3	11	121	9	128	5.32e-13	63.5
L22	6h47_B	31.667	120	73	3	11	121	11	130	5.68e-13	63.2
L22	5gik_A	31.667	120	73	3	11	121	9	128	5.73e-13	63.5
L22	7dnf_D	30.833	120	74	3	11	121	9	128	6.59e-13	63.2
L22	5le9_A	33.333	120	71	3	11	121	169	288	7.35e-13	65.5
L22	5le9_A	29.139	151	75	4	3	121	105	255	3.65e-12	63.5
L22	5mad_C	33.058	121	69	4	11	121	10	128	7.54e-13	63.2
L22	5hry_F	37.500	120	66	3	11	121	7	126	7.69e-13	63.2
L22	5hry_F	33.600	125	74	3	3	118	32	156	7.63e-11	57.8
L22	5hry_A	37.500	120	66	3	11	121	6	125	7.79e-13	63.2
L22	5hry_A	33.600	125	74	3	3	118	31	155	7.74e-11	57.8
L22	5hry_H	37.500	120	66	3	11	121	8	127	8.09e-13	63.2
L22	5hry_H	33.600	125	74	3	3	118	33	157	7.69e-11	57.8
L22	5mad_A	33.058	121	69	4	11	121	10	128	8.40e-13	63.2
L22	6mol_A	33.333	120	71	3	11	121	302	421	8.47e-13	65.5
L22	6mol_A	31.707	123	75	3	8	121	39	161	2.23e-11	61.6
L22	6mol_A	31.707	123	75	3	8	121	105	227	3.92e-11	60.8
L22	6mol_A	28.682	129	83	3	2	121	66	194	8.07e-10	57.0
L22	6mol_A	32.479	117	72	3	11	121	207	322	1.49e-09	56.2
L22	7dnf_A	30.833	120	74	3	11	121	13	132	8.52e-13	63.2
L22	7dnf_F	30.833	120	74	3	11	121	9	128	8.57e-13	63.2
L22	5mad_G	33.058	121	69	4	11	121	13	131	8.85e-13	63.2
L22	7dng_A	30.833	120	74	3	11	121	13	132	9.21e-13	63.2
L22	7dnf_C	30.833	120	74	3	11	121	11	130	9.68e-13	62.8
L22	7b4t_A	33.333	120	71	3	11	121	13	132	9.79e-13	63.2
L22	6c9k_S	33.333	120	71	3	11	121	146	265	9.96e-13	64.7
L22	6c9k_D	33.333	120	71	3	11	121	149	268	1.03e-12	64.7
L22	6c9k_Q	33.333	120	71	3	11	121	148	267	1.03e-12	64.7
L22	6c9k_R	33.333	120	71	3	11	121	147	266	1.03e-12	64.7
L22	7mxi_D	34.167	120	70	3	11	121	9	128	1.14e-12	62.8
L22	6h46_B	31.667	120	73	3	11	121	10	129	1.38e-12	62.4
L22	7b4w_C	32.500	120	72	3	11	121	9	128	1.44e-12	62.4
L22	7b4w_A	32.500	120	72	3	11	121	10	129	1.53e-12	62.4
L22	5o2t_B	31.667	120	73	3	11	121	13	132	1.71e-12	62.0
L22	5le3_D	31.667	120	73	3	11	121	158	277	2.06e-12	63.9
L22	5le3_D	27.857	140	76	4	7	121	105	244	5.96e-11	60.1
L22	5le6_A	31.667	120	73	3	11	121	147	266	2.60e-12	63.5
L22	5le6_A	29.008	131	77	3	7	121	103	233	5.52e-10	57.4
L22	5le6_A	29.008	131	77	3	7	121	70	200	7.77e-09	53.9
L22	5le6_A	25.954	131	81	3	7	121	37	167	4.04e-06	46.2
L22	4lsz_E	31.667	120	73	3	11	121	10	129	2.71e-12	61.6
L22	4lsz_F	31.667	120	73	3	11	121	9	128	2.85e-12	61.6
L22	5lel_D	33.333	120	71	3	11	121	166	285	3.51e-12	63.5
L22	5lel_D	28.947	152	75	4	3	121	101	252	5.34e-12	62.8
L22	5lel_G	33.333	120	71	3	11	121	165	284	3.55e-12	63.5
L22	5lel_G	28.947	152	75	4	3	121	100	251	5.34e-12	62.8
L22	7cng_B	34.959	123	71	4	1	114	87	209	9.66e-12	62.4
L22	7cng_B	31.707	123	76	3	2	116	121	243	8.02e-08	51.2
L22	5ma8_A	33.333	120	71	3	11	121	9	128	3.58e-12	61.6
L22	6lbf_B	34.959	123	71	4	1	114	84	206	1.02e-11	62.4
L22	6lbf_B	31.707	123	76	3	2	116	118	240	8.02e-08	51.2
L22	6lbf_A	34.959	123	71	4	1	114	85	207	1.09e-11	62.4
L22	6lbf_A	31.707	123	76	3	2	116	119	241	8.68e-08	51.2
L22	7el6_B	34.109	129	76	4	1	120	85	213	1.16e-11	62.0
L22	7el6_B	31.707	123	76	3	2	116	119	241	9.07e-08	51.2
L22	7roy_D	34.109	129	76	4	1	120	85	213	1.14e-11	62.4
L22	7roy_D	31.707	123	76	3	2	116	119	241	8.23e-08	51.2
L22	5ma6_B	33.333	120	71	3	11	121	12	131	4.00e-12	61.2
L22	7roy_B	34.109	129	76	4	1	120	85	213	1.19e-11	62.0
L22	7roy_B	31.707	123	76	3	2	116	119	241	8.47e-08	51.2
L22	5ma8_C	33.333	120	71	3	11	121	11	130	4.09e-12	61.2
L22	7el6_A	34.959	123	71	4	1	114	85	207	1.14e-11	62.0
L22	7el6_A	31.707	123	76	3	2	116	119	241	8.98e-08	51.2
L22	7cng_A	34.959	123	71	4	1	114	86	208	1.28e-11	62.0
L22	7cng_A	31.707	123	76	3	2	116	120	242	9.57e-08	50.8
L22	7roy_A	34.109	129	76	4	1	120	87	215	1.24e-11	62.0
L22	7roy_A	31.707	123	76	3	2	116	121	243	8.65e-08	51.2
L22	7roy_C	34.109	129	76	4	1	120	87	215	1.24e-11	62.0
L22	7roy_C	31.707	123	76	3	2	116	121	243	8.66e-08	51.2
L22	5oos_A	33.333	120	71	3	11	121	14	133	5.13e-12	61.2
L22	7b6w_AAA	31.667	120	73	3	11	121	281	400	5.48e-12	63.2
L22	5led_A	32.500	120	72	3	11	121	327	446	5.85e-12	63.2
L22	5led_A	26.846	149	74	4	8	121	107	255	1.02e-07	50.8
L22	5led_A	26.846	149	74	4	8	121	265	413	1.02e-07	50.8
L22	7dne_B	31.667	120	73	3	11	121	9	128	5.93e-12	60.8
L22	5lw2_A	31.667	120	73	3	11	121	9	128	5.98e-12	60.8
L22	7ouk_E	33.607	122	68	4	11	121	8	127	6.14e-12	60.8
L22	6zod_E	33.607	122	68	4	11	121	8	127	6.28e-12	60.8
L22	1mj0_A	31.667	120	73	3	11	121	11	130	6.36e-12	60.8
L22	7b8r_F	33.607	122	68	4	11	121	7	126	6.49e-12	60.8
L22	6zoh_D	33.607	122	68	4	11	121	9	128	6.52e-12	60.8
L22	7dne_A	31.667	120	73	3	11	121	9	128	6.61e-12	60.8
L22	4j8y_A	31.667	120	73	3	11	121	9	128	6.61e-12	60.8
L22	6zoc_D	33.607	122	68	4	11	121	11	130	6.65e-12	60.8
L22	6zo7_D	33.607	122	68	4	11	121	9	128	6.75e-12	60.5
L22	6zo8_D	33.607	122	68	4	11	121	11	130	6.85e-12	60.8
L22	7oum_D	33.607	122	68	4	11	121	10	129	7.01e-12	60.5
L22	5ooy_E	32.500	120	72	3	11	121	10	129	7.07e-12	60.5
L22	7ouk_D	33.607	122	68	4	11	121	10	129	7.29e-12	60.5
L22	7b8r_D	33.607	122	68	4	11	121	12	131	7.29e-12	60.5
L22	5jmn_D	33.607	122	68	4	11	121	11	130	7.33e-12	60.5
L22	7b8r_E	33.607	122	68	4	11	121	13	132	7.35e-12	60.5
L22	7b8t_F	33.607	122	68	4	11	121	17	136	7.42e-12	60.8
L22	5ent_F	33.607	122	68	4	11	121	17	136	7.64e-12	60.8
L22	6zog_D	33.607	122	68	4	11	121	11	130	7.75e-12	60.5
L22	5ooy_A	32.500	120	72	3	11	121	15	134	7.83e-12	60.5
L22	5ent_D	33.607	122	68	4	11	121	16	135	8.34e-12	60.5
L22	7b8s_D	33.607	122	68	4	11	121	12	131	8.44e-12	60.5
L22	6moi_A	32.520	123	74	3	8	121	41	163	8.44e-12	61.6
L22	5lec_A	32.500	120	72	3	11	121	326	445	8.70e-12	62.8
L22	5lec_A	31.933	119	72	3	11	120	168	286	2.06e-11	61.6
L22	5lec_A	31.092	119	73	3	11	120	10	128	5.01e-10	57.8
L22	5lec_A	26.846	149	74	4	8	121	106	254	1.49e-07	50.4
L22	5lee_A	32.500	120	72	3	11	121	326	445	8.78e-12	62.8
L22	5lee_A	31.933	119	72	3	11	120	168	286	2.08e-11	61.6
L22	5lee_A	31.092	119	73	3	11	120	10	128	5.11e-10	57.8
L22	5lee_A	26.846	149	74	4	8	121	106	254	1.54e-07	50.4
L22	7zyu_B	33.333	120	71	3	11	121	9	128	9.10e-12	60.5
L22	7zyu_B	29.839	124	77	4	7	121	38	160	8.10e-10	55.5
L22	7ujj_G	32.500	120	72	3	11	121	7	126	9.56e-12	60.8
L22	7ujj_G	31.452	124	76	3	7	121	36	159	2.40e-11	59.7
L22	7b8t_D	33.607	122	68	4	11	121	16	135	1.01e-11	60.5
L22	6nhv_R	33.333	120	71	3	11	121	149	268	1.28e-11	62.0
L22	4k5a_B	31.667	120	73	3	11	121	13	132	1.46e-11	60.1
L22	6xkc_F	27.481	131	77	5	10	122	46	176	1.52e-11	61.2
L22	6xkc_F	28.926	121	78	3	2	114	113	233	1.46e-10	58.5
L22	2y1l_F	33.333	123	67	5	11	121	9	128	1.99e-11	59.3
L22	4atz_F	33.333	120	71	3	11	121	7	126	1.72e-11	59.7
L22	4atz_E	33.333	120	71	3	11	121	9	128	1.73e-11	59.7
L22	5le7_D	31.667	120	73	3	11	121	168	287	1.85e-11	61.6
L22	5le7_D	26.490	151	75	4	7	121	104	254	1.43e-09	56.2
L22	5le7_D	25.166	151	77	4	7	121	71	221	9.38e-07	48.1
L22	5le8_B	31.667	120	73	3	11	121	170	289	1.86e-11	61.6
L22	5le8_B	26.144	153	75	4	7	121	104	256	1.29e-09	56.2
L22	5le8_B	28.571	119	75	4	7	116	38	155	7.36e-08	51.2
L22	5le8_B	28.455	123	81	3	5	121	69	190	1.62e-07	50.4
L22	4k5b_A	31.667	120	73	3	11	121	9	128	1.95e-11	59.3
L22	5le7_B	31.667	120	73	3	11	121	169	288	2.03e-11	61.2
L22	5le7_B	26.490	151	75	4	7	121	105	255	1.58e-09	56.2
L22	5le7_B	25.166	151	77	4	7	121	72	222	1.02e-06	48.1
L22	5le7_C	31.667	120	73	3	11	121	170	289	2.10e-11	61.2
L22	5le7_C	26.490	151	75	4	7	121	106	256	1.63e-09	55.8
L22	5le7_C	25.166	151	77	4	7	121	73	223	1.07e-06	48.1
L22	4k5b_B	31.667	120	73	3	11	121	8	127	2.15e-11	59.3
L22	5mak_C	33.333	120	71	3	11	121	9	128	2.17e-11	61.2
L22	5mak_C	26.452	155	74	4	7	121	104	258	1.55e-10	58.9
L22	5ma5_A	33.333	120	71	3	11	121	9	128	2.18e-11	61.2
L22	5ma5_A	24.699	166	74	4	7	121	104	269	1.97e-08	52.8
L22	5lem_A	27.451	153	77	3	3	121	107	259	1.68e-09	55.8
L22	5ma9_A	33.333	120	71	3	11	121	10	129	2.24e-11	61.2
L22	5ma9_A	24.699	166	74	4	7	121	105	270	5.18e-09	54.7
L22	5ma9_E	33.333	120	71	3	11	121	9	128	2.25e-11	61.2
L22	5ma9_E	25.309	162	74	4	7	121	104	265	1.47e-09	56.2
L22	5ma9_G	33.333	120	71	3	11	121	9	128	2.27e-11	61.2
L22	5ma9_G	25.153	163	74	4	7	121	104	266	2.03e-09	55.8
L22	5ma4_A	33.333	120	71	3	11	121	9	128	2.27e-11	61.2
L22	5ma4_A	25.309	162	74	4	7	121	104	265	5.94e-09	54.3
L22	5ma3_A	33.333	120	71	3	11	121	13	132	2.31e-11	61.2
L22	5ma3_A	24.699	166	74	4	7	121	108	273	5.34e-09	54.7
L22	5ma5_C	33.333	120	71	3	11	121	11	130	2.50e-11	60.8
L22	5ma5_C	26.452	155	74	4	7	121	106	260	7.02e-10	57.0
L22	5hs0_A	36.923	130	73	4	1	121	1	130	2.67e-11	59.3
L22	5hs0_A	33.333	123	73	3	3	116	36	158	8.72e-09	52.8
L22	6qep_A	33.884	121	69	4	11	121	1193	1312	2.84e-11	61.2
L22	6qep_A	28.333	120	77	3	7	117	1222	1341	2.72e-07	50.1
L22	4jb8_P	30.833	120	74	3	11	121	9	128	3.12e-11	58.9
L22	5hs0_B	36.923	130	73	4	1	121	1	130	3.19e-11	58.9
L22	5hs0_B	33.333	123	73	3	3	116	36	158	1.02e-08	52.4
L22	6mwq_C	30.833	120	74	3	11	121	12	131	3.21e-11	61.2
L22	2v5q_D	32.500	120	72	3	11	121	9	128	3.37e-11	58.2
L22	6ar6_B	33.333	120	71	3	11	121	184	303	3.38e-11	60.8
L22	6ar6_B	34.167	120	68	4	11	121	10	127	3.11e-10	58.2
L22	2v5q_C	32.500	120	72	3	11	121	10	129	3.52e-11	58.2
L22	5mbm_D	30.252	119	75	3	11	121	13	131	3.71e-11	58.9
L22	6s9s_F	32.500	120	72	3	11	121	10	129	2.90e-10	56.6
L22	4j7w_B	30.833	120	74	3	11	121	9	128	5.54e-11	58.2
L22	5le4_A	31.092	119	73	3	11	120	9	127	4.33e-11	60.5
L22	5le4_A	25.503	149	77	3	7	121	104	252	1.70e-07	50.4
L22	6qfk_A	33.333	120	71	3	11	121	1195	1314	4.36e-11	60.8
L22	5hry_C	33.600	125	74	3	3	118	23	147	5.71e-11	58.2
L22	5hry_C	35.043	117	65	3	11	121	6	117	3.66e-09	53.5
L22	6yvr_BBB	31.667	120	73	3	11	121	315	434	5.81e-11	60.5
L22	6zin_AAA	31.667	120	73	3	11	121	285	404	6.15e-11	60.1
L22	4ydw_B	33.333	120	71	3	11	121	9	128	6.18e-11	58.2
L22	4ydw_B	29.752	121	75	4	3	113	33	153	1.47e-10	57.4
L22	4ydy_B	33.333	120	71	3	11	121	10	129	6.22e-11	58.2
L22	4ydy_B	29.752	121	75	4	3	113	34	154	1.46e-10	57.4
L22	6za8_AAA	31.667	120	73	3	11	121	295	414	6.23e-11	60.1
L22	6z66_AAA	31.667	120	73	3	11	121	303	422	6.26e-11	60.1
L22	6z8n_AAA	31.667	120	73	3	11	121	304	423	6.26e-11	60.1
L22	6qev_B	32.500	120	72	3	11	121	1194	1313	6.36e-11	60.5
L22	4ydw_A	33.333	120	71	3	11	121	9	128	6.56e-11	58.2
L22	4ydw_A	29.752	121	75	4	3	113	33	153	1.56e-10	57.0
L22	5hry_G	36.752	117	62	3	11	121	6	116	6.92e-11	57.8
L22	5hry_G	33.607	122	72	3	6	118	25	146	1.69e-10	57.0
L22	8a1a_A	31.667	120	73	3	11	121	1195	1314	7.87e-11	60.1
L22	6sa8_A	29.600	125	79	3	6	121	512	636	7.84e-11	60.1
L22	6z4v_AAA	31.667	120	73	3	11	121	299	418	8.20e-11	59.7
L22	6moe_B	32.500	120	72	3	11	121	11	130	8.59e-11	57.8
L22	5lw1_D	25.490	153	80	3	3	121	100	252	4.85e-08	52.0
L22	5lw1_D	24.832	149	78	4	7	121	71	219	7.38e-06	45.4
L22	6z4s_AAA	31.667	120	73	3	11	121	291	410	1.19e-10	59.3
L22	5lw1_G	25.490	153	80	3	3	121	100	252	5.46e-08	51.6
L22	5lw1_G	24.832	149	78	4	7	121	71	219	8.30e-06	45.4
L22	5lw1_A	25.490	153	80	3	3	121	107	259	5.67e-08	51.6
L22	5lw1_A	24.832	149	78	4	7	121	78	226	8.18e-06	45.4
L22	6z4q_AAA	31.667	120	73	3	11	121	282	401	1.35e-10	59.3
L22	7n2b_B	30.833	120	74	3	11	121	257	376	1.70e-10	58.9
L22	7n2b_B	30.833	120	74	4	3	113	282	401	3.81e-10	57.8
L22	5oou_A	32.500	120	72	3	11	121	18	137	1.74e-10	57.0
L22	7n2b_A	30.833	120	74	3	11	121	254	373	1.87e-10	58.9
L22	7n2b_A	30.833	120	74	4	3	113	279	398	4.15e-10	57.8
L22	5le2_B	31.667	120	73	3	11	121	331	450	2.38e-10	58.5
L22	5le2_B	26.974	152	73	4	8	121	105	256	1.69e-08	53.1
L22	5le2_B	26.974	152	73	4	8	121	266	417	1.69e-08	53.1
L22	5le2_B	29.167	120	78	3	8	121	72	190	5.47e-07	48.9
L22	5le2_B	29.167	120	78	3	8	121	233	351	5.47e-07	48.9
L22	6ldp_B	27.907	129	77	5	10	122	34	162	2.60e-10	58.5
L22	6ldp_B	29.661	118	75	3	4	113	101	218	1.10e-08	53.9
L22	6sh9_B	31.667	120	73	3	11	121	1195	1314	2.83e-10	58.5
L22	6lbn_B	27.481	131	77	5	10	122	34	164	3.08e-10	58.2
L22	6lbn_B	29.661	118	75	3	4	113	103	220	7.69e-09	54.3
L22	6ley_B	27.481	131	77	5	10	122	37	167	3.10e-10	58.2
L22	6ley_B	29.661	118	75	3	4	113	106	223	7.65e-09	54.3
L22	6ley_B	32.061	131	72	4	7	120	2	132	6.36e-06	45.8
L22	6le6_A	27.481	131	77	5	10	122	46	176	3.14e-10	58.2
L22	6le6_A	29.661	118	75	3	4	113	115	232	7.73e-09	54.3
L22	6lf0_B	27.481	131	77	5	10	122	40	170	3.14e-10	58.2
L22	6lf0_B	29.661	118	75	3	4	113	109	226	7.83e-09	54.3
L22	6lf0_B	31.343	134	72	5	7	120	2	135	3.75e-06	46.6
L22	5kba_D	35.833	120	68	4	11	121	10	129	3.29e-10	56.2
L22	5kba_D	33.333	123	73	3	3	116	35	157	1.70e-09	54.3
L22	5kba_C	35.833	120	68	4	11	121	11	130	3.53e-10	56.2
L22	5kba_C	33.333	123	73	3	3	116	36	158	1.85e-09	54.3
L22	6ldp_A	27.481	131	77	5	10	122	43	173	3.55e-10	58.2
L22	6ldp_A	29.661	118	75	3	4	113	112	229	8.50e-09	53.9
L22	6lbg_A	27.481	131	77	5	10	122	41	171	3.59e-10	58.2
L22	6lbg_A	29.661	118	75	3	4	113	110	227	8.52e-09	53.9
L22	6lbg_A	31.579	133	72	4	7	120	4	136	4.76e-06	46.2
L22	6lbn_A	27.481	131	77	5	10	122	45	175	3.65e-10	58.2
L22	6lbn_A	29.661	118	75	3	4	113	114	231	8.57e-09	53.9
L22	6mof_A	30.833	120	74	3	11	121	11	130	3.67e-10	56.2
L22	6ley_A	27.481	131	77	5	10	122	44	174	3.87e-10	57.8
L22	6ley_A	29.661	118	75	3	4	113	113	230	9.43e-09	53.9
L22	6ley_A	29.496	139	77	4	3	120	1	139	1.87e-06	47.4
L22	6lbg_B	27.481	131	77	5	10	122	46	176	3.97e-10	57.8
L22	6lbg_B	29.661	118	75	3	4	113	115	232	9.61e-09	53.9
L22	8dw2_A	31.667	120	73	3	11	121	7	126	4.27e-10	55.8
L22	8dw2_A	29.412	119	75	3	7	116	36	154	2.92e-09	53.9
L22	6len_B	27.481	131	77	5	10	122	44	174	4.33e-10	57.8
L22	6len_B	29.661	118	75	3	4	113	113	230	1.07e-08	53.9
L22	6le6_B	27.481	131	77	5	10	122	42	172	4.36e-10	57.8
L22	6le6_B	29.661	118	75	3	4	113	111	228	1.06e-08	53.9
L22	6le6_B	31.387	137	75	4	3	120	1	137	4.58e-06	46.2
L22	6lf0_A	27.481	131	77	5	10	122	46	176	4.37e-10	57.8
L22	6lf0_A	29.661	118	75	3	4	113	115	232	1.08e-08	53.9
L22	6len_A	27.481	131	77	5	10	122	45	175	4.47e-10	57.8
L22	6len_A	29.661	118	75	3	4	113	114	231	1.08e-08	53.9
L22	5aao_G	31.667	120	73	3	11	121	9	128	4.93e-10	55.8
L22	5kba_B	35.833	120	68	4	11	121	13	132	4.95e-10	55.8
L22	5kba_B	33.333	123	73	3	3	116	38	160	2.34e-09	53.9
L22	5aao_H	31.667	120	73	3	11	121	9	128	5.02e-10	55.8
L22	5aao_L	31.667	120	73	3	11	121	9	128	5.39e-10	55.8
L22	7jya_B	27.481	131	77	5	10	122	46	176	5.63e-10	57.4
L22	7jya_B	29.661	118	75	3	4	113	115	232	1.24e-08	53.5
L22	5aao_J	31.667	120	73	3	11	121	10	129	5.75e-10	55.8
L22	7jya_C	27.481	131	77	5	10	122	45	175	5.79e-10	57.4
L22	7jya_C	29.661	118	75	3	4	113	114	231	1.26e-08	53.5
L22	7jya_C	30.000	140	76	4	3	120	1	140	8.98e-06	45.4
L22	5aao_A	31.667	120	73	3	11	121	10	129	5.90e-10	55.5
L22	6fp7_B	29.839	124	77	4	7	121	41	163	6.68e-10	55.5
L22	6fp9_B	29.839	124	77	4	7	121	39	161	7.11e-10	55.5
L22	6fp8_B	29.839	124	77	4	7	121	41	163	7.73e-10	55.5
L22	6fp9_A	29.839	124	77	4	7	121	41	163	9.71e-10	55.5
L22	3q9u_C	30.000	120	75	3	11	121	12	131	1.07e-09	55.1
L22	3q9u_D	30.000	120	75	3	11	121	13	132	1.14e-09	55.1
L22	5vkq_A	30.159	126	77	4	2	116	884	1009	1.32e-09	56.6
L22	6f5e_A	33.333	120	71	3	11	121	167	286	1.36e-09	56.2
L22	6f5e_A	27.703	148	74	4	7	121	106	253	1.22e-08	53.5
L22	5leb_A	27.273	143	75	4	8	121	106	248	2.30e-07	50.1
L22	5leb_A	27.273	143	75	4	8	121	258	400	2.30e-07	50.1
L22	3b7b_B	30.579	121	74	4	11	121	6	126	1.92e-09	55.1
L22	3b95_B	30.579	121	74	4	11	121	7	127	1.98e-09	55.1
L22	5aqb_A	31.405	121	68	5	11	121	4	119	2.05e-09	55.8
L22	3b95_A	30.579	121	74	4	11	121	18	138	2.08e-09	55.1
L22	6by9_A	30.579	121	74	4	11	121	50	170	2.48e-09	55.5
L22	4k5c_B	28.358	134	73	3	11	121	9	142	3.19e-09	53.9
L22	4k5c_A	28.358	134	73	3	11	121	9	142	3.24e-09	53.9
L22	5aq8_A	28.099	121	78	3	8	119	41	161	5.91e-09	54.7
L22	7ptx_A	30.159	126	78	3	7	122	704	829	6.18e-09	54.7
L22	7tw3_G	30.833	120	74	3	8	118	202	321	1.03e-08	53.9
L22	8cs9_A	30.833	120	74	3	8	118	365	484	1.89e-08	53.1
L22	2bkk_B	29.167	120	76	3	11	121	10	129	4.36e-08	50.8
L22	2bkk_D	29.167	120	76	3	11	121	11	130	4.66e-08	50.4
L22	5et0_C	34.646	127	69	7	3	115	96	222	3.52e-08	52.4
L22	6ob5_D	29.060	117	77	2	11	121	10	126	3.80e-08	50.8
L22	5et0_A	34.646	127	69	7	3	115	97	223	3.81e-08	52.0
L22	5et1_B	34.646	127	69	7	3	115	102	228	4.05e-08	52.0
L22	4rly_A	32.540	126	74	5	3	118	22	146	1.46e-07	50.4
L22	5y4e_A	31.707	123	71	6	7	118	15	135	2.59e-07	49.3
L22	5y4e_B	31.707	123	71	6	7	118	12	132	2.72e-07	49.3
L22	5y4d_A	32.540	126	74	5	3	118	47	171	4.05e-07	49.3
L22	4rlv_A	30.645	124	78	3	3	118	49	172	7.94e-07	48.5
L22	6mog_B	29.412	119	75	3	7	116	40	158	1.05e-06	47.0
L22	5aar_A	30.233	129	81	6	3	122	31	159	7.37e-06	45.1
L25	6mol_A	36.812	345	182	11	15	325	38	380	6.53e-51	176
L25	6mol_A	36.646	322	173	9	15	306	104	424	2.89e-45	161
L25	5le2_B	30.749	387	177	9	11	306	67	453	5.01e-41	150
L25	5le2_B	30.250	400	185	10	1	306	21	420	5.17e-41	150
L25	5le2_B	30.348	402	184	11	19	325	9	409	5.01e-37	140
L25	5leb_A	30.628	382	189	12	1	306	22	403	1.26e-39	147
L25	5leb_A	30.894	369	182	10	11	306	68	436	2.15e-37	140
L25	5leb_A	30.928	388	182	12	19	325	10	392	2.38e-35	135
L25	5led_A	31.234	381	177	10	11	306	69	449	1.38e-39	146
L25	5led_A	30.203	394	187	12	1	306	23	416	9.36e-38	141
L25	5lee_A	31.234	381	177	10	11	306	68	448	2.32e-39	146
L25	5lee_A	30.203	394	187	12	1	306	22	415	1.53e-37	141
L25	5lec_A	31.234	381	177	10	11	306	68	448	2.43e-39	146
L25	5lec_A	30.203	394	187	12	1	306	22	415	1.51e-37	141
L25	7tw3_G	29.341	334	200	11	15	314	69	400	2.20e-25	108
L25	7tw3_G	27.671	365	223	13	1	325	217	580	9.72e-23	100
L25	7tw3_G	27.874	348	213	12	15	325	168	514	8.89e-20	92.0
L25	8cs9_A	29.073	399	185	14	1	301	87	485	9.02e-30	121
L25	8cs9_A	27.671	365	223	13	1	325	380	743	9.42e-23	101
L25	1n11_A	28.161	348	212	12	15	325	3	349	2.67e-23	101
L25	5y4d_A	28.117	377	202	14	1	308	133	509	9.41e-23	101
L25	5y4f_B	27.874	348	213	13	15	325	4	350	1.14e-22	99.8
L25	5y4f_A	27.874	348	213	13	15	325	4	350	1.16e-22	99.8
L25	7v0x_J	27.273	341	199	11	11	325	1	318	5.55e-20	91.7
L25	4rlv_A	28.457	376	202	16	16	325	120	494	3.70e-18	87.4
L25	4rlv_A	26.979	341	203	16	23	325	454	786	3.93e-15	78.6
L25	7ptx_A	25.686	401	191	12	15	308	466	866	8.50e-19	89.7
L25	5vkq_A	26.344	372	216	16	11	325	636	1006	3.07e-12	69.7
L25	5vkq_A	24.242	363	223	16	6	325	406	759	7.66e-09	59.3
L25	7pty_B	25.197	381	208	15	3	308	464	842	2.32e-12	70.1
L25	7pty_A	27.941	340	190	14	15	307	462	793	2.48e-12	70.1
L36	6mol_A	28.980	245	149	9	2	222	18	261	7.02e-19	86.3
L36	5le8_B	28.745	247	145	9	1	222	50	290	3.37e-15	75.1
L36	5le8_B	26.106	226	143	8	17	222	3	224	8.61e-09	56.6
L36	5le2_B	28.745	247	145	9	1	222	211	451	6.08e-15	75.1
L36	5le2_B	28.689	244	143	9	1	219	50	287	1.50e-14	73.9
L36	5lea_A	27.311	238	155	7	2	222	19	255	7.38e-14	71.2
L36	6mok_A	27.801	241	153	8	2	222	20	259	8.36e-14	70.9
L36	5mak_C	28.509	228	137	9	17	222	3	226	2.46e-13	69.7
L36	5le6_A	26.984	252	152	9	2	222	17	267	5.09e-13	68.9
L36	5ma5_C	28.319	226	140	8	17	222	5	228	6.99e-13	68.2
L36	5le7_D	28.455	246	145	10	1	222	50	288	3.04e-12	66.6
L36	5le7_D	26.549	226	140	9	17	222	3	222	3.84e-08	54.7
L36	5le7_B	28.455	246	145	10	1	222	51	289	3.15e-12	66.6
L36	5le7_B	26.549	226	140	9	17	222	4	223	4.00e-08	54.7
L36	5ma9_E	27.039	233	141	8	17	222	3	233	3.36e-12	66.2
L36	5le7_C	28.455	246	145	10	1	222	52	290	3.49e-12	66.6
L36	5le7_C	26.549	226	140	9	17	222	5	224	4.32e-08	54.7
L36	5ma9_G	26.923	234	141	8	17	222	3	234	4.63e-12	65.9
L36	5ma4_A	27.468	233	140	8	17	222	3	233	4.91e-12	65.9
L36	5led_A	26.838	272	138	11	2	218	20	285	5.99e-12	66.2
L36	5led_A	27.935	247	144	10	1	222	210	447	1.09e-11	65.5
L36	5lee_A	26.838	272	138	11	2	218	19	284	6.05e-12	66.2
L36	5lee_A	27.935	247	144	10	1	222	209	446	1.05e-11	65.9
L36	5lec_A	26.838	272	138	11	2	218	19	284	7.11e-12	66.2
L36	5lec_A	27.935	247	144	10	1	222	209	446	1.26e-11	65.5
L36	5lel_G	25.630	238	157	7	2	222	18	252	1.10e-11	65.1
L36	5ma9_A	26.582	237	141	8	17	222	4	238	1.24e-11	64.7
L36	5lel_D	25.630	238	157	7	2	222	19	253	1.34e-11	64.7
L36	5ma3_A	26.582	237	141	8	17	222	7	241	1.45e-11	64.7
L36	7tw3_G	25.112	223	147	7	19	221	366	588	4.39e-09	58.2
L36	5le9_A	25.630	238	156	7	2	222	23	256	1.92e-11	64.3
L36	5ma5_A	27.004	237	140	8	17	222	3	237	1.93e-11	64.3
L36	5leb_A	25.283	265	153	10	2	222	171	434	7.07e-10	60.5
L36	5leb_A	25.191	262	151	10	2	219	19	279	9.29e-10	60.1
L36	6f5e_A	26.786	224	139	8	17	222	5	221	6.86e-09	57.0
L36	5lw1_G	25.091	275	146	11	2	222	18	286	1.40e-09	58.9
L36	5lw1_A	25.091	275	146	11	2	222	25	293	1.44e-09	58.9
L36	5lw1_D	25.091	275	146	11	2	222	18	286	1.59e-09	58.9
L36	1n11_A	25.225	222	146	7	20	221	136	357	3.20e-09	58.2
L36	7v0x_J	25.225	222	146	7	20	221	105	326	3.87e-09	57.8
L36	5lem_A	25.210	238	159	7	2	222	25	260	4.55e-09	57.4
L36	5le4_A	26.549	226	138	8	17	222	3	220	4.02e-07	52.0
L36	6fes_A	28.194	227	99	9	2	216	20	194	2.69e-07	52.4
L36	6fes_C	28.194	227	99	9	2	216	18	192	3.35e-07	52.4
L36	6urq_A	22.807	228	149	8	13	221	34	253	6.84e-07	51.2
L36	6urq_B	22.807	228	149	8	13	221	32	251	6.93e-07	51.2
L36	5jhq_A	22.807	228	149	8	13	221	186	405	7.77e-07	51.2
L36	5jhq_B	22.807	228	149	8	13	221	185	404	7.83e-07	51.2
L36	5jhq_D	22.807	228	149	8	13	221	187	406	8.30e-07	51.2
L36	3utm_A	22.807	228	149	8	13	221	44	263	8.41e-07	50.8
L36	3utm_B	22.807	228	149	8	13	221	32	251	8.44e-07	50.8
L36	6cf6_B	22.807	228	149	8	13	221	44	263	8.47e-07	50.8
L36	5hkp_B	22.807	228	149	8	13	221	36	255	9.03e-07	50.8
L36	5hkp_A	22.807	228	149	8	13	221	38	257	9.78e-07	50.8
L36	6cf6_A	22.807	228	149	8	13	221	45	264	9.86e-07	50.8
L38b	1n0r_A	39.785	93	50	2	5	91	33	125	1.37e-14	65.9
L38b	2l6b_A	40.426	94	48	3	5	91	4	96	1.09e-13	63.2
L38b	5mbl_B	36.957	92	53	2	5	91	7	98	1.12e-11	59.3
L38b	5lea_A	37.500	96	54	2	2	91	156	251	1.49e-11	60.8
L38b	6qep_A	38.947	95	50	3	4	91	1183	1276	1.54e-11	60.8
L38b	5kwd_B	36.559	93	53	2	5	91	34	126	1.02e-10	56.6
L38b	6s9s_F	34.409	93	55	2	5	91	34	126	1.18e-08	51.2
L38b	6qfo_A	37.234	94	53	2	4	91	1188	1281	1.92e-10	57.8
L38b	6qfk_A	37.234	94	53	2	4	91	1185	1278	5.45e-10	56.6
L38b	6mol_A	34.000	100	57	3	1	91	286	385	1.46e-07	49.7
L38b	6sh9_B	34.043	94	56	2	4	91	1185	1278	4.83e-09	53.9
L38b	5le2_B	32.979	94	57	2	4	91	160	253	2.70e-08	51.6
L38b	5le2_B	32.979	94	57	2	4	91	321	414	2.70e-08	51.6
L38b	5le8_B	32.979	94	57	2	4	91	160	253	2.74e-08	51.6
L38b	5led_A	33.333	93	56	2	5	91	160	252	4.82e-08	50.8
L38b	5led_A	33.333	93	56	2	5	91	318	410	4.82e-08	50.8
L38b	5led_A	31.776	107	56	3	4	93	181	287	4.24e-07	48.1
L38b	5led_A	32.381	105	54	3	4	91	339	443	5.15e-07	48.1
L38b	5lee_A	33.333	93	56	2	5	91	159	251	6.23e-08	50.4
L38b	5lee_A	33.333	93	56	2	5	91	317	409	6.23e-08	50.4
L38b	5lee_A	31.776	107	56	3	4	93	180	286	5.48e-07	48.1
L38b	5lee_A	32.381	105	54	3	4	91	338	442	6.66e-07	47.8
L38b	5lec_A	33.333	93	56	2	5	91	159	251	6.23e-08	50.4
L38b	5lec_A	33.333	93	56	2	5	91	317	409	6.23e-08	50.4
L38b	5lec_A	31.776	107	56	3	4	93	180	286	5.48e-07	48.1
L38b	5lec_A	32.381	105	54	3	4	91	338	442	6.66e-07	47.8
L38b	5le7_D	31.183	93	58	2	5	91	159	251	3.88e-07	48.1
L38b	5le7_C	31.183	93	58	2	5	91	161	253	3.89e-07	48.1
L38b	5le7_B	31.183	93	58	2	5	91	160	252	4.08e-07	48.1
L38b	8a19_A	35.106	94	55	2	4	91	1185	1278	1.33e-07	49.7
L62	6mol_A	29.963	267	165	8	1	246	149	414	4.40e-25	104
L62	6mol_A	28.889	270	166	9	2	246	18	286	1.17e-23	100
L62	6mol_A	28.839	267	168	8	1	246	116	381	1.80e-23	100
L62	6mol_A	30.081	246	153	7	1	228	182	426	1.62e-22	97.8
L62	5le9_A	27.306	271	153	8	2	228	23	293	5.96e-24	99.8
L62	5lel_D	26.838	272	154	7	2	228	19	290	1.04e-23	99.4
L62	5lel_G	26.838	272	154	7	2	228	18	289	1.44e-23	99.0
L62	5lea_A	26.642	274	154	7	2	228	19	292	1.20e-22	96.3
L62	6mok_A	29.796	245	153	7	2	228	20	263	3.04e-22	94.7
L62	5mak_C	29.762	252	146	10	2	228	18	263	5.93e-22	94.0
L62	5ma5_C	30.159	252	145	10	2	228	20	265	1.56e-21	92.8
L62	5le3_D	26.515	264	157	7	2	228	19	282	5.11e-21	91.7
L62	6f5e_A	26.471	272	155	7	2	228	20	291	1.35e-20	90.9
L62	5ma9_E	29.070	258	147	10	2	228	18	270	2.32e-20	89.7
L62	5lem_A	26.007	273	156	7	2	228	25	297	2.96e-20	90.1
L62	5ma9_G	28.958	259	147	10	2	228	18	271	3.25e-20	89.4
L62	5ma4_A	29.457	258	146	10	2	228	18	270	4.60e-20	89.0
L62	5ma9_A	28.626	262	147	10	2	228	19	275	9.60e-20	88.2
L62	5ma3_A	28.626	262	147	10	2	228	22	278	1.11e-19	88.2
L62	5le6_A	27.451	255	157	7	2	228	17	271	1.85e-19	87.4
L62	5ma5_A	29.008	262	146	10	2	228	18	274	2.20e-19	87.0
L62	6ar6_B	25.676	296	145	9	2	228	19	308	3.37e-18	84.3
L62	5le7_D	25.091	275	158	7	2	228	18	292	6.84e-18	83.2
L62	5le2_B	25.267	281	152	8	2	228	18	294	7.20e-18	84.3
L62	5le2_B	24.911	281	153	8	2	228	179	455	1.52e-16	80.5
L62	5le7_B	25.091	275	158	7	2	228	19	293	7.64e-18	83.2
L62	5le7_C	25.091	275	158	7	2	228	20	294	8.79e-18	83.2
L62	5le8_B	26.692	266	173	8	2	246	18	282	1.15e-17	82.8
L62	5le8_B	27.530	247	158	9	1	228	50	294	8.15e-17	80.5
L62	5lee_A	27.444	266	168	9	2	246	19	280	1.54e-17	83.6
L62	5lee_A	25.182	274	158	7	2	228	177	450	1.70e-16	80.5
L62	5lee_A	24.224	322	168	10	1	246	51	372	1.86e-13	71.6
L62	5led_A	27.444	266	168	9	2	246	20	281	1.58e-17	83.6
L62	5led_A	25.182	274	158	7	2	228	178	451	1.74e-16	80.5
L62	5led_A	24.224	322	168	10	1	246	52	373	1.76e-13	71.6
L62	5lec_A	27.444	266	168	9	2	246	19	280	1.65e-17	83.6
L62	5lec_A	25.182	274	158	7	2	228	177	450	1.75e-16	80.5
L62	5lec_A	24.224	322	168	10	1	246	51	372	1.90e-13	71.6
L62	5lw1_D	25.182	274	157	8	2	228	18	290	9.85e-16	77.4
L62	5lw1_G	25.182	274	157	8	2	228	18	290	1.07e-15	77.0
L62	5lw1_A	25.091	275	158	8	2	229	25	298	1.28e-15	77.0
L62	5leb_A	25.000	268	160	8	2	228	171	438	1.29e-15	77.8
L62	5leb_A	25.000	268	160	8	2	228	19	286	2.13e-15	77.4
L62	5leb_A	25.161	310	168	10	1	246	51	360	1.89e-14	74.3
L62	5le4_A	24.453	274	161	7	2	229	18	291	2.94e-15	75.9
L62	7ptx_A	24.399	291	160	10	16	246	564	854	8.09e-08	55.1
L62	5w7j_A	27.083	240	136	9	19	245	12	225	1.10e-11	64.7
L62	5w7j_C	27.083	240	136	9	19	245	12	225	1.15e-11	64.7
L62	5vkq_A	24.335	263	165	10	13	245	534	792	3.92e-06	50.1
L62	3eu9_C	27.083	240	136	9	19	245	6	219	1.31e-11	64.7
L62	5w7i_A	27.083	240	136	9	19	245	12	225	1.43e-11	64.3
L62	3eu9_A	27.083	240	136	9	19	245	15	228	1.50e-11	64.3
L62	3eu9_B	27.083	240	136	9	19	245	12	225	1.56e-11	64.3
L62	5w7i_C	27.083	240	136	9	19	245	12	225	1.77e-11	64.3
L62	5et0_C	26.255	259	157	12	18	246	1	255	8.05e-09	57.4
L62	5et0_A	26.908	249	136	11	18	246	34	256	1.40e-08	56.6
L62	5y4d_A	23.077	273	180	11	1	246	96	365	1.67e-08	57.0
L62	5et1_B	26.908	249	136	11	18	246	39	261	1.73e-08	56.6
L62	7v0k_H	23.228	254	172	10	16	249	68	318	1.99e-07	53.5
L63	4rlv_A	25.698	537	334	25	45	538	51	565	9.33e-18	89.4
L63	4rlv_A	21.306	582	338	25	48	542	87	635	8.33e-09	60.8
L124	2j5b_A	94.690	339	1	1	5	343	1	322	0.0	658
L124	2j5b_B	94.395	339	1	1	7	345	1	321	0.0	655
L124	7sc6_A	45.115	348	173	8	10	342	2	346	2.60e-94	286
L124	3vgj_A	44.315	343	175	7	13	342	12	351	1.54e-89	274
L124	7ros_B	44.315	343	175	7	13	342	15	354	1.74e-89	274
L124	7ror_A	44.315	343	175	7	13	342	14	353	1.74e-89	274
L124	7ror_B	44.315	343	175	7	13	342	20	359	2.10e-89	274
L124	3p0j_B	42.222	360	182	10	6	343	2	357	4.44e-87	275
L124	3p0j_D	42.340	359	181	10	6	342	2	356	5.92e-86	274
L124	5usf_A	42.179	358	181	10	8	343	4	357	8.35e-84	269
L124	7rot_B	42.566	343	175	8	13	342	17	350	1.95e-83	258
L124	7ros_A	42.857	343	173	8	13	342	12	344	2.10e-83	258
L124	7rot_A	42.566	343	173	8	13	342	15	346	8.11e-83	257
L124	3p0j_C	41.226	359	179	10	6	342	2	350	7.46e-82	263
L124	3p0j_A	41.111	360	179	10	6	343	2	350	1.28e-81	263
L124	5usf_B	41.620	358	181	11	8	343	4	355	1.42e-80	260
L124	3p0i_B	40.111	359	180	17	6	343	1	345	4.32e-67	221
L124	3p0i_A	40.111	359	180	17	6	343	1	345	3.97e-66	222
L124	3p0h_A	39.276	359	178	16	6	343	1	340	2.06e-64	217
L124	3p0h_B	38.997	359	176	16	6	343	2	338	7.76e-63	211
L124	2cyc_B	30.278	360	205	11	21	338	16	371	2.16e-50	174
L124	2cya_A	31.875	320	201	8	7	323	1	306	8.34e-46	160
L124	7fg6_A	28.977	352	217	9	20	342	14	361	3.08e-44	157
L124	7rou_A	25.449	334	200	15	27	336	22	330	3.86e-15	77.4
L124	1n3l_A	24.551	334	201	14	27	336	22	328	9.61e-15	76.3
L124	4q93_A	24.850	334	198	14	27	336	22	326	1.76e-14	75.5
L124	5thh_A	24.551	334	198	14	27	336	22	325	5.18e-14	74.3
L124	4qbt_A	24.551	334	198	14	27	336	22	325	7.13e-14	73.6
L124	2dlc_X	21.557	334	209	15	37	346	31	335	9.86e-10	61.2
L128	8b7s_A	27.135	527	287	23	48	559	6	450	2.70e-35	140
L128	6f97_A	26.306	555	329	20	48	560	3	519	1.01e-33	136
L128	4udp_A	26.079	556	329	20	48	560	3	519	1.61e-33	136
L128	4udp_B	26.916	561	310	23	48	560	3	511	2.28e-33	135
L128	4udq_B	26.250	560	328	20	48	560	3	524	2.31e-33	135
L128	4udr_B	25.760	559	332	18	48	560	3	524	3.83e-32	132
L128	6f97_B	25.693	541	317	20	48	560	3	486	4.56e-31	128
L128	5oc1_A	25.251	598	330	26	48	563	3	565	1.84e-26	115
L128	3fim_B	25.251	598	330	26	48	563	3	565	2.69e-26	115
L128	5ncc_A	25.301	581	333	22	48	561	25	571	1.26e-24	110
L128	6h3o_F	23.438	640	341	22	45	559	4	619	1.66e-24	110
L128	6ys2_AAA	25.212	591	323	22	48	561	9	557	5.68e-24	108
L128	6jby_A	24.820	556	324	24	24	545	7	502	3.19e-18	90.1
L128	7bwp_A	24.596	557	318	25	24	545	8	497	5.95e-18	89.4
L128	6lqy_A	25.045	555	318	25	24	545	9	498	6.41e-18	89.4
L128	5eb5_A	25.045	551	320	25	24	545	4	490	1.01e-17	88.6
L128	7cgs_A	24.596	557	318	25	24	545	8	497	1.19e-17	88.2
L128	4h7u_A	23.248	585	347	21	48	559	17	572	1.92e-17	87.8
L128	6lr8_A	24.144	555	322	24	24	545	11	499	3.13e-17	87.0
L128	5eb4_A	24.820	556	321	25	24	545	4	496	5.93e-17	86.3
L128	1gal_A	23.490	596	333	24	48	560	19	574	1.10e-12	73.2
L128	5niw_A	22.910	598	333	26	48	560	19	573	2.35e-12	72.0
L128	5nit_A	23.179	604	325	27	48	560	19	574	6.02e-12	70.5
R135	4z26_C	100.000	649	0	0	54	702	1	649	0.0	1327
R135	7yx3_A	99.846	649	1	0	54	702	1	649	0.0	1325
R135	7yx5_A	71.053	646	185	1	54	699	1	644	0.0	968
R135	7yx4_B	70.943	647	186	1	53	699	5	649	0.0	968
L136	7mfo_E	100.000	352	0	0	1	352	2	353	0.0	722
L136	7mfo_G	100.000	352	0	0	1	352	1	352	0.0	722
L136	7mfp_B	99.716	352	1	0	1	352	3	354	0.0	720
L136	7mfo_J	100.000	351	0	0	2	352	1	351	0.0	719
L136	7mfq_B	99.715	351	1	0	2	352	1	351	0.0	717
L136	7mfo_I	100.000	350	0	0	3	352	1	350	0.0	717
L136	7mfo_A	100.000	348	0	0	5	352	1	348	0.0	713
L136	7mfq_D	99.713	348	1	0	5	352	1	348	0.0	711
L136	7mfq_C	99.145	351	1	1	2	352	1	349	0.0	709
R141	6vlo_B	100.000	317	0	0	1	317	3	319	0.0	655
R141	6vlo_C	98.113	318	0	1	1	318	1	312	0.0	638
R141	6vlo_D	97.771	314	0	2	1	314	1	307	0.0	623
R141	6bi4_A	38.679	318	175	9	3	317	2	302	1.41e-63	205
R141	1r66_A	39.688	320	179	9	3	314	2	315	2.21e-63	205
R141	6bi4_B	38.365	318	175	9	3	317	2	301	9.04e-63	203
R141	1keu_A	36.657	341	189	7	4	318	3	342	9.43e-63	205
R141	1g1a_D	36.657	341	189	7	4	318	3	342	1.05e-62	204
R141	1r6d_A	39.062	320	181	9	3	314	2	315	4.36e-62	202
R141	1bxk_A	37.003	327	190	7	1	313	1	325	1.49e-59	196
R141	2hun_B	37.460	315	188	6	3	313	5	314	3.30e-59	194
R141	8du1_B	36.471	340	189	6	1	314	2	340	5.69e-59	195
R141	8du1_A	36.471	340	189	6	1	314	3	341	8.10e-59	194
R141	1bxk_B	36.364	330	191	8	1	313	1	328	9.90e-59	194
R141	1kep_B	35.562	329	191	7	1	314	3	325	9.59e-57	189
R141	1kep_A	35.562	329	191	7	1	314	2	324	1.00e-56	189
R141	1oc2_B	35.562	329	191	7	1	314	3	325	1.08e-56	189
R141	8du1_C	36.176	340	185	7	1	314	2	335	1.68e-56	188
R141	8du1_D	36.176	340	186	7	1	314	5	339	2.82e-56	188
R141	2hun_A	37.143	315	186	7	3	313	3	309	4.10e-56	187
R141	4zrm_A	30.769	299	187	9	3	293	2	288	1.46e-26	108
R141	4zrm_B	30.769	299	187	9	3	293	3	289	1.74e-26	108
R141	4zrn_A	30.769	299	187	9	3	293	2	288	1.94e-26	108
R141	2p5u_D	28.289	304	189	6	3	292	2	290	7.91e-24	101
R141	6dnt_A	28.527	319	202	14	2	310	4	306	1.72e-22	97.4
R141	6pmh_A	28.354	328	201	13	2	313	10	319	1.32e-21	95.5
R141	2b69_A	28.667	300	183	12	2	293	2	278	1.32e-21	95.1
R141	4gll_A	27.483	302	194	10	2	293	2	288	1.35e-21	95.1
R141	6pnl_A	28.221	326	200	13	4	313	17	324	2.22e-21	94.7
R141	2c20_F	26.923	338	212	11	3	317	2	327	2.89e-21	94.4
R141	3ehe_B	28.707	317	185	11	4	308	2	289	2.14e-20	91.3
R141	4gll_B	27.152	302	190	11	2	293	2	283	1.98e-19	89.0
R141	2q1s_A	26.154	325	210	8	3	313	9	317	5.93e-19	88.2
R141	2pk3_A	27.070	314	212	8	5	311	4	307	1.60e-18	86.7
R141	2q1u_A	25.767	326	211	8	3	313	9	318	1.82e-18	86.7
R141	2q1u_B	25.767	326	211	8	3	313	8	317	1.86e-18	86.7
R141	7k3p_A	26.888	331	214	11	3	311	3	327	4.71e-18	85.5
R141	7kn1_B	26.627	338	211	13	3	312	3	331	3.47e-17	83.2
R141	7kn1_A	26.627	338	211	13	3	312	4	332	3.78e-17	82.8
R141	1z45_A	27.171	357	203	16	2	323	2	336	6.61e-17	83.6
R141	4lk3_D	27.181	298	161	12	2	293	2	249	1.10e-16	80.9
R141	4lk3_B	26.846	298	163	12	2	293	2	250	1.20e-16	80.5
R141	6kv9_A	26.349	315	206	10	3	311	2	296	2.83e-16	80.1
R141	1kvs_A	26.648	349	210	14	4	320	3	337	2.92e-16	80.5
R141	5gy7_A	26.571	350	209	14	4	320	3	337	3.64e-16	80.1
R141	6kvc_A	26.198	313	208	9	3	311	2	295	4.68e-16	79.3
R141	4lk3_E	26.846	298	158	12	2	293	2	245	5.17e-16	79.0
R141	2udp_A	26.361	349	211	14	4	320	3	337	5.88e-16	79.7
R141	1xel_A	26.361	349	211	14	4	320	3	337	7.84e-16	79.3
R141	1kvr_A	26.361	349	211	14	4	320	3	337	8.54e-16	79.0
R141	1kvq_A	26.361	349	211	14	4	320	3	337	1.19e-15	78.6
R141	1kvt_A	26.361	349	211	14	4	320	3	337	1.30e-15	78.6
R141	1kvu_A	26.074	349	212	14	4	320	3	337	1.85e-15	78.2
R141	1a9y_A	26.074	349	212	14	4	320	3	337	2.56e-15	77.8
R141	1a9z_A	26.074	349	212	14	4	320	3	337	3.65e-15	77.4
R141	4lk3_C	26.174	298	162	12	2	293	2	247	3.97e-15	76.3
R141	4m55_B	26.846	298	161	13	2	293	2	248	9.29e-15	75.1
R141	6k0i_A	25.786	318	200	13	4	293	3	312	2.17e-14	75.1
R141	4m55_C	25.839	298	163	12	2	293	2	247	3.88e-14	73.6
R141	3lu1_C	25.617	324	217	13	2	310	15	329	3.95e-14	74.3
R141	3ruh_A	25.617	324	217	13	2	310	17	331	4.29e-14	74.3
R141	6ltt_A	27.974	311	210	9	5	307	4	308	7.21e-14	73.2
R141	4m55_D	26.174	298	156	13	2	293	2	241	1.26e-12	68.9
R141	3aw9_B	27.246	334	175	18	3	303	2	300	1.58e-12	69.3
R141	3aw9_C	27.246	334	174	18	3	303	2	299	3.80e-12	68.2
R141	4m55_A	26.846	298	152	14	2	293	2	239	4.40e-12	67.4
R141	3aw9_A	26.888	331	184	17	3	303	2	304	7.43e-12	67.4
R141	4lk3_A	26.510	298	157	14	2	293	2	243	8.95e-12	66.6
R141	1rkx_D	21.471	340	234	9	2	319	9	337	1.56e-11	66.6
R141	7us5_A	22.899	345	234	9	2	320	5	343	3.48e-11	65.5
R141	7us5_C	22.899	345	234	9	2	320	1	339	4.31e-11	65.5
R141	7us5_D	22.899	345	234	9	2	320	2	340	4.37e-11	65.5
R141	1rkx_A	21.471	340	236	9	2	319	9	339	5.21e-11	65.1
R141	1rkx_C	21.471	340	238	9	2	319	9	341	5.87e-11	65.1
R141	6bwc_C	23.779	307	185	10	2	301	6	270	9.68e-11	64.3
R141	4lis_A	25.936	374	197	21	3	317	4	356	1.04e-10	64.3
R141	4lis_B	25.936	374	197	21	3	317	3	355	1.04e-10	64.3
R141	1rkx_B	21.829	339	233	9	2	319	9	336	3.72e-10	62.4
R141	2pzl_A	22.930	314	212	12	4	310	5	295	6.86e-10	61.6
R141	2pzm_B	22.857	315	213	12	3	310	9	300	7.11e-10	61.6
R141	2pzm_A	22.857	315	213	12	3	310	9	300	7.16e-10	61.6
R141	6jyg_E	25.237	317	180	12	4	299	3	283	3.24e-09	59.3
R141	6jyg_C	25.237	317	180	12	4	299	3	283	3.31e-09	59.3
R141	6jyg_F	24.839	310	191	11	4	299	3	284	6.46e-09	58.5
R141	1hzj_B	23.256	344	226	13	2	313	2	339	7.26e-09	58.5
R141	1ek5_A	23.478	345	224	14	2	313	3	340	7.55e-09	58.5
R141	1ek6_B	23.478	345	224	14	2	313	2	339	9.37e-09	58.2
R141	1i3k_B	22.965	344	227	13	2	313	2	339	1.66e-08	57.4
R141	1i3l_A	22.965	344	227	13	2	313	2	339	1.67e-08	57.4
R141	3enk_B	24.927	341	215	16	3	313	6	335	3.31e-08	56.6
R141	3enk_A	24.927	341	215	16	3	313	6	335	3.77e-08	56.2
R141	1eq2_F	24.458	323	207	11	4	309	2	304	3.06e-07	53.5
R141	1eq2_J	24.688	320	203	12	4	309	2	297	3.73e-07	53.1
R141	2x6t_G	24.074	324	208	11	4	309	2	305	2.07e-06	50.8
R141	2x6t_I	24.074	324	208	11	4	309	2	305	2.14e-06	50.8
R141	1n7g_A	22.403	308	215	9	2	293	2	301	7.09e-06	49.3
R188	7eih_B	22.355	586	321	26	19	499	15	571	2.27e-15	81.3
R188	7eih_A	22.279	588	321	26	19	499	15	573	3.46e-15	80.5
R188	7eii_B	22.642	583	323	25	19	499	14	570	3.68e-15	80.5
R188	7eij_A	22.564	585	323	25	19	499	14	572	6.56e-15	79.7
R188	7og2_B	22.517	604	310	29	20	499	4	573	3.08e-13	74.3
R188	7og2_A	22.517	604	310	29	20	499	9	578	3.66e-13	74.3
R188	7c4l_A	21.306	582	346	21	20	502	5	573	4.95e-11	67.4
R188	7c4m_A	21.331	586	345	21	20	502	5	577	1.28e-10	66.2
L233	3hdi_B	27.696	408	272	12	7	412	5	391	2.46e-42	156
L233	1hr6_D	23.023	430	308	11	8	426	12	429	1.28e-24	107
L233	1hr6_H	23.023	430	308	11	8	426	9	426	1.43e-24	107
L233	1hr6_B	23.023	430	308	11	8	426	8	425	1.50e-24	107
L233	1hr9_D	22.791	430	309	11	8	426	10	427	3.50e-24	106
L233	1hr9_H	22.791	430	309	11	8	426	9	426	3.68e-24	106
L233	1hr8_D	22.791	430	309	11	8	426	12	429	3.71e-24	106
L233	1hr9_B	22.791	430	309	11	8	426	8	425	4.28e-24	106
L233	6brs_A	22.328	421	293	11	3	404	10	415	5.61e-16	82.8
L233	6b05_A	22.090	421	294	11	3	404	10	415	3.29e-15	80.5
L244	6gmh_B	38.416	1187	637	27	17	1178	8	1125	0.0	763
L244	7pks_B	38.403	1177	629	27	17	1178	10	1105	0.0	760
L244	6gml_B	38.403	1177	635	26	17	1178	8	1109	0.0	760
L244	7lbm_B	38.539	1191	638	28	17	1178	10	1135	0.0	759
L244	7okx_B	38.436	1189	632	28	17	1178	9	1124	0.0	756
L244	7ycx_2	38.357	1181	627	28	17	1178	8	1106	0.0	755
L244	7nvt_B	38.191	1194	633	27	17	1178	9	1129	0.0	755
L244	7edx_p	38.191	1194	632	27	17	1178	8	1127	0.0	755
L244	5oik_B	38.135	1201	636	29	17	1178	8	1140	0.0	753
L244	6o9l_B	37.945	1207	642	29	17	1178	14	1158	0.0	753
L244	7und_B	38.260	1184	633	27	17	1178	8	1115	0.0	752
L244	7unc_B	38.325	1182	630	27	17	1178	8	1110	0.0	751
L244	6xre_B	37.925	1205	641	29	17	1176	8	1150	0.0	751
L244	5c4x_B	36.894	1217	665	30	18	1187	9	1169	0.0	741
L244	7mk9_B	37.200	1207	653	29	18	1178	9	1156	0.0	738
L244	7zsb_B	36.482	1228	681	29	8	1187	1	1177	0.0	737
L244	5c3e_B	36.589	1208	666	28	18	1187	9	1154	0.0	737
L244	5c4a_B	36.924	1216	657	29	18	1187	9	1160	0.0	737
L244	7mei_b	37.117	1207	648	29	18	1178	9	1150	0.0	736
L244	5vvs_B	36.174	1244	690	31	8	1187	1	1204	0.0	736
L244	2e2i_B	36.908	1203	655	26	18	1187	9	1140	0.0	735
L244	5fz5_B	36.829	1211	660	30	18	1187	9	1155	0.0	734
L244	7xn7_B	35.902	1220	681	27	12	1187	1	1163	0.0	733
L244	7ml1_B	36.725	1209	654	30	18	1187	9	1145	0.0	732
L244	7ml2_B	36.860	1210	656	31	18	1187	9	1150	0.0	731
L244	3h0g_N	35.868	1210	672	26	14	1184	2	1146	0.0	731
L244	4v1n_B	37.129	1212	653	32	18	1187	9	1153	0.0	731
L244	5c4j_B	36.386	1212	663	27	18	1187	9	1154	0.0	730
L244	7uio_BB	36.446	1221	666	29	18	1187	8	1169	0.0	729
L244	6ir9_B	35.832	1214	683	27	12	1187	1	1156	0.0	729
L244	5c44_B	36.656	1214	658	31	18	1187	9	1155	0.0	728
L244	6o6c_B	36.194	1235	660	30	8	1187	1	1162	0.0	727
L244	4bbr_B	37.046	1212	648	32	18	1187	9	1147	0.0	727
L244	2nvx_B	36.680	1205	628	29	18	1187	9	1113	0.0	726
L244	6a5l_B	35.902	1220	678	28	12	1187	1	1160	0.0	726
L244	5u5q_B	36.379	1215	652	30	18	1187	9	1147	0.0	726
L244	3gtk_B	36.423	1219	651	29	18	1186	9	1153	0.0	726
L244	7rim_B	36.522	1202	650	29	18	1187	9	1129	0.0	723
L244	6uq0_B	36.545	1204	639	30	18	1187	9	1121	0.0	723
L244	7riw_B	36.522	1202	647	29	18	1187	9	1126	0.0	722
L244	7rix_B	36.439	1202	647	29	18	1187	9	1125	0.0	721
L244	3i4m_B	36.711	1204	638	30	18	1187	9	1122	0.0	721
L244	7riq_B	36.439	1202	646	29	18	1187	9	1124	0.0	721
L244	7riy_B	36.439	1202	645	29	18	1187	9	1123	0.0	720
L244	3po2_B	36.711	1204	634	30	18	1187	9	1118	0.0	720
L244	3k7a_B	36.484	1206	635	30	18	1187	9	1119	0.0	720
L244	2yu9_B	36.711	1204	634	30	18	1187	9	1118	0.0	719
L244	5ip9_B	36.711	1204	631	30	18	1187	9	1115	0.0	719
L244	7nky_B	36.628	1204	631	31	18	1187	9	1114	0.0	718
L244	3fki_B	36.507	1208	635	30	18	1187	9	1122	0.0	718
L244	2b8k_B	36.484	1206	627	30	18	1187	9	1111	0.0	718
L244	2ja7_B	36.491	1214	635	30	8	1187	1	1112	0.0	717
L244	3gtm_B	36.667	1200	623	30	18	1187	9	1101	0.0	717
L244	4a3m_B	36.628	1204	629	30	18	1187	9	1112	0.0	717
L244	3how_B	36.575	1203	628	30	18	1187	9	1109	0.0	716
L244	6upy_B	36.606	1202	629	31	18	1187	9	1109	0.0	716
L244	2r93_B	36.439	1213	633	30	9	1187	1	1109	0.0	716
L244	4a93_B	36.545	1204	628	30	18	1187	9	1110	0.0	715
L244	3hox_B	36.545	1204	628	30	18	1187	9	1110	0.0	715
L244	3h3v_C	36.545	1204	623	30	18	1187	9	1105	0.0	715
L244	3hoz_B	36.522	1202	627	30	18	1187	9	1106	0.0	714
L244	1y1y_B	36.545	1204	627	30	18	1187	9	1109	0.0	714
L244	2nvq_B	36.545	1204	629	30	18	1187	9	1111	0.0	714
L244	3k1f_B	36.394	1209	630	30	18	1187	9	1117	0.0	713
L244	4x6a_B	36.462	1204	622	30	18	1187	9	1103	0.0	712
L244	2vum_B	36.462	1204	622	30	18	1187	9	1103	0.0	712
L244	4y7n_B	36.462	1204	622	30	18	1187	9	1103	0.0	712
L244	2e2j_B	36.462	1204	623	30	18	1187	9	1104	0.0	712
L244	3qt1_B	36.522	1202	621	31	18	1187	9	1100	0.0	711
L244	6i84_B	36.492	1203	621	31	18	1187	9	1101	0.0	711
L244	3hoy_B	36.447	1199	628	30	18	1187	9	1102	0.0	711
L244	5ot2_B	36.417	1200	626	30	18	1187	9	1101	0.0	710
L244	1pqv_B	36.447	1199	626	30	18	1187	9	1100	0.0	709
L244	5x50_B	35.876	1193	623	26	18	1187	3	1076	0.0	708
L244	4bxz_B	36.364	1199	621	30	18	1187	9	1094	0.0	706
L244	2nvz_B	36.273	1202	618	29	18	1187	9	1094	0.0	706
L244	6blp_B	36.500	1200	620	30	18	1186	9	1097	0.0	706
L244	5w4u_B	36.341	1197	618	29	18	1186	9	1089	0.0	706
L244	4by1_B	36.213	1204	625	30	18	1187	9	1103	0.0	705
L244	5x51_B	36.127	1193	613	30	18	1187	4	1070	0.0	701
L244	5x4z_N	36.044	1193	615	30	18	1187	4	1071	0.0	698
L244	5x4z_B	35.960	1193	612	30	18	1187	4	1067	0.0	694
L244	3j1n_B	36.280	1199	619	33	18	1187	9	1091	0.0	692
L244	1nt9_B	35.696	1199	621	31	18	1187	9	1086	0.0	682
L244	2nvy_B	35.318	1209	635	31	8	1187	1	1091	0.0	678
L244	1twh_B	35.236	1209	633	31	8	1187	1	1088	0.0	676
L244	1k83_B	35.070	1209	626	31	8	1187	1	1079	0.0	674
L244	1i3q_B	35.279	1199	620	31	18	1187	9	1080	0.0	672
L244	3cqz_B	34.451	1193	619	29	18	1187	9	1061	0.0	646
L244	2wb1_R	33.362	1178	667	31	18	1178	4	1080	0.0	595
L244	4v8s_BB	33.192	1181	674	30	18	1178	5	1090	0.0	595
L244	2pmz_B	33.792	1163	650	31	35	1178	19	1080	0.0	593
L244	2y0s_B	33.192	1178	664	31	18	1178	4	1075	0.0	592
L244	6kf9_B	32.712	1180	672	27	35	1183	22	1110	0.0	584
L244	7oqy_B	33.082	1194	665	35	16	1178	3	1093	0.0	582
L244	7ok0_B	33.109	1190	673	34	16	1178	3	1096	0.0	581
L244	7oq4_B	32.746	1191	668	35	16	1178	3	1088	0.0	567
L244	4qiw_B	31.764	1168	655	28	35	1183	21	1065	2.22e-175	547
L244	8bws_B	31.207	1176	682	31	35	1183	22	1097	2.86e-170	535
L244	7z2z_B	31.207	1176	682	31	35	1183	22	1097	2.86e-170	535
L244	7fji_B	31.544	1192	690	30	18	1186	7	1095	3.96e-170	534
L244	7fjj_B	31.292	1192	696	29	18	1186	2	1093	4.50e-170	534
L244	7z1o_B	31.122	1176	682	31	35	1183	20	1094	1.07e-169	533
L244	7ast_M	31.193	1199	703	29	18	1186	5	1111	1.36e-169	533
L244	7z1n_B	31.250	1184	681	31	35	1183	20	1105	2.25e-169	533
L244	6eu0_B	31.250	1184	681	31	35	1183	20	1105	2.25e-169	533
L244	7d59_B	31.544	1192	688	31	18	1186	6	1092	2.72e-169	532
L244	6f44_B	31.023	1183	685	31	35	1183	22	1107	3.01e-169	533
L244	6cnf_B	31.023	1183	685	31	35	1183	22	1107	3.01e-169	533
L244	7z31_B	31.122	1176	681	31	35	1183	22	1095	3.84e-169	532
L244	7z30_B	31.122	1176	681	31	35	1183	22	1095	3.84e-169	532
L244	6tut_B	31.351	1177	674	31	35	1183	20	1090	5.26e-169	531
L244	7du2_B	30.252	1190	660	26	18	1186	2	1042	4.07e-161	509
L244	7eu1_B	28.017	1185	682	32	27	1178	19	1065	1.69e-129	425
L244	7eu0_B	28.112	1181	665	35	27	1178	21	1046	4.24e-128	421
L244	8him_B	27.397	1095	644	29	6	1073	1	971	2.44e-109	368
L244	7ob9_B	27.870	1202	704	44	33	1182	36	1126	1.17e-107	367
L244	7vba_B	27.917	1200	704	44	33	1182	32	1120	1.75e-107	366
L244	8a43_B	27.815	1208	703	45	33	1182	33	1129	1.98e-106	363
L244	7obb_B	27.566	1208	702	45	33	1182	36	1128	4.12e-103	354
L244	7oba_B	27.483	1208	700	45	33	1182	36	1125	7.33e-102	350
L244	4ym7_AB	27.768	1174	687	43	33	1155	27	1090	3.95e-92	323
L244	4ym7_BB	28.122	1177	682	44	33	1155	26	1092	6.77e-92	323
L244	4c2m_Q	27.688	1181	686	43	33	1155	32	1102	9.70e-92	322
L244	4ym7_DB	28.101	1185	677	46	33	1155	31	1102	4.73e-91	320
L244	4ym7_EB	28.101	1185	677	46	33	1155	27	1098	6.30e-91	320
L244	4ym7_FB	28.125	1184	680	46	33	1155	28	1101	6.44e-91	320
L244	4ym7_CB	28.125	1184	680	46	33	1155	31	1104	9.40e-91	320
L244	6hlr_B	27.611	1235	699	47	33	1178	27	1155	5.28e-90	317
L244	6rwe_B	27.950	1195	683	46	33	1155	28	1116	5.79e-90	318
L244	6hko_B	27.611	1235	699	47	33	1178	29	1157	6.37e-90	317
L244	6hlq_B	27.611	1235	699	47	33	1178	30	1158	7.24e-90	317
L244	5m5x_B	27.754	1189	684	45	33	1155	27	1106	1.19e-89	317
L244	5oa1_B	27.983	1190	684	46	33	1155	28	1111	7.64e-89	314
L244	6h67_B	28.044	1191	682	47	33	1155	29	1112	1.52e-88	313
L244	4c3i_B	27.554	1194	685	46	33	1155	28	1112	2.79e-88	313
L244	4c2m_B	27.926	1196	682	48	33	1155	32	1120	6.65e-88	311
L244	5m5w_B	27.870	1202	677	48	33	1155	29	1119	9.30e-88	311
L244	5w65_B	27.926	1196	682	48	33	1155	28	1116	9.96e-88	311
L244	6tps_B	27.926	1196	682	48	33	1155	27	1115	1.22e-87	311
L244	6h68_B	27.759	1196	681	48	33	1155	29	1114	3.77e-87	309
L244	7aoe_B	26.270	1260	701	45	31	1178	24	1167	2.30e-86	307
L244	6hls_B	27.368	1235	698	48	33	1178	30	1154	4.91e-86	306
L244	5g5l_B	27.759	1196	681	49	33	1155	27	1112	8.61e-85	303
L244	5n60_B	27.676	1196	681	49	33	1155	26	1110	4.87e-84	300
L244	5m3m_B	27.127	1246	693	50	33	1178	27	1157	3.16e-82	295
L244	7aoc_B	25.976	1255	696	48	31	1178	24	1152	2.21e-80	289
L244	7aod_N	25.778	1253	698	46	31	1178	24	1149	1.20e-78	284
L244	5lmx_B	25.956	1229	677	49	33	1178	28	1106	4.41e-70	258
R290	6yhr_A	38.506	522	300	8	21	528	13	527	5.50e-123	374
R290	4cgz_A	36.862	529	296	17	15	519	17	531	4.38e-87	283
R290	4cdg_A	36.502	526	287	17	15	519	15	514	3.20e-84	276
R290	4o3m_A	35.863	527	289	17	15	519	14	513	3.00e-79	262
R296	2x7w_A	30.483	269	175	6	4	269	3	262	1.25e-32	123
R296	4hno_A	30.483	269	175	6	4	269	3	262	1.54e-32	123
R296	3aal_A	31.734	271	168	9	4	269	2	260	1.61e-30	118
R296	3aam_A	29.966	297	172	14	4	295	2	267	2.73e-29	114
R296	1qum_A	29.329	283	184	8	5	283	4	274	3.24e-29	114
R296	1xp3_A	29.412	272	174	10	4	269	2	261	3.25e-29	114
R296	1qtw_A	29.329	283	184	8	5	283	4	274	3.45e-29	114
R296	2nqj_A	28.975	283	185	8	5	283	4	274	9.68e-29	113
R296	2nq9_A	28.975	283	185	8	5	283	4	274	6.63e-28	110
R296	4k1g_B	28.975	283	185	8	5	283	4	274	6.91e-28	110
R296	4k1g_A	28.975	283	185	8	5	283	4	274	7.19e-28	110
R296	6ki3_A	24.275	276	176	10	31	295	45	298	2.16e-14	74.3
R296	6khy_D	24.275	276	176	10	31	295	46	299	2.23e-14	73.9
R296	6ki3_B	24.275	276	176	10	31	295	47	300	2.53e-14	73.9
R306/R307	3nmn_B	29.861	288	165	9	10	287	7	267	1.85e-26	106
R306/R307	3nmn_D	30.104	289	167	10	10	287	8	272	3.07e-25	103
R306/R307	3kdj_B	30.104	289	163	10	10	287	5	265	5.87e-25	102
R306/R307	3jrq_A	30.104	289	163	11	10	287	8	268	9.35e-24	99.4
R306/R307	4wvo_B	29.630	297	176	7	10	287	8	290	3.10e-23	98.6
R306/R307	8aya_B	31.000	300	168	9	10	287	8	290	3.43e-22	95.9
R306/R307	3kb3_B	30.065	306	160	10	10	287	8	287	4.41e-22	95.5
R306/R307	5jo2_B	29.677	310	160	10	10	287	8	291	5.87e-22	95.1
R306/R307	4ds8_B	30.619	307	157	10	10	287	9	288	1.03e-21	94.4
R306/R307	4lgb_B	29.568	301	167	7	10	287	8	286	1.49e-21	94.0
R306/R307	7avw_B	30.225	311	167	11	10	287	8	301	1.69e-21	94.0
R306/R307	5jo1_B	29.904	311	159	10	10	287	8	292	2.09e-21	93.6
R306/R307	4lg5_B	30.323	310	156	10	10	287	10	291	2.21e-21	93.6
R306/R307	3ujg_B	29.167	312	170	8	10	287	14	308	2.44e-21	94.0
R306/R307	8ay8_B	31.126	302	167	10	10	287	8	292	3.15e-21	93.2
R306/R307	8ay7_B	31.373	306	164	12	10	287	8	295	3.99e-21	92.8
R306/R307	8ay6_B	28.254	315	173	8	10	287	8	306	4.27e-21	93.2
R306/R307	5vs5_B	29.900	301	169	9	10	287	8	289	5.01e-21	92.8
R306/R307	3ujl_B	30.000	290	167	10	10	287	8	273	5.02e-21	92.4
R306/R307	3zvu_B	30.435	299	170	10	10	287	8	289	5.04e-21	92.4
R306/R307	8ay3_B	31.169	308	163	12	10	287	8	296	6.19e-21	92.4
R306/R307	3fxj_A	27.723	303	158	10	10	289	26	290	6.22e-21	93.6
R306/R307	5or6_B	29.831	295	176	7	10	287	9	289	6.35e-21	92.4
R306/R307	3rt0_A	28.438	320	171	10	10	287	14	317	8.16e-21	92.4
R306/R307	3ujk_A	29.966	297	171	11	10	287	14	292	8.38e-21	92.0
R306/R307	6b67_B	27.393	303	159	10	10	289	26	290	1.01e-20	91.7
R306/R307	4rag_A	27.393	303	159	10	10	289	26	290	1.05e-20	92.8
R306/R307	4lga_B	29.412	306	171	10	10	287	8	296	1.07e-20	91.7
R306/R307	6zuc_B	31.169	308	163	12	10	287	8	296	1.25e-20	91.7
R306/R307	4la7_B	30.547	311	157	12	10	287	8	292	1.75e-20	91.3
R306/R307	4raf_A	27.393	303	159	10	10	289	26	290	1.77e-20	92.0
R306/R307	5mn0_B	30.421	309	157	11	10	287	8	289	1.87e-20	90.9
R306/R307	3nmv_B	30.345	290	168	10	10	287	8	275	2.36e-20	90.5
R306/R307	8ay9_B	28.481	316	172	11	10	287	8	307	3.67e-20	90.5
R306/R307	5vt7_B	29.618	314	159	11	10	287	11	298	3.69e-20	90.5
R306/R307	5vsq_B	29.618	314	159	11	10	287	8	295	4.07e-20	90.1
R306/R307	5vsr_B	30.159	315	157	12	10	287	10	298	4.25e-20	90.1
R306/R307	2p8e_B	27.365	296	160	11	10	289	24	280	8.51e-20	89.0
R306/R307	5vr7_B	29.193	322	158	11	10	287	8	303	8.77e-20	89.4
R306/R307	3rt0_B	29.063	320	159	11	10	287	14	307	2.05e-19	88.6
R306/R307	2p8e_A	26.780	295	160	10	10	289	24	277	7.66e-19	86.3
R306/R307	4jnd_A	24.912	285	179	8	12	289	140	396	9.97e-16	79.0
R306/R307	4yzg_B	26.300	327	147	14	10	286	6	288	1.09e-15	77.8
R306/R307	4yzh_A	25.994	327	148	14	10	286	6	288	4.46e-15	75.9
L315	3a46_B	100.000	286	0	0	2	287	1	286	0.0	581
L315	3vk8_A	99.650	286	1	0	2	287	1	286	0.0	580
L315	3vk7_B	99.650	286	1	0	2	287	1	286	0.0	580
L315	4nrw_B	99.649	285	1	0	2	286	1	285	0.0	576
L315	3a42_A	97.902	286	0	1	2	287	1	280	0.0	563
L315	3twm_B	27.148	291	175	11	2	287	1	259	2.60e-13	70.5
L315	3twk_B	25.418	299	175	9	2	287	1	264	1.59e-11	65.5
L315	3twk_A	26.333	300	181	10	2	287	1	274	2.26e-11	65.1
L315	6rp7_A	24.161	298	182	12	2	287	1	266	6.93e-09	57.8
L315	3c58_A	25.168	298	181	14	2	287	1	268	1.43e-08	56.6
L315	6rno_A	24.161	298	182	12	2	287	1	266	2.28e-08	56.2
L315	6fl1_A	25.333	300	180	15	2	287	1	270	5.43e-08	55.1
L315	4pdi_A	24.579	297	183	13	2	287	1	267	6.01e-08	55.1
L315	6rp0_A	24.916	297	180	14	2	287	1	265	1.14e-07	53.9
L315	1nnj_A	23.906	297	182	12	3	287	2	266	2.48e-07	53.1
L315	1tdz_A	24.662	296	180	14	3	287	1	264	9.94e-07	51.2
L316	3fb3_A	42.143	140	70	2	11	145	9	142	1.77e-27	101
L316	3i3g_B	42.143	140	70	2	11	145	10	143	2.09e-27	101
L316	3fb3_B	42.143	140	70	2	11	145	16	149	2.41e-27	101
L316	3t90_A	36.552	145	87	2	5	146	5	147	2.28e-23	90.9
L316	6tdg_A	34.722	144	88	4	4	144	24	164	2.85e-20	83.6
L316	6tdh_A	34.028	144	88	5	4	144	24	163	6.68e-18	77.4
L316	1i12_C	37.063	143	76	3	11	143	15	153	1.29e-17	76.3
L316	1i1d_C	37.063	143	76	3	11	143	15	153	1.54e-17	76.3
L316	1i12_B	36.806	144	76	3	11	143	13	152	2.14e-17	75.9
L316	1i1d_B	36.552	145	76	3	11	143	12	152	2.98e-17	75.5
L316	1i12_D	36.552	145	76	3	11	143	15	155	3.02e-17	75.5
L316	1i1d_A	36.552	145	76	3	11	143	14	154	3.43e-17	75.5
L318	4qzh_A	29.377	337	213	12	15	345	18	335	5.67e-28	114
L318	6go5_B	27.778	342	210	10	15	345	18	333	6.99e-28	113
L318	4i2i_A	29.499	339	210	12	15	345	19	336	1.36e-27	112
L318	4qzi_A	29.080	337	212	12	15	345	19	334	2.85e-27	112
L318	6go5_A	27.507	349	210	11	15	345	18	341	5.25e-27	111
L318	4qzf_A	29.464	336	211	11	15	345	20	334	7.83e-27	110
L318	4qze_A	29.464	336	211	11	15	345	19	333	7.94e-27	110
L318	6go7_A	27.826	345	209	11	15	345	18	336	9.71e-27	110
L318	4qzg_A	29.118	340	212	11	15	345	19	338	1.32e-26	110
L318	4i2h_A	28.909	339	215	12	15	345	18	338	1.78e-26	109
L318	4qzd_A	28.736	348	210	12	15	345	20	346	1.92e-26	109
L318	4qz8_A	28.696	345	213	12	15	345	19	344	1.94e-26	109
L318	5d46_A	27.920	351	209	12	15	345	18	344	2.84e-26	109
L318	6go3_A	27.586	348	210	11	15	345	19	341	2.88e-26	109
L318	5d4b_B	28.367	349	213	12	15	345	18	347	9.26e-26	107
L318	6go6_A	27.273	352	222	10	15	345	19	357	9.52e-26	108
L318	5d4b_A	28.286	350	213	12	15	345	18	348	1.45e-25	107
L318	6go4_A	27.635	351	220	11	15	345	19	355	2.21e-25	107
L318	4qz9_A	28.775	351	209	12	15	345	20	349	2.33e-25	107
L318	4iqt_A	28.090	356	212	12	15	345	18	354	3.92e-25	106
L318	1kdh_A	27.920	351	218	11	15	345	19	354	4.29e-25	106
L318	4i28_A	28.286	350	215	11	15	345	18	350	4.76e-25	105
L318	4i29_A	27.855	359	210	13	15	345	18	355	4.84e-25	106
L318	1kej_A	27.841	352	218	11	15	345	19	355	5.32e-25	105
L318	4i2j_A	28.205	351	215	11	15	345	18	351	5.72e-25	105
L318	4qza_A	27.887	355	213	12	15	345	20	355	6.30e-25	105
L318	4iqw_A	28.011	357	212	12	15	345	18	355	6.55e-25	105
L318	4iqu_A	27.933	358	212	12	15	345	18	356	8.70e-25	105
L318	5d49_A	27.887	355	213	12	15	345	19	354	9.44e-25	105
L318	4iqv_A	27.933	358	212	12	15	345	19	357	9.84e-25	105
L318	4qzc_A	28.406	345	217	12	15	345	21	349	1.16e-24	105
L318	4i27_A	28.125	352	219	11	15	345	21	359	1.35e-24	105
L318	4i2a_A	28.212	358	213	12	15	345	18	358	1.43e-24	104
L318	1jms_A	27.606	355	218	11	15	345	19	358	1.64e-24	104
L318	4i2d_A	28.134	359	209	13	15	345	18	355	1.83e-24	104
L318	4i2e_A	28.212	358	209	13	15	345	18	354	1.86e-24	104
L318	4qzb_A	27.654	358	213	12	15	345	20	358	2.04e-24	104
L318	4i2c_A	27.606	355	218	11	15	345	18	357	3.03e-24	103
R319	7r2g_B	26.698	427	216	14	40	465	4	334	2.13e-39	147
R319	6crn_A	27.103	428	214	16	40	463	8	341	1.32e-38	145
R319	2y6e_B	26.932	427	210	16	40	463	5	332	3.17e-37	141
R319	6crn_D	26.636	428	216	16	40	463	8	341	4.42e-37	140
R319	6crn_C	26.415	424	209	17	40	461	11	333	5.47e-37	140
R319	6cpm_C	26.402	428	209	15	40	463	11	336	8.72e-37	140
R319	7r2g_A	26.230	427	213	14	40	465	4	329	3.61e-36	138
R319	2y6e_A	27.166	427	213	17	40	463	4	335	6.33e-36	137
R319	2ibi_A	26.056	426	216	12	38	459	1	331	1.26e-35	137
R319	2y6e_C	26.932	427	208	17	40	463	5	330	3.96e-35	135
R319	5xu8_A	26.179	424	208	11	40	459	2	324	1.49e-34	134
R319	6dgf_A	26.056	426	206	11	38	459	1	321	1.89e-34	133
R319	3nhe_A	26.526	426	216	13	38	459	1	333	2.32e-34	133
R319	5xve_A	26.464	427	210	12	38	459	1	328	5.15e-34	132
R319	2y6e_D	26.932	427	203	18	40	463	4	324	8.44e-34	131
R319	3v6c_A	26.179	424	211	12	38	459	1	324	9.92e-34	131
R319	3v6e_A	26.179	424	212	12	38	459	1	325	1.18e-33	131
R319	2y6e_F	26.464	427	200	16	40	463	5	320	8.34e-33	129
R319	2hd5_A	26.353	425	196	12	39	459	1	312	8.10e-32	125
R319	2y6e_E	25.761	427	197	17	40	463	4	313	8.18e-30	120
R319	3n3k_A	25.000	432	212	14	40	459	20	351	1.07e-26	112
R319	2y5b_E	22.642	424	213	14	40	459	9	321	2.44e-26	110
R319	2y5b_A	22.877	424	204	15	40	459	8	312	2.74e-24	105
R319	2gfo_A	23.832	428	209	15	40	459	14	332	1.29e-21	97.8
R319	4fip_A	24.941	425	198	14	40	459	136	444	3.07e-21	98.2
R319	4fip_E	24.471	425	192	17	40	459	135	435	7.14e-20	94.0
R319	4fk5_A	25.176	425	183	16	40	459	137	431	7.34e-20	94.0
R319	4fjc_A	26.353	425	189	21	40	459	136	441	6.92e-19	90.9
R319	3mhh_A	24.766	428	177	18	40	459	137	427	6.96e-15	78.6
R341	4p37_B	60.115	524	164	18	4	526	1	480	0.0	569
L388	3mpr_D	28.788	264	140	9	24	265	27	264	5.21e-09	57.8
L393	7n6g_6L	61.803	610	225	4	6	610	3	609	0.0	777
L393	7sqc_Z3	60.891	606	215	5	6	606	3	591	0.0	748
L393	6asy_A	55.721	603	257	6	7	606	8	603	0.0	690
L393	5e84_C	55.556	603	258	6	7	606	8	603	0.0	689
L393	5tky_A	53.277	595	262	4	6	599	6	585	0.0	625
L393	5tky_B	52.429	597	259	7	6	599	6	580	0.0	610
L393	7kzi_B	47.099	586	287	11	7	580	4	578	0.0	528
L393	3d2f_A	27.346	618	423	11	7	606	4	613	3.23e-69	238
L393	2qxl_B	27.066	617	425	10	7	606	3	611	1.37e-68	236
L393	3d2f_C	27.317	615	424	11	7	606	4	610	1.77e-68	236
L393	3d2e_A	28.433	619	408	17	7	606	4	606	9.68e-63	221
L393	3d2e_C	28.409	616	409	17	7	606	4	603	6.59e-62	218
L394	5yhw_C	29.451	455	257	12	14	437	9	430	1.79e-51	182
L394	6txc_F	29.759	457	259	13	14	437	9	436	2.80e-50	179
L394	6yom_B	29.759	457	258	14	14	437	8	434	6.82e-50	178
L394	7a5y_F	29.565	460	259	14	14	437	10	440	6.99e-50	177
L394	6txc_P	29.605	456	259	13	14	437	9	434	2.91e-49	176
L394	4bzc_B	29.526	464	258	15	14	437	10	444	5.02e-49	176
L394	5yhw_F	29.075	454	260	12	14	437	9	430	6.03e-49	175
L394	6txc_L	29.399	466	258	15	14	437	7	443	9.74e-49	175
L394	6txc_O	29.501	461	258	14	14	437	8	438	9.75e-49	175
L394	6txc_H	29.399	466	258	15	14	437	9	445	1.05e-48	175
L394	6txe_N	29.399	466	258	15	14	437	8	444	1.07e-48	175
L394	6txe_L	29.399	466	258	15	14	437	8	444	1.18e-48	175
L394	6yom_A	29.194	459	261	13	14	437	9	438	1.53e-48	174
L394	7a5y_B	29.540	457	260	13	14	437	9	436	2.03e-48	174
L394	7a5y_H	29.540	457	258	15	14	437	9	434	2.63e-48	173
L394	6txc_G	29.476	458	260	13	14	437	8	436	4.02e-48	173
L394	6txa_N	29.185	466	259	15	14	437	8	444	5.01e-48	173
L394	6tx0_A	29.185	466	259	15	14	437	9	445	5.26e-48	173
L394	6txa_L	29.185	466	259	15	14	437	8	444	5.43e-48	173
L394	7a5y_C	29.374	463	259	15	14	437	10	443	6.35e-48	172
L394	4rxr_A	29.211	469	258	15	14	437	9	448	7.83e-48	172
L394	6txe_M	29.247	465	259	14	14	437	8	443	8.07e-48	172
L394	4rxp_B	29.211	469	258	15	14	437	21	460	9.10e-48	172
L394	6txe_D	29.211	469	258	15	14	437	9	448	1.02e-47	172
L394	6txe_C	29.211	469	258	15	14	437	8	447	1.08e-47	172
L394	6txc_M	29.284	461	260	14	14	437	8	439	1.70e-47	171
L394	6txc_A	29.122	467	259	15	14	437	11	448	1.71e-47	172
L394	6txc_K	29.122	467	259	15	14	437	10	447	1.90e-47	171
L394	6xu1_C	29.185	466	259	15	14	437	10	446	1.93e-47	171
L394	4bzc_D	29.095	464	253	15	14	437	10	437	1.95e-47	171
L394	4rxs_A	29.060	468	259	15	14	437	10	448	2.08e-47	171
L394	6txe_F	29.122	467	259	15	14	437	9	446	2.16e-47	171
L394	6txc_J	29.122	467	259	15	14	437	10	447	2.20e-47	171
L394	6txe_P	29.122	467	259	15	14	437	9	446	2.24e-47	171
L394	6txe_E	29.122	467	259	15	14	437	9	446	2.24e-47	171
L394	6txe_K	29.122	467	259	15	14	437	8	445	2.27e-47	171
L394	6txe_H	29.060	468	259	15	14	437	9	447	2.93e-47	171
L394	7a5y_G	29.221	462	260	13	14	437	10	442	2.97e-47	171
L394	6txe_J	29.060	468	259	15	14	437	8	446	3.16e-47	171
L394	4bzc_C	29.060	468	259	15	14	437	10	448	3.24e-47	171
L394	4rxs_B	29.060	468	259	15	14	437	21	459	3.26e-47	171
L394	6txe_G	29.060	468	259	15	14	437	9	447	3.32e-47	171
L394	4bzc_A	28.908	467	257	15	14	437	9	443	3.89e-47	171
L394	6txa_M	29.032	465	260	14	14	437	8	443	4.18e-47	171
L394	6txc_N	29.095	464	260	14	14	437	8	442	4.60e-47	170
L394	6txe_O	28.903	474	258	15	14	437	9	453	5.70e-47	170
L394	6txa_D	28.998	469	259	15	14	437	9	448	5.70e-47	170
L394	5ao1_A	29.638	469	249	16	14	437	8	440	6.10e-47	170
L394	7ujn_A	28.903	474	258	15	14	437	10	454	6.10e-47	170
L394	6txa_C	28.998	469	259	15	14	437	8	447	6.13e-47	170
L394	6dwk_B	28.970	466	260	15	14	437	10	446	6.55e-47	170
L394	7a5y_D	29.130	460	260	15	14	437	9	438	6.73e-47	169
L394	6txa_P	28.908	467	260	15	14	437	9	446	1.09e-46	169
L394	6txa_K	28.908	467	260	15	14	437	8	445	1.11e-46	169
L394	5yhw_H	27.397	438	230	7	14	428	9	381	1.14e-46	167
L394	6txf_A	28.908	467	260	15	14	437	9	446	1.19e-46	169
L394	6txa_G	28.846	468	260	15	14	437	9	447	1.44e-46	169
L394	6txa_J	28.846	468	260	15	14	437	8	446	1.51e-46	169
L394	6txa_I	28.846	468	260	15	14	437	8	446	1.53e-46	169
L394	6txa_H	28.846	468	260	15	14	437	9	447	1.75e-46	169
L394	4q7h_A	30.021	473	243	17	14	437	8	441	1.87e-46	168
L394	4zwg_C	28.942	463	261	15	14	437	10	443	1.95e-46	169
L394	4zwg_B	28.942	463	261	15	14	437	10	443	2.23e-46	168
L394	7a5y_A	28.879	464	260	15	14	437	10	443	2.55e-46	168
L394	6xu1_E	28.908	467	260	15	14	437	10	447	2.69e-46	168
L394	5ao1_D	29.806	463	240	17	14	437	10	426	2.76e-46	167
L394	6txa_O	28.692	474	259	15	14	437	9	453	2.91e-46	168
L394	7a5y_E	28.908	467	260	15	14	437	9	446	3.18e-46	168
L394	6xu1_B	28.908	467	260	15	14	437	10	447	3.38e-46	168
L394	6xu1_H	28.908	467	260	15	14	437	9	446	3.39e-46	168
L394	6xu1_F	28.908	467	260	15	14	437	9	446	4.10e-46	168
L394	6xu1_A	28.908	467	260	15	14	437	10	447	4.10e-46	168
L394	6xu1_G	28.908	467	260	15	14	437	9	446	4.11e-46	168
L394	5ao1_C	29.122	467	254	16	14	437	8	440	5.88e-46	167
L394	4qg4_C	28.846	468	260	15	14	437	10	448	7.04e-46	167
L394	4to5_A	28.785	469	260	15	14	437	9	448	7.35e-46	167
L394	4to0_C	28.785	469	260	15	14	437	10	449	8.73e-46	167
L394	4zwg_A	28.694	467	261	15	14	437	9	446	9.19e-46	167
L394	4rxo_A	29.274	468	250	16	14	437	9	439	1.21e-45	166
L394	4to5_C	28.694	467	261	15	14	437	9	446	1.41e-45	166
L394	4tnp_D	28.662	471	260	15	14	437	10	451	1.52e-45	166
L394	6dwd_A	28.632	468	261	15	14	437	10	448	1.55e-45	166
L394	6dw7_A	28.694	467	261	15	14	437	10	447	1.59e-45	166
L394	6dw5_A	28.632	468	261	15	14	437	10	448	1.68e-45	166
L394	4tnx_B	28.632	468	261	15	14	437	9	447	1.87e-45	166
L394	4zwe_A	28.632	468	261	15	14	437	9	447	2.01e-45	166
L394	6dwk_A	28.632	468	261	15	14	437	10	448	2.09e-45	166
L394	6dw5_B	28.632	468	261	15	14	437	9	447	2.13e-45	166
L394	6dw4_C	28.632	468	261	15	14	437	10	448	2.81e-45	166
L394	4zwg_D	28.602	465	259	15	14	437	10	442	3.22e-45	165
L394	4q7h_D	30.303	462	238	18	14	437	8	423	4.60e-45	164
L394	4tnx_D	28.511	470	261	15	14	437	10	450	4.71e-45	165
L394	7lu5_A	28.419	468	262	15	14	437	10	448	1.57e-44	164
L394	7ltt_C	28.419	468	262	15	14	437	10	448	5.90e-44	162
R395	7z6h_F	35.599	309	197	1	5	311	2	310	2.66e-73	230
R395	6vvo_B	35.599	309	197	1	5	311	3	311	2.92e-73	230
R395	1sxj_B	36.741	313	191	4	5	313	3	312	7.25e-66	211
R395	8dqx_B	36.741	313	191	4	5	313	3	312	7.43e-66	211
R395	7u1p_B	36.741	313	191	4	5	313	6	315	8.00e-66	211
R395	7tfj_B	36.741	313	191	4	5	313	6	315	8.32e-66	211
R395	8dr0_B	36.741	313	191	4	5	313	6	315	8.56e-66	211
R395	7tfk_B	36.741	313	191	4	5	313	5	314	9.10e-66	211
R395	7thj_B	36.741	313	191	4	5	313	2	311	9.12e-66	211
R395	7tic_B	36.741	313	191	4	5	313	2	311	9.45e-66	211
R395	7sh2_B	36.741	313	191	4	5	313	3	312	9.46e-66	211
R395	7ti8_B	36.741	313	191	4	5	313	5	314	1.04e-65	211
R395	2chq_C	30.619	307	211	2	7	311	2	308	2.90e-56	186
R395	7z6h_G	32.812	320	204	5	5	318	1	315	5.79e-49	167
R395	1sxj_C	28.662	314	214	5	4	308	1	313	9.85e-48	164
R395	7thv_C	28.662	314	214	5	4	308	1	313	1.01e-47	164
R395	7st9_C	28.662	314	214	5	4	308	4	316	1.16e-47	164
R395	7u19_C	28.662	314	214	5	4	308	5	317	1.25e-47	164
R395	7tfl_C	28.662	314	214	5	4	308	5	317	1.25e-47	164
R395	7ste_C	28.662	314	214	5	4	308	1	313	1.25e-47	164
R395	8dqz_C	28.662	314	214	5	4	308	6	318	1.35e-47	164
R395	8dqw_C	28.662	314	214	5	4	308	4	316	1.35e-47	164
R395	8dr6_C	28.662	314	214	5	4	308	6	318	1.40e-47	164
R395	8dqx_C	28.662	314	214	5	4	308	7	319	1.43e-47	164
R395	8dr0_C	28.662	314	214	5	4	308	6	318	1.49e-47	164
R395	6vvo_C	32.177	317	194	6	4	309	1	307	8.71e-46	159
R395	7z6h_D	28.086	324	222	4	5	317	1	324	2.44e-40	145
R395	6vvo_D	28.889	315	211	5	5	317	1	304	1.29e-39	143
R395	8dqw_D	26.994	326	217	6	6	311	8	332	5.34e-31	120
R395	1sxj_D	26.994	326	217	6	6	311	1	325	5.53e-31	120
R395	8dqz_D	26.994	326	217	6	6	311	9	333	5.61e-31	120
R395	7thv_D	26.994	326	217	6	6	311	1	325	5.76e-31	120
R395	7u19_D	26.994	326	217	6	6	311	11	335	6.01e-31	120
R395	8dr7_D	26.994	326	217	6	6	311	5	329	6.41e-31	120
R395	7tfk_D	26.994	326	217	6	6	311	4	328	6.48e-31	120
R395	8dr3_D	26.994	326	217	6	6	311	16	340	6.51e-31	120
R395	7tfl_D	26.994	326	217	6	6	311	3	327	7.06e-31	120
R395	7stb_D	26.994	326	217	6	6	311	6	330	7.46e-31	120
R395	8dr0_D	26.994	326	217	6	6	311	17	341	7.51e-31	120
R395	7u1p_D	26.994	326	217	6	6	311	13	337	8.06e-31	120
R395	7ste_D	27.554	323	216	7	6	311	3	324	5.69e-28	112
R395	7tic_D	26.380	326	213	8	6	311	1	319	5.17e-26	107
R405	2vs1_A	30.623	369	216	13	14	381	67	396	6.65e-34	132
R405	2jjq_A	30.352	369	218	15	14	381	61	391	2.11e-32	127
R405	5xj1_A	24.427	393	255	12	14	386	83	453	7.50e-29	119
R405	5xj2_A	24.427	393	255	13	14	386	83	453	1.84e-28	117
R405	5xj2_D	24.427	393	255	13	14	386	82	452	2.04e-28	117
R405	5zq1_A	24.490	392	254	13	14	385	83	452	2.12e-28	117
R405	5xj2_C	24.235	392	255	12	14	385	82	451	2.14e-28	117
R405	5zth_A	24.490	392	254	13	14	385	84	453	2.54e-28	117
R418	2b8q_A	99.237	131	1	0	1	131	3	133	3.79e-95	271
R418	3elh_E	99.237	131	1	0	1	131	2	132	4.18e-95	271
R418	3gp9_B	99.231	130	1	0	1	130	1	130	2.73e-94	269
R418	3gp9_D	99.231	130	1	0	1	130	2	131	3.79e-94	269
R418	3evw_A	98.473	131	2	0	1	131	3	133	5.83e-94	269
R418	3evw_C	98.473	131	2	0	1	131	2	132	5.89e-94	268
R418	3fcw_C	98.473	131	2	0	1	131	2	132	9.97e-94	268
R418	3b6b_B	99.225	129	1	0	1	129	1	129	1.58e-93	267
R418	3gp9_F	99.225	129	1	0	1	129	2	130	1.74e-93	267
R418	3evw_B	98.462	130	2	0	1	130	1	130	4.48e-93	266
R418	3gpa_B	98.462	130	2	0	1	130	1	130	6.02e-93	266
R418	3gpa_A	98.462	130	2	0	1	130	3	132	6.17e-93	266
R418	3gpa_D	98.462	130	2	0	1	130	2	131	7.11e-93	266
R418	3fbe_A	97.710	131	3	0	1	131	3	133	1.33e-92	265
R418	3fbe_E	97.710	131	3	0	1	131	2	132	1.69e-92	265
R418	3evw_F	98.450	129	2	0	1	129	2	130	2.62e-92	264
R418	3gpa_F	98.450	129	2	0	1	129	2	130	3.57e-92	264
R418	3fbc_E	97.692	130	3	0	1	130	1	130	8.77e-92	263
R418	3fbc_D	97.692	130	3	0	1	130	2	131	1.00e-91	263
R418	3fcw_B	98.438	128	2	0	1	128	1	128	4.03e-91	261
R418	3fbe_B	97.674	129	3	0	1	129	1	129	5.48e-91	261
R418	3fbe_F	97.674	129	3	0	1	129	2	130	5.67e-91	261
R418	3ejm_B	94.030	134	4	1	1	130	1	134	1.37e-89	258
R418	3evo_B	93.985	133	4	1	1	129	1	133	9.24e-89	255
R418	3fc9_D	93.284	134	5	1	1	130	1	134	3.57e-88	254
R418	3emt_A	93.985	133	4	1	2	130	1	133	5.78e-88	253
R418	3emt_B	93.233	133	5	1	1	129	1	133	1.44e-87	253
R418	3g2x_E	93.233	133	5	1	1	129	1	133	1.64e-87	252
R418	2b8p_A	95.349	129	1	1	1	129	6	129	5.23e-87	251
R418	3g2x_F	93.939	132	4	1	2	129	1	132	5.48e-87	251
R418	3fcv_A	92.537	134	6	1	1	130	1	134	5.54e-87	251
R418	3etm_A	93.233	133	5	1	2	130	1	133	1.61e-86	250
R418	3fcv_B	92.481	133	6	1	1	129	1	133	2.78e-86	249
R418	4ane_E	44.361	133	68	2	2	129	2	133	8.24e-39	129
R418	6qa2_C	44.361	133	68	2	2	129	2	133	1.47e-38	129
R418	4and_A	44.361	133	68	2	2	129	2	133	1.89e-38	128
R418	1k44_A	44.361	133	68	2	2	129	2	133	2.04e-38	128
R418	3vvt_B	43.066	137	73	2	1	133	1	136	3.60e-38	128
R418	3vvu_B	42.336	137	74	2	1	133	1	136	3.52e-37	125
R418	4ane_D	44.361	133	64	3	2	129	2	129	2.38e-36	123
R418	4ane_B	44.361	133	65	3	2	129	2	130	3.12e-36	122
R418	1w7w_A	43.704	135	70	3	1	130	3	136	1.71e-35	121
R418	6qa2_E	43.609	133	62	3	2	129	2	126	1.85e-35	120
R418	1w7w_F	43.704	135	70	3	1	130	3	136	1.89e-35	121
R418	4and_B	43.609	133	64	3	2	129	2	128	2.79e-35	120
R418	3q8v_B	41.007	139	77	2	1	135	1	138	9.32e-35	119
R418	4ane_F	43.609	133	61	3	2	129	2	125	9.45e-35	119
R418	1u8w_B	41.045	134	74	2	1	130	1	133	1.79e-34	119
R418	1wkk_B	41.481	135	73	3	1	130	1	134	1.92e-34	118
R418	1s57_E	37.956	137	80	2	1	133	1	136	2.16e-34	119
R418	1s59_A	37.956	137	80	2	1	133	5	140	2.22e-34	119
R418	1vya_E	41.791	134	73	3	1	130	1	133	2.74e-34	118
R418	5u2i_B	38.235	136	79	2	2	133	4	138	4.89e-34	117
R418	5u2i_F	38.235	136	79	2	2	133	9	143	6.64e-34	117
R418	1pku_J	38.406	138	80	2	1	134	2	138	7.54e-34	117
R418	2az1_E	39.130	138	77	3	2	133	2	138	2.03e-33	116
R418	2az3_I	39.130	138	77	3	2	133	2	138	2.08e-33	116
R418	2az1_A	39.130	138	77	3	2	133	3	139	2.11e-33	116
R418	2az3_C	39.130	138	77	3	2	133	3	139	2.18e-33	116
R418	2vu5_A	37.956	137	80	2	1	133	1	136	2.25e-33	116
R418	2az3_H	39.130	138	77	3	2	133	3	139	2.60e-33	116
R418	5bxi_L	40.000	135	73	4	2	130	5	137	4.74e-33	115
R418	5bxi_E	40.000	135	73	4	2	130	5	137	4.88e-33	115
R418	5bxi_J	40.000	135	73	4	2	130	4	136	5.00e-33	115
R418	4o0n_F	40.000	135	73	4	2	130	5	137	5.30e-33	115
R418	2bef_B	40.288	139	78	3	2	136	4	141	5.81e-33	115
R418	5bxi_G	40.000	135	73	4	2	130	5	137	5.93e-33	115
R418	1leo_A	40.288	139	78	3	2	136	4	141	6.21e-33	115
R418	1f6t_B	40.288	139	78	3	2	136	5	142	6.60e-33	115
R418	1ndl_C	38.406	138	80	2	2	135	5	141	1.03e-32	114
R418	4uoh_C	38.806	134	76	3	2	130	4	136	1.94e-32	114
R418	6qa2_F	40.602	133	61	2	2	129	2	121	2.10e-32	112
R418	1hhq_A	39.568	139	79	3	2	136	4	141	3.39e-32	113
R418	6xpw_B	42.537	134	71	4	2	130	5	137	3.44e-32	113
R418	6xp4_C	42.537	134	71	4	2	130	6	138	3.54e-32	113
R418	6xpv_H	42.537	134	71	4	2	130	4	136	3.57e-32	113
R418	6agy_A	42.537	134	71	4	2	130	3	135	3.71e-32	113
R418	6xp4_A	42.537	134	71	4	2	130	7	139	3.80e-32	113
R418	6xpu_B	42.537	134	71	4	2	130	5	137	3.81e-32	113
R418	6xpw_G	42.537	134	71	4	2	130	6	138	3.83e-32	113
R418	6xp7_C	42.537	134	71	4	2	130	5	137	3.87e-32	113
R418	2dxf_A	44.366	142	68	5	2	134	3	142	4.20e-32	113
R418	6xpw_E	42.537	134	71	4	2	130	8	140	4.55e-32	113
R418	6qa2_B	40.602	133	62	2	2	129	2	122	4.58e-32	112
R418	2dy9_A	44.366	142	68	5	2	134	4	143	4.66e-32	113
R418	1zs6_D	40.458	131	73	2	2	128	5	134	4.71e-32	112
R418	3wx8_B	37.681	138	81	2	2	135	6	142	4.84e-32	112
R418	2dya_B	44.366	142	68	5	2	134	4	143	4.85e-32	113
R418	2dxe_A	44.366	142	68	5	2	134	3	142	4.98e-32	112
R418	2cwk_B	44.366	142	68	5	2	134	3	142	5.02e-32	112
R418	3wx8_C	37.681	138	81	2	2	135	5	141	5.08e-32	112
R418	2zua_D	38.406	138	78	3	2	133	4	140	5.22e-32	112
R418	2dy9_B	44.366	142	68	5	2	134	4	143	5.32e-32	112
R418	6xpw_C	42.537	134	71	4	2	130	9	141	5.33e-32	112
R418	1lwx_C	39.568	139	79	3	2	136	4	141	5.53e-32	112
R418	2zua_B	38.406	138	78	3	2	133	3	139	5.66e-32	112
R418	3fkb_F	39.568	139	79	3	2	136	4	141	1.25e-31	111
R418	1ncl_A	38.571	140	79	3	2	136	4	141	1.31e-31	111
R418	1hlw_A	39.568	139	79	3	2	136	4	141	1.39e-31	111
R418	3fkb_E	39.568	139	79	3	2	136	3	140	1.40e-31	111
R418	4cp5_A	39.568	139	79	3	2	136	5	142	1.42e-31	111
R418	1ndk_A	39.568	139	79	3	2	136	2	139	2.42e-31	110
R418	1xiq_E	40.152	132	74	3	1	128	1	131	4.79e-31	110
R418	6aes_B	42.336	137	74	2	1	133	3	138	5.92e-31	109
R418	3js9_A	37.143	140	81	3	1	135	1	138	6.66e-31	109
R418	1bhn_F	39.552	134	75	3	2	130	4	136	1.12e-30	109
R418	1mn7_B	38.849	139	80	3	2	136	4	141	1.70e-30	108
R418	2az1_F	39.130	138	72	4	2	133	4	135	1.86e-30	108
R418	1be4_C	39.552	134	75	3	2	130	4	136	1.86e-30	108
R418	1nsk_U	40.741	135	74	3	1	130	4	137	2.20e-30	108
R418	7kpf_A	40.741	135	74	3	1	130	4	137	2.23e-30	108
R418	3bbf_E	40.741	135	74	3	1	130	3	136	2.34e-30	108
R418	3b54_B	42.647	136	66	4	2	133	5	132	2.55e-30	108
R418	4eno_B	39.552	134	75	3	2	130	5	137	3.14e-30	108
R418	3l7u_C	39.552	134	75	3	2	130	5	137	3.60e-30	108
R418	1jxv_A	39.552	134	75	3	2	130	2	134	3.73e-30	108
R418	5ui4_F	39.552	134	75	3	2	130	3	135	3.78e-30	108
R418	4eno_A	39.552	134	75	3	2	130	5	137	3.78e-30	108
R418	6k3h_L	38.686	137	79	3	2	134	4	139	4.12e-30	107
R418	2hvd_C	39.552	134	75	3	2	130	4	136	4.17e-30	107
R418	5ui4_D	39.552	134	75	3	2	130	3	135	4.19e-30	107
R418	6k3h_O	38.686	137	79	3	2	134	4	139	4.19e-30	107
R418	1ehw_A	36.029	136	82	2	2	133	6	140	4.28e-30	107
R418	6joh_U	38.686	137	79	3	2	134	1	136	4.37e-30	107
R418	1ehw_B	36.029	136	82	2	2	133	5	139	4.40e-30	107
R418	6k3h_W	38.686	137	79	3	2	134	3	138	4.47e-30	107
R418	3l7u_B	39.552	134	75	3	2	130	7	139	4.73e-30	107
R418	6k3h_H	38.686	137	79	3	2	134	3	138	4.75e-30	107
R418	6k3h_P	38.686	137	79	3	2	134	2	137	4.82e-30	107
R418	6joh_T	38.686	137	79	3	2	134	2	137	4.85e-30	107
R418	3bbb_E	41.045	134	73	3	2	130	1	133	5.31e-30	107
R418	1nsp_A	39.568	139	78	4	2	136	4	140	7.90e-30	107
R418	2az1_B	38.406	138	73	4	2	133	4	135	9.11e-30	107
R418	1nsq_C	37.681	138	80	3	2	135	5	140	1.14e-29	106
R418	5c7p_B	39.370	127	76	1	2	128	3	128	1.20e-29	106
R418	2hve_C	38.806	134	76	3	2	130	4	136	1.25e-29	106
R418	5bxi_C	39.259	135	65	5	2	130	4	127	1.45e-29	106
R418	3prv_F	40.299	134	74	3	2	130	3	135	1.65e-29	106
R418	7mk0_W	40.299	134	74	3	2	130	4	136	1.67e-29	106
R418	3bbc_F	40.000	135	75	3	1	130	3	136	2.50e-29	105
R418	5c7p_C	39.370	127	74	2	2	128	4	127	5.31e-29	105
R418	4kpc_B	38.931	131	75	2	2	128	3	132	6.79e-29	104
R418	4kpc_A	38.931	131	75	2	2	128	3	132	8.32e-29	104
R418	5c7p_A	39.370	127	75	2	2	128	3	127	9.04e-29	104
R418	1ucn_C	38.806	134	76	3	2	130	4	136	9.21e-29	104
R418	5iol_L	35.878	131	79	2	2	128	3	132	9.99e-29	104
R418	1pae_X	39.130	138	79	4	2	136	2	137	1.11e-28	104
R418	5kk8_B	35.878	131	79	2	2	128	2	131	1.14e-28	104
R418	6ay1_G	40.945	127	71	2	2	128	2	124	2.85e-28	102
R418	5cab_A	38.168	131	76	2	2	128	4	133	4.24e-28	102
R418	5cab_B	38.168	131	76	2	2	128	3	132	4.41e-28	102
R418	6k3h_U	38.686	137	77	4	2	134	4	137	5.49e-28	102
R418	3vgv_P	40.441	136	76	2	2	133	3	137	5.98e-28	102
R418	3ngt_J	38.168	131	76	2	2	128	2	131	7.20e-28	102
R418	3ngt_C	38.168	131	76	2	2	128	1	130	7.20e-28	102
R418	3ngu_B	38.168	131	76	2	2	128	4	133	7.82e-28	102
R418	3ngt_N	38.168	131	76	2	2	128	3	132	7.86e-28	102
R418	6ay1_C	39.695	131	74	2	2	128	3	132	7.96e-28	101
R418	3ngt_M	38.168	131	76	2	2	128	2	131	7.99e-28	102
R418	7kpf_E	40.741	135	63	4	1	130	4	126	8.42e-28	101
R418	6ay1_A	39.695	131	74	2	2	128	4	133	9.32e-28	101
R418	3vgt_E	40.441	136	76	2	2	133	3	137	9.33e-28	101
R418	4hr2_A	39.552	134	76	2	1	130	4	136	2.33e-27	100
R418	6ay1_E	40.310	129	74	2	2	128	2	129	2.40e-27	100
R418	4ek2_B	39.552	134	76	2	1	130	2	134	2.62e-27	100
R418	7kpf_D	40.741	135	64	5	1	130	4	127	4.46e-27	100
R418	4f4a_B	37.405	131	77	2	2	128	3	132	8.83e-27	99.4
R418	4fky_C	37.405	131	77	2	2	128	4	133	9.67e-27	99.4
R418	4fkx_B	37.405	131	77	2	2	128	3	132	9.73e-27	99.4
R418	4fky_A	37.405	131	77	2	2	128	4	133	9.83e-27	99.4
R418	5caa_A	37.405	131	77	2	2	128	3	132	1.13e-26	99.0
R418	5caa_B	37.405	131	77	2	2	128	3	132	1.18e-26	98.6
R418	4wbf_A	40.288	139	74	3	1	133	5	140	1.47e-26	98.6
R418	5yih_B	40.288	139	74	3	1	133	3	138	2.09e-26	98.2
R418	4w98_A	40.288	139	74	3	1	133	5	140	2.33e-26	98.2
R418	3ngt_H	38.168	131	74	3	2	128	2	129	2.80e-26	98.2
R418	3vgu_H	40.441	136	74	3	2	133	3	135	3.43e-26	97.4
R418	4f36_A	37.405	131	69	2	2	128	2	123	6.76e-26	97.1
R418	3prv_E	40.299	134	64	4	2	130	3	125	7.18e-26	96.7
R418	4f36_C	39.695	131	63	3	2	128	2	120	1.53e-25	95.9
R418	4f36_B	39.695	131	63	3	2	128	3	121	1.62e-25	95.9
R418	4f36_E	38.636	132	67	3	2	128	5	127	1.89e-25	95.9
R418	3vgv_A	39.706	136	73	3	2	133	3	133	2.27e-25	95.5
R418	3vgv_D	39.706	136	74	3	2	133	3	134	2.33e-25	95.5
R418	6k3h_N	36.496	137	71	4	2	134	3	127	5.55e-25	94.4
R418	3zto_A	35.556	135	79	2	1	128	2	135	5.98e-25	94.4
R418	7kpf_F	38.519	135	60	4	1	130	4	120	1.81e-24	93.2
R418	3vgv_O	39.706	136	75	3	2	133	3	135	2.16e-24	92.8
R418	3vgv_J	40.152	132	71	3	2	133	3	126	2.80e-24	92.4
R418	4f36_F	38.168	131	63	3	2	128	2	118	3.93e-24	92.4
R418	3pj9_B	36.364	132	79	2	1	128	1	131	1.37e-23	90.9
R418	3pj9_D	36.364	132	79	2	1	128	3	133	1.54e-23	90.9
R418	2nck_L	34.532	139	86	2	1	135	2	139	1.73e-23	90.9
R418	2nck_R	34.532	139	86	2	1	135	2	139	1.84e-23	90.9
R418	3r9l_A	35.821	134	53	3	2	130	4	109	4.29e-23	89.0
R418	2hur_D	36.879	141	76	4	1	133	2	137	6.68e-23	89.4
R418	3mpd_B	35.878	131	79	2	1	127	1	130	1.18e-22	89.0
R418	4dut_B	36.567	134	72	2	1	130	1	125	1.60e-22	88.2
R418	4f36_D	38.346	133	60	4	2	128	3	119	2.30e-22	87.8
R418	4uoh_A	34.328	134	59	3	2	130	4	113	8.90e-22	85.9
R418	1nb2_A	34.351	131	81	2	2	128	2	131	1.79e-21	85.9
R418	3ngt_L	36.641	131	54	3	2	128	3	108	2.13e-21	85.1
R418	3ngr_A	35.115	131	53	2	2	128	4	106	2.17e-21	84.7
R418	5x00_A	36.496	137	63	3	1	133	5	121	2.45e-21	84.7
R418	3pj9_C	35.606	132	79	3	1	128	1	130	3.49e-21	84.7
R418	5v6d_K	32.117	137	88	2	1	133	2	137	1.11e-20	83.6
R418	5v6d_M	32.117	137	88	2	1	133	3	138	1.13e-20	83.6
R418	5v6d_O	32.117	137	88	2	1	133	1	136	1.13e-20	83.6
R418	5go1_A	33.588	131	56	2	2	128	2	105	3.94e-20	81.3
R418	4di6_C	31.373	153	83	5	1	133	2	152	2.09e-18	78.6
R418	4di6_D	31.373	153	83	5	1	133	5	155	2.21e-18	78.6
R418	4dz6_B	31.373	153	83	5	1	133	4	154	2.25e-18	78.2
R418	3vgv_N	36.364	132	60	4	2	133	3	110	9.52e-17	72.8
R418	7jrj_K	35.294	136	80	3	1	129	1	135	9.97e-17	73.9
R418	5x00_B	35.294	136	56	4	2	133	1	108	1.83e-16	72.0
R418	7jtk_j	35.294	136	80	3	1	129	1	135	2.83e-16	73.6
R418	6ay1_F	33.333	126	59	4	3	128	1	101	2.37e-14	66.2
R418	1xqi_A	30.726	179	75	6	1	133	2	177	2.84e-13	65.5
R418	6u42_5P	29.104	134	85	3	2	128	89	219	7.01e-13	66.2
R418	7ung_6	31.884	138	82	4	2	131	88	221	1.31e-12	65.5
R418	7ung_6	22.727	132	95	1	4	128	236	367	1.18e-06	48.5
R418	7rro_6	29.197	137	87	3	2	131	89	222	1.35e-11	62.8
R418	7rro_6	23.485	132	94	1	4	128	238	369	6.91e-07	49.3
R419	5itv_A	25.816	337	165	11	1	337	3	254	5.24e-19	87.0
R419	4ni5_A	23.739	337	144	12	1	337	1	224	9.63e-15	74.7
R419	4qec_B	26.586	331	150	16	8	335	5	245	6.69e-14	72.8
R419	4ni5_B	24.036	337	144	13	1	337	1	225	7.17e-14	72.0
R419	7o6p_C	21.829	339	168	11	1	338	3	245	1.12e-13	72.0
R419	3ay7_A	24.332	337	168	10	3	339	6	255	1.44e-13	72.0
R419	3auu_A	24.332	337	168	10	3	339	6	255	1.66e-13	71.6
R419	3ay6_C	24.332	337	168	10	3	339	6	255	1.88e-13	71.6
R419	3ay7_B	24.332	337	168	10	3	339	6	255	1.88e-13	71.6
R419	3ay6_A	24.332	337	168	10	3	339	7	256	1.88e-13	71.6
R419	3ay6_D	24.332	337	168	10	3	339	11	260	1.92e-13	71.6
R419	4qed_B	26.284	331	151	16	8	335	5	245	2.48e-13	70.9
R419	1gco_A	24.702	336	160	12	7	339	9	254	4.07e-13	70.5
R419	4wec_D	21.893	338	172	9	2	338	7	253	4.75e-13	70.5
R419	1gee_E	24.702	336	160	12	7	339	9	254	5.17e-13	70.5
R419	4wec_C	21.893	338	172	9	2	338	2	248	5.20e-13	70.1
R419	4wec_B	21.893	338	172	9	2	338	3	249	5.63e-13	70.1
R419	7o6p_B	21.765	340	168	12	1	338	3	246	5.70e-13	70.1
R419	1rwb_E	24.702	336	160	12	7	339	9	254	6.09e-13	70.1
R419	5t2u_C	21.557	334	164	10	1	334	2	237	7.45e-13	69.7
R419	5t2u_D	21.557	334	164	10	1	334	1	236	7.56e-13	69.3
R419	7o6p_D	21.701	341	168	12	1	338	4	248	8.66e-13	69.7
R419	7o6p_A	21.701	341	168	12	1	338	3	247	8.72e-13	69.7
R419	1g6k_A	24.702	336	160	12	7	339	9	254	9.91e-13	69.3
R419	5t2v_A	21.713	327	158	10	8	334	7	235	1.34e-12	68.9
R419	5t2u_B	21.557	334	159	11	1	334	1	231	2.41e-12	67.8
R419	2uvd_A	21.951	328	166	9	7	334	6	243	7.73e-11	63.9
R419	3vtz_D	25.000	332	155	14	3	334	3	240	1.49e-10	63.2
R419	3vtz_B	24.398	332	158	14	3	334	3	241	2.77e-10	62.4
R419	3vtz_A	24.398	332	158	14	3	334	3	241	5.40e-10	61.2
R419	4dqx_A	25.915	328	147	18	7	334	7	238	8.65e-10	60.8
R419	4nbu_D	22.687	335	160	11	2	334	2	239	9.73e-10	60.5
R419	4nbu_B	22.687	335	160	11	2	334	4	241	1.20e-09	60.1
R419	4dqx_D	25.915	328	142	18	7	334	8	234	1.98e-09	59.7
R419	4cqm_O	21.922	333	153	10	5	334	2	230	2.95e-09	58.9
R419	4cqm_K	22.823	333	146	11	5	334	2	226	3.21e-09	58.9
R419	4dqx_B	25.915	328	144	18	7	334	6	234	5.27e-09	58.2
R419	4dqx_C	25.915	328	142	18	7	334	8	234	5.58e-09	58.2
R419	4cqm_B	22.523	333	144	11	5	334	6	227	7.16e-09	57.8
R419	7pcs_D	24.773	331	155	15	7	336	6	243	7.48e-09	57.8
R419	4cqm_N	22.523	333	145	11	5	334	5	227	1.05e-08	57.4
R419	4cql_O	22.424	330	144	10	5	334	2	219	1.61e-08	56.6
R419	2ztm_A	24.024	333	172	16	7	337	1	254	3.63e-08	55.8
R419	4cql_J	22.222	333	144	12	5	334	4	224	5.35e-08	55.1
R419	4cqm_C	21.752	331	151	11	7	334	2	227	8.18e-08	54.7
R419	1xkq_C	21.131	336	185	7	2	334	2	260	9.88e-08	54.7
R419	1xkq_A	21.726	336	183	8	2	334	2	260	1.00e-07	54.7
R419	4cql_K	22.659	331	136	13	7	334	2	215	1.10e-07	53.9
R419	2ztv_B	22.985	335	167	14	3	337	2	245	2.21e-07	53.5
R419	2ztv_C	23.353	334	168	15	7	337	6	254	2.47e-07	53.5
R419	2ztm_C	22.985	335	171	15	3	337	2	249	7.95e-07	52.0
R419	2ztm_D	22.985	335	168	15	3	337	2	246	8.44e-07	51.6
R436	4apc_A	27.413	259	174	8	7	260	15	264	3.34e-23	98.2
R436	4b9d_A	27.413	259	174	8	7	260	12	261	3.70e-23	97.8
R436	4apc_B	27.308	260	174	9	7	260	17	267	4.84e-22	95.1
R436	4b9d_B	27.308	260	174	9	7	260	16	266	5.44e-22	94.7
R436	2fh9_A	28.462	260	153	8	4	259	8	238	3.01e-21	92.0
R436	3dae_A	27.132	258	158	6	4	259	6	235	7.09e-21	90.9
R436	3dae_B	27.132	258	158	6	4	259	4	233	7.57e-21	90.9
R436	2cn5_A	26.336	262	168	7	5	256	12	258	8.69e-21	91.3
R436	2vwi_C	25.670	261	182	7	5	257	8	264	2.12e-20	90.1
R436	2yit_A	26.336	262	168	7	5	256	9	255	2.25e-20	90.1
R436	2yir_A	26.336	262	168	7	5	256	10	256	2.29e-20	90.1
R436	4yom_B	24.715	263	174	11	6	259	8	255	3.67e-20	90.1
R436	3mn3_A	28.077	260	154	8	4	259	4	234	5.84e-20	88.6
R436	4c0t_A	27.018	285	169	12	4	267	6	272	5.87e-20	89.4
R436	2ycq_A	25.573	262	169	7	5	256	9	254	1.16e-19	88.2
R436	2ycf_A	25.573	262	169	7	5	256	10	255	1.29e-19	88.2
R436	4bdj_A	25.969	258	164	7	9	256	8	248	1.98e-19	87.8
R436	4b6l_A	27.481	262	167	9	5	257	10	257	2.51e-19	87.4
R436	4fzf_B	29.412	255	159	8	10	257	10	250	6.11e-19	86.3
R436	3hyh_A	28.958	259	146	9	5	259	1	225	8.25e-19	85.1
R436	4ynz_A	24.046	262	166	10	6	259	12	248	8.74e-19	86.3
R436	5yks_B	25.912	274	155	12	1	258	6	247	1.06e-18	86.3
R436	3dak_A	24.907	269	176	7	5	257	11	269	1.15e-18	85.5
R436	4d28_B	27.757	263	166	9	4	259	3	248	1.41e-18	85.1
R436	2vwi_D	25.185	270	176	8	5	257	11	271	1.95e-18	85.1
R436	5d9h_A	26.642	274	165	9	6	257	11	270	2.83e-18	84.7
R436	4d28_C	27.444	266	165	10	4	259	3	250	4.22e-18	84.0
R436	4ynz_B	24.046	262	165	10	6	259	12	247	7.36e-18	84.0
R436	3dak_D	24.535	269	183	7	5	257	10	274	7.46e-18	83.2
R436	4czt_A	25.564	266	172	9	4	257	10	261	1.05e-17	83.2
R436	4aw0_A	24.521	261	178	8	5	258	7	255	1.10e-17	82.8
R436	4czu_C	25.564	266	172	9	4	257	3	254	1.12e-17	82.8
R436	4czt_C	25.564	266	172	9	4	257	2	253	1.13e-17	82.8
R436	4czt_B	25.564	266	172	9	4	257	8	259	1.23e-17	82.8
R436	3hrc_A	24.904	261	174	9	5	258	6	251	1.25e-17	82.8
R436	4czu_B	25.564	266	172	9	4	257	9	260	1.28e-17	82.8
R436	4czu_A	25.564	266	172	9	4	257	11	262	1.40e-17	82.8
R436	4ct1_A	24.521	261	179	8	5	258	6	255	1.56e-17	82.4
R436	4czu_D	25.564	266	172	9	4	257	11	262	1.59e-17	82.8
R436	4czt_D	25.564	266	172	9	4	257	11	262	1.59e-17	82.8
R436	5mrd_A	24.521	261	179	8	5	258	6	255	1.74e-17	82.4
R436	3rcj_A	24.521	261	179	8	5	258	5	254	2.26e-17	82.0
R436	5lvm_A	24.521	261	179	8	5	258	6	255	2.40e-17	82.0
R436	5lvn_A	24.521	261	179	8	5	258	7	256	2.45e-17	82.0
R436	5lvl_A	24.521	261	179	8	5	258	8	257	2.69e-17	81.6
R436	3dak_C	24.723	271	177	8	5	257	10	271	2.76e-17	81.6
R436	5lvo_A	24.521	261	179	8	5	258	9	258	2.98e-17	81.6
R436	5xp5_A	23.846	260	178	7	20	276	23	265	3.13e-17	81.3
R436	3rwq_A	24.904	261	174	9	5	258	10	255	5.54e-17	80.9
R436	4xx9_A	24.521	261	179	8	5	258	11	260	5.67e-17	80.9
R436	1uvr_A	24.904	261	174	9	5	258	11	256	7.34e-17	80.5
R436	3u4w_A	23.462	260	187	6	20	276	23	273	1.13e-16	79.7
R436	5iso_C	24.627	268	173	9	4	259	6	256	1.16e-16	81.3
R436	3orx_D	24.904	261	177	9	5	258	6	254	1.41e-16	79.7
R436	3orx_C	24.904	261	177	9	5	258	7	255	1.53e-16	79.7
R436	5d9h_B	26.087	276	166	9	6	257	11	272	1.78e-16	79.7
R436	4aw1_A	24.521	261	174	9	5	258	14	258	2.18e-16	79.3
R436	5iso_A	24.627	268	173	9	4	259	6	256	2.19e-16	80.9
R436	4zhx_A	25.000	268	171	10	4	259	6	255	2.21e-16	80.5
R436	7b36_C	28.346	254	149	7	10	257	10	236	3.00e-16	78.6
R436	4zy5_B	27.519	258	160	12	12	259	22	262	3.15e-16	79.0
R436	4cfe_C	25.000	268	171	10	4	259	5	254	3.20e-16	80.1
R436	4zy4_B	27.519	258	160	12	12	259	28	268	3.35e-16	79.0
R436	4cff_A	25.000	268	171	10	4	259	7	256	3.80e-16	79.7
R436	4cfe_A	25.000	268	171	10	4	259	7	256	3.81e-16	79.7
R436	3uc4_B	24.528	265	157	10	4	258	16	247	3.86e-16	78.6
R436	5ezv_C	25.000	268	171	10	4	259	6	255	3.93e-16	79.7
R436	4cff_C	25.000	268	171	10	4	259	5	254	4.15e-16	79.7
R436	6b2e_A	25.000	268	171	10	4	259	6	255	4.35e-16	79.7
R436	6b1u_A	25.000	268	171	10	4	259	7	256	4.42e-16	79.7
R436	5ezv_A	25.000	268	171	10	4	259	7	256	4.63e-16	79.7
R436	4zhx_C	25.000	268	171	10	4	259	6	255	4.73e-16	79.7
R436	7myj_A	25.000	268	171	10	4	259	8	257	4.75e-16	79.7
R436	4ct2_A	24.514	257	179	8	5	258	7	251	5.44e-16	78.2
R436	6b1u_C	25.000	268	171	10	4	259	6	255	5.82e-16	79.3
R436	3dak_B	24.535	269	176	8	5	257	11	268	6.05e-16	77.8
R436	3pwy_A	24.904	261	171	10	5	258	11	253	6.47e-16	77.8
R436	4el9_A	25.442	283	166	13	4	267	18	274	6.73e-16	77.8
R436	2hy8_1	27.907	258	160	12	12	259	28	269	8.31e-16	77.8
R436	1yhw_A	27.799	259	159	13	12	259	28	269	8.56e-16	77.8
R436	7myj_C	25.000	268	171	10	4	259	7	256	8.67e-16	79.0
R436	5yks_A	24.818	274	149	11	1	258	7	239	9.03e-16	77.8
R436	3sc1_A	24.427	262	172	9	4	258	8	250	9.09e-16	77.4
R436	5d9k_B	25.442	283	163	13	4	267	5	258	9.60e-16	77.4
R436	3nay_B	24.521	261	171	9	5	258	6	247	1.05e-15	77.4
R436	4fgb_A	26.596	282	171	13	6	275	11	268	1.06e-15	77.4
R436	1uu8_A	24.427	262	172	9	4	258	9	251	1.07e-15	77.4
R436	3zut_B	24.528	265	157	10	4	258	19	250	1.13e-15	77.4
R436	3orz_D	24.427	262	172	9	4	258	8	250	1.36e-15	77.0
R436	1oky_A	24.521	261	173	9	5	258	10	253	1.38e-15	77.0
R436	4nw6_A	26.056	284	171	14	4	267	16	280	1.46e-15	77.0
R436	5lvp_C	24.046	262	172	9	4	258	6	247	1.51e-15	76.6
R436	7m74_A	24.723	271	169	11	4	259	4	254	1.57e-15	77.8
R436	7jhh_A	24.723	271	169	11	4	259	4	254	1.59e-15	77.8
R436	4nus_A	26.056	284	171	14	4	267	14	278	1.65e-15	77.0
R436	1uu7_A	24.427	262	175	9	4	258	8	253	1.72e-15	76.6
R436	5kbq_A	27.799	259	159	13	12	259	23	264	1.78e-15	76.6
R436	5lvp_D	24.046	262	172	9	4	258	7	248	1.86e-15	76.6
R436	5d9k_A	25.442	283	162	13	4	267	5	257	2.08e-15	76.6
R436	2h8h_A	23.320	253	182	6	20	269	197	440	2.10e-15	77.8
R436	1y57_A	23.320	253	182	6	20	269	200	443	2.20e-15	77.8
R436	2xck_A	24.521	261	171	9	5	258	6	247	2.33e-15	76.3
R436	5d9l_A	25.442	283	162	13	4	267	18	270	2.42e-15	76.6
R436	5lvp_B	24.138	261	171	9	5	258	8	248	2.46e-15	76.3
R436	4k11_A	23.320	253	182	6	20	269	198	441	2.46e-15	77.4
R436	2biy_A	24.427	262	179	9	5	258	10	260	2.49e-15	76.3
R436	2src_A	23.320	253	182	6	20	269	198	441	2.52e-15	77.4
R436	6e4w_A	25.092	271	167	12	4	259	6	255	2.52e-15	77.0
R436	1ksw_A	23.320	253	182	6	20	269	198	441	2.67e-15	77.4
R436	5ufu_A	25.092	271	167	12	4	259	6	255	2.68e-15	77.0
R436	3zuu_A	24.521	261	159	9	4	258	21	249	2.74e-15	76.3
R436	5kq5_A	25.092	271	167	12	4	259	5	254	2.77e-15	77.0
R436	3uc4_A	24.151	265	157	10	4	258	19	249	2.82e-15	76.3
R436	6e4u_A	25.092	271	167	12	4	259	6	255	2.93e-15	77.0
R436	4qfg_A	25.092	271	167	12	4	259	6	255	2.96e-15	77.0
R436	6f3f_A	23.320	253	182	6	20	269	201	444	3.37e-15	77.0
R436	3ion_A	24.046	262	171	9	4	258	6	246	3.42e-15	75.9
R436	3aqv_A	24.254	268	168	9	4	259	8	252	3.49e-15	75.5
L460	2ayv_A	38.514	148	87	2	6	153	5	148	1.56e-32	114
L460	3l1y_A	35.948	153	94	2	1	153	3	151	1.00e-30	110
L460	2c4p_B	32.895	152	98	2	2	153	1	148	1.35e-30	110
L460	2c4p_A	32.895	152	98	2	2	153	2	149	1.42e-30	110
L460	3tgd_A	35.294	153	95	2	1	153	3	151	1.92e-30	109
L460	4qpl_B	32.237	152	99	2	2	153	1	148	2.73e-30	109
L460	2yho_F	32.237	152	99	2	2	153	1	148	2.88e-30	108
L460	6ttu_D	35.811	148	91	2	6	153	2	145	2.92e-30	108
L460	4qpl_D	32.237	152	99	2	2	153	5	152	3.40e-30	108
L460	3oj4_D	33.108	148	95	2	6	153	3	146	3.77e-30	108
L460	3ptf_A	33.108	148	95	2	6	153	9	152	3.79e-30	108
L460	3ptf_B	33.108	148	95	2	6	153	8	151	3.89e-30	108
L460	4gpr_A	34.899	149	93	2	6	154	5	149	4.19e-30	108
L460	2oxq_B	34.211	152	96	2	2	153	1	148	8.71e-30	107
L460	1z2u_A	35.135	148	92	2	6	153	6	149	1.35e-29	107
L460	2clw_D	34.868	152	95	2	2	153	2	149	1.64e-29	107
L460	6m2c_D	34.868	152	95	2	2	153	1	148	1.65e-29	107
L460	3l1z_A	35.294	153	95	2	1	153	3	151	2.09e-29	107
L460	2esq_A	34.211	152	96	2	2	153	1	148	2.47e-29	106
L460	7bol_A	35.099	151	94	2	3	153	1	147	2.50e-29	106
L460	2esk_A	34.211	152	96	2	2	153	1	148	3.13e-29	106
L460	1w4u_A	35.135	148	92	2	6	153	3	146	3.72e-29	106
L460	4ii2_C	35.811	148	91	2	6	153	3	146	3.80e-29	106
L460	5d1k_A	35.135	148	92	2	6	153	2	145	4.03e-29	106
L460	2pwq_A	37.255	153	91	3	2	153	3	151	6.73e-29	105
L460	7zj3_B	32.450	151	98	2	3	153	1	147	1.17e-28	105
L460	1qcq_A	34.667	150	94	2	4	153	2	147	1.22e-28	105
L460	7zj3_H	32.450	151	98	2	3	153	4	150	1.26e-28	105
L460	5aie_B	34.667	150	94	2	4	153	4	149	1.43e-28	104
L460	2esp_A	33.553	152	97	2	2	153	1	148	1.47e-28	104
L460	2eso_A	33.553	152	97	2	2	153	1	148	1.47e-28	104
L460	6w9a_C	37.086	151	91	2	3	153	7	153	1.48e-28	104
L460	4x57_C	35.374	147	91	2	7	153	5	147	1.56e-28	104
L460	1y6l_C	37.086	151	91	2	3	153	1	147	1.65e-28	104
L460	4ap4_B	32.237	152	99	2	2	153	3	150	1.81e-28	104
L460	4x57_A	35.374	147	91	2	7	153	5	147	1.82e-28	104
L460	3rpg_A	34.437	151	95	2	3	153	2	148	2.79e-28	103
L460	5ifr_A	34.437	151	95	2	3	153	4	150	2.82e-28	103
L460	4s3o_D	34.437	151	95	2	3	153	1	147	2.96e-28	103
L460	7zj3_K	33.333	147	94	2	4	150	1	143	3.18e-28	103
L460	7lyb_P	34.667	150	94	2	4	153	1	146	3.62e-28	103
L460	5tut_A	32.432	148	96	2	6	153	6	149	4.10e-28	103
L460	5fer_E	32.432	148	96	2	6	153	3	146	4.93e-28	103
L460	4ap4_E	32.432	148	96	2	6	153	3	146	5.52e-28	103
L460	3a33_A	34.211	152	96	2	2	153	2	149	7.36e-28	102
L460	1x23_C	34.459	148	93	2	6	153	8	151	1.01e-27	102
L460	5fer_B	33.103	145	93	2	6	150	3	143	1.01e-27	102
L460	2fuh_A	34.459	148	93	2	6	153	2	145	1.03e-27	102
L460	5egg_A	34.459	148	93	2	6	153	4	147	1.06e-27	102
L460	1x23_D	34.459	148	93	2	6	153	10	153	1.15e-27	102
L460	1x23_A	34.459	148	93	2	6	153	9	152	1.19e-27	102
L460	4wz3_A	34.459	148	93	2	6	153	4	147	1.83e-27	102
L460	6fga_M	35.762	151	93	2	3	153	3	149	2.82e-27	101
L460	6fga_K	35.762	151	93	2	3	153	4	150	2.86e-27	101
L460	6fga_O	35.762	151	93	2	3	153	1	147	2.94e-27	101
L460	6fga_N	35.762	151	93	2	3	153	5	151	3.31e-27	101
L460	6fga_J	35.762	151	93	2	3	153	9	155	3.38e-27	101
L460	4a4c_C	35.135	148	91	3	6	153	2	144	3.63e-27	100
L460	5lbn_A	35.762	151	93	2	3	153	7	153	3.90e-27	101
L460	5zbu_B	34.459	148	93	2	6	153	4	147	4.23e-27	100
L460	5zbu_C	34.459	148	93	2	6	153	4	147	4.44e-27	100
L460	4r8p_N	34.211	152	96	2	2	153	105	252	4.66e-27	103
L460	4r8p_L	34.211	152	96	2	2	153	106	253	4.76e-27	103
L460	6hpr_C	34.459	148	93	2	6	153	2	145	5.06e-27	100
L460	5edv_I	34.459	148	93	2	6	153	4	147	5.19e-27	100
L460	3bzh_A	35.762	151	93	2	3	153	14	160	5.29e-27	101
L460	3jvz_B	34.694	147	92	2	7	153	3	145	5.34e-27	100
L460	5edv_D	34.459	148	93	2	6	153	4	147	6.01e-27	100
L460	5edv_C	34.459	148	93	2	6	153	1	144	6.11e-27	100
L460	7ai1_EEE	34.459	148	93	2	6	153	2	145	6.14e-27	100
L460	6cyo_A	34.483	145	91	2	1	145	2	142	1.08e-26	100
L460	6zhs_B	36.184	152	93	2	3	154	3	150	1.23e-26	100
L460	6zht_B	36.184	152	93	2	3	154	3	150	1.23e-26	100
L460	6zhs_C	36.184	152	93	2	3	154	2	149	1.23e-26	99.8
L460	5ojw_A	36.184	152	93	2	3	154	2	149	1.35e-26	99.8
L460	1jat_A	36.184	152	93	2	3	154	2	149	1.40e-26	99.8
L460	4auq_D	33.784	148	94	2	6	153	2	145	1.40e-26	99.8
L460	6cyr_A	34.483	145	91	2	1	145	2	142	1.42e-26	99.8
L460	1jbb_B	36.486	148	90	2	7	154	4	147	1.62e-26	99.4
L460	1jbb_A	36.486	148	90	2	7	154	4	147	1.66e-26	99.4
L460	2clw_A	34.211	152	95	3	2	153	2	148	3.30e-26	98.6
L460	2y4w_A	35.172	145	90	2	1	145	1	141	3.50e-26	98.6
L460	6w7z_A	34.868	152	95	2	2	153	1	148	3.93e-26	98.6
L460	6cp0_B	33.784	148	94	2	6	153	5	148	4.28e-26	98.6
L460	4bvu_B	33.784	148	94	2	6	153	2	145	4.75e-26	98.2
L460	8grm_P	35.135	148	92	2	6	153	2	145	7.89e-26	97.8
L460	4ddg_A	33.553	152	97	2	2	153	1	148	4.61e-25	100
L460	6t7f_B	34.437	151	95	2	3	153	3	149	5.00e-25	95.9
L460	2gmi_A	35.526	152	94	2	3	154	2	149	5.33e-25	95.9
L460	5ulf_C	33.987	153	97	2	1	153	2	150	1.30e-24	94.7
L460	8grq_N	34.459	148	93	2	6	153	3	146	1.80e-24	94.4
L460	6zm3_AAA	34.694	147	92	2	8	154	4	146	2.01e-24	94.0
L460	6zm3_CCC	34.694	147	92	2	8	154	3	145	2.09e-24	94.0
L460	6w9d_G	34.667	150	94	2	6	155	3	148	2.40e-24	94.0
L460	6w9d_D	34.667	150	94	2	6	155	2	147	2.53e-24	94.0
L460	7jzv_A	33.784	148	94	2	6	153	109	252	2.87e-24	96.3
L460	5ulh_A	34.437	151	95	2	3	153	1	147	3.73e-24	93.6
L460	7r71_C	34.437	151	95	2	3	153	1	147	3.98e-24	93.2
L460	5ulk_A	34.459	148	93	2	6	153	3	146	5.13e-24	93.2
L460	5d0m_A	34.459	148	93	2	6	153	3	146	6.23e-24	92.8
L460	2aak_A	31.973	147	96	2	1	147	1	143	8.01e-24	92.8
L460	2r0j_A	34.694	147	92	2	7	153	3	145	1.43e-23	92.0
L460	1ayz_C	32.000	150	95	3	7	156	6	148	1.99e-23	91.7
L460	7mex_B	32.000	150	95	3	7	156	5	147	2.03e-23	91.7
L460	7mey_B	32.000	150	95	3	7	156	5	147	2.36e-23	91.7
L460	7w75_A	32.000	150	95	3	7	156	6	148	2.66e-23	91.7
L460	7w75_B	32.000	150	95	3	7	156	5	147	2.77e-23	91.3
L460	6qh3_A	33.108	148	95	2	6	153	5	148	4.86e-23	90.5
L460	6qh3_B	33.108	148	95	2	6	153	4	147	5.05e-23	90.5
L460	5bnb_B	33.108	148	95	2	6	153	7	150	5.64e-23	90.5
L460	6s96_A	33.108	148	95	2	6	153	6	149	5.99e-23	90.5
L460	6s96_B	33.108	148	95	2	6	153	5	148	6.36e-23	90.1
L460	6qhk_A	33.108	148	95	2	6	153	4	147	8.48e-23	90.1
L460	6qhk_B	33.108	148	95	2	6	153	7	150	9.46e-23	89.7
L460	3e95_A	34.014	147	92	2	7	153	3	144	9.54e-23	89.7
L460	1zdn_A	33.108	148	95	2	6	153	8	151	1.18e-22	89.7
L460	7ahf_B	33.108	148	95	2	6	153	5	148	1.64e-22	89.4
L460	7ahf_A	33.108	148	95	2	6	153	6	149	1.65e-22	89.4
L460	4r62_A	30.556	144	96	2	7	150	6	145	1.12e-21	87.0
L460	7b5n_D	30.201	149	99	3	7	154	5	149	1.63e-21	86.7
L460	2bep_A	29.870	154	106	2	1	153	2	154	1.86e-21	86.7
L460	7oik_B	30.201	149	99	3	7	154	6	150	1.97e-21	86.7
L460	4q5h_C	30.201	149	99	3	7	154	6	150	2.33e-21	86.7
L460	2bf8_A	30.201	149	102	2	6	153	5	152	3.03e-21	86.3
L460	3sqv_D	30.201	149	99	3	7	154	7	151	3.05e-21	86.3
L460	5hpt_F	30.201	149	99	3	7	154	4	148	3.37e-21	85.9
L460	5hpt_C	30.201	149	99	3	7	154	4	148	3.89e-21	85.9
L460	4fh1_A	34.459	148	89	3	7	154	4	143	3.89e-21	85.5
L460	7v8f_A	30.201	149	99	3	7	154	6	150	4.10e-21	85.9
L460	6xxu_A	30.201	149	99	3	7	154	5	149	4.32e-21	85.9
L460	1fbv_C	30.612	147	97	3	7	152	2	144	4.50e-21	85.5
L460	1yla_B	29.870	154	106	2	1	153	3	155	5.84e-21	86.7
L460	6if1_B	29.870	154	106	2	1	153	1	153	6.09e-21	86.7
L460	3f92_A	29.870	154	106	2	1	153	3	155	6.63e-21	86.7
L460	2o25_B	30.201	149	102	2	6	153	4	151	8.03e-21	86.3
L460	7myh_A	30.201	149	102	2	6	153	6	153	9.22e-21	86.3
L460	3k9o_A	30.201	149	102	2	6	153	4	151	1.00e-20	85.9
L460	3e95_B	34.014	147	91	3	7	153	3	143	1.78e-20	84.0
L460	3ong_B	31.210	157	105	2	1	154	2	158	8.53e-20	82.4
L460	1fzy_B	32.051	156	92	5	4	157	1	144	9.79e-20	82.0
L460	3sqv_C	30.612	147	95	4	7	152	7	147	1.49e-19	81.6
L460	6n13_C	29.530	149	100	3	7	154	5	149	1.61e-19	81.6
L460	6s98_A	32.432	148	95	3	6	153	5	147	2.06e-19	81.3
L460	6s98_B	32.432	148	95	3	6	153	8	150	2.69e-19	80.9
L460	5udh_C	29.530	149	100	3	7	154	6	150	3.04e-19	80.9
L460	5udh_D	29.530	149	100	3	7	154	7	151	3.10e-19	80.9
L460	6djx_C	29.530	149	100	3	7	154	6	150	3.18e-19	80.9
L460	6cp2_B	29.530	149	100	3	7	154	5	149	3.39e-19	80.9
L460	8eaz_D	29.530	149	100	3	7	154	4	148	3.42e-19	80.9
L460	3ong_D	30.769	156	105	2	1	153	2	157	3.77e-19	80.9
L460	5jne_F	30.128	156	106	2	1	153	1	156	4.23e-19	80.5
L460	5jne_B	30.128	156	106	2	1	153	2	157	4.57e-19	80.5
L460	8eb0_B	30.345	145	96	3	7	150	5	145	5.11e-19	80.1
L460	5tte_E	28.378	148	103	2	7	154	2	146	5.13e-19	80.5
L460	6q83_B	30.921	152	102	2	6	154	5	156	5.47e-19	80.5
L460	2gjd_D	30.921	152	102	2	6	154	4	155	5.52e-19	80.5
L460	1tte_A	31.847	157	93	5	3	157	1	145	6.35e-19	81.6
L460	1yf9_B	30.921	152	94	5	4	153	3	145	7.29e-19	80.1
L460	1yf9_C	30.921	152	94	5	4	153	1	143	7.75e-19	80.1
L460	1yf9_A	30.921	152	94	5	4	153	1	143	7.99e-19	80.1
L460	5dfl_A	28.859	149	104	2	6	153	6	153	1.14e-18	80.5
L460	7myf_A	28.859	149	104	2	6	153	5	152	1.24e-18	80.5
L460	7p47_C	30.263	152	103	2	6	154	4	155	2.06e-18	79.0
L460	2eke_B	30.464	151	102	2	6	153	4	154	2.14e-18	79.0
L460	6jb7_A	28.571	154	108	2	1	153	1	153	2.75e-18	79.7
L460	6jb6_A	28.571	154	108	2	1	153	2	154	3.02e-18	79.7
L460	2kly_A	26.752	157	97	3	1	143	1	153	1.39e-16	74.3
L460	2cyx_B	26.752	157	97	3	1	143	5	157	1.39e-16	74.3
L460	3fsh_B	26.752	157	97	3	1	143	3	155	1.58e-16	74.3
L460	7ojx_B	28.571	154	104	3	1	153	1	149	1.89e-16	74.7
L460	5nkz_B	26.857	175	98	5	3	148	1	174	4.46e-16	73.6
L460	5nl8_A	26.857	175	98	5	3	148	1	174	4.69e-16	73.6
L460	2y9p_A	29.814	161	98	5	1	148	1	159	8.89e-16	72.4
L460	2y9m_A	29.814	161	98	5	1	148	1	159	2.62e-15	70.9
L460	4bwf_A	29.814	161	98	5	1	148	1	159	4.64e-15	70.5
L460	7w76_B	30.667	150	84	5	7	156	8	137	4.20e-14	67.4
R464	2rvh_A	38.614	101	60	2	7	106	9	108	1.90e-16	70.5
R464	7a09_Z	28.571	105	69	2	7	106	7	110	1.50e-08	50.4
R464	2if1_A	28.571	105	69	2	7	106	23	126	1.87e-08	50.4
L469	3zvm_A	32.648	389	218	13	43	419	23	379	2.70e-55	189
L469	3zvm_B	32.648	389	218	13	43	419	22	378	3.29e-55	189
L469	3zvl_A	32.905	389	216	14	43	419	23	378	6.07e-55	188
L469	3zvn_A	32.648	389	217	14	43	419	20	375	3.29e-54	186
L469	1yj5_B	32.648	389	213	15	43	419	26	377	5.78e-50	175
L469	1yj5_A	32.648	389	213	15	43	419	22	373	5.96e-50	175
L469	3u7g_A	32.391	389	212	15	43	419	22	371	5.92e-48	169
L469	3u7e_B	32.648	389	211	16	43	419	24	373	9.04e-48	169
L469	3u7f_B	32.648	389	210	16	43	419	24	372	9.11e-48	169
L469	3u7h_B	32.648	389	206	17	43	419	24	368	1.05e-45	164
R475	6gq3_B	36.949	544	292	18	2	529	1	509	3.83e-97	306
L478	6vvo_E	30.029	343	224	6	3	335	1	337	2.11e-48	169
L478	7z6h_E	30.588	340	218	6	3	335	1	329	1.30e-46	164
L478	8dr5_E	30.618	356	217	11	2	335	2	349	3.73e-42	152
L478	8dqx_E	30.618	356	217	11	2	335	3	350	4.07e-42	152
L478	7tib_E	30.769	351	214	11	3	335	1	340	4.40e-42	152
L478	8dr1_E	30.618	356	217	11	2	335	3	350	4.76e-42	152
L478	7tku_E	30.682	352	217	11	3	335	1	344	2.04e-41	150
L478	7stb_E	30.398	352	212	11	2	335	2	338	4.53e-41	149
L478	7tfj_E	30.878	353	207	12	2	335	3	337	5.92e-41	149
L478	7tfk_E	30.878	353	207	12	2	335	3	337	6.80e-41	149
L478	7u19_E	30.484	351	210	11	3	335	1	335	7.05e-41	149
L478	7tfl_E	30.398	352	209	11	2	335	3	336	1.38e-40	148
L478	7sgz_E	30.398	352	210	11	2	335	3	337	1.55e-40	147
L478	7thv_E	30.484	351	209	11	3	335	1	334	2.03e-40	147
L478	7u1a_E	30.484	351	209	11	3	335	1	334	2.34e-40	147
L478	1sxj_E	29.023	348	197	11	3	335	1	313	2.05e-35	133
R480	6zy7_B	40.335	1252	592	20	13	1234	1	1127	0.0	840
R480	6zy8_A	40.256	1252	592	20	13	1234	1	1126	0.0	831
R480	4gfh_F	40.179	1227	585	23	13	1230	1	1087	0.0	822
L482	4hqd_B	43.396	53	27	1	2	51	43	95	3.58e-07	45.4
L482	4hqd_B	43.396	53	27	1	2	51	76	128	3.58e-07	45.4
L482	4hqd_A	43.396	53	27	1	2	51	43	95	3.66e-07	45.4
L482	4hqd_A	43.396	53	27	1	2	51	76	128	3.66e-07	45.4
L482	6ne4_B	45.283	53	26	1	2	51	111	163	6.18e-07	45.4
L482	4gmr_B	50.000	52	23	1	1	49	42	93	8.03e-07	44.7
L482	4gmr_B	50.000	52	23	1	1	49	75	126	8.03e-07	44.7
L482	6ne2_B	45.283	53	26	1	2	51	111	163	8.97e-07	45.1
L482	4gpm_A	47.170	53	25	1	2	51	43	95	9.58e-07	44.3
L482	4gpm_A	47.170	53	25	1	2	51	76	128	9.58e-07	44.3
L482	4gpm_B	47.170	53	25	1	2	51	42	94	9.68e-07	44.3
L482	4gpm_B	47.170	53	25	1	2	51	75	127	9.68e-07	44.3
L482	4gmr_A	50.000	52	23	1	1	49	42	93	1.11e-06	44.3
L482	4gmr_A	50.000	52	23	1	1	49	75	126	1.11e-06	44.3
L482	5eil_A	47.059	51	24	1	2	49	76	126	2.24e-06	43.5
L482	5eil_C	47.059	51	24	1	2	49	76	126	2.28e-06	43.5
L482	4hb5_A	47.059	51	24	1	2	49	43	93	2.43e-06	43.5
L482	4hb5_A	47.059	51	24	1	2	49	76	126	2.43e-06	43.5
L482	7mxi_D	40.741	54	29	1	1	51	74	127	2.70e-06	43.1
L482	4hb5_B	47.059	51	24	1	2	49	43	93	3.53e-06	43.1
L482	4hb5_B	47.059	51	24	1	2	49	76	126	3.53e-06	43.1
L482	6ne1_B	47.170	53	25	1	2	51	75	127	3.84e-06	42.7
L482	1n0q_B	42.593	54	28	1	1	51	8	61	6.68e-06	41.2
L482	1n0q_A	42.593	54	28	1	1	51	7	60	6.92e-06	41.2
R497	7fgw_D	30.375	586	339	16	2	553	3	553	3.11e-85	277
R497	6a2l_B	30.473	571	305	18	9	560	24	521	5.40e-76	251
R497	4dph_B	30.836	574	312	17	9	563	22	529	7.88e-76	251
R497	4dph_A	30.703	583	303	20	9	563	29	538	9.52e-76	251
R497	3dl6_B	31.560	564	314	18	6	561	7	506	2.39e-75	249
R497	3dl5_B	31.560	564	314	18	6	561	7	506	2.54e-75	249
R497	6a2l_A	30.225	579	301	19	9	560	27	529	2.82e-75	250
R497	3hj3_A	31.560	564	314	18	6	561	7	506	2.92e-75	249
R497	6kp2_B	30.293	581	311	18	9	563	20	532	3.59e-75	250
R497	3dl5_D	31.915	564	311	19	6	561	7	505	3.74e-75	249
R497	3dl6_E	31.915	564	311	19	6	561	7	505	3.99e-75	249
R497	6kot_B	30.594	572	306	18	9	560	22	522	7.31e-75	249
R497	6kpr_A	30.382	576	312	17	9	561	25	534	7.94e-75	249
R497	6lev_B	30.580	569	311	17	9	560	21	522	1.01e-74	248
R497	3hj3_C	31.866	568	309	19	6	561	7	508	1.18e-74	248
R497	2oip_C	31.570	567	316	18	6	561	7	512	1.19e-74	248
R497	6ojs_A	31.560	564	314	18	6	561	7	506	1.28e-74	248
R497	6kot_A	30.277	578	302	18	9	561	25	526	1.35e-74	248
R497	6pfi_D	31.915	564	311	19	6	561	7	505	1.78e-74	247
R497	3hj3_B	31.449	566	314	19	6	561	7	508	1.88e-74	247
R497	6kpr_B	30.225	579	311	17	9	560	22	534	1.88e-74	248
R497	2oip_E	31.028	564	320	17	6	561	7	509	2.40e-74	247
R497	3hj3_D	31.217	567	309	18	6	561	7	503	2.93e-74	246
R497	6kp2_A	30.783	575	300	19	9	561	21	519	3.07e-74	247
R497	1qzf_A	32.099	567	318	19	6	561	7	517	3.29e-74	247
R497	6pff_E	31.915	564	310	19	6	561	7	504	3.30e-74	246
R497	2oip_B	31.986	569	313	19	6	561	7	514	4.27e-74	246
R497	6kp7_A	30.836	574	301	19	9	560	21	520	4.29e-74	246
R497	6lhi_B	30.035	576	314	17	9	561	22	531	6.71e-74	246
R497	6leu_B	30.035	576	314	17	9	561	20	529	7.48e-74	246
R497	6lev_A	30.450	578	305	19	9	560	22	528	1.09e-73	246
R497	2oip_D	31.690	568	315	19	6	561	7	513	2.08e-73	244
R497	6kp7_B	30.208	576	310	17	9	560	26	533	2.73e-73	245
R497	6a2k_B	30.345	580	306	18	9	563	21	527	5.08e-73	244
R497	6a2m_B	31.010	574	303	20	9	558	31	535	9.11e-73	243
R497	6lhi_A	29.809	577	314	17	9	560	22	532	1.21e-72	243
R497	6a2m_A	30.729	576	303	20	9	558	31	536	1.98e-72	243
R497	7ctw_B	29.706	579	315	17	8	560	11	523	3.01e-71	239
R497	3qg2_B	29.931	578	316	18	9	563	31	542	2.33e-70	237
R497	7f3z_A	29.795	584	315	18	9	563	31	548	2.57e-70	237
R497	6a2p_B	30.034	586	314	19	9	563	31	551	3.65e-70	237
R497	6lhj_A	29.693	586	312	19	9	563	31	547	5.79e-70	236
R497	7f3z_B	29.795	584	315	18	9	563	31	548	1.58e-69	235
R497	3jsu_A	29.623	584	311	19	9	561	31	545	1.90e-69	235
R497	3um8_B	29.931	578	316	18	9	563	31	542	6.67e-69	233
R497	3um6_B	29.863	586	311	19	9	563	28	544	9.65e-69	233
R497	3um5_A	29.897	582	315	18	9	563	31	546	1.16e-68	233
R497	6lhj_B	29.725	582	314	20	9	560	25	541	1.60e-68	233
R497	3jsu_B	29.534	579	315	18	9	560	30	542	1.82e-68	232
R497	6a2k_A	29.809	577	319	17	9	563	31	543	1.94e-68	232
R497	6leu_A	29.483	580	315	18	9	560	23	536	2.24e-68	232
R497	6a2o_A	29.693	586	312	19	9	563	31	547	2.61e-68	232
R497	4dp3_B	29.483	580	315	18	9	560	31	544	2.68e-68	232
R497	7f3y_B	29.693	586	311	19	9	563	31	546	3.28e-68	232
R497	7ctw_A	29.522	586	313	19	7	561	18	534	3.79e-68	231
R497	7ctz_B	29.758	578	315	18	9	561	21	532	5.45e-68	231
R497	7cty_A	29.791	574	315	18	9	560	22	529	1.60e-67	229
R497	4dpd_B	29.503	583	311	19	9	560	30	543	8.70e-67	228
L499	7z6h_G	41.158	311	169	6	17	326	1	298	1.65e-73	232
L499	6vvo_C	40.514	311	169	7	17	326	2	297	9.26e-70	222
R501	6o9l_A	33.094	1529	887	30	15	1466	6	1475	0.0	810
R501	7ycx_1	33.824	1496	860	28	15	1466	5	1414	0.0	810
R501	6gml_A	33.712	1498	849	28	15	1466	5	1404	0.0	809
R501	7edx_o	33.533	1503	865	29	15	1466	5	1424	0.0	807
R501	5flm_A	33.511	1504	864	30	15	1466	5	1424	0.0	807
R501	7enc_PA	33.533	1503	865	29	15	1466	5	1424	0.0	807
R501	7ena_PA	33.533	1503	865	29	15	1466	5	1424	0.0	807
R501	6exv_A	33.511	1504	865	30	15	1466	5	1425	0.0	806
R501	5iya_A	33.223	1517	879	29	15	1466	6	1453	0.0	806
R501	6xre_A	33.115	1525	884	30	19	1466	1	1466	0.0	806
R501	6gmh_A	33.645	1498	853	28	15	1466	5	1407	0.0	805
R501	5xon_A	34.272	1491	850	31	15	1460	10	1415	0.0	805
R501	7b0y_A	33.624	1493	872	29	15	1463	5	1422	0.0	804
R501	7opd_A	33.557	1493	863	29	15	1463	5	1412	0.0	798
R501	8gxs_PA	33.311	1504	863	30	15	1466	5	1420	0.0	798
R501	7okx_A	33.645	1495	855	31	15	1466	6	1406	0.0	798
R501	7lbm_A	33.333	1500	879	29	15	1466	6	1432	0.0	798
R501	7nw0_A	33.311	1504	863	30	15	1466	5	1420	0.0	797
R501	5oik_A	33.311	1504	861	30	15	1466	5	1418	0.0	796
R501	3h0g_M	34.585	1518	875	34	15	1475	12	1468	0.0	796
R501	5x50_A	34.051	1486	852	33	15	1460	6	1403	0.0	794
R501	8h0w_A	34.073	1488	842	30	15	1460	10	1400	0.0	793
R501	7pks_A	33.445	1495	845	28	15	1466	5	1392	0.0	792
R501	6ted_A	33.400	1497	845	30	15	1466	6	1395	0.0	791
R501	6inq_A	33.891	1493	837	31	15	1460	10	1399	0.0	791
R501	6a5p_A	34.027	1490	842	31	15	1460	10	1402	0.0	791
R501	3h0g_A	34.687	1502	863	34	15	1459	12	1452	0.0	791
R501	7xn7_A	33.869	1494	837	31	15	1460	10	1400	0.0	791
R501	6j4z_A	34.027	1490	842	31	15	1460	10	1402	0.0	791
R501	6j4x_A	33.891	1493	837	31	15	1460	10	1399	0.0	791
R501	6j4w_A	33.869	1494	837	31	15	1460	10	1400	0.0	790
R501	5u0s_a	34.687	1502	863	34	15	1459	12	1452	0.0	790
R501	5x4z_M	33.917	1486	836	36	15	1460	6	1385	0.0	770
R501	5x4z_A	33.939	1485	834	36	15	1460	6	1382	0.0	770
R501	5x51_M	33.849	1486	836	37	15	1460	6	1384	0.0	764
R501	5x51_A	33.849	1486	834	37	15	1460	6	1382	0.0	764
R501	3po3_A	33.667	1497	859	29	15	1462	10	1421	0.0	749
R501	5ip7_A	33.623	1496	858	29	15	1462	9	1417	0.0	745
R501	2nvt_A	33.489	1502	845	29	15	1462	9	1410	0.0	745
R501	2yu9_A	33.422	1502	847	29	15	1462	9	1411	0.0	743
R501	2vum_A	33.556	1496	854	29	15	1462	10	1413	0.0	743
R501	3s1q_A	33.534	1497	841	29	15	1457	9	1405	0.0	743
R501	7ui9_A	33.687	1508	872	32	15	1462	11	1450	0.0	740
R501	5vvr_A	33.687	1508	872	32	15	1462	4	1443	0.0	740
R501	5c4x_A	33.711	1501	864	30	15	1462	10	1432	0.0	740
R501	5vvs_A	33.620	1514	877	32	15	1468	4	1449	0.0	739
R501	4bbs_A	33.623	1496	855	29	15	1462	9	1414	0.0	739
R501	3gtg_A	33.621	1508	866	32	15	1462	9	1441	0.0	739
R501	1wcm_A	33.489	1496	853	29	15	1462	10	1411	0.0	739
R501	3gtj_A	33.444	1507	857	31	15	1462	9	1428	0.0	738
R501	5ot2_A	33.623	1496	850	30	15	1462	8	1408	0.0	735
R501	4by1_A	33.556	1499	859	30	15	1462	10	1422	0.0	735
R501	5c44_A	33.711	1501	862	31	15	1462	10	1430	0.0	735
R501	4bxx_A	33.689	1499	859	31	15	1462	10	1424	0.0	735
R501	4bbr_A	33.556	1496	851	29	15	1462	9	1409	0.0	734
R501	4a3f_A	33.378	1504	854	30	15	1462	9	1420	0.0	734
R501	3hov_A	33.556	1496	852	29	15	1462	10	1411	0.0	734
R501	2ja5_A	33.467	1491	865	28	15	1462	10	1416	0.0	734
R501	3hoy_A	33.467	1497	855	30	15	1462	10	1414	0.0	734
R501	3hox_A	33.645	1495	853	29	15	1462	10	1412	0.0	734
R501	2e2i_A	33.489	1496	851	29	15	1460	9	1410	0.0	734
R501	4by7_A	33.489	1499	859	30	15	1462	10	1421	0.0	733
R501	2nvy_A	33.378	1504	852	30	15	1462	10	1419	0.0	733
R501	5fyw_A	33.378	1498	838	28	15	1462	9	1396	0.0	733
R501	5c4j_A	33.488	1508	855	32	15	1462	10	1429	0.0	733
R501	4a3e_A	33.378	1504	852	30	15	1462	9	1418	0.0	733
R501	7kef_A	33.467	1491	835	29	15	1457	9	1390	0.0	732
R501	3hoz_A	33.647	1489	862	28	15	1462	10	1413	0.0	732
R501	5u5q_A	33.578	1498	868	30	15	1462	9	1429	0.0	732
R501	3m4o_A	33.356	1496	835	29	15	1457	9	1395	0.0	732
R501	1pqv_A	32.824	1505	846	31	15	1462	10	1406	0.0	732
R501	3k7a_A	33.356	1496	847	29	15	1457	10	1408	0.0	731
R501	4y7n_A	33.400	1494	835	29	15	1457	9	1393	0.0	731
R501	2nvx_A	33.490	1490	848	29	15	1457	9	1402	0.0	731
R501	4a3i_A	33.311	1504	852	30	15	1462	9	1417	0.0	731
R501	2r93_A	33.602	1491	864	28	15	1462	10	1417	0.0	731
R501	2e2h_A	33.670	1485	847	31	15	1457	10	1398	0.0	731
R501	4x67_A	33.489	1496	832	29	15	1457	9	1394	0.0	730
R501	1i3q_A	33.422	1499	848	30	15	1457	10	1414	0.0	730
R501	6uq1_A	33.423	1493	826	30	15	1458	9	1382	0.0	730
R501	3fki_A	33.533	1500	859	30	15	1462	10	1423	0.0	730
R501	6o6c_A	33.422	1511	857	32	15	1468	4	1422	0.0	729
R501	8ceo_A	33.511	1501	857	31	15	1462	10	1422	0.0	729
R501	7zs9_A	33.511	1501	857	31	15	1462	10	1422	0.0	729
R501	5c4a_A	33.533	1500	857	30	15	1462	10	1421	0.0	729
R501	6uq3_A	33.356	1496	826	30	15	1458	9	1385	0.0	729
R501	5c3e_A	33.533	1500	862	31	15	1462	10	1426	0.0	729
R501	3i4n_A	33.510	1507	851	32	15	1462	10	1424	0.0	728
R501	7riq_A	33.422	1496	837	32	15	1458	9	1397	0.0	726
R501	7riy_A	33.356	1496	825	31	15	1458	9	1384	0.0	726
R501	7nky_A	33.489	1496	849	30	15	1462	9	1406	0.0	726
R501	7o72_A	33.489	1502	857	32	15	1462	10	1423	0.0	725
R501	7o73_A	33.466	1503	857	32	15	1462	10	1424	0.0	725
R501	6upy_A	33.356	1496	825	31	15	1458	9	1384	0.0	725
R501	7nkx_A	33.422	1496	849	30	15	1462	9	1405	0.0	724
R501	6bm4_A	33.400	1491	819	29	15	1458	9	1372	0.0	724
R501	7o4i_A	33.422	1505	857	32	15	1462	10	1426	0.0	724
R501	1nik_A	32.512	1501	836	30	15	1462	10	1386	0.0	723
R501	5w4u_A	33.222	1493	819	29	15	1460	9	1370	0.0	719
R501	1i6h_A	32.553	1496	832	30	15	1457	10	1381	0.0	719
R501	1nt9_A	32.445	1501	831	30	15	1462	10	1380	0.0	718
[truncated: 430 more rows]
