# Supplementary material for: Elucidating the protein interaction network of one of the largest icosahedral capsids in the virosphere
Source: EMBO J. 2026 Apr 10;45(10):3514–39. doi: 10.1038/s44318-026-00770-8 (PMC13186993; doi:10.1038/s44318-026-00770-8)
Supplement: Supplementary file 11 — Source data Fig. 1 [file 44318_2026_770_MOESM11_ESM.zip › Figure_1/1A/RCSB-PDB_structure_Mimivirus.tab]

ID_PDB	ID_GENE
2OSE	L605
2QZE	R382
2QY2	R382
2B8P	R418
2B8Q	R418
