# Supplementary material for: Elucidating the protein interaction network of one of the largest icosahedral capsids in the virosphere
Source: EMBO J. 2026 Apr 10;45(10):3514–39. doi: 10.1038/s44318-026-00770-8 (PMC13186993; doi:10.1038/s44318-026-00770-8)
Supplement: Supplementary file 11 — Source data Fig. 1 [file 44318_2026_770_MOESM11_ESM.zip › Figure_1/1A/AF_best_model_plddts.tsv]

ID	best_plddt
Mimivirus__R610	47.43
Mimivirus__R503	73.09
Mimivirus__R622	95.95
Mimivirus__R325	94.66
Mimivirus__R341	85.93
Mimivirus__L619	92.36
Mimivirus__L4	72.19
Mimivirus__L750	80.34
Mimivirus__R83	76.97
Mimivirus__R625	79.54
Mimivirus__L237	52.84
Mimivirus__L504	73.14
Mimivirus__R777	92.28
Mimivirus__L101	84.34
Mimivirus__R855	93.85
Mimivirus__L263	72.56
Mimivirus__L33	94.14
Mimivirus__R784	81.49
Mimivirus__L477	92.30
Mimivirus__L249	81.18
Mimivirus__R867	64.35
Mimivirus__R842b	65.32
Mimivirus__R437b	88.14
Mimivirus__R297	55.70
Mimivirus__R513	55.17
Mimivirus__R850	68.21
Mimivirus__R329	94.75
Mimivirus__R676b	77.75
Mimivirus__L65	84.36
Mimivirus__R197	69.88
Mimivirus__R422	72.11
Mimivirus__L897	79.85
Mimivirus__R508	62.78
Mimivirus__L128	89.75
Mimivirus__L682	73.84
Mimivirus__L394	92.22
Mimivirus__R538c	73.11
Mimivirus__L47b	79.64
Mimivirus__L673b	65.43
Mimivirus__R890	74.25
Mimivirus__L55	76.70
Mimivirus__R401	85.16
Mimivirus__R797	79.85
Mimivirus__L908	45.40
Mimivirus__L590	81.14
Mimivirus__R635b	91.11
Mimivirus__L583	82.27
Mimivirus__L593	90.30
Mimivirus__R633b	44.62
Mimivirus__L712	76.37
Mimivirus__L146	79.52
Mimivirus__L232	86.62
Mimivirus__R703	94.21
Mimivirus__R335	46.43
Mimivirus__R423	88.05
Mimivirus__R898	82.86
Mimivirus__R161	87.27
Mimivirus__R604b	52.58
Mimivirus__L108	82.72
Mimivirus__R873	91.16
Mimivirus__R213b	81.81
Mimivirus__L767	88.43
Mimivirus__R706	92.36
Mimivirus__L17	65.44
Mimivirus__R379	80.97
Mimivirus__L167	58.66
Mimivirus__L122	85.45
Mimivirus__L352	82.70
Mimivirus__R11	89.83
Mimivirus__R13b	74.72
Mimivirus__R849	94.97
Mimivirus__R465	85.93
Mimivirus__R326_R327	75.65
Mimivirus__R253	59.76
Mimivirus__R287	88.94
Mimivirus__R274b	63.98
Mimivirus__R443	82.16
Mimivirus__L911c	83.76
Mimivirus__R889	88.86
Mimivirus__r633b	34.98
Mimivirus__L205	79.69
Mimivirus__L231	84.89
Mimivirus__R708	95.45
Mimivirus__L357	50.64
Mimivirus__L149	71.96
Mimivirus__L117	81.56
Mimivirus__L142	88.13
Mimivirus__R747	78.36
Mimivirus__L42	87.94
Mimivirus__L416	71.32
Mimivirus__R321	79.35
Mimivirus__R212	66.38
Mimivirus__R229	83.65
Mimivirus__L698	43.62
Mimivirus__L308	85.48
Mimivirus__L107	78.13
Mimivirus__R220	89.02
Mimivirus__R104	86.23
Mimivirus__L31	89.50
Mimivirus__L43	84.80
Mimivirus__R431	88.60
Mimivirus__L483	94.11
Mimivirus__R727	57.45
Mimivirus__R472	75.25
Mimivirus__R844_R845	92.72
Mimivirus__R506	69.26
Mimivirus__L242	93.48
Mimivirus__R530	89.41
Mimivirus__L124	93.81
Mimivirus__L863	92.29
Mimivirus__L171	52.43
Mimivirus__R810	83.85
Mimivirus__L320	88.81
Mimivirus__L399	47.74
Mimivirus__L531	76.07
Mimivirus__R869	95.94
Mimivirus__L22	95.03
Mimivirus__R517_R518	68.53
Mimivirus__L589	90.03
Mimivirus__R526	93.97
Mimivirus__L273	74.03
Mimivirus__R409	83.29
Mimivirus__L228	88.29
Mimivirus__L859	83.70
Mimivirus__R301	93.16
Mimivirus__R292	61.26
Mimivirus__R358	95.30
Mimivirus__L631	58.18
Mimivirus__L34b	62.27
Mimivirus__L388	95.32
Mimivirus__L53	57.53
Mimivirus__R363	89.52
Mimivirus__L507	79.19
Mimivirus__R904	86.07
Mimivirus__R639	93.49
Mimivirus__L52	83.59
Mimivirus__R641	75.70
Mimivirus__L685	54.27
Mimivirus__R852_R853	92.25
Mimivirus__L371	90.72
Mimivirus__R339	91.82
Mimivirus__R840	91.68
Mimivirus__L265	66.40
Mimivirus__L18	73.64
Mimivirus__R290	88.44
Mimivirus__L87	79.86
Mimivirus__L544	87.52
Mimivirus__L609	53.84
Mimivirus__R714	53.57
Mimivirus__L291	60.75
Mimivirus__L783	75.45
Mimivirus__R793	88.83
Mimivirus__R439	89.84
Mimivirus__L6	65.58
Mimivirus__L103	90.80
Mimivirus__L185	85.68
Mimivirus__L709	67.66
Mimivirus__R240	53.13
Mimivirus__L490	59.58
Mimivirus__L633	78.87
Mimivirus__L534	71.44
Mimivirus__L774	85.31
Mimivirus__L153	92.98
Mimivirus__R815	83.01
Mimivirus__L145	59.79
Mimivirus__L763	77.80
Mimivirus__L538	93.03
Mimivirus__R864b	78.86
Mimivirus__L208	83.25
Mimivirus__R383	91.52
Mimivirus__R449	50.28
Mimivirus__L537	77.61
Mimivirus__R342	75.11
Mimivirus__L499	87.15
Mimivirus__L250b	80.69
Mimivirus__R535	80.41
Mimivirus__L540	89.64
Mimivirus__L137	80.03
Mimivirus__R133	92.92
Mimivirus__L606	84.03
Mimivirus__L494	89.72
Mimivirus__L66	89.34
Mimivirus__L72	87.34
Mimivirus__L434	71.01
Mimivirus__R298_R299	70.19
Mimivirus__R328b	62.23
Mimivirus__R911	94.10
Mimivirus__L295	39.28
Mimivirus__L479	91.35
Mimivirus__R753b	72.32
Mimivirus__L446	89.52
Mimivirus__R856	93.20
Mimivirus__R542	86.45
Mimivirus__R831	79.15
Mimivirus__L605	87.48
Mimivirus__L796	83.02
Mimivirus__R640	69.43
Mimivirus__L19	69.66
Mimivirus__R47	82.94
Mimivirus__R96	68.32
Mimivirus__R787	86.85
Mimivirus__R436	93.77
Mimivirus__R449b	78.90
Mimivirus__L88	79.97
Mimivirus__L256	83.76
Mimivirus__L511	88.74
Mimivirus__R559	78.25
Mimivirus__R830	83.90
Mimivirus__R807	94.13
Mimivirus__R710	51.55
Mimivirus__L769	85.46
Mimivirus__L393	89.30
Mimivirus__L782	86.99
Mimivirus__L23	96.75
Mimivirus__L755	73.21
Mimivirus__R398	94.37
Mimivirus__L577b	74.32
Mimivirus__R44	92.99
Mimivirus__L894_L893	88.09
Mimivirus__R445	74.81
Mimivirus__L67	85.33
Mimivirus__L175	88.11
Mimivirus__L262	76.04
Mimivirus__R558	56.49
Mimivirus__L743	62.42
Mimivirus__L289	85.04
Mimivirus__L621	90.48
Mimivirus__L39	78.73
Mimivirus__R58	88.03
Mimivirus__L647	37.81
Mimivirus__R637	66.90
Mimivirus__L396	85.23
Mimivirus__L114b	77.20
Mimivirus__L867b	50.09
Mimivirus__R820	82.68
Mimivirus__R203	66.36
Mimivirus__L283	70.39
Mimivirus__R705	47.31
Mimivirus__L724	78.72
Mimivirus__R659	85.88
Mimivirus__R29	78.73
Mimivirus__R155	48.80
Mimivirus__R187	46.88
Mimivirus__R480	86.68
Mimivirus__R707	94.37
Mimivirus__L109	79.64
Mimivirus__R61b	72.87
Mimivirus__L672	82.77
Mimivirus__R9	85.34
Mimivirus__R846	90.61
Mimivirus__R548	85.43
Mimivirus__R559b	79.97
Mimivirus__R653	92.19
Mimivirus__L136	97.53
Mimivirus__R365	70.39
Mimivirus__R601	91.94
Mimivirus__R595b	87.64
Mimivirus__L184	88.24
Mimivirus__L59	93.35
Mimivirus__R562	58.23
Mimivirus__R667	90.35
Mimivirus__L461	80.04
Mimivirus__R522	66.14
Mimivirus__R195	94.50
Mimivirus__L121	71.58
Mimivirus__L48	93.38
Mimivirus__L662	87.19
Mimivirus__R607	89.25
Mimivirus__R553	47.68
Mimivirus__L180	88.07
Mimivirus__L12	81.44
Mimivirus__R489	68.84
Mimivirus__L246	94.29
Mimivirus__R546	75.64
Mimivirus__L93_L92	83.08
Mimivirus__L275	74.63
Mimivirus__R902	46.78
Mimivirus__R455	46.76
Mimivirus__R338	82.92
Mimivirus__L657	73.56
Mimivirus__R348	76.51
Mimivirus__L169	92.44
Mimivirus__L577	65.40
Mimivirus__R350	89.22
Mimivirus__R413	91.36
Mimivirus__L332	82.36
Mimivirus__R188	91.77
Mimivirus__L539	95.27
Mimivirus__L63	86.92
Mimivirus__L488	60.21
Mimivirus__R343	88.01
Mimivirus__R571	93.91
Mimivirus__L84	81.71
Mimivirus__L38	66.38
Mimivirus__L123	73.37
Mimivirus__L310	70.88
Mimivirus__R424	88.60
Mimivirus__L687	94.96
Mimivirus__L719	65.22
Mimivirus__L247	73.61
Mimivirus__L40c	67.51
Mimivirus__L582	75.01
Mimivirus__R368	95.59
Mimivirus__L552	80.60
Mimivirus__R313	86.15
Mimivirus__L509	96.47
Mimivirus__R907	86.53
Mimivirus__R824	94.61
Mimivirus__L230	90.69
Mimivirus__L529	82.51
Mimivirus__R584	76.46
Mimivirus__L805	93.85
Mimivirus__R353	86.13
Mimivirus__L79	86.11
Mimivirus__L126	69.30
Mimivirus__R547	48.76
Mimivirus__L899	80.44
Mimivirus__R311	77.34
Mimivirus__L45	90.46
Mimivirus__R878	74.46
Mimivirus__R598	79.03
Mimivirus__R387	69.23
Mimivirus__R809	90.15
Mimivirus__R319	90.58
Mimivirus__L645	41.36
Mimivirus__R880	86.08
Mimivirus__L199	35.72
Mimivirus__L269	80.05
Mimivirus__L612	86.60
Mimivirus__L460	95.96
Mimivirus__R139	94.22
Mimivirus__L729	85.59
Mimivirus__R861	81.73
Mimivirus__R390	67.39
Mimivirus__R658	73.42
Mimivirus__L32	72.23
Mimivirus__L173	82.12
Mimivirus__L276	81.68
Mimivirus__L28	55.53
Mimivirus__R660	39.55
Mimivirus__R654	82.72
Mimivirus__L487b	74.43
Mimivirus__R854	86.03
Mimivirus__L780	94.93
Mimivirus__R739	87.00
Mimivirus__L330	73.65
Mimivirus__L881	84.16
Mimivirus__R501	84.40
Mimivirus__L68	92.37
Mimivirus__R464	80.23
Mimivirus__R406	93.60
Mimivirus__L174b	82.42
Mimivirus__R632	90.50
Mimivirus__R832_R833	90.11
Mimivirus__R821	79.25
Mimivirus__L364	81.81
Mimivirus__L223	90.00
Mimivirus__R748	64.57
Mimivirus__L675	77.14
Mimivirus__L98	83.62
Mimivirus__R757	68.22
Mimivirus__L812	81.35
Mimivirus__R663	92.72
Mimivirus__R378	66.45
Mimivirus__R771	86.98
Mimivirus__R391_R392	72.41
Mimivirus__L227	81.43
Mimivirus__R347	72.69
Mimivirus__L3	72.08
Mimivirus__R825	83.90
Mimivirus__R596	90.58
Mimivirus__L685b	79.79
Mimivirus__R741	66.88
Mimivirus__L10c	88.21
Mimivirus__L37	70.50
Mimivirus__L254	74.41
Mimivirus__L574	55.00
Mimivirus__R217	88.61
Mimivirus__L282	97.62
Mimivirus__R450	65.19
Mimivirus__R132	95.02
Mimivirus__R407	93.95
Mimivirus__L323	63.17
Mimivirus__L157	32.57
Mimivirus__L426	91.33
Mimivirus__R791	90.42
Mimivirus__L410	73.66
Mimivirus__L798	73.56
Mimivirus__L491	69.66
Mimivirus__R875	90.95
Mimivirus__L742	62.30
Mimivirus__R355	92.85
Mimivirus__L701	87.73
Mimivirus__L581	71.34
Mimivirus__R860	58.37
Mimivirus__R80	86.30
Mimivirus__R883	89.13
Mimivirus__R204b	48.78
Mimivirus__L312	80.96
Mimivirus__R322	80.93
Mimivirus__R680	78.64
Mimivirus__L876	90.10
Mimivirus__R13	53.82
Mimivirus__R260	83.80
Mimivirus__L728	86.29
Mimivirus__R765	70.38
Mimivirus__R420	90.40
Mimivirus__R210	92.67
Mimivirus__R804	67.20
Mimivirus__R518b	91.60
Mimivirus__L492	84.12
Mimivirus__L905	94.98
Mimivirus__L183	85.00
Mimivirus__R473	72.17
Mimivirus__R648	85.77
Mimivirus__L57	91.51
Mimivirus__L234	89.18
Mimivirus__L772	74.12
Mimivirus__R836	91.69
Mimivirus__L683	51.12
Mimivirus__L176	89.01
Mimivirus__R870b	78.08
Mimivirus__L725	64.27
Mimivirus__L64	44.26
Mimivirus__L105	92.32
Mimivirus__R694	87.36
Mimivirus__R826	77.82
Mimivirus__R458	84.92
Mimivirus__R756	96.91
Mimivirus__R773	79.82
Mimivirus__L684b	45.63
Mimivirus__L717	84.31
Mimivirus__R643	40.26
Mimivirus__R331	93.49
Mimivirus__R689	93.60
Mimivirus__L669	51.75
Mimivirus__R403	70.54
Mimivirus__R865	78.96
Mimivirus__L284	84.97
Mimivirus__L250	72.22
Mimivirus__R614	81.90
Mimivirus__R818	78.26
Mimivirus__R556	39.90
Mimivirus__R428	77.85
Mimivirus__R224	73.87
Mimivirus__R874	75.16
Mimivirus__L113	42.20
Mimivirus__L245	93.58
Mimivirus__L7	95.46
Mimivirus__R592	67.60
Mimivirus__L181	87.87
Mimivirus__L33b	85.93
Mimivirus__L386	74.80
Mimivirus__R476b	55.08
Mimivirus__L152	70.55
Mimivirus__R549	74.66
Mimivirus__R151	91.84
Mimivirus__R841	84.93
Mimivirus__L613	88.10
Mimivirus__L377	84.43
Mimivirus__R61c	82.34
Mimivirus__R395	90.93
Mimivirus__L437	87.35
Mimivirus__R866	66.48
Mimivirus__L15b	64.60
Mimivirus__R835	82.07
Mimivirus__L766	87.66
Mimivirus__R429	74.42
Mimivirus__R895	64.67
Mimivirus__R34	87.47
Mimivirus__R760	91.88
Mimivirus__L120	83.34
Mimivirus__L737	83.65
Mimivirus__R135	89.10
Mimivirus__R305	64.12
Mimivirus__R440	53.83
Mimivirus__L26	95.50
Mimivirus__R607b	85.43
Mimivirus__L344	73.43
Mimivirus__L817	71.80
Mimivirus__L697	89.36
Mimivirus__L83b	83.25
Mimivirus__L340	72.16
Mimivirus__L110	76.92
Mimivirus__R604	67.54
Mimivirus__L823	78.41
Mimivirus__L615	80.65
Mimivirus__R726	86.15
Mimivirus__L862	70.70
Mimivirus__R514	69.29
Mimivirus__R579	77.37
Mimivirus__R618	78.92
Mimivirus__L681b	79.08
Mimivirus__L201	53.23
Mimivirus__R749	62.35
Mimivirus__L244	87.67
Mimivirus__R790	90.65
Mimivirus__R141	95.70
Mimivirus__L334	87.11
Mimivirus__R476	74.96
Mimivirus__L781	77.37
Mimivirus__R474	32.13
Mimivirus__L251	81.26
Mimivirus__L871b	83.61
Mimivirus__L16	81.08
Mimivirus__R564	66.24
Mimivirus__R354	82.55
Mimivirus__R600	77.66
Mimivirus__L576	36.34
Mimivirus__L677	90.19
Mimivirus__L891	56.91
Mimivirus__L361	82.89
Mimivirus__R481	81.69
Mimivirus__R119	65.19
Mimivirus__L281	84.29
Mimivirus__R349	64.03
Mimivirus__L61d	83.46
Mimivirus__L309	54.29
Mimivirus__R259	94.37
Mimivirus__L36	94.53
Mimivirus__L794b	91.83
Mimivirus__R328	60.46
Mimivirus__R903	78.20
Mimivirus__L666	68.79
Mimivirus__L560	89.06
Mimivirus__L114	83.45
Mimivirus__L594	93.39
Mimivirus__L769b	68.25
Mimivirus__R802	94.19
Mimivirus__R512	93.75
Mimivirus__L696b	79.12
Mimivirus__L523	90.69
Mimivirus__L489b	89.47
Mimivirus__L673	87.11
Mimivirus__R661	38.95
Mimivirus__R125	60.13
Mimivirus__R314	40.09
Mimivirus__R595	94.99
Mimivirus__R822	64.27
Mimivirus__R302	64.26
Mimivirus__L485	79.52
Mimivirus__R638	73.55
Mimivirus__R736	82.54
Mimivirus__R691	86.67
Mimivirus__L484	75.76
Mimivirus__R194	93.44
Mimivirus__L51	79.02
Mimivirus__R816	83.91
Mimivirus__L356	63.98
Mimivirus__L870	88.27
Mimivirus__L324	42.34
Mimivirus__L620	80.49
Mimivirus__L754	80.81
Mimivirus__L482b	85.11
Mimivirus__L102	45.54
Mimivirus__R1	86.05
Mimivirus__L668	55.83
Mimivirus__R557	53.43
Mimivirus__R225	79.19
Mimivirus__L98b	76.98
Mimivirus__R655	89.67
Mimivirus__R882	81.28
Mimivirus__L193	94.91
Mimivirus__L478	82.28
Mimivirus__R510	88.66
Mimivirus__R811	83.63
Mimivirus__R447	84.21
Mimivirus__L711	71.33
Mimivirus__L381	81.98
Mimivirus__L235	91.00
Mimivirus__R239	51.20
Mimivirus__L671	89.35
Mimivirus__R624	84.75
Mimivirus__R11b	88.82
Mimivirus__R493	66.28
Mimivirus__L451	76.37
Mimivirus__R664	91.63
Mimivirus__R565	92.70
Mimivirus__R642	87.52
Mimivirus__L192	76.84
Mimivirus__L30	81.09
Mimivirus__L179	87.11
Mimivirus__R551	86.79
Mimivirus__R744_R745	82.83
Mimivirus__R762	93.87
Mimivirus__R751	49.65
Mimivirus__L573_L572	81.21
Mimivirus__R219	91.66
Mimivirus__R213	66.63
Mimivirus__L144	63.78
Mimivirus__R868	85.53
Mimivirus__R130	82.90
Mimivirus__R900	45.04
Mimivirus__L236	81.28
Mimivirus__L524	72.28
Mimivirus__R296	97.41
Mimivirus__L274	86.51
Mimivirus__L444	88.15
Mimivirus__L376	88.11
Mimivirus__L696	92.71
Mimivirus__L162	75.43
Mimivirus__L271	68.90
Mimivirus__L676	81.95
Mimivirus__L163	93.55
Mimivirus__L116	50.27
Mimivirus__R346	42.61
Mimivirus__R475	93.75
Mimivirus__R665	81.73
Mimivirus__L177	88.67
Mimivirus__L887	78.36
Mimivirus__R776	88.64
Mimivirus__R738	79.97
Mimivirus__L75	68.09
Mimivirus__L888	93.05
Mimivirus__R563	93.54
Mimivirus__R191c	77.91
Mimivirus__L516	55.87
Mimivirus__L716	96.00
Mimivirus__L115	84.93
Mimivirus__R561	57.07
Mimivirus__R317	83.71
Mimivirus__R741b	92.83
Mimivirus__L25	90.35
Mimivirus__R400	81.92
Mimivirus__R106	92.20
Mimivirus__L46	62.06
Mimivirus__L670	90.39
Mimivirus__L828b	83.10
Mimivirus__R525	48.24
Mimivirus__R827	73.32
Mimivirus__R848	89.59
Mimivirus__R411	78.71
Mimivirus__R435	76.24
Mimivirus__R871	55.00
Mimivirus__R505	71.09
Mimivirus__R721	88.83
Mimivirus__R266	81.85
Mimivirus__L49	92.37
Mimivirus__L397	41.11
Mimivirus__L884	93.54
Mimivirus__L759	95.72
Mimivirus__L715	70.84
Mimivirus__L801	59.86
Mimivirus__L243	92.52
Mimivirus__L586	40.68
Mimivirus__L432	93.23
Mimivirus__R160	88.50
Mimivirus__L770	87.04
Mimivirus__R241	54.08
Mimivirus__R198	85.99
Mimivirus__L516b	70.85
Mimivirus__L134	66.40
Mimivirus__R365b	86.00
Mimivirus__L684	82.31
Mimivirus__R470	92.36
Mimivirus__R382	86.04
Mimivirus__L692b	78.02
Mimivirus__R435b	48.37
Mimivirus__L778	83.37
Mimivirus__L288	88.56
Mimivirus__R800	84.60
Mimivirus__L140	91.66
Mimivirus__R214	80.62
Mimivirus__L76	68.51
Mimivirus__L906	86.83
Mimivirus__R901	89.99
Mimivirus__L536	92.59
Mimivirus__L21	90.74
Mimivirus__R568_R569	89.35
Mimivirus__L5	83.33
Mimivirus__R644	95.59
Mimivirus__L86	85.02
Mimivirus__R580	77.24
Mimivirus__R24	84.71
Mimivirus__R837	85.07
Mimivirus__R154	83.66
Mimivirus__L910	78.40
Mimivirus__R257	72.15
Mimivirus__L456	79.01
Mimivirus__L174	80.65
Mimivirus__L496	77.67
Mimivirus__L191	40.07
Mimivirus__R652	48.53
Mimivirus__R758	82.37
Mimivirus__L138	72.67
Mimivirus__R554	56.33
Mimivirus__L720	90.82
Mimivirus__R730	79.89
Mimivirus__L299b	72.61
Mimivirus__R789	79.72
Mimivirus__R731	83.90
Mimivirus__R722	54.65
Mimivirus__R97	79.19
Mimivirus__R838	88.91
Mimivirus__R692	52.88
Mimivirus__L60	87.82
Mimivirus__L373	92.74
Mimivirus__L77b	79.32
Mimivirus__L165	59.17
Mimivirus__L543	97.65
Mimivirus__L829	81.84
Mimivirus__R430	69.49
Mimivirus__R253b	92.64
Mimivirus__L100	89.20
Mimivirus__R50	77.56
Mimivirus__L271b	80.15
Mimivirus__L143	92.82
Mimivirus__L111	82.32
Mimivirus__L202	91.24
Mimivirus__R186	86.71
Mimivirus__L71	59.59
Mimivirus__L112	90.61
Mimivirus__L872	92.28
Mimivirus__L533	95.16
Mimivirus__L487	50.20
Mimivirus__L629	79.92
Mimivirus__R372	86.79
Mimivirus__R651	61.63
Mimivirus__R73	81.03
Mimivirus__R345	74.84
Mimivirus__R740	86.48
Mimivirus__R427	51.39
Mimivirus__R513b	67.57
Mimivirus__R699	92.92
Mimivirus__L270	59.58
Mimivirus__L421	94.60
Mimivirus__L448	61.03
Mimivirus__L211	81.87
Mimivirus__L591	69.00
Mimivirus__L415	84.84
Mimivirus__L272	57.13
Mimivirus__L82	84.52
Mimivirus__L550	30.90
Mimivirus__R191b	66.09
Mimivirus__L482	91.44
Mimivirus__R10	80.32
Mimivirus__L268	87.21
Mimivirus__R588	85.02
Mimivirus__L454	40.12
Mimivirus__L723	80.94
Mimivirus__L909	40.91
Mimivirus__R877	93.83
Mimivirus__R441	91.86
Mimivirus__L575	78.39
Mimivirus__L294	46.44
Mimivirus__R519	88.61
Mimivirus__L806	36.46
Mimivirus__R418	94.86
Mimivirus__L585	38.28
Mimivirus__L218	80.28
Mimivirus__L851	97.60
Mimivirus__L200	42.76
Mimivirus__L768	86.46
Mimivirus__R459	63.72
Mimivirus__L520	70.54
Mimivirus__R735	55.98
Mimivirus__L702	75.35
Mimivirus__R467	64.27
Mimivirus__L885	79.51
Mimivirus__R405	95.43
Mimivirus__R896	87.67
Mimivirus__L625b	78.53
Mimivirus__L35	64.82
Mimivirus__L78	62.47
Mimivirus__L173b	43.82
Mimivirus__R306_R307	97.45
Mimivirus__R839	74.48
Mimivirus__R466	74.09
Mimivirus__L89	86.27
Mimivirus__L649	74.53
Mimivirus__L77	82.35
Mimivirus__R502	88.61
Mimivirus__R587	49.21
Mimivirus__R656	91.21
Mimivirus__L532	91.98
Mimivirus__L128b	43.19
Mimivirus__R380	92.47
Mimivirus__L37b	93.50
Mimivirus__R799	84.08
Mimivirus__R538b	76.80
Mimivirus__R486	85.38
Mimivirus__L515	87.47
Mimivirus__R858	75.54
Mimivirus__L425	89.40
Mimivirus__L127	87.21
Mimivirus__L674	71.22
Mimivirus__L630	96.80
Mimivirus__R463	52.82
Mimivirus__L333	77.98
Mimivirus__L54	87.36
Mimivirus__L686	66.57
Mimivirus__L189	43.74
Mimivirus__R437c	95.24
Mimivirus__L264	54.02
Mimivirus__L66b	92.31
Mimivirus__R196	46.00
Mimivirus__R336_R337	73.63
Mimivirus__L62	92.44
Mimivirus__L285	85.74
Mimivirus__L275b	66.63
Mimivirus__L226	79.01
Mimivirus__L471	70.19
Mimivirus__L280	93.83
Mimivirus__R344b	83.48
Mimivirus__L385	87.26
Mimivirus__R118	90.26
Mimivirus__L316	96.71
Mimivirus__R366	85.76
Mimivirus__R69	88.08
Mimivirus__L278	94.01
Mimivirus__R419	92.37
Mimivirus__L293	89.36
Mimivirus__L864	90.04
Mimivirus__L713b	41.69
Mimivirus__R159	71.90
Mimivirus__R681	78.87
Mimivirus__L786	79.70
Mimivirus__L834	85.62
Mimivirus__L764	66.07
Mimivirus__L33c	49.82
Mimivirus__R578	73.08
Mimivirus__R40	89.10
Mimivirus__R555	74.77
Mimivirus__R367	80.37
Mimivirus__L41	62.49
Mimivirus__R700	85.91
Mimivirus__R468	72.02
Mimivirus__L808	91.92
Mimivirus__R713	67.30
Mimivirus__L99	92.72
Mimivirus__R267	90.13
Mimivirus__R910b	68.00
Mimivirus__R634	86.23
Mimivirus__L182	83.64
Mimivirus__R541	61.41
Mimivirus__R408	95.31
Mimivirus__R495	85.29
Mimivirus__R597	70.73
Mimivirus__L221	85.48
Mimivirus__L452	33.39
Mimivirus__L318	93.87
Mimivirus__R545	57.41
Mimivirus__R190	72.75
Mimivirus__R661b	62.34
Mimivirus__L438	88.57
Mimivirus__L85	56.89
Mimivirus__R649b	76.92
Mimivirus__R369	72.03
Mimivirus__L360	88.97
Mimivirus__L412	74.79
Mimivirus__R746	83.80
Mimivirus__R616	66.67
Mimivirus__L27	60.61
Mimivirus__R362	61.79
Mimivirus__L404	90.53
Mimivirus__L498	94.82
Mimivirus__R879	83.36
Mimivirus__R892	88.00
Mimivirus__R351	32.14
Mimivirus__L678	92.10
Mimivirus__L164	89.38
Mimivirus__L389	49.33
Mimivirus__L788	82.01
Mimivirus__L813	72.65
Mimivirus__R679	66.63
Mimivirus__R650	59.66
Mimivirus__L279b	95.80
Mimivirus__L565b	73.78
Mimivirus__R795	67.80
Mimivirus__R623	73.80
Mimivirus__R500	91.02
Mimivirus__L40b	77.22
Mimivirus__R457	78.52
Mimivirus__L911b	77.74
Mimivirus__R566	89.26
Mimivirus__R252	64.63
Mimivirus__L147	63.78
Mimivirus__L792	75.62
Mimivirus__R599	76.44
Mimivirus__L732	65.99
Mimivirus__L178	92.23
Mimivirus__L359	82.47
Mimivirus__L384	91.23
Mimivirus__L2	88.46
Mimivirus__L279	85.75
Mimivirus__L258	85.66
Mimivirus__L148	91.41
Mimivirus__L374	92.38
Mimivirus__L74	85.52
Mimivirus__R878b	79.27
Mimivirus__R704	92.91
Mimivirus__R603	75.37
Mimivirus__R635	71.50
Mimivirus__L688	80.33
Mimivirus__L216_L215	81.86
Mimivirus__R718	93.51
Mimivirus__R402	57.08
Mimivirus__R734	67.16
Mimivirus__L94	85.72
Mimivirus__L417	56.78
Mimivirus__R131	91.06
Mimivirus__R527_R528	92.56
Mimivirus__R485b	78.45
Mimivirus__L172	82.07
Mimivirus__R570	68.34
Mimivirus__L690	87.29
Mimivirus__R61	83.83
Mimivirus__R617	97.16
Mimivirus__L91_L90	78.27
Mimivirus__R636	80.43
Mimivirus__R814	79.24
Mimivirus__L469	90.64
Mimivirus__R693	94.00
Mimivirus__L779	41.45
Mimivirus__L442	51.48
Mimivirus__L170	87.26
Mimivirus__R304	82.46
Mimivirus__R357b	88.56
Mimivirus__R843	88.32
Mimivirus__R286	88.95
Mimivirus__R303	89.71
Mimivirus__L42b	63.34
Mimivirus__L168	69.59
Mimivirus__L300	93.41
Mimivirus__R819	84.03
Mimivirus__R608	82.14
Mimivirus__L166	63.42
Mimivirus__L567	85.86
Mimivirus__R752	80.97
Mimivirus__R209	58.32
Mimivirus__L78b	72.61
Mimivirus__L775	91.32
Mimivirus__R497	88.33
Mimivirus__L611	81.74
Mimivirus__L204	57.59
Mimivirus__R695	73.08
Mimivirus__R828	93.21
Mimivirus__R785	91.45
Mimivirus__R857	84.55
Mimivirus__R129	82.27
Mimivirus__L38b	92.34
Mimivirus__R433	77.50
Mimivirus__R277	95.50
Mimivirus__L20	66.15
Mimivirus__R261	96.55
Mimivirus__R646	28.68
Mimivirus__R753	58.33
Mimivirus__L761	81.93
Mimivirus__L309c	71.20
Mimivirus__R908b	77.47
Mimivirus__L803	95.17
Mimivirus__R255	85.79
Mimivirus__R74b	87.69
Mimivirus__R627	44.56
Mimivirus__L462	82.61
Mimivirus__R238	69.08
Mimivirus__R626	77.78
Mimivirus__L414	84.90
Mimivirus__L628	83.51
Mimivirus__L375	86.99
Mimivirus__L56	87.07
Mimivirus__L794	88.14
Mimivirus__R602	89.11
Mimivirus__R150	65.64
Mimivirus__R521	62.87
Mimivirus__L233	93.93
Mimivirus__R158	77.40
Mimivirus__R156	97.07
Mimivirus__L207_L206	84.59
Mimivirus__L222	88.67
Mimivirus__R776b	82.86
Mimivirus__R453	81.01
Mimivirus__L309b	80.98
Mimivirus__L315	96.54
Mimivirus__L733	75.88
Mimivirus__R8	85.90
Mimivirus__R370	71.14
Mimivirus__L248	42.22
Mimivirus__L15	89.02
Mimivirus__R842	85.33
