# Supplementary material for: Elucidating the protein interaction network of one of the largest icosahedral capsids in the virosphere
Source: EMBO J. 2026 Apr 10;45(10):3514–39. doi: 10.1038/s44318-026-00770-8 (PMC13186993; doi:10.1038/s44318-026-00770-8)
Supplement: Supplementary file 11 — Source data Fig. 1 [file 44318_2026_770_MOESM11_ESM.zip › Figure_1/1E/AFDB_fseek_best_hits_cluster_representative.tsv]

#clurep	afdb_clurep
Acanthocystis_turfacea_chlorella_virus_1__YP_001426552___0000	A0A7Y8I2N1
Acanthocystis_turfacea_chlorella_virus_1__YP_001426630___0000	A0A239KBS3
Acanthocystis_turfacea_chlorella_virus_1__YP_001426781___0000	A0A0C4DHF9
Acanthocystis_turfacea_chlorella_virus_1__YP_001426790___0000	A0A7X7BY94
Acanthocystis_turfacea_chlorella_virus_1__YP_001426878___0000	A0A016TXS4
Acanthocystis_turfacea_chlorella_virus_1__YP_001426952___0000	L8GD93
Acanthocystis_turfacea_chlorella_virus_1__YP_001427059___0000	A0A160PII6
Acanthocystis_turfacea_chlorella_virus_1__YP_001427095___0000	A0A0F9DXD4
Acanthocystis_turfacea_chlorella_virus_1__YP_001427150___0000	A0A3C1F5X5
Acanthocystis_turfacea_chlorella_virus_1__YP_001427155___0000	A0A818BD74
Acanthocystis_turfacea_chlorella_virus_1__YP_001427215___0000	A0A6A7BWQ6
Acanthocystis_turfacea_chlorella_virus_1__YP_001427224___0000	A0A6C0KTR9
Acanthocystis_turfacea_chlorella_virus_1__YP_001427319___0000	A0A2H0RB03
Adoxophyes_honmai_entomopoxvirus_L__YP_008003829___0000	A0A0F9QIT6
Adoxophyes_honmai_entomopoxvirus_L__YP_008003855___0000	A0A377N434
Adoxophyes_honmai_entomopoxvirus_L__YP_008003913___0000	A0A6C0BTW0
Adoxophyes_honmai_entomopoxvirus_L__YP_008003940___0000	A0A537U787
Adoxophyes_honmai_entomopoxvirus_L__YP_008004028___0000	A0A6J2X6Z0
Adoxophyes_honmai_entomopoxvirus_L__YP_008004045___0000	A0A6G7H8W9
Adoxophyes_orana_nucleopolyhedrovirus__YP_002300607___0000	J1FBN1
Adoxophyes_orana_nucleopolyhedrovirus__YP_002300636___0000	A0A3P8WY54
African_swine_fever_virus_BA71V__ASFVgp030___0000	A0A2T7I447
African_swine_fever_virus_BA71V__ASFVgp039___0000	A0A6C0I0P1
African_swine_fever_virus_BA71V__ASFVgp052___0000	A0A4W3GYC8
African_swine_fever_virus_BA71V__ASFVgp054___0000	A0A6P8GT76
African_swine_fever_virus_BA71V__ASFVgp075___0000	A0A6C0I0F6
African_swine_fever_virus_BA71V__ASFVgp089___0000	A0A2Z6S924
African_swine_fever_virus_BA71V__ASFVgp092___0000	A0A1F8P1M2
African_swine_fever_virus_BA71V__ASFVgp133___0000	A0A7N0THK4
African_swine_fever_virus_BA71V__ASFVgp136___0000	A0A438EP26
African_swine_fever_virus_Georgia_2007_1__YP_009704102___0000	A0A182F9T8
African_swine_fever_virus__YP_009702600___0000	A0A7N6FDW0
African_swine_fever_virus__YP_009703083___0000	A0A485LFI8
African_swine_fever_virus__YP_009703320___0000	A0A0F8JQ92
African_swine_fever_virus__YP_009927193___0000	A0A7D5M985
Agrotis_segetum_granulovirus__YP_009513157___0000	A0A378MFG0
Agrotis_segetum_nucleopolyhedrovirus_B__YP_009112664___0000	A0A151Z7L4
Akhmeta_virus__YP_010085456___0000	Q810C2
Alcelaphine_gammaherpesvirus_2__YP_009044404___0000	A0A087SND5
Alcelaphine_gammaherpesvirus_2__YP_009044406___0000	A0A126LB02
Alcelaphine_gammaherpesvirus_2__YP_009044426___0000	A0A126LB09
Alfalfa_virus_S__YP_009362670___0000	A0A4T9WAH7
Alston_virus__YP_010087174___0000	Q384X5
Anatid_alphaherpesvirus_1__YP_003084376___0000	A0A520MXJ4
Anatid_alphaherpesvirus_1__YP_003084379___0000	A0A446WZP1
Anatid_alphaherpesvirus_1__YP_003084422___0000	A0A815VSX8
Anatid_alphaherpesvirus_1__YP_003084433___0000	A0A2I3HRK8
Anguillid_herpesvirus_1__YP_003358168___0000	A0A0M3Q9J6
Anguillid_herpesvirus_1__YP_003358226___0000	A0A0E0FBN5
Anguillid_herpesvirus_1__YP_003358240___0000	A0A6G0IP56
Anguillid_herpesvirus_1__YP_003358263___0000	A0A6G6CWA3
Anguillid_herpesvirus_1__YP_003358279___0000	A0A6A2Z786
Anguillid_herpesvirus_1__YP_006355432___0000	G4Y7C5
Anomala_cuprea_entomopoxvirus__YP_009001505___0000	A0A2J7ZMN3
Anomala_cuprea_entomopoxvirus__YP_009001520___0000	A0A7K0AZV2
Anomala_cuprea_entomopoxvirus__YP_009001521___0000	A0A6C0H3S1
Anomala_cuprea_entomopoxvirus__YP_009001572___0000	A0A5E4NMY1
Anomala_cuprea_entomopoxvirus__YP_009001592___0000	G3U512
Anomala_cuprea_entomopoxvirus__YP_009001611___0000	M8CM22
Anomala_cuprea_entomopoxvirus__YP_009001626___0000	A0A438EJQ7
Anomala_cuprea_entomopoxvirus__YP_009001650___0000	A0A6C0LEL5
Anomala_cuprea_entomopoxvirus__YP_009001659___0000	A0A7N0VAK0
Anomala_cuprea_entomopoxvirus__YP_009001669___0000	A0A653CHQ9
Anomala_cuprea_entomopoxvirus__YP_009001685___0000	A0A381VKX2
Anomala_cuprea_entomopoxvirus__YP_009001713___0000	A0A316NHQ2
Anomala_cuprea_entomopoxvirus__YP_009001714___0000	A0A668W2K0
Anomala_cuprea_entomopoxvirus__YP_009001721___0000	A0A2J7ZRZ1
Anopheles_minimus_iridovirus__YP_009021095___0000	A0A372DFU7
Anopheles_minimus_iridovirus__YP_009021110___0000	A0A6C0CKB9
Anopheles_minimus_iridovirus__YP_009021115___0000	A0A6C0CG94
Anopheles_minimus_iridovirus__YP_009021133___0000	A0A255ERG4
Anopheles_minimus_iridovirus__YP_009021136___0000	A0A7N6FDW0
Anopheles_minimus_iridovirus__YP_009021167___0000	V2Z1D7
Anopheles_minimus_iridovirus__YP_009021208___0000	K1QFP2
Anopheline-associated_C_virus_Viruses.__YP_009011225___0000	A0A1L8DHN7
Anticarsia_gemmatalis_multiple_nucleopolyhedrovirus__YP_009316125___0000	A0A6P8HX26
Anticarsia_gemmatalis_multiple_nucleopolyhedrovirus__YP_009316154___0000	A0A139WML7
Anticarsia_gemmatalis_multiple_nucleopolyhedrovirus__YP_009316158___0000	A0A226EQA6
Aotine_betaherpesvirus_1__YP_004940040___0000	A0A3B3R0P5
Aotine_betaherpesvirus_1__YP_004940052___0000	A0A6J2QJW6
Aotine_betaherpesvirus_1__YP_004940166___0000	A0A6A0H8R5
Aphis_glycines_virus_2_Viruses.__YP_009179353___0000	A0A816CV02
Apocheima_cinerarium_nucleopolyhedrovirus__YP_006607782___0000	A0A5K4EKV7
Apocheima_cinerarium_nucleopolyhedrovirus__YP_006607790___0000	A0A4Y2LF16
Apocheima_cinerarium_nucleopolyhedrovirus__YP_006607808___0000	A2F4G0
Apocheima_cinerarium_nucleopolyhedrovirus__YP_006607830___0000	A0A453NDY2
Arabis_mosaic_virus__YP_054438___0000	A0A7G3QKL7
Artogeia_rapae_granulovirus__YP_003429354___0000	A0A0U1ZKZ1
Artogeia_rapae_granulovirus__YP_003429424___0000	A0A4U5VGH1
Ascovirus__YP_009701476.1_10___0000	A0A6C0IDR7
Ascovirus__YP_009701483.1_17___0000	A0A7V4ENA6
Ascovirus__YP_009701501.1_35___0000	A0A226DTH3
Ascovirus__YP_009701509.1_43___0000	A0A6A6JDQ5
Ascovirus__YP_009701513.1_47___0000	A0A6C0KQQ8
Ascovirus__YP_009701514.1_48___0000	A0A563EUN3
Ascovirus__YP_009701535.1_69___0000	A0A0C2YXE4
Ascovirus__YP_009701555.1_89___0000	A0A2A3UB53
Ascovirus__YP_009701572.1_106___0000	A0A4U1FCX8
Ascovirus__YP_009701573.1_107___0000	A0A6C0K137
Ascovirus__YP_009701576.1_110___0000	C0NR91
Ascovirus__YP_009701580.1_114___0000	A0A0T2KV06
Ascovirus__YP_009701583.1_117___0000	S6CVR4
Ascovirus__YP_009701588.1_122___0000	A0A6C0HDL2
Ascovirus__YP_009701628.1_162___0000	A0A446K769
Ascovirus__YP_009701631.1_165___0000	J9K489
Aspergillus_fumigatus_polymycovirus_1__YP_009551545___0000	B8YQB4
Aureococcus_anophagefferens_virus__JO84_gp001___0000	A0A482V3G6
Aureococcus_anophagefferens_virus__JO84_gp002___0000	A0A448WYV0
Aureococcus_anophagefferens_virus__JO84_gp004___0000	A0A7Z0MMA7
Aureococcus_anophagefferens_virus__JO84_gp026___0000	A0A2V2GAB5
Aureococcus_anophagefferens_virus__JO84_gp030___0000	H3DKC6
Aureococcus_anophagefferens_virus__JO84_gp033___0000	A0A2D5MT61
Aureococcus_anophagefferens_virus__JO84_gp036___0000	A0A6C0LJX2
Aureococcus_anophagefferens_virus__JO84_gp038___0000	A0A0D7B6I6
Aureococcus_anophagefferens_virus__JO84_gp040___0000	A0A6C0AH97
Aureococcus_anophagefferens_virus__JO84_gp043___0000	I3TCT6
Aureococcus_anophagefferens_virus__JO84_gp045___0000	C1E045
Aureococcus_anophagefferens_virus__JO84_gp048___0000	A0A7Y0HVV6
Aureococcus_anophagefferens_virus__JO84_gp053___0000	A0A3M7KLX0
Aureococcus_anophagefferens_virus__JO84_gp056___0000	A0A7C7C652
Aureococcus_anophagefferens_virus__JO84_gp058___0000	A0A5C7JUT2
Aureococcus_anophagefferens_virus__JO84_gp059___0000	A0A210PIU6
Aureococcus_anophagefferens_virus__JO84_gp061___0000	A0A2P5CQK0
Aureococcus_anophagefferens_virus__JO84_gp064___0000	A0A2D9C4E5
Aureococcus_anophagefferens_virus__JO84_gp067___0000	A0A6C0DFT5
Aureococcus_anophagefferens_virus__JO84_gp071___0000	A0A813QS19
Aureococcus_anophagefferens_virus__JO84_gp072___0000	A0A6C0EL18
Aureococcus_anophagefferens_virus__JO84_gp073___0000	A0A673CEL9
Aureococcus_anophagefferens_virus__JO84_gp076___0000	A0A800DQP7
Aureococcus_anophagefferens_virus__JO84_gp077___0000	A0A0L7LK18
Aureococcus_anophagefferens_virus__JO84_gp078___0000	F0Y0V4
Aureococcus_anophagefferens_virus__JO84_gp082___0000	A0A7H8XGB0
Aureococcus_anophagefferens_virus__JO84_gp084___0000	D9PF16
Aureococcus_anophagefferens_virus__JO84_gp088___0000	H3ZKS6
Aureococcus_anophagefferens_virus__JO84_gp095___0000	A0A414XJE2
Aureococcus_anophagefferens_virus__JO84_gp098___0000	A0A7S7U974
Aureococcus_anophagefferens_virus__JO84_gp101___0000	A0A1A9Z905
Aureococcus_anophagefferens_virus__JO84_gp103___0000	A0A7X7UEP6
Aureococcus_anophagefferens_virus__JO84_gp104___0000	A0A6C0KZP8
Aureococcus_anophagefferens_virus__JO84_gp107___0000	A0A6C0J6C4
Aureococcus_anophagefferens_virus__JO84_gp108___0000	A0A4S4L991
Aureococcus_anophagefferens_virus__JO84_gp109___0000	R1FSM3
Aureococcus_anophagefferens_virus__JO84_gp116___0000	A0A2D7CN33
Aureococcus_anophagefferens_virus__JO84_gp142___0000	A0A6C0C1H3
Aureococcus_anophagefferens_virus__JO84_gp150___0000	A0A6C0CXH6
Aureococcus_anophagefferens_virus__JO84_gp153___0000	A0A2U0TAD9
Aureococcus_anophagefferens_virus__JO84_gp161___0000	M5TD84
Aureococcus_anophagefferens_virus__JO84_gp163___0000	A0A6C0DKL3
Aureococcus_anophagefferens_virus__JO84_gp164___0000	A0A7X7KK37
Aureococcus_anophagefferens_virus__JO84_gp172___0000	A0A813P2B3
Aureococcus_anophagefferens_virus__JO84_gp173___0000	A0A6C0L2S6
Aureococcus_anophagefferens_virus__JO84_gp177___0000	A0A6C0KKS6
Aureococcus_anophagefferens_virus__JO84_gp195___0000	A0A3Q7EIB3
Aureococcus_anophagefferens_virus__JO84_gp196___0000	A0A2E2TCX1
Aureococcus_anophagefferens_virus__JO84_gp198___0000	A5KV39
Aureococcus_anophagefferens_virus__JO84_gp201___0000	A0A6C0EC69
Aureococcus_anophagefferens_virus__JO84_gp207___0000	A0A6C0KXY5
Aureococcus_anophagefferens_virus__JO84_gp209___0000	A0A2P6G2C1
Aureococcus_anophagefferens_virus__JO84_gp213___0000	A0A1V6D0A8
Aureococcus_anophagefferens_virus__JO84_gp220___0000	A0A6B2CDV5
Aureococcus_anophagefferens_virus__JO84_gp224___0000	A0A6C0L0G9
Aureococcus_anophagefferens_virus__JO84_gp229___0000	A0A6C0B7Y0
Aureococcus_anophagefferens_virus__JO84_gp234___0000	A0A0G0GY27
Aureococcus_anophagefferens_virus__JO84_gp237___0000	A0A6C0ICN6
Aureococcus_anophagefferens_virus__JO84_gp246___0000	A0A7V7MQD5
Aureococcus_anophagefferens_virus__JO84_gp249___0000	A0A1M7FKF9
Aureococcus_anophagefferens_virus__JO84_gp250___0000	A0A3A4AB10
Aureococcus_anophagefferens_virus__JO84_gp254___0000	A0A1I0RZ77
Aureococcus_anophagefferens_virus__JO84_gp255___0000	A0A6C0FCW8
Aureococcus_anophagefferens_virus__JO84_gp262___0000	A0A3D4H826
Aureococcus_anophagefferens_virus__JO84_gp273___0000	A0A2D8XJH3
Aureococcus_anophagefferens_virus__JO84_gp275___0000	A0A6C0JSZ3
Aureococcus_anophagefferens_virus__JO84_gp284___0000	A0A6C0KJ31
Aureococcus_anophagefferens_virus__JO84_gp302___0000	A0A820Y663
Aureococcus_anophagefferens_virus__JO84_gp321___0000	A0A6C0BQD5
Aureococcus_anophagefferens_virus__JO84_gp329___0000	A0A017SQM2
Aureococcus_anophagefferens_virus__JO84_gp344___0000	A0A2D8CB33
Aureococcus_anophagefferens_virus__JO84_gp360___0000	A0A2U0QMU6
Aureococcus_anophagefferens_virus__JO84_gp362___0000	A0A6J2S3W9
Ball_python_nidovirus_1__YP_009052479___0000	A0A7M4CG33
Banana_streak_UL_virus__YP_004442828___0000	A0A444C106
Banna_virus_strain_JKT-6423__NP_694461___0000	A0A2V0R9R2
Banna_virus_strain_JKT-6423__NP_694462___0000	A0A6A6HP19
Bat_coronavirus_CDPHE15_USA_2006__YP_008439216___0000	J0VNI0
BeAn_58058_virus__YP_009329625___0000	A0A099ZR61
BeAn_58058_virus__YP_009329626___0000	A0A0F3M7F7
BeAn_58058_virus__YP_009329721___0000	A0A7V4IGX7
BeAn_58058_virus__YP_009329768___0000	A0A3B8VFS2
BeAn_58058_virus__YP_009329769___0000	A0A4Z2ERK8
BeAn_58058_virus__YP_009329776___0000	A0A1D6HIF4
BeAn_58058_virus__YP_009329787___0000	A0A3A4QUS2
BeAn_58058_virus__YP_009329788___0000	A0A6A4RI74
BeAn_58058_virus__YP_009329794___0000	A0A2J8TLH8
Beauveria_bassiana_polymycovirus_1__YP_009352877___0000	Q01203
Beihai_barnacle_virus_12__YP_009333371___0000	A0A6J2XXH2
Beihai_charybdis_crab_virus_1__YP_009333243___0000	A0A1C7NEU7
Beihai_narna-like_virus_16__YP_009333152___0000	A0A7D9MX27
Beihai_picorna-like_virus_9__YP_009333528___0000	A0A388MA89
Beihai_sea_slater_virus_3__YP_009333402___0000	A0A2V0RBI7
Beihai_sobemo-like_virus_1__YP_009333506___0000	A0A845DG62
Beihai_sobemo-like_virus_21__YP_009336847___0000	A0A513X000
Bellflower_vein_chlorosis_virus__YP_009167336___0000	A0A7S4WAI1
Betachrysovirus_aspergilli__YP_010088027___0000	A0A5N6XC31
Betacoronavirus_Erinaceus_VMC_DEU_2012__YP_009513013___0000	A0A067MFW1
Bitter_gourd_yellow_mosaic_virus__YP_010087328___0000	A0A0G2R1Y9
Blackberry_vein_banding-associated_virus__YP_008411015___0000	B8Y3I5
Bodo_saltans_virus__BMW23_0119___0000	A0A7S0ZAR3
Bodo_saltans_virus__BMW23_0120___0000	A0A6C0EZY7
Bodo_saltans_virus__BMW23_0121___0000	A0A4U7BIC5
Bodo_saltans_virus__BMW23_0131___0000	A3YWS2
Bodo_saltans_virus__BMW23_0134___0000	A0A672P1W6
Bodo_saltans_virus__BMW23_0139___0000	A0A6C0HX13
Bodo_saltans_virus__BMW23_0147___0000	A0A366H9J9
Bodo_saltans_virus__BMW23_0149___0000	A0A6C0HXU8
Bodo_saltans_virus__BMW23_0152___0000	A0A4P9W7B9
Bodo_saltans_virus__BMW23_0153___0000	A0A381RGU7
Bodo_saltans_virus__BMW23_0166___0000	D8J396
Bodo_saltans_virus__BMW23_0175___0000	A0A6G0UX78
Bodo_saltans_virus__BMW23_0191___0000	A0A7Y4Z1Z3
Bodo_saltans_virus__BMW23_0193___0000	A0A6C0DAU4
Bodo_saltans_virus__BMW23_0195___0000	A0A1D1W0M2
Bodo_saltans_virus__BMW23_0207___0000	M2R851
Bodo_saltans_virus__BMW23_0222___0000	A0A7S1G1W2
Bodo_saltans_virus__BMW23_0224___0000	A0A267GHG9
Bodo_saltans_virus__BMW23_0227___0000	A0A835YN44
Bodo_saltans_virus__BMW23_0234___0000	A0A2Z6IBT7
Bodo_saltans_virus__BMW23_0236___0000	A0A6C0EEQ8
Bodo_saltans_virus__BMW23_0241___0000	A0A6C0EAG0
Bodo_saltans_virus__BMW23_0250___0000	A0A6C0BF79
Bodo_saltans_virus__BMW23_0276___0000	A0A6M8HRR6
Bodo_saltans_virus__BMW23_0286___0000	A0A382APS0
Bodo_saltans_virus__BMW23_0298___0000	A0A847YVJ1
Bodo_saltans_virus__BMW23_0320___0000	A0A6C0JAY5
Bodo_saltans_virus__BMW23_0323___0000	A0A7S1QWY5
Bodo_saltans_virus__BMW23_0354___0000	A0A7K1ZH04
Bodo_saltans_virus__BMW23_0363___0000	A0A3D2W3E8
Bodo_saltans_virus__BMW23_0365___0000	A0A2M7U5Q1
Bodo_saltans_virus__BMW23_0366___0000	A0A7Y3JCY4
Bodo_saltans_virus__BMW23_0374___0000	Q5DAZ0
Bodo_saltans_virus__BMW23_0381___0000	A0A0B5FXH3
Bodo_saltans_virus__BMW23_0401___0000	A0A6C0J3Y1
Bodo_saltans_virus__BMW23_0407___0000	A0A4Y7TFM4
Bodo_saltans_virus__BMW23_0414___0000	A0A5J4XUA2
Bodo_saltans_virus__BMW23_0417___0000	A0A7G2C3J8
Bodo_saltans_virus__BMW23_0453___0000	A0A6C0EDF6
Bodo_saltans_virus__BMW23_0464___0000	A7REQ6
Bodo_saltans_virus__BMW23_0493___0000	A0A524LAZ0
Bodo_saltans_virus__BMW23_0500___0000	A0A2N3ND69
Bodo_saltans_virus__BMW23_0514___0000	A0A6C0EEJ1
Bodo_saltans_virus__BMW23_0536___0000	A0A6C0I877
Bodo_saltans_virus__BMW23_0541___0000	A0A5Q0H1Y4
Bodo_saltans_virus__BMW23_0542___0000	A0A6C0E8Z6
Bodo_saltans_virus__BMW23_0545___0000	A0A6C0C885
Bodo_saltans_virus__BMW23_0554___0000	A0A6C0DKG7
Bodo_saltans_virus__BMW23_0562___0000	A0A2U8WDQ5
Bodo_saltans_virus__BMW23_0563___0000	A0A7W0XF27
Bodo_saltans_virus__BMW23_0564___0000	A0A6C0K569
Bodo_saltans_virus__BMW23_0568___0000	A0A849WSY6
Bodo_saltans_virus__BMW23_0569___0000	A0A5C4RNU5
Bodo_saltans_virus__BMW23_0570___0000	A0A2U8WDQ5
Bodo_saltans_virus__BMW23_0572___0000	A0A6C0KT61
Bodo_saltans_virus__BMW23_0582___0000	A0A4P0XYI1
Bodo_saltans_virus__BMW23_0609___0000	A0A817F3R9
Bodo_saltans_virus__BMW23_0611___0000	A0A286UB43
Bodo_saltans_virus__BMW23_0612___0000	A0A3M7HE90
Bodo_saltans_virus__BMW23_0614___0000	A0A6C0EBY5
Bodo_saltans_virus__BMW23_0631___0000	A0A653CGE2
Bodo_saltans_virus__BMW23_0639___0000	A0A1X2GUQ5
Bodo_saltans_virus__BMW23_0650___0000	A0A3C1H361
Bodo_saltans_virus__BMW23_0658___0000	A0A6C0E919
Bodo_saltans_virus__BMW23_0662___0000	A0A2P5CRV4
Bodo_saltans_virus__BMW23_0667___0000	A0A6C0EA21
Bodo_saltans_virus__BMW23_0683___0000	A0A6C0D949
Bodo_saltans_virus__BMW23_0692___0000	A0A7L6BG87
Bodo_saltans_virus__BMW23_0693___0000	A0A1V5TYG0
Bodo_saltans_virus__BMW23_0708___0000	A0A0X3T798
Bodo_saltans_virus__BMW23_0725___0000	C5M016
Bodo_saltans_virus__BMW23_0726___0000	A0A381VFT3
Bodo_saltans_virus__BMW23_0732___0000	A0A2P2KI10
Bodo_saltans_virus__BMW23_0752___0000	A0A0Q5K154
Bodo_saltans_virus__BMW23_0754___0000	A0A2E3BYG2
Bodo_saltans_virus__BMW23_0755___0000	D7G4P0
Bodo_saltans_virus__BMW23_0756___0000	A0A6A6S6Z6
Bodo_saltans_virus__BMW23_0758___0000	A0A1R0H6P1
Bodo_saltans_virus__BMW23_0764___0000	A0A6C0H0X6
Bodo_saltans_virus__BMW23_0780___0000	A0A1F7YFT3
Bodo_saltans_virus__BMW23_0783___0000	A0A6A4TFM9
Bodo_saltans_virus__BMW23_0785___0000	U4V8G7
Bodo_saltans_virus__BMW23_0789___0000	A0A0G4ITK3
Bodo_saltans_virus__BMW23_0791___0000	A0A6C0EEG2
Bodo_saltans_virus__BMW23_0796___0000	A0A2E3BZV3
Bodo_saltans_virus__BMW23_0802___0000	A0A072NT84
Bodo_saltans_virus__BMW23_0815___0000	A0A6C0JZ32
Bodo_saltans_virus__BMW23_0839___0000	A0A410P756
Bodo_saltans_virus__BMW23_0843___0000	A0A6C0DYF0
Bodo_saltans_virus__BMW23_0849___0000	A0A6C0ITF2
Bodo_saltans_virus__BMW23_0898___0000	A0A7V3CWS2
Bodo_saltans_virus__BMW23_0904___0000	A0A6C0B3Q6
Bodo_saltans_virus__BMW23_0910___0000	A0A821VVZ7
Bodo_saltans_virus__BMW23_0913___0000	A0A813BG46
Bodo_saltans_virus__BMW23_0917___0000	A0A6C0INI8
Bodo_saltans_virus__BMW23_0921___0000	R6ZPV8
Bodo_saltans_virus__BMW23_0925___0000	A0A2P7ED64
Bodo_saltans_virus__BMW23_0926___0000	L9WXD4
Bodo_saltans_virus__BMW23_0940___0000	A0A1D3S034
Bodo_saltans_virus__BMW23_0942___0000	A0A146HU14
Bodo_saltans_virus__BMW23_0957___0000	A0A812T3Q6
Bodo_saltans_virus__BMW23_0969___0000	V5IHK6
Bodo_saltans_virus__BMW23_0973___0000	A0A7C2JJ67
Bodo_saltans_virus__BMW23_0982___0000	A0A7C5NCT4
Bodo_saltans_virus__BMW23_0987___0000	A0A6C0J4E1
Bodo_saltans_virus__BMW23_0992___0000	A0A0G1T9B4
Bodo_saltans_virus__BMW23_0993___0000	A0A1E4KQK7
Bodo_saltans_virus__BMW23_1006___0000	A0A267F6Y9
Bodo_saltans_virus__BMW23_1012___0000	A0A2D6Q5Q3
Bodo_saltans_virus__BMW23_1013___0000	A0A2V1AG70
Bodo_saltans_virus__BMW23_1018___0000	A0A2H0VMC9
Bodo_saltans_virus__BMW23_1036___0000	A0A6J6Q7B0
Bodo_saltans_virus__BMW23_1051___0000	A0A7X5R0B2
Bodo_saltans_virus__BMW23_1053___0000	A0A6C0LAA3
Bodo_saltans_virus__BMW23_1078___0000	A0A2P6MTI6
Bodo_saltans_virus__BMW23_1106___0000	A0A2E3C0K1
Bodo_saltans_virus__BMW23_1118___0000	A0A0B4GQU1
Bodo_saltans_virus__BMW23_1119___0000	A0A4Y2E6B3
Bodo_saltans_virus__BMW23_1185___0000	A0A0G0I321
Bodo_saltans_virus__BMW23_1211___0000	W2U4D4
Bohle_iridovirus__YP_009506687___0000	A0A6C0KQI6
Bombyx_mori_densovirus_5__NP_694837_0-94___0000	A0A0A9VW96
Bombyx_mori_densovirus_5__NP_955627___0000	A0A4Y2IPY3
Bos_taurus_papillomavirus_12__YP_009175021___0000	A0A2W5AGD7
Bovine_adenovirus_6__YP_007347008___0000	A0A4Q1QFU2
Bovine_adenovirus_6__YP_007347014___0000	A0A5E4LRC1
Bovine_alphaherpesvirus_1__NP_045351___0000	A0A126LB21
Bovine_astrovirus_B18_HK__YP_009010949___0000	A0A388MA89
Bovine_atadenovirus_D__NP_077387___0000	A0A0D8CR39
Bovine_coronavirus__NP_150075___0000	A0A218Z051
Bovine_coronavirus__NP_150076___0000	A0A7M4CG20
Bovine_gammaherpesvirus_6__YP_009042007___0000	A0A3M2G291
Bovine_gammaherpesvirus_6__YP_009042020___0000	A0A126LB23
Bracoviriform_demolitoris__YP_239364___0000	A0A6P7VM57
Bracoviriform_demolitoris__YP_239370___0000	S6D321
Bracoviriform_demolitoris__YP_239383___0000	A0A0X8HWJ1
Bracoviriform_demolitoris__YP_239401___0000	A0A182ZJJ7
Brazilian_marseillevirus__A3303_gp017___0000	A0A1S1X3U2
Brazilian_marseillevirus__A3303_gp054___0000	A0A6J3M359
Brazilian_marseillevirus__A3303_gp080___0000	A0A522D1J7
Brazilian_marseillevirus__A3303_gp101___0000	A0A0J7ZD95
Brazilian_marseillevirus__A3303_gp379___0000	A0A7C1CBG6
Brazilian_marseillevirus__A3303_gp398___0000	A0A397GKY9
Broad_bean_true_mosaic_virus__YP_008400140___0000	A0A5K3FE18
Bromus-associated_circular_DNA_virus_2_Viruses.__YP_009116780___0000	A0A7C7C0T3
Bufonid_herpesvirus_1__YP_009552860___0000	A0A6P6K7Z5
Bufonid_herpesvirus_1__YP_009552883___0000	A0A4Z2CEY1
Bufonid_herpesvirus_1__YP_009552888___0000	A0A7R8UA03
Bufonid_herpesvirus_1__YP_009552913___0000	A0A4Y2GJS0
Bufonid_herpesvirus_1__YP_009552918___0000	A0A5B0RS08
Bufonid_herpesvirus_1__YP_009552927___0000	A0A2B7XCJ3
Bufonid_herpesvirus_1__YP_009552984___0000	A0A668A0A9
Buzura_suppressaria_nucleopolyhedrovirus__YP_009001830___0000	A0A6M2DVH0
Callinectes_sapidus_reovirus_1__YP_009480348___0000	A0A2V0RHY8
Callitrichine_gammaherpesvirus_3__NP_733877___0000	A0A703LUC1
Callitrichine_gammaherpesvirus_3__NP_733884___0000	A0A126LB21
Canine_mastadenovirus_A__NP_044189___0000	A0A6G0Y416
Cannes_8_Virus__C8_25___0000	A0A420X6V9
Cannes_8_Virus__C8_154___0000	A0A7S3IAH6
Cannes_8_Virus__C8_180___0000	A0A522Z196
Cannes_8_Virus__C8_214___0000	A0A2E7TSY0
Cannes_8_Virus__C8_356___0000	A0A3M7R7C7
Cannes_8_Virus__C8_363___0000	A0A415IJI2
Cannes_8_Virus__C8_425___0000	A0A6C0K8A0
Cannes_8_Virus__C8_448___0000	A0A671XAX1
Carp_edema_virus__BCT22516.1___0000	A0A4U5ULF1
Carp_edema_virus__BCT22565.1___0000	A0A0L6JPA8
Carp_edema_virus__BCT22575.1___0000	A0A3A9BHB1
Carp_edema_virus__BCT22597.1___0000	A0A3Q2DAB7
Carp_edema_virus__BCT22600.1___0000	A0A7S3Q733
Carp_edema_virus__BCT22638.1___0000	A0A389MNG4
Carp_edema_virus__BCT22666.1___0000	A0A0G1UEE4
Carp_edema_virus__BCT22671.1___0000	A0A7X8GWX1
Carp_edema_virus__BCT22676.1___0000	A0A1G7CEM0
Carp_edema_virus__BCT22690.1___0000	A0A2N5SQP8
Carp_edema_virus__BCT22702.1___0000	A0A090PS41
Carp_edema_virus__BCT22764.1___0000	A0A7M7PKY8
Carp_edema_virus__BCT22794.1___0000	A0A6A6VJC8
Carp_edema_virus__BCT22826.1___0000	A0A2J7RLN3
Carp_edema_virus__BCT22830.1___0000	A0A0G2ZUT8
Carp_edema_virus__alpha-L-fucosidase___0000	M5RU52
Catovirus1__Catovirus_1_45___0000	A0A839SR85
Catovirus1__Catovirus_1_49___0000	A0A6C0C7T4
Catovirus1__Catovirus_1_52___0000	A0A1M3B859
Catovirus1__Catovirus_1_54___0000	A0A397UF86
Catovirus1__Catovirus_1_65___0000	A0A4R6TX55
Catovirus1__Catovirus_1_66___0000	A0A6C0H1I4
Catovirus1__Catovirus_1_100___0000	A0A7C3YK45
Catovirus1__Catovirus_1_116___0000	A0A0D2MVL5
Catovirus1__Catovirus_1_128___0000	A0A7J6CRJ9
Catovirus1__Catovirus_1_133___0000	A0A6C0BL98
Catovirus1__Catovirus_1_175___0000	A0A4P7NR49
Catovirus1__Catovirus_1_204___0000	A0A419HFC3
Catovirus1__Catovirus_1_206___0000	A0A813Z0D1
Catovirus1__Catovirus_1_215___0000	A0A815DDM8
Catovirus1__Catovirus_1_246___0000	A0A099KBE8
Catovirus1__Catovirus_1_253___0000	A0A356TIJ4
Catovirus1__Catovirus_1_256___0000	A0A800DKT6
Catovirus1__Catovirus_1_261___0000	A0A5E7YZT3
Catovirus1__Catovirus_1_273___0000	A0A4R3MF50
Catovirus1__Catovirus_1_275___0000	A0A835PHR0
Catovirus1__Catovirus_1_287___0000	T1GHN0
Catovirus1__Catovirus_1_292___0000	A0A318CYV8
Catovirus1__Catovirus_1_301___0000	A0A7C1X2L2
Catovirus1__Catovirus_1_320___0000	A0A6C0BK44
Catovirus1__Catovirus_1_324___0000	A0A812U0A5
Catovirus1__Catovirus_1_332___0000	A0A1I6E6Z6
Catovirus1__Catovirus_1_334___0000	A0A557S4V2
Catovirus1__Catovirus_1_337___0000	A0A812NWE7
Catovirus1__Catovirus_1_345___0000	I1NYZ6
Catovirus1__Catovirus_1_346___0000	A0A0G1XGW6
Catovirus1__Catovirus_1_349___0000	A0A822IEZ8
Catovirus1__Catovirus_1_351___0000	A0A3M1M559
Catovirus1__Catovirus_1_352___0000	A0A0B7N3Y8
Catovirus1__Catovirus_1_372___0000	A0A819Q7G4
Catovirus1__Catovirus_1_373___0000	A0A1X2G725
Catovirus1__Catovirus_1_387___0000	A0A803P2G9
Catovirus1__Catovirus_1_397___0000	A0A1I5D8X1
Catovirus1__Catovirus_1_403___0000	A0A1U7UPR4
Catovirus1__Catovirus_1_406___0000	A0A6C0J482
Catovirus1__Catovirus_1_409___0000	A0A2G6JNH9
Catovirus1__Catovirus_1_420___0000	W9WBZ3
Catovirus1__Catovirus_1_421___0000	A0A5E8CIZ6
Catovirus1__Catovirus_1_429___0000	A0A075AY95
Catovirus1__Catovirus_1_431___0000	A0A6C0BNV8
Catovirus1__Catovirus_1_446___0000	A0A6A3DH07
Catovirus1__Catovirus_1_449___0000	A0A1F9MB19
Catovirus1__Catovirus_1_462___0000	A0A2T0FJF6
Catovirus1__Catovirus_1_470___0000	A0A818SYE6
Catovirus1__Catovirus_1_525___0000	A0A6C0DK31
Catovirus1__Catovirus_1_532___0000	A0A6C0H215
Catovirus1__Catovirus_1_538___0000	A0A357VL34
Catovirus1__Catovirus_1_549___0000	A0A482RTR2
Catovirus1__Catovirus_1_553___0000	Q387Z4
Catovirus1__Catovirus_1_558___0000	A0A6C0FB52
Catovirus1__Catovirus_1_600___0000	H6C6J3
Catovirus1__Catovirus_1_612___0000	A0A6C0IBX6
Catovirus1__Catovirus_1_615___0000	A0A372Q2K7
Catovirus1__Catovirus_1_622___0000	A0A6G1DP54
Catovirus1__Catovirus_1_633___0000	A0A7C1CMC5
Catovirus1__Catovirus_1_637___0000	A0A845UKK4
Catovirus1__Catovirus_1_656___0000	A0A4P9XSK7
Catovirus1__Catovirus_1_662___0000	A0A812XV86
Catovirus1__Catovirus_1_674___0000	A0A0K2U231
Catovirus1__Catovirus_1_683___0000	A0A256ZW53
Catovirus1__Catovirus_1_701___0000	A0A037Z3U0
Catovirus1__Catovirus_1_707___0000	A0A0G0BIW2
Catovirus1__Catovirus_1_708___0000	A0A1B1N447
Catovirus1__Catovirus_1_713___0000	A0A1F3Q759
Catovirus1__Catovirus_1_717___0000	A0A431PTR8
Catovirus1__Catovirus_1_721___0000	A0A1J4MCH3
Catovirus1__Catovirus_1_732___0000	A0A2U1W048
Catovirus1__Catovirus_1_739___0000	A0A0G1PDJ0
Catovirus1__Catovirus_1_758___0000	A0A7I8EI75
Catovirus1__Catovirus_1_769___0000	A0A817QG62
Catovirus1__Catovirus_1_777___0000	A0A135ZKX2
Catovirus1__Catovirus_1_790___0000	A0A0D2B017
Catovirus1__Catovirus_1_791___0000	F0ZDT9
Catovirus1__Catovirus_1_798___0000	A0A5C3QDU5
Catovirus1__Catovirus_1_799___0000	A0A6A4ZXS1
Catovirus1__Catovirus_1_801___0000	A0A812SFD2
Catovirus1__Catovirus_1_805___0000	A0A7C6P2L5
Catovirus1__Catovirus_1_810___0000	F2SFY1
Catovirus1__Catovirus_1_825___0000	A0A2I0PXJ2
Catovirus1__Catovirus_1_840___0000	A0A5E8CK54
Catovirus1__Catovirus_1_847___0000	A0A6G0VTI2
Catovirus1__Catovirus_1_851___0000	A0A132AIM4
Catovirus1__Catovirus_1_853___0000	A0A6C0HDI2
Catovirus1__Catovirus_1_854___0000	A0A0P1LVX5
Catovirus1__Catovirus_1_860___0000	A0A6C0LL73
Catovirus1__Catovirus_1_863___0000	A0A2E1M5N4
Catovirus1__Catovirus_1_872___0000	A0A059ANK2
Catovirus1__Catovirus_1_879___0000	A0A286XZV6
Catovirus1__Catovirus_1_888___0000	A0A6C0E9Z0
Catovirus1__Catovirus_1_896___0000	A0A6C0DX50
Catovirus1__Catovirus_1_906___0000	A0A819NTQ6
Catovirus1__Catovirus_1_922___0000	A0A2K1KP61
Catovirus1__Catovirus_1_928___0000	A8TU98
Catovirus1__Catovirus_1_938___0000	A0A6P0TTD7
Catovirus1__Catovirus_1_944___0000	A0A6G0XNK0
Catovirus1__Catovirus_1_945___0000	A0A537APC9
Catovirus1__Catovirus_1_946___0000	A0A6C0HM65
Catovirus1__Catovirus_1_947___0000	A0A7J9TXI1
Catovirus1__Catovirus_1_954___0000	A0A2E3BZ38
Catovirus1__Catovirus_1_974___0000	A0A7S1QWY5
Catovirus1__Catovirus_1_979___0000	A0A6B2LCI6
Catovirus1__Catovirus_1_992___0000	A0A2V2QYW4
Catovirus1__Catovirus_1_993___0000	K1YEV3
Catovirus1__Catovirus_1_999___0000	A0A349DFB6
Catovirus1__Catovirus_1_1000___0000	A0A7J9B2G4
Catovirus1__Catovirus_1_1017___0000	A0A6C0LFM7
Catovirus1__Catovirus_1_1023___0000	A0A7X1A535
Catovirus1__Catovirus_1_1030___0000	A0A7S3PZS0
Catovirus1__Catovirus_1_1033___0000	A0A1Y1N8K0
Catovirus1__Catovirus_1_1035___0000	A0A6C0HUG6
Catovirus1__Catovirus_1_1036___0000	Q70LQ6
Catovirus1__Catovirus_1_1038___0000	A0A2A2KTH8
Catovirus1__Catovirus_1_1049___0000	X6MB46
Catovirus1__Catovirus_1_1056___0000	X1VW25
Catovirus1__Catovirus_1_1064___0000	A0A7J4PEK6
Catovirus1__Catovirus_1_1066___0000	A0A6C0KVD4
Catovirus1__Catovirus_1_1068___0000	A0A059EL64
Catovirus1__Catovirus_1_1075___0000	A0A6I9N993
Catovirus1__Catovirus_1_1076___0000	W4U3M1
Catovirus1__Catovirus_1_1091___0000	A0A2E3BZB3
Catovirus1__Catovirus_1_1095___0000	A0A3M6UHT1
Catovirus1__Catovirus_1_1098___0000	A0A1F4NPF3
Catovirus2__Catovirus_2_4___0000	K1X982
Catovirus2__Catovirus_2_18___0000	A0A1N5WIZ1
Catovirus2__Catovirus_2_46___0000	A0A314Y4R5
Catovirus2__Catovirus_2_68___0000	A0A4Q5WPM5
Catovirus2__Catovirus_2_71___0000	A0A453SVE4
Catovirus2__Catovirus_2_72___0000	A0A845C967
Catovirus2__Catovirus_2_73___0000	A0A0G4I7G2
Catovirus2__Catovirus_2_88___0000	A0A1S3TX85
Catovirus2__Catovirus_2_89___0000	Q04QW4
Catovirus2__Catovirus_2_96___0000	A0A060WS71
Catovirus2__Catovirus_2_99___0000	A0A2E3BZV4
Catovirus2__Catovirus_2_102___0000	A0A250WY94
Catovirus2__Catovirus_2_113___0000	R7SVZ4
Catovirus2__Catovirus_2_119___0000	A0A2E5YF15
Catovirus2__Catovirus_2_123___0000	A0A6C0ITF2
Catovirus2__Catovirus_2_124___0000	A0A1X0RLE2
Catovirus2__Catovirus_2_129___0000	A0A6C0DZL5
Catovirus2__Catovirus_2_147___0000	A0A5E4K285
Catovirus2__Catovirus_2_156___0000	A0A2H0P321
Catovirus2__Catovirus_2_159___0000	A0A6C0ESX1
Catovirus2__Catovirus_2_163___0000	A0A6H9YXK8
Catovirus2__Catovirus_2_165___0000	A0A249NML3
Catovirus2__Catovirus_2_168___0000	A0A816C8F7
Catovirus2__Catovirus_2_169___0000	A0A0Q3SK10
Catovirus2__Catovirus_2_177___0000	A0A6C0EFG5
Catovirus2__Catovirus_2_178___0000	A0A6C0B3Q6
Catovirus2__Catovirus_2_192___0000	A0A842TG46
Catovirus2__Catovirus_2_195___0000	A0A6C0DZK0
Catovirus2__Catovirus_2_196___0000	A0A2E3BZN0
Catovirus2__Catovirus_2_217___0000	A0A2E3BZC6
Catovirus2__Catovirus_2_224___0000	A0A2G7M045
Catovirus2__Catovirus_2_246___0000	A0A1Y2BA49
Catovirus2__Catovirus_2_254___0000	A0A6C0EHN5
Catovirus2__Catovirus_2_285___0000	A0A6C0F1B1
Catovirus2__Catovirus_2_288___0000	A0A6C0EAN9
Catovirus2__Catovirus_2_301___0000	A0A7V3CYE6
Catovirus2__Catovirus_2_305___0000	A0A6C0AC08
Catovirus2__Catovirus_2_316___0000	A0A6C0ABW2
Caviid_betaherpesvirus_2__YP_007417795___0000	A0A126LAX5
Cedratvirus_A11__BQ3484_18___0000	A0A6P4XT50
Cedratvirus_A11__BQ3484_53___0000	A0A6C0BMY2
Cedratvirus_A11__BQ3484_147___0000	A0A6C0F228
Cedratvirus_A11__BQ3484_183___0000	A0A538LDT1
Cedratvirus_A11__BQ3484_220___0000	A0A2A5AVK0
Cedratvirus_borely__caa_70___0000	A0A2A5ATD7
Cedratvirus_borely__caa_161___0000	A0A6C0BK87
Cedratvirus_borely__caa_350___0000	X1ATG1
Cedratvirus_borely__caa_351___0000	A0A7S2HBF2
Cedratvirus_borely__caa_584___0000	A0A5N5D8U6
Cedratvirus_borely__caa_586___0000	A0A1I7XLH3
Cedratvirus_brazilian__BRZCDTV_15___0000	A0A6C0AFB4
Cedratvirus_brazilian__BRZCDTV_73___0000	A0A101IIZ2
Cedratvirus_brazilian__BRZCDTV_199___0000	A0A6C0C9V5
Cedratvirus_brazilian__BRZCDTV_313___0000	A0A2P6N809
Cedratvirus_brazilian__BRZCDTV_317___0000	A0A5C6EIL7
Cedratvirus_brazilian__BRZCDTV_360___0000	A0A2D6EZB0
Cedratvirus_brazilian__BRZCDTV_390___0000	A0A6C0JXU8
Cedratvirus_brazilian__BRZCDTV_394___0000	A0A6C0IXA6
Cedratvirus_brazilian__BRZCDTV_453___0000	A0A0N9I460
Cedratvirus_brazilian__BRZCDTV_459___0000	A0A7S3AIP1
Cedratvirus_brazilian__BRZCDTV_532___0000	A0A6C0IC60
Cedratvirus_kamchatka__ck135___0000	A0A183QUY2
Cedratvirus_kamchatka__ck148___0000	A0A6C0G3C5
Cedratvirus_kamchatka__ck154___0000	A0A4X3P5S8
Cedratvirus_kamchatka__ck206___0000	A0A2D9RXY8
Cedratvirus_kamchatka__ck287___0000	A0A847KTK8
Cedratvirus_kamchatka__ck315___0000	A0A6C0BBS5
Cedratvirus_kamchatka__ck334___0000	Q8II17
Cedratvirus_kamchatka__ck343___0000	A0A194XCR4
Cedratvirus_kamchatka__ck389___0000	A0A842MXR5
Cedratvirus_kamchatka__ck415___0000	A0A843I9Q0
Cedratvirus_kamchatka__ck534___0000	A0A6C0C6N9
Cedratvirus_lausannensis__BQ9231_00030___0000	A0A6C0BCZ0
Cedratvirus_lausannensis__BQ9231_00115___0000	A0A5B8MG22
Cedratvirus_lausannensis__BQ9231_00212___0000	A0A6C0HJX9
Cedratvirus_lausannensis__BQ9231_00288___0000	A0A024UF86
Cedratvirus_lausannensis__BQ9231_00432___0000	A0A3N0AID8
Cedratvirus_lausannensis__BQ9231_00556___0000	A0A2A5AVU3
Cedratvirus_plubellavi__cab_26___0000	A0A6C0KDD3
Cedratvirus_plubellavi__cab_113___0000	S4EFU0
Cedratvirus_plubellavi__cab_114___0000	A0P339
Cedratvirus_plubellavi__cab_210___0000	A0A0M8PQE2
Cedratvirus_plubellavi__cab_331___0000	A0A1X2HX09
Cedratvirus_plubellavi__cab_475___0000	A0A662J0L8
Cedratvirus_plubellavi__cab_497___0000	A0A3M7S7Q7
Cedratvirus_plubellavi__cab_518___0000	A0A7J9ZY35
Cedratvirus_plubellavi__cab_557___0000	M2RCP4
Cedratvirus_zaza__ZAZAV_63___0000	A0A6A2XAZ6
Cedratvirus_zaza__ZAZAV_255___0000	A0A1S1Q015
Cedratvirus_zaza__ZAZAV_291___0000	L8GHZ9
Cedratvirus_zaza__ZAZAV_362___0000	A0A821X7D2
Cedratvirus_zaza__ZAZAV_565___0000	A0A838ESU4
Cercopithecine_betaherpesvirus_5__YP_004935979___0000	A0A669BRN9
Cercopithecine_betaherpesvirus_5__YP_004935989___0000	A0A674MDA6
Cercopithecine_betaherpesvirus_5__YP_004936002___0000	A0A126LAV9
Cercopithecine_betaherpesvirus_5__YP_004936052___0000	A0A126LAZ9
Cercopithecine_betaherpesvirus_5__YP_004936109___0000	A0A3Q3AFB5
Chaetoceros_sp._DNA_virus_7__YP_009001777___0000	A0A044RKA0
Chalara_elegans_RNA_Virus_1__YP_024728___0000	A0A183GGG4
Changjiang_narna-like_virus_4__YP_009337385___0000	A0A3B5PRH3
Cherax_quadricarinatus_iridovirus__YP_009552396___0000	A0A1B0AL11
Cherax_quadricarinatus_iridovirus__YP_009552412___0000	A0A0J7JVM2
Cherax_quadricarinatus_iridovirus__YP_009552421___0000	A0A6J4JE00
Cherax_quadricarinatus_iridovirus__YP_009552441___0000	A0A2T9YKZ1
Chicken_picornavirus_4__YP_009055026___0000	A4VBA0
Chinook_salmon_bafinivirus__YP_009130645___0000	A0A2I4JRC3
Choristoneura_biennis_entomopoxvirus__YP_008004100___0000	A0A2C9KK35
Choristoneura_biennis_entomopoxvirus__YP_008004190___0000	A0A5M7BUB4
Choristoneura_biennis_entomopoxvirus__YP_008004343___0000	A0A7V8HJH0
Choristoneura_biennis_entomopoxvirus__YP_008004371___0000	A0A2E2MKA7
Choristoneura_rosaceana_entomopoxvirus_L__YP_008004407___0000	A0A3N9VVI8
Choristoneura_rosaceana_entomopoxvirus_L__YP_008004415___0000	A0A2K6M886
Choristoneura_rosaceana_entomopoxvirus_L__YP_008004421___0000	A0A7S7AH53
Choristoneura_rosaceana_entomopoxvirus_L__YP_008004498___0000	A0A7N0R889
Choristoneura_rosaceana_entomopoxvirus_L__YP_008004528___0000	A0A1Y6B7H5
Choristoneura_rosaceana_entomopoxvirus_L__YP_008004625___0000	A0A845SMY9
Choristoneura_rosaceana_entomopoxvirus_L__YP_008004689___0000	A0A022RMR1
Choristoneura_rosaceana_entomopoxvirus_L__YP_008004694___0000	A0A1G2ZE85
Choristoneura_rosaceana_nucleopolyhedrovirus__YP_008378391___0000	A0A6C0E766
Choristoneura_rosaceana_nucleopolyhedrovirus__YP_008378433___0000	A0A6L5D8S0
Chrysanthemum_virus_B__YP_001086452_0-758___0000	A0A0N4XWQ2
Chrysanthemum_virus_B__YP_001086452_881-1090___0000	A0A150GZ45
Chrysanthemum_virus_B__YP_001086452_Alkylated_DNA_repair_protein___0000	A0A832DL06
Chrysochromulina_ericina_virus__ceV_001___0000	A0A6C0BXX1
Chrysochromulina_ericina_virus__ceV_007___0000	A0A1G2HDV2
Chrysochromulina_ericina_virus__ceV_008___0000	A0A7S0Q6G7
Chrysochromulina_ericina_virus__ceV_016___0000	A0A382GYN7
Chrysochromulina_ericina_virus__ceV_028___0000	A0A6C0IVK5
Chrysochromulina_ericina_virus__ceV_036___0000	A0A6C0JCJ2
Chrysochromulina_ericina_virus__ceV_037___0000	A0A6C0KQC9
Chrysochromulina_ericina_virus__ceV_038___0000	A0A6C0H4I4
Chrysochromulina_ericina_virus__ceV_043___0000	A0A328RN98
Chrysochromulina_ericina_virus__ceV_049___0000	A0A6C0EGJ8
Chrysochromulina_ericina_virus__ceV_053___0000	A0A6C0E401
Chrysochromulina_ericina_virus__ceV_056___0000	A0A6C0EWC4
Chrysochromulina_ericina_virus__ceV_062___0000	A0A6C0AYW5
Chrysochromulina_ericina_virus__ceV_074___0000	A0A6C0DIH2
Chrysochromulina_ericina_virus__ceV_081___0000	A0A2E1MB64
Chrysochromulina_ericina_virus__ceV_083___0000	A0A6C0HGS9
Chrysochromulina_ericina_virus__ceV_085___0000	A0A6C0CQJ5
Chrysochromulina_ericina_virus__ceV_089___0000	A0A6C0DS09
Chrysochromulina_ericina_virus__ceV_091___0000	A0A6C0AYM3
Chrysochromulina_ericina_virus__ceV_098___0000	A0A6C0BZE3
Chrysochromulina_ericina_virus__ceV_101___0000	A0A6C0BW71
Chrysochromulina_ericina_virus__ceV_102___0000	A0A6C0AWZ3
Chrysochromulina_ericina_virus__ceV_103___0000	A0A6C0H5I7
Chrysochromulina_ericina_virus__ceV_113___0000	A0A850B0I1
Chrysochromulina_ericina_virus__ceV_114___0000	A0A6C0AX41
Chrysochromulina_ericina_virus__ceV_115___0000	A0A6C0B8H3
Chrysochromulina_ericina_virus__ceV_119___0000	F3B0J6
Chrysochromulina_ericina_virus__ceV_124___0000	A0A6C0LNP3
Chrysochromulina_ericina_virus__ceV_127___0000	R7L2G7
Chrysochromulina_ericina_virus__ceV_129___0000	A0A6C0BZX6
Chrysochromulina_ericina_virus__ceV_133___0000	A0A6C0I2A1
Chrysochromulina_ericina_virus__ceV_134___0000	A0A6C0HPS5
Chrysochromulina_ericina_virus__ceV_143___0000	A0A6B2KZC4
Chrysochromulina_ericina_virus__ceV_147___0000	A0A1E7Z9B2
Chrysochromulina_ericina_virus__ceV_154___0000	A0A7Z9G562
Chrysochromulina_ericina_virus__ceV_155___0000	A0A7S1PAA7
Chrysochromulina_ericina_virus__ceV_159___0000	A0A6G1H1K5
Chrysochromulina_ericina_virus__ceV_164___0000	A0A6C0AZ50
Chrysochromulina_ericina_virus__ceV_166___0000	A0A6C0KGT8
Chrysochromulina_ericina_virus__ceV_168___0000	A0A6C0J204
Chrysochromulina_ericina_virus__ceV_170___0000	A0A6C0AZK5
Chrysochromulina_ericina_virus__ceV_174___0000	A3IU22
Chrysochromulina_ericina_virus__ceV_178___0000	A0A662YL50
Chrysochromulina_ericina_virus__ceV_180___0000	A0A2E6H1Z7
Chrysochromulina_ericina_virus__ceV_183___0000	A0A6C0L7T3
Chrysochromulina_ericina_virus__ceV_185___0000	A0A6C0CSB2
Chrysochromulina_ericina_virus__ceV_188___0000	A0A0A8EHM7
Chrysochromulina_ericina_virus__ceV_192___0000	A0A6C0LWN0
Chrysochromulina_ericina_virus__ceV_195___0000	A0A5K1UG30
Chrysochromulina_ericina_virus__ceV_196___0000	A0A820NTJ7
Chrysochromulina_ericina_virus__ceV_197___0000	A0A6C0HCH6
Chrysochromulina_ericina_virus__ceV_198___0000	A0A6C0IM90
Chrysochromulina_ericina_virus__ceV_201___0000	A0A6C0AZ49
Chrysochromulina_ericina_virus__ceV_203___0000	A0A6C0JPA0
Chrysochromulina_ericina_virus__ceV_208___0000	A0A0F6VZZ6
Chrysochromulina_ericina_virus__ceV_209___0000	A0A6C0KB36
Chrysochromulina_ericina_virus__ceV_210___0000	A0A6C0IJR1
Chrysochromulina_ericina_virus__ceV_211___0000	A0A6C0KMS6
Chrysochromulina_ericina_virus__ceV_216___0000	A0A3P4B8D2
Chrysochromulina_ericina_virus__ceV_223___0000	A0A2E6Z0R9
Chrysochromulina_ericina_virus__ceV_224___0000	A0A6C0AYA2
Chrysochromulina_ericina_virus__ceV_233___0000	A0A6C0KLT7
Chrysochromulina_ericina_virus__ceV_236___0000	A0A6C0BYU7
Chrysochromulina_ericina_virus__ceV_238___0000	A0A0M0JTY5
Chrysochromulina_ericina_virus__ceV_242___0000	A0A6C0AXV4
Chrysochromulina_ericina_virus__ceV_244___0000	B8LM69
Chrysochromulina_ericina_virus__ceV_249___0000	A0A6C0J3R9
Chrysochromulina_ericina_virus__ceV_250___0000	A0A2V9IMD2
Chrysochromulina_ericina_virus__ceV_253___0000	A0A6C0ENU0
Chrysochromulina_ericina_virus__ceV_256___0000	A0A7Z0VIK7
Chrysochromulina_ericina_virus__ceV_260___0000	A0A6C0AXJ4
Chrysochromulina_ericina_virus__ceV_270___0000	A0A6C0AZD8
Chrysochromulina_ericina_virus__ceV_271___0000	A0A6C0EY42
Chrysochromulina_ericina_virus__ceV_272___0000	A0A6C0CXV4
Chrysochromulina_ericina_virus__ceV_273___0000	A0A6C0JGS9
Chrysochromulina_ericina_virus__ceV_279___0000	A0A6C0J2J6
Chrysochromulina_ericina_virus__ceV_280___0000	A0A6C0AXG8
Chrysochromulina_ericina_virus__ceV_291___0000	A0A6C0JBX4
Chrysochromulina_ericina_virus__ceV_300___0000	A0A6C0AZ98
Chrysochromulina_ericina_virus__ceV_304___0000	A0A6C0KYW2
Chrysochromulina_ericina_virus__ceV_306___0000	A0A6C0KLL1
Chrysochromulina_ericina_virus__ceV_310___0000	A0A7S2DJC4
Chrysochromulina_ericina_virus__ceV_312___0000	A0A6C0H4B4
Chrysochromulina_ericina_virus__ceV_317___0000	A0A6C0B8S8
Chrysochromulina_ericina_virus__ceV_323___0000	A0A6C0HHF2
Chrysochromulina_ericina_virus__ceV_325___0000	A0A6C0AL14
Chrysochromulina_ericina_virus__ceV_333___0000	B7CBE7
Chrysochromulina_ericina_virus__ceV_338___0000	A0A6C0DHD4
Chrysochromulina_ericina_virus__ceV_346___0000	A0A6C0LE75
Chrysochromulina_ericina_virus__ceV_349___0000	A0A6C0H468
Chrysochromulina_ericina_virus__ceV_359___0000	A0A6C0H650
Chrysochromulina_ericina_virus__ceV_367___0000	A0A6C0JBR5
Chrysochromulina_ericina_virus__ceV_369___0000	A0A287MKB1
Chrysochromulina_ericina_virus__ceV_371___0000	A0A0L0LB89
Chrysochromulina_ericina_virus__ceV_374___0000	A0A6C0H1I4
Chrysochromulina_ericina_virus__ceV_378___0000	A0A6C0C3R2
Chrysochromulina_ericina_virus__ceV_381___0000	A0A6C0HE46
Chrysochromulina_ericina_virus__ceV_384___0000	A0A6C0AXT1
Chrysochromulina_ericina_virus__ceV_386___0000	A0A6C0CVP7
Chrysochromulina_ericina_virus__ceV_389___0000	A0A6C0BXC3
Chrysochromulina_ericina_virus__ceV_396___0000	A0A6C0AXP5
Chrysochromulina_ericina_virus__ceV_397___0000	A0A6C0AXX4
Chrysochromulina_ericina_virus__ceV_401___0000	A0A6C0CZ11
Chrysochromulina_ericina_virus__ceV_402___0000	A0A2D5MSD7
Chrysochromulina_ericina_virus__ceV_409___0000	A0A6C0E5W4
Chrysochromulina_ericina_virus__ceV_412___0000	A0A182U0D7
Chrysochromulina_ericina_virus__ceV_416___0000	A0A5J4YIN4
Chrysochromulina_ericina_virus__ceV_424___0000	A0A6G0V0G7
Chrysochromulina_ericina_virus__ceV_427___0000	D8LPA5
Chrysochromulina_ericina_virus__ceV_429___0000	X0TRI3
Chrysochromulina_ericina_virus__ceV_432___0000	A0A7S2MJU5
Chrysochromulina_ericina_virus__ceV_433___0000	A0A3M7R874
Chrysochromulina_ericina_virus__ceV_440___0000	A0A6C0C4Y0
Chrysochromulina_ericina_virus__ceV_442___0000	A0A2A5NSF8
Chrysochromulina_ericina_virus__ceV_447___0000	A0A6C0BZG2
Chrysochromulina_ericina_virus__ceV_449___0000	A0A6C0CD14
Chrysochromulina_ericina_virus__ceV_451___0000	A0A1Y2CC36
Chrysochromulina_ericina_virus__ceV_452___0000	A0A2E4IKS7
Chrysochromulina_ericina_virus__ceV_453___0000	A0A4R8D0T4
Chrysochromulina_ericina_virus__ceV_454___0000	A0A6C0AZ57
Chrysochromulina_ericina_virus__ceV_456___0000	A0A6C0C3N5
Chrysochromulina_ericina_virus__ceV_463___0000	A0A444ZXU5
Chrysochromulina_ericina_virus__ceV_469___0000	A0A6C0EVA0
Chrysochromulina_ericina_virus__ceV_472___0000	A0A6C0KED8
Chrysochromulina_ericina_virus__ceV_474___0000	A0A6C0F1T7
Chrysochromulina_ericina_virus__ceV_481___0000	A0A212IYG8
Chrysochromulina_ericina_virus__ceV_485___0000	A0A6C0CJB0
Chrysochromulina_ericina_virus__ceV_497___0000	A0A7Y4UFA1
Chrysochromulina_ericina_virus__ceV_498___0000	A0A524Q8W0
Chrysochromulina_ericina_virus__ceV_499___0000	A0A6C0CP35
Chrysochromulina_ericina_virus__ceV_510___0000	A0A545SDK4
Chrysochromulina_parva_virus__QDF45907.1___0000	A0A524RP33
Chrysochromulina_parva_virus__QDF45919.1___0000	A0A6C0BWS5
Chrysochromulina_parva_virus__QDF45921.1___0000	A0A6C0DVS0
Chrysochromulina_parva_virus__QDF45930.1___0000	A0A6C0E8H4
Chrysochromulina_parva_virus__QDF45934.1___0000	R6UNC5
Citrus_leprosis_virus_C2__YP_009509063___0000	A0A6I1IN41
Clandestinovirus__KOM_12_9___0000	A0A2R5GUF0
Clandestinovirus__KOM_12_17___0000	A0A2E3WLP8
Clandestinovirus__KOM_12_25___0000	E2LLE6
Clandestinovirus__KOM_12_30___0000	A0A3S0BKV3
Clandestinovirus__KOM_12_34___0000	A0A7M3QKS2
Clandestinovirus__KOM_12_39___0000	A0A6C0IXI5
Clandestinovirus__KOM_12_42___0000	A0A7I8WC52
Clandestinovirus__KOM_12_44___0000	A0A2D6AT67
Clandestinovirus__KOM_12_47___0000	A0A5D6XGH6
Clandestinovirus__KOM_12_50___0000	A0A4Y3G2Z2
Clandestinovirus__KOM_12_70___0000	A0A165S7T8
Clandestinovirus__KOM_12_92___0000	A0A819Y2V5
Clandestinovirus__KOM_12_99___0000	A0A168PZ67
Clandestinovirus__KOM_12_119___0000	A0A5E8CLN0
Clandestinovirus__KOM_12_129___0000	A0A397SPH8
Clandestinovirus__KOM_12_134___0000	A0A4P9W906
Clandestinovirus__KOM_12_153___0000	A0A3L6URX3
Clandestinovirus__KOM_12_187___0000	A0A2R7SD55
Clandestinovirus__KOM_12_196___0000	A0A0F9U1L1
Clandestinovirus__KOM_12_204___0000	A0A6C0HYS4
Clandestinovirus__KOM_12_212___0000	A0A060YR40
Clandestinovirus__KOM_12_225___0000	A0A409YPP5
Clandestinovirus__KOM_12_237___0000	A0A3B0C963
Clandestinovirus__KOM_12_253___0000	A0A0C2C9H9
Clandestinovirus__KOM_12_267___0000	A0A0D3DPI0
Clandestinovirus__KOM_12_270___0000	A0A7R9USH0
Clandestinovirus__KOM_12_283___0000	A0A7I9Y1E1
Clandestinovirus__KOM_12_291___0000	A0A287TSV6
Clandestinovirus__KOM_12_292___0000	A0A6C0JUR8
Clandestinovirus__KOM_12_294___0000	A0A7T8PH86
Clandestinovirus__KOM_12_302___0000	A0A2G2ZK63
Clandestinovirus__KOM_12_303___0000	A0A0F8Z8J2
Clandestinovirus__KOM_12_306___0000	A0A165ZN00
Clandestinovirus__KOM_12_310___0000	A0A519CJN9
Clandestinovirus__KOM_12_316___0000	A0A2N8M8Y7
Clandestinovirus__KOM_12_320___0000	A0A251PNZ3
Clandestinovirus__KOM_12_324___0000	A0A6I8NK39
Clandestinovirus__KOM_12_326___0000	A0A067H336
Clandestinovirus__KOM_12_338___0000	A0A6C0IX06
Clandestinovirus__KOM_12_348___0000	A0A7W5FAR9
Clandestinovirus__KOM_12_349___0000	A0A7W4HMA8
Clandestinovirus__KOM_12_350___0000	A0A0D2WM17
Clandestinovirus__KOM_12_360___0000	A0A662KAM1
Clandestinovirus__KOM_12_364___0000	A0A1E7YWE7
Clandestinovirus__KOM_12_410___0000	A0A6C0J9P9
Clandestinovirus__KOM_12_413___0000	A0A6C0LTV8
Clandestinovirus__KOM_12_433___0000	A0A2R6L967
Clandestinovirus__KOM_12_455___0000	A0A6C0ELP7
Clandestinovirus__KOM_12_468___0000	A0A1X6NZE4
Clandestinovirus__KOM_12_480___0000	A0A0F3MEJ8
Clandestinovirus__KOM_12_486___0000	A0A497M1W4
Clandestinovirus__KOM_12_489___0000	A0A1Y1IKQ5
Clandestinovirus__KOM_12_490___0000	A0A482XMY8
Clandestinovirus__KOM_12_500___0000	A0A1Z9AFX0
Clandestinovirus__KOM_12_505___0000	A0A1L7XXK4
Clandestinovirus__KOM_12_516___0000	A0A6J3MD98
Clandestinovirus__KOM_12_539___0000	A0A6C0IA81
Clandestinovirus__KOM_12_565___0000	A0A067PDF5
Clandestinovirus__KOM_12_570___0000	A0A6C0ICT4
Clandestinovirus__KOM_12_572___0000	A0A318YSW4
Clandestinovirus__KOM_12_591___0000	D7T9J5
Clandestinovirus__KOM_12_593___0000	A0A1F7RTX9
Clandestinovirus__KOM_12_602___0000	A0A2U4A6Y1
Clandestinovirus__KOM_12_605___0000	A0A1T3CES7
Clostera_anachoreta_granulovirus__YP_004376268___0000	A0A7K8JBJ4
Clostera_anachoreta_granulovirus__YP_004376282___0000	A0A431PQ02
Clostera_anachoreta_granulovirus__YP_004376296___0000	A0A0U1ZF98
Clostera_anastomosis_granulovirus_Henan__YP_008720030___0000	A0A0C9R7Y1
Common_bottlenose_dolphin_gammaherpesvirus_1_strain_Sarasota__YP_009388562___0000	A0A126LAX4
Common_midwife_toad_virus__YP_009508632___0000	A0A6C0H2Z9
Common_midwife_toad_virus__YP_009508652___0000	R6FTD0
Common_midwife_toad_virus__YP_009508716___0000	A0A6C0K5T4
Condylorrhiza_vestigialis_MNPV__YP_009118520___0000	B0ELZ2
Corriparta_virus__YP_009507676___0000	A0A431PQH8
Cotia_virus_SPAn232__YP_005296221___0000	A0A443QHG8
Cotonvirus_japonicus__BCS82499.1___0000	Q7P9Q1
Cotonvirus_japonicus__BCS82534.1___0000	A0A803MC43
Cotonvirus_japonicus__BCS82547.1___0000	N2A247
Cotonvirus_japonicus__BCS82568.1___0000	A0A6C0LPY9
Cotonvirus_japonicus__BCS82574.1___0000	A0A837MC60
Cotonvirus_japonicus__BCS82578.1___0000	J9HMW5
Cotonvirus_japonicus__BCS82774.1___0000	A0A287PUY5
Cotonvirus_japonicus__BCS82800.1___0000	A0A2E3C018
Cotonvirus_japonicus__BCS82834.1___0000	A0A5E4JF36
Cotonvirus_japonicus__BCS82837.1___0000	A0A4Y6URF0
Cotonvirus_japonicus__BCS82920.1___0000	A0A6A6MZY7
Cotonvirus_japonicus__BCS82956.1___0000	A0A6C0F6P8
Cotonvirus_japonicus__BCS82975.1___0000	G1R9Y5
Cotonvirus_japonicus__BCS82995.1___0000	A0A7J7I7W0
Cotonvirus_japonicus__BCS82996.1___0000	A0A183HKQ1
Cotonvirus_japonicus__BCS83026.1___0000	A0A6C0BGN4
Cotonvirus_japonicus__BCS83114.1___0000	A0A6C0LQY8
Cotonvirus_japonicus__BCS83115.1___0000	A0A4Q7S769
Cotonvirus_japonicus__BCS83189.1___0000	A0A668S6I0
Cotonvirus_japonicus__BCS83201.1___0000	A0A3A9BYD7
Cotonvirus_japonicus__BCS83208.1___0000	A0A447V0L1
Cotonvirus_japonicus__BCS83228.1___0000	A0A6C0C950
Cotonvirus_japonicus__BCS83287.1___0000	A0A6C0CAX5
Cotonvirus_japonicus__BCS83325.1___0000	A0A7S2PPZ1
Cotonvirus_japonicus__BCS83394.1___0000	A0A7S3YSH9
Cotonvirus_japonicus__BCS83455.1___0000	A0A6C0LSA1
Cotonvirus_japonicus__BCS83464.1___0000	C1MIN0
Cotonvirus_japonicus__BCS83606.1___0000	A0A7D5XH95
Cotonvirus_japonicus__BCS83615.1___0000	A0A1V1ST28
Cotonvirus_japonicus__BCS83649.1___0000	F6DSN6
Cotonvirus_japonicus__BCS83674.1___0000	A0A6C0CC35
Cotonvirus_japonicus__BCS83682.1___0000	A0A7C1L4F9
Cotonvirus_japonicus__BCS83724.1___0000	A0A1Q3W7Y9
Cotonvirus_japonicus__BCS83735.1___0000	A0A7V9B3A8
Cotonvirus_japonicus__BCS83784.1___0000	A0A6C0LS88
Cotonvirus_japonicus__BCS83791.1___0000	A0A4Q3DYH5
Cotonvirus_japonicus__BCS83792.1___0000	A0A6C0LS88
Cotonvirus_japonicus__BCS83793.1___0000	A0A6C0LRW4
Cricetid_gammaherpesvirus_2__YP_004207834___0000	A0A668RV28
Cricetid_gammaherpesvirus_2__YP_004207835___0000	D0EYG4
Cricetid_gammaherpesvirus_2__YP_004207907___0000	A0A830BPN3
CroV__crov006___0000	A0A649UDF2
CroV__crov008___0000	A0A7S0L4T4
CroV__crov019___0000	A0A2T6FF59
CroV__crov035___0000	A0A6C0IYB7
CroV__crov039___0000	A0A6C0ED92
CroV__crov041___0000	A0A2U1X3L9
CroV__crov051___0000	A0A1H3EXC1
CroV__crov055___0000	A0A6C0H8P2
CroV__crov060___0000	A0A6C0IUH8
CroV__crov067___0000	A0A067QAY4
CroV__crov073___0000	A0A6C0H579
CroV__crov076___0000	A0A6C0CM16
CroV__crov090___0000	A0A6C0IYG3
CroV__crov093___0000	A0A6C0ISV9
CroV__crov094___0000	A0A6A4VYR8
CroV__crov095___0000	A0A4Y2MDD4
CroV__crov097___0000	A0A6C0J6I8
CroV__crov103___0000	A0A6C0CZS6
CroV__crov111___0000	A0A2V2UL10
CroV__crov112___0000	A0A4Q3EMY1
CroV__crov117___0000	A0A3D9VCL3
CroV__crov119___0000	A0A1H0HR57
CroV__crov125___0000	A0A4R1JUE1
CroV__crov126___0000	A0A6C0DY30
CroV__crov137___0000	O23410
CroV__crov143___0000	A0A5E8CLW7
CroV__crov144___0000	A0A7Y3DBN0
CroV__crov152___0000	A0A7J7Q9H8
CroV__crov162___0000	A0A7J2LLN0
CroV__crov166___0000	A0A6C0BPJ7
CroV__crov170___0000	A0A7E4W034
CroV__crov186___0000	A0A5E8CM87
CroV__crov188___0000	A0A6C0H7V3
CroV__crov194___0000	A0A6C0AG95
CroV__crov209___0000	J9LVP4
CroV__crov213___0000	A0A5E8CKV6
CroV__crov214___0000	A0A5E8CID1
CroV__crov232___0000	A0A821PX39
CroV__crov240___0000	A0A6C0IWE2
CroV__crov241___0000	A0A6L2KJ62
CroV__crov244___0000	A0A368YV45
CroV__crov256___0000	A0A147K592
CroV__crov261___0000	A0A0E1KYL9
CroV__crov266___0000	A0A2D7UXH5
CroV__crov271___0000	A0A147K592
CroV__crov286___0000	A0A6C0H1C9
CroV__crov297___0000	A0A166ALE9
CroV__crov318___0000	A0A6C0H8L9
CroV__crov320___0000	A0A6C0EAR8
CroV__crov322___0000	A0A6C0ED65
CroV__crov334___0000	A0A1M5NHK5
CroV__crov346___0000	A0A1H7RS24
CroV__crov347___0000	A0A6C0C3Y7
CroV__crov348___0000	A0A6C0H488
CroV__crov353___0000	A0A6C0H0D3
CroV__crov360___0000	A0A6C0EE04
CroV__crov374___0000	A0A6C0KHU8
CroV__crov383___0000	A0A6C0CEB0
CroV__crov387___0000	A0A7Y9B1U6
CroV__crov394___0000	A0A6C0BDF3
CroV__crov396___0000	A0A6B1UEH1
CroV__crov408___0000	A0A3B3RWF4
CroV__crov412___0000	A0A7R8B4U2
CroV__crov426___0000	A0A2W5ZTP7
CroV__crov447___0000	A0A1A9GZN6
CroV__crov460___0000	A0A6C0HVB6
CroV__crov465___0000	A0A6C0J3W0
CroV__crov468___0000	A0A6B1NMR7
CroV__crov472___0000	A0A7K0PMP6
CroV__crov476___0000	A0A4R7IZ74
CroV__crov483___0000	A0A6C0HV98
CroV__crov487___0000	A0A6C0EFS5
CroV__crov496___0000	A0A6C0ISN9
CroV__crov523___0000	A0A318SV39
CroV__crov525___0000	A0A0G0IBL7
Crohivirus_A__YP_009104392___0000	A0A6J0A2X4
Cryptophlebia_peltastica_nucleopolyhedrovirus__YP_010086974___0000	A0A3L6URX3
Cryptophlebia_peltastica_nucleopolyhedrovirus__YP_010086975___0000	A0A7N2LEI8
Cutthroat_trout_virus__YP_004464917_599-965___0000	A0A7H0LE23
Cutthroat_trout_virus__YP_004464926___0000	A0A383UMV1
Cymbidium_chlorotic_mosaic_virus__YP_009140473___0000	A0A0K8SQ19
Cynomolgus_adenovirus_1__YP_009361340___0000	A0A0F8B8U0
Cynomolgus_cytomegalovirus__YP_009337454___0000	B9XKL7
Cynomolgus_cytomegalovirus__YP_009337552___0000	A0A401PYC9
Cynomolgus_cytomegalovirus__YP_009337589___0000	A0A3B5QN70
Cynomolgus_macaque_cytomegalovirus_strain_Ottawa__YP_004933931___0000	A0A673MMG9
Cyprinid_herpesvirus_1__YP_007003773___0000	A0A1Q9T062
Cyprinid_herpesvirus_1__YP_007003793___0000	A0A4W5JTZ0
Cyprinid_herpesvirus_1__YP_007003813___0000	S7Q1R5
Cyprinid_herpesvirus_2__YP_007003845___0000	A0A3Q1GZQ2
Cyprinid_herpesvirus_2__YP_007003913___0000	A0A014N442
Cyprinid_herpesvirus_2__YP_007003932___0000	A0A7S3GDU3
Cyprinid_herpesvirus_2__YP_007003959___0000	A0A3B5LHZ8
Cyprinid_herpesvirus_2__YP_007003961___0000	A0A3Q3L999
Cyprinid_herpesvirus_3__YP_001096100___0000	A0A3S2Q225
Cyprinid_herpesvirus_3__YP_001096195___0000	A0A1S3FI96
Dahlia_mosaic_virus__YP_006732333___0000	A0A251VHZ8
Deerpox_virus_W-848-83__YP_227512___0000	K9F236
Deerpox_virus_W-848-83__YP_227520___0000	A0A6A4TCM9
Deerpox_virus_W-848-83__YP_227526___0000	A0A3P9KVU9
Deerpox_virus_W-848-83__YP_227531___0000	A0A452FK06
Desmodus_rotundus_endogenous_retrovirus__YP_009140129___0000	A0A3L8SFI8
Diachasmimorpha_longicaudata_rhabdovirus__YP_009259648___0000	Q9U714
Diaphorina_citri_densovirus__YP_009256213___0000	A0A6A4JWH2
Diatraea_saccharalis_granulovirus__YP_009182232___0000	A0A7X3UX77
Discula_destructiva_virus_1__NP_116742___0000	C5MJ64
Domestic_cat_hepadnavirus__YP_009553236___0000	A0A0C9MGN9
Dragonfly-associated_microphage_1_Viruses.__YP_006908225___0000	W1I2N1
Dragonfly-associated_microphage_1_Viruses.__YP_006908226___0000	A0A843HL08
Drosophila_immigrans_Nora_virus__YP_009047191___0000	W8APM3
Drosophila_immigrans_Nora_virus__YP_009047192___0000	A0A1L8E842
Drosophila_innubila_nudivirus__YP_009553092___0000	A0A6A0H8R2
Drosophila_innubila_nudivirus__YP_009553099___0000	A0A0U1ZKY0
Drosophila_innubila_nudivirus__YP_009553123___0000	A0A1B7Y282
Drosophila_innubila_nudivirus__YP_009553133___0000	A0A0U1ZI52
Drosophila_innubila_nudivirus__YP_009553145___0000	A0A0C9R2W6
Duck_adenovirus_2__YP_009047174___0000	A0A832Z6M6
Duck_adenovirus_2__YP_009047176___0000	A0A4S2GV12
Eastern_grey_kangaroopox_virus__YP_010085442___0000	A0A177RDL4
Elephant_endotheliotropic_herpesvirus_4__YP_009179288___0000	A0A2H8TQD5
Elephant_endotheliotropic_herpesvirus_5__YP_009052001___0000	T0KVT6
Elephant_endotheliotropic_herpesvirus_5__YP_009052044___0000	A0A6J2CGH2
Elephant_endotheliotropic_herpesvirus_5__YP_009052068___0000	A0A7C3ZMD7
Elephantid_betaherpesvirus_1__YP_007969816___0000	A0A126LAY7
Elicom_virus_1_Viruses.__YP_009553585___0000	A0A023EX19
Emaravirus_kiwii__YP_010088072___0000	A0A016SI87
Emiliania_huxleyi_virus_86__YP_293785___0000	A0A1R2CSM5
Emiliania_huxleyi_virus_86__YP_293790___0000	A0A6C0LUH4
Emiliania_huxleyi_virus_86__YP_293791___0000	A0A6C0LSD0
Emiliania_huxleyi_virus_86__YP_293792___0000	A0A6C0LTF0
Emiliania_huxleyi_virus_86__YP_293812___0000	A0A673CEL9
Emiliania_huxleyi_virus_86__YP_293831___0000	A0A0R3RJ08
Emiliania_huxleyi_virus_86__YP_293845___0000	A0A6C0LUT7
Emiliania_huxleyi_virus_86__YP_293847___0000	A0A2E9YUX0
Emiliania_huxleyi_virus_86__YP_293851___0000	A0A6C0LTH8
Emiliania_huxleyi_virus_86__YP_293852___0000	A0A6C0LVZ0
Emiliania_huxleyi_virus_86__YP_293857___0000	A0A6C0LSJ7
Emiliania_huxleyi_virus_86__YP_293859___0000	A0A482S9D8
Emiliania_huxleyi_virus_86__YP_293873___0000	A0A6C0LW11
Emiliania_huxleyi_virus_86__YP_293887___0000	A0A6C0LTV6
Emiliania_huxleyi_virus_86__YP_293891___0000	A0A7J9ZY35
Emiliania_huxleyi_virus_86__YP_293901___0000	A0A2M9HEW9
Emiliania_huxleyi_virus_86__YP_293903___0000	G9EJL4
Emiliania_huxleyi_virus_86__YP_293920___0000	A0A2R6BRU7
Emiliania_huxleyi_virus_86__YP_293938___0000	A0A6C0LTP0
Emiliania_huxleyi_virus_86__YP_293942___0000	A0A6C0LSD8
Emiliania_huxleyi_virus_86__YP_293963___0000	A0A6C0LUY1
Emiliania_huxleyi_virus_86__YP_293964___0000	A0A1G7G206
Emiliania_huxleyi_virus_86__YP_293970___0000	A0A6C0LVG7
Emiliania_huxleyi_virus_86__YP_293980___0000	A0A835ZJ68
Emiliania_huxleyi_virus_86__YP_293985___0000	A0A2E9YUR2
Emiliania_huxleyi_virus_86__YP_294000___0000	A0A6C0LWA9
Emiliania_huxleyi_virus_86__YP_294009___0000	A0A6C0LSW7
Emiliania_huxleyi_virus_86__YP_294022___0000	A0A6C0LU20
Emiliania_huxleyi_virus_86__YP_294030___0000	A0A6C0LSZ1
Emiliania_huxleyi_virus_86__YP_294031___0000	A0A6C0LRW8
Emiliania_huxleyi_virus_86__YP_294037___0000	A0A6C0LU14
Emiliania_huxleyi_virus_86__YP_294041___0000	A0A6C0LSC9
Emiliania_huxleyi_virus_86__YP_294043___0000	A0A6C0DGR0
Emiliania_huxleyi_virus_86__YP_294051___0000	A0A6L7MTZ7
Emiliania_huxleyi_virus_86__YP_294059___0000	A0A6C0LSA8
Emiliania_huxleyi_virus_86__YP_294061___0000	A0A6C0LSR5
Emiliania_huxleyi_virus_86__YP_294063___0000	A0A6C0LUE6
Emiliania_huxleyi_virus_86__YP_294065___0000	A0A6C0LT90
Emiliania_huxleyi_virus_86__YP_294069___0000	A0A6C0LV43
Emiliania_huxleyi_virus_86__YP_294072___0000	A0A6C0LUD5
Emiliania_huxleyi_virus_86__YP_294089___0000	A0A6C0LTA4
Emiliania_huxleyi_virus_86__YP_294096___0000	A0A6C0LVL6
Emiliania_huxleyi_virus_86__YP_294108___0000	A0A6C0LVK6
Emiliania_huxleyi_virus_86__YP_294109___0000	A0A1Z8UUP4
Emiliania_huxleyi_virus_86__YP_294115___0000	G0ED03
Emiliania_huxleyi_virus_86__YP_294123___0000	A0A380BKK3
Emiliania_huxleyi_virus_86__YP_294126___0000	A0A2E3WLR1
Emiliania_huxleyi_virus_86__YP_294135___0000	A0A6C0LS35
Emiliania_huxleyi_virus_86__YP_294139___0000	A0A6C0LUZ2
Emiliania_huxleyi_virus_86__YP_294141___0000	A0A6C0LR77
Emiliania_huxleyi_virus_86__YP_294142___0000	A0A6C0M285
Emiliania_huxleyi_virus_86__YP_294145___0000	Q8GMQ5
Emiliania_huxleyi_virus_86__YP_294150___0000	A0A6C0LTQ7
Emiliania_huxleyi_virus_86__YP_294153___0000	A0A6C0LTR8
Emiliania_huxleyi_virus_86__YP_294158___0000	A0A5C6MTG9
Emiliania_huxleyi_virus_86__YP_294162___0000	A0A6C0LTS7
Emiliania_huxleyi_virus_86__YP_294168___0000	A0A6C0LRB4
Emiliania_huxleyi_virus_86__YP_294170___0000	A0A6C0LTT7
Emiliania_huxleyi_virus_86__YP_294172___0000	A0A6C0LUI4
Emiliania_huxleyi_virus_86__YP_294176___0000	A0A6C0LV33
Emiliania_huxleyi_virus_86__YP_294183___0000	A0A6C0LW22
Emiliania_huxleyi_virus_86__YP_294194___0000	A0A6C0LRE5
Emiliania_huxleyi_virus_86__YP_294195___0000	A0A6C0LS78
Emiliania_huxleyi_virus_86__YP_294203___0000	A0A6C0LTX5
Emiliania_huxleyi_virus_86__YP_294204___0000	A0A6C0KGG6
Emiliania_huxleyi_virus_86__YP_294210___0000	A0A642UUH1
Emiliania_huxleyi_virus_86__YP_294216___0000	A0A1X0QJ37
Emiliania_huxleyi_virus_86__YP_294218___0000	A0A6C0LRH6
Emiliania_huxleyi_virus_86__YP_002296156___0000	A0A6C0LV64
Emiliania_huxleyi_virus_86__YP_002296158___0000	A0A6C0LS10
Emiliania_huxleyi_virus_86__YP_002296166___0000	A0A6C0LWU2
Emiliania_huxleyi_virus_86__YP_002296177___0000	V6UN17
Emiliania_huxleyi_virus_86__YP_002296182___0000	A0A6C0LUP9
Emiliania_huxleyi_virus_86__YP_002296183___0000	A0A444UWY8
Emiliania_huxleyi_virus_86__YP_002296186___0000	A0A7R8XBD3
Emiliania_huxleyi_virus_86__YP_002296187___0000	A0A6C0LWZ5
Emiliania_huxleyi_virus_86__YP_002296192___0000	A0A6C0LTU4
Emiliania_huxleyi_virus_86__YP_002296198___0000	A0A6C0LTP1
Emiliania_huxleyi_virus_86__YP_002296203___0000	A0A6C0LUU7
Emiliania_huxleyi_virus_86__YP_002296210___0000	A0A6C0LRS6
Emiliania_huxleyi_virus_86__YP_002296220___0000	A0A6C0LRZ6
Emiliania_huxleyi_virus_86__YP_002296222___0000	A0A6C0LSE8
Emiliania_huxleyi_virus_86__YP_002296224___0000	A0A4R1Z0D8
Emiliania_huxleyi_virus_86__YP_002296232___0000	A0A6C0LRX7
Emiliania_huxleyi_virus_86__YP_002296241___0000	A0A6C0LUC7
Emiliania_huxleyi_virus_86__YP_002296245___0000	A0A6C0LRU8
Emiliania_huxleyi_virus_86__YP_002296250___0000	A0A6C0LRS6
Emiliania_huxleyi_virus_86__YP_002296254___0000	A0A6C0LUY4
Emiliania_huxleyi_virus_86__YP_002296261___0000	A0A1F0Z7V3
Emiliania_huxleyi_virus_86__YP_002296270___0000	A0A6C0LSA9
Enterovirus_SEV-gx__YP_009249468___0000	A0A0V1KI46
Entomopoxvirus__AMV007___0000	Q8MVB4
Entomopoxvirus__AMV019___0000	A0A5C6D119
Entomopoxvirus__AMV020___0000	A0A2E4AY80
Entomopoxvirus__AMV029___0000	A0A4Y2FHD4
Entomopoxvirus__AMV037___0000	A0A2C9JZ39
Entomopoxvirus__AMV085___0000	E2B3Q9
Entomopoxvirus__AMV090___0000	A0A521JPM5
Entomopoxvirus__AMV130___0000	A0A0K0E7L9
Entomopoxvirus__AMV175___0000	K9WBE7
Entomopoxvirus__AMV225___0000	A0A6J1N2B1
Entomopoxvirus__AMV257___0000	A0A3S9WMV5
Entomopoxvirus__AMV266___0000	A0A1B6DG67
Entomopoxvirus__AMVITR08b___0000	A0A7J6ZQI6
Entomopoxvirus__AMVITR10b___0000	T2RFC5
Epinotia_aporema_granulovirus__YP_006908627___0000	A0A6C0DZX2
Epizootic_haematopoietic_necrosis_virus__YP_009182001___0000	A0A5B7DDQ1
Epizootic_haematopoietic_necrosis_virus__YP_009182058___0000	A0A7V6XNT9
Eptesicus_fuscus_gammaherpesvirus__YP_009552467___0000	A0A5F4CR23
Eptesicus_serotinus_papillomavirus_2__YP_009507265___0000	A0A520QG29
Eptesipox_virus__YP_009407971___0000	A0A3B3ZU84
Eptesipox_virus__YP_009407988___0000	I1MCB9
Eptesipox_virus__YP_009408112___0000	A0A401NQ60
Eptesipox_virus__YP_009408114___0000	A0A6J6HH78
Eptesipox_virus__YP_009408131___0000	A0A2H9QF74
Equid_gammaherpesvirus_2__NP_042674___0000	Q9QYN5
Equid_gammaherpesvirus_5__YP_009118392___0000	A0A437DG37
Equid_gammaherpesvirus_5__YP_009118408___0000	A0A126LAZ5
Equid_gammaherpesvirus_5__YP_009118412___0000	A0A126LAZ7
Equine_adenovirus_2__YP_009162367___0000	A0A835YUJ2
Equine_adenovirus_2__YP_009162371___0000	A0A1B0Z1T8
Esparto_virus__YP_009551717___0000	A0A4U0X6U8
Esparto_virus__YP_009551738___0000	A0A0U1ZH83
Esparto_virus__YP_009551777___0000	A0A0C9QRS5
Euproctis_pseudoconspersa_nucleopolyhedrovirus__YP_002854709___0000	E1EX73
Euproctis_pseudoconspersa_nucleopolyhedrovirus__YP_002854731___0000	A0A0C9RWL2
Euproctis_pseudoconspersa_nucleopolyhedrovirus__YP_002854745___0000	S6D2U0
European_catfish_virus__YP_006347625___0000	A0A1Q3N4N9
European_catfish_virus__YP_006347682___0000	A0A6H0XSA3
European_catfish_virus__YP_006347698___0000	A0A3Q2CMA3
Fadolivirus_FV1__Fadolivirus_1_3___0000	A0A1G2H6I7
Fadolivirus_FV1__Fadolivirus_1_7___0000	A0A077MY99
Fadolivirus_FV1__Fadolivirus_1_17___0000	A0A409Y5S2
Fadolivirus_FV1__Fadolivirus_1_22___0000	A0A0W0VEC3
Fadolivirus_FV1__Fadolivirus_1_37___0000	A0A329RZX9
Fadolivirus_FV1__Fadolivirus_1_42___0000	A4Y8Q6
Fadolivirus_FV1__Fadolivirus_1_45___0000	A0A2J7ZLQ6
Fadolivirus_FV1__Fadolivirus_1_46___0000	A0A0D2EIB3
Fadolivirus_FV1__Fadolivirus_1_47___0000	M2XWN0
Fadolivirus_FV1__Fadolivirus_1_52___0000	A0A6J1S9W7
Fadolivirus_FV1__Fadolivirus_1_57___0000	A0A383E0T7
Fadolivirus_FV1__Fadolivirus_1_59___0000	A0A7S0LH34
Fadolivirus_FV1__Fadolivirus_1_68___0000	A0A482WXM0
Fadolivirus_FV1__Fadolivirus_1_70___0000	A0A1V9ZSN0
Fadolivirus_FV1__Fadolivirus_1_76___0000	A0A6A0IFG8
Fadolivirus_FV1__Fadolivirus_1_77___0000	A0A1D2MPI0
Fadolivirus_FV1__Fadolivirus_1_85___0000	A0A2D6ITE0
Fadolivirus_FV1__Fadolivirus_1_86___0000	A0A077ZYX0
Fadolivirus_FV1__Fadolivirus_1_106___0000	A0A2E4ZYP8
Fadolivirus_FV1__Fadolivirus_1_108___0000	A0A0S8KCF8
Fadolivirus_FV1__Fadolivirus_1_118___0000	A0A6I5DV59
Fadolivirus_FV1__Fadolivirus_1_119___0000	A0A7V3CXS5
Fadolivirus_FV1__Fadolivirus_1_122___0000	A0A812QM97
Fadolivirus_FV1__Fadolivirus_1_131___0000	E0VYC3
Fadolivirus_FV1__Fadolivirus_1_134___0000	A0A4U9HEN5
Fadolivirus_FV1__Fadolivirus_1_135___0000	A0A534EEF0
Fadolivirus_FV1__Fadolivirus_1_137___0000	A0A517LJ45
Fadolivirus_FV1__Fadolivirus_1_152___0000	A0A133VKM0
Fadolivirus_FV1__Fadolivirus_1_159___0000	A0A6C0EBR8
Fadolivirus_FV1__Fadolivirus_1_160___0000	A0A2E3C032
Fadolivirus_FV1__Fadolivirus_1_161___0000	A0A7D5R5G5
Fadolivirus_FV1__Fadolivirus_1_180___0000	Q4N6R0
Fadolivirus_FV1__Fadolivirus_1_194___0000	A0A0K0EBT1
Fadolivirus_FV1__Fadolivirus_1_216___0000	A0A1G7GPR1
Fadolivirus_FV1__Fadolivirus_1_230___0000	A0A821S3S5
Fadolivirus_FV1__Fadolivirus_1_232___0000	A0A6M2A7U4
Fadolivirus_FV1__Fadolivirus_1_239___0000	A0A3C1FDT1
Fadolivirus_FV1__Fadolivirus_1_241___0000	C4VAP5
Fadolivirus_FV1__Fadolivirus_1_245___0000	A0A7Y3NLQ6
Fadolivirus_FV1__Fadolivirus_1_250___0000	A0A1J4XVG6
Fadolivirus_FV1__Fadolivirus_1_264___0000	A0A0G4ECS4
Fadolivirus_FV1__Fadolivirus_1_266___0000	A0A0G4G249
Fadolivirus_FV1__Fadolivirus_1_274___0000	A0A6J4MR80
Fadolivirus_FV1__Fadolivirus_1_275___0000	A0A1G9GZ47
Fadolivirus_FV1__Fadolivirus_1_276___0000	A0A1E7FYQ8
Fadolivirus_FV1__Fadolivirus_1_290___0000	A0A524DUW6
Fadolivirus_FV1__Fadolivirus_1_294___0000	A0A5C6PC90
Fadolivirus_FV1__Fadolivirus_1_295___0000	A0A519YA35
Fadolivirus_FV1__Fadolivirus_1_299___0000	A0A6C0HMP7
Fadolivirus_FV1__Fadolivirus_1_350___0000	A0A060XGR5
Fadolivirus_FV1__Fadolivirus_1_352___0000	A0A813UZJ8
Fadolivirus_FV1__Fadolivirus_1_353___0000	A0A2E6H5P4
Fadolivirus_FV1__Fadolivirus_1_361___0000	A0A2E3BZF9
Fadolivirus_FV1__Fadolivirus_1_382___0000	A0A287L3R2
Fadolivirus_FV1__Fadolivirus_1_385___0000	A0A0H5R740
Fadolivirus_FV1__Fadolivirus_1_387___0000	A0A7C8ML19
Fadolivirus_FV1__Fadolivirus_1_398___0000	A0A354K4F5
Fadolivirus_FV1__Fadolivirus_1_411___0000	V5YNZ8
Fadolivirus_FV1__Fadolivirus_1_414___0000	A0A817SDD6
Fadolivirus_FV1__Fadolivirus_1_422___0000	A0A6C0E926
Fadolivirus_FV1__Fadolivirus_1_426___0000	E8NE17
Fadolivirus_FV1__Fadolivirus_1_427___0000	G9XUN6
Fadolivirus_FV1__Fadolivirus_1_429___0000	A0A1G1GMF2
Fadolivirus_FV1__Fadolivirus_1_433___0000	A0A453RHI5
Fadolivirus_FV1__Fadolivirus_1_443___0000	A0A381XB16
Fadolivirus_FV1__Fadolivirus_1_444___0000	A0A846PQJ8
Fadolivirus_FV1__Fadolivirus_1_445___0000	A0A381XCH7
Fadolivirus_FV1__Fadolivirus_1_453___0000	A0A6C0DAW4
Fadolivirus_FV1__Fadolivirus_1_461___0000	A0A3A6PF95
Fadolivirus_FV1__Fadolivirus_1_462___0000	A0A378RH92
Fadolivirus_FV1__Fadolivirus_1_465___0000	A0A1Z9PVG7
Fadolivirus_FV1__Fadolivirus_1_466___0000	A0A6C0EAN9
Fadolivirus_FV1__Fadolivirus_1_509___0000	A0A2C6VA62
Fadolivirus_FV1__Fadolivirus_1_510___0000	A0A7J4JAS0
Fadolivirus_FV1__Fadolivirus_1_511___0000	A0A2D6EMK9
Fadolivirus_FV1__Fadolivirus_1_512___0000	A0A843T5Z5
Fadolivirus_FV1__Fadolivirus_1_513___0000	A0A2R7VTP0
Fadolivirus_FV1__Fadolivirus_1_531___0000	A0A3D6DNE8
Fadolivirus_FV1__Fadolivirus_1_536___0000	A0A1E7FDT1
Fadolivirus_FV1__Fadolivirus_1_541___0000	A0A485NF66
Fadolivirus_FV1__Fadolivirus_1_546___0000	A0A6A0GRQ6
Fadolivirus_FV1__Fadolivirus_1_554___0000	A0A7S2DP05
Fadolivirus_FV1__Fadolivirus_1_579___0000	A0A4Z1KNA5
Fadolivirus_FV1__Fadolivirus_1_584___0000	A0A2E3BYX6
Fadolivirus_FV1__Fadolivirus_1_588___0000	A0A0C3AZ07
Fadolivirus_FV1__Fadolivirus_1_597___0000	A0A328RN98
Fadolivirus_FV1__Fadolivirus_1_598___0000	A0A6C0EDZ6
Fadolivirus_FV1__Fadolivirus_1_603___0000	A0A497UVD2
Fadolivirus_FV1__Fadolivirus_1_606___0000	A0A3B6JBP8
Fadolivirus_FV1__Fadolivirus_1_607___0000	A0A5E8CIH4
Fadolivirus_FV1__Fadolivirus_1_629___0000	A0A7S1KNG7
Fadolivirus_FV1__Fadolivirus_1_631___0000	A0A6C0J2G7
Fadolivirus_FV1__Fadolivirus_1_633___0000	A0A0G4ES93
Fadolivirus_FV1__Fadolivirus_1_644___0000	A0A803RAM5
Fadolivirus_FV1__Fadolivirus_1_646___0000	A0A5Q4VBM8
Fadolivirus_FV1__Fadolivirus_1_649___0000	A0A4P7N820
Fadolivirus_FV1__Fadolivirus_1_665___0000	A0A2E3BZ74
Fadolivirus_FV1__Fadolivirus_1_670___0000	A0A2E3BZK6
Fadolivirus_FV1__Fadolivirus_1_721___0000	A0A3A4PFC5
Fadolivirus_FV1__Fadolivirus_1_724___0000	A0A0W0XN36
Fadolivirus_FV1__Fadolivirus_1_731___0000	A0A6A6VFA1
Fadolivirus_FV1__Fadolivirus_1_734___0000	A0A7C1TCE6
Fadolivirus_FV1__Fadolivirus_1_744___0000	A0A679HMT4
Fadolivirus_FV1__Fadolivirus_1_746___0000	H0A955
Fadolivirus_FV1__Fadolivirus_1_752___0000	A0A6C0JRI9
Fadolivirus_FV1__Fadolivirus_1_758___0000	A0A7V3CX10
Fadolivirus_FV1__Fadolivirus_1_767___0000	A0A1G6GJ53
Fadolivirus_FV1__Fadolivirus_1_775___0000	A0A359FIK1
Fadolivirus_FV1__Fadolivirus_1_777___0000	A0A7S1SLW1
Fadolivirus_FV1__Fadolivirus_1_785___0000	A0A2K1IHG3
Fadolivirus_FV1__Fadolivirus_1_787___0000	A0A2E3C0K0
Fadolivirus_FV1__Fadolivirus_1_796___0000	A0A849Z158
Fadolivirus_FV1__Fadolivirus_1_798___0000	A0A7S2QD85
Fadolivirus_FV1__Fadolivirus_1_813___0000	A0A2D9KJE6
Fadolivirus_FV1__Fadolivirus_1_831___0000	A0A0G4IQ78
Fadolivirus_FV1__Fadolivirus_1_842___0000	A0A7M3QK04
Fadolivirus_FV1__Fadolivirus_1_865___0000	G3PXH2
Fadolivirus_FV1__Fadolivirus_1_880___0000	Q5ZW18
Fadolivirus_FV1__Fadolivirus_1_887___0000	A0A6C0DSF0
Fadolivirus_FV1__Fadolivirus_1_889___0000	A0A1M3BES2
Fadolivirus_FV1__Fadolivirus_1_893___0000	A0A225X6V4
Fadolivirus_FV1__Fadolivirus_1_907___0000	A0A6C0CQC0
Fadolivirus_FV1__Fadolivirus_1_914___0000	A0A150QLH3
Fadolivirus_FV1__Fadolivirus_1_929___0000	X8BCL0
Fadolivirus_FV1__Fadolivirus_1_931___0000	A0A7S2R0F4
Fadolivirus_FV1__Fadolivirus_1_932___0000	A0A665VUP3
Fadolivirus_FV1__Fadolivirus_1_947___0000	A0A061S222
Fadolivirus_FV1__Fadolivirus_1_948___0000	A0A6L5C6R3
Fadolivirus_FV1__Fadolivirus_1_951___0000	A0A6C0FBB3
Fadolivirus_FV1__Fadolivirus_1_961___0000	A0A5C6Z0Y9
Fadolivirus_FV1__Fadolivirus_1_963___0000	A0A150H972
Fadolivirus_FV1__Fadolivirus_1_980___0000	A0A336JKZ6
Fadolivirus_FV1__Fadolivirus_1_988___0000	A0A2E3C023
Fadolivirus_FV1__Fadolivirus_1_992___0000	A0A2G2GDG8
Fadolivirus_FV1__Fadolivirus_1_1004___0000	A0A6C0ET43
Fadolivirus_FV1__Fadolivirus_1_1010___0000	A0A853HYG0
Fadolivirus_FV1__Fadolivirus_1_1015___0000	A0A6C0JB65
Fadolivirus_FV1__Fadolivirus_1_1016___0000	E3M4C4
Fadolivirus_FV1__Fadolivirus_1_1019___0000	A0A7W0FVL9
Fadolivirus_FV1__Fadolivirus_1_1023___0000	A0A2N6AW70
Fadolivirus_FV1__Fadolivirus_1_1029___0000	A0A7J6JWG6
Fadolivirus_FV1__Fadolivirus_1_1030___0000	A0A7Y2CAU5
Fadolivirus_FV1__Fadolivirus_1_1031___0000	A0A6C0C8P2
Fadolivirus_FV1__Fadolivirus_1_1039___0000	A0A232FNE8
Fadolivirus_FV1__Fadolivirus_1_1056___0000	A0A6I3WR43
Fadolivirus_FV1__Fadolivirus_1_1057___0000	A0A5A5RNZ3
Fadolivirus_FV1__Fadolivirus_1_1067___0000	A0A3N4HGS2
Fadolivirus_FV1__Fadolivirus_1_1068___0000	A0CHG4
Fadolivirus_FV1__Fadolivirus_1_1069___0000	A0A6C0HJE5
Fadolivirus_FV1__Fadolivirus_1_1071___0000	A0A0M0JQA7
Fadolivirus_FV1__Fadolivirus_1_1073___0000	A0A0W0VY91
Fadolivirus_FV1__Fadolivirus_1_1081___0000	A0A7V3CXT0
Fadolivirus_FV1__Fadolivirus_1_1094___0000	A0A842T3I3
Fadolivirus_FV1__Fadolivirus_1_1098___0000	A0A226DMZ9
Fadolivirus_FV1__Fadolivirus_1_1104___0000	A0A512CU56
Fadolivirus_FV1__Fadolivirus_1_1108___0000	A0A7V3FUV9
Fadolivirus_FV1__Fadolivirus_1_1111___0000	A0A484KU68
Fadolivirus_FV1__Fadolivirus_1_1120___0000	A0A0G0PVZ0
Fadolivirus_FV1__Fadolivirus_1_1133___0000	A0A3S2VTL5
Fadolivirus_FV1__Fadolivirus_1_1134___0000	A0A7V3CZV6
Fadolivirus_FV1__Fadolivirus_1_1135___0000	A0A0C9WJ87
Fadolivirus_FV1__Fadolivirus_1_1136___0000	A0A6P0KDD2
Fadolivirus_FV1__Fadolivirus_1_1139___0000	A0A6S8LZ88
Fadolivirus_FV1__Fadolivirus_1_1144___0000	A0A7S1XF37
Fadolivirus_FV1__Fadolivirus_1_1149___0000	A0A2T3M8A6
Fadolivirus_FV1__Fadolivirus_1_1152___0000	A0A5E8CHG0
Fadolivirus_FV1__Fadolivirus_1_1160___0000	A0A6C0IXK6
Fadolivirus_FV1__Fadolivirus_1_1163___0000	A0A194Q0G5
Fadolivirus_FV1__Fadolivirus_1_1165___0000	A0A2I2F922
Fadolivirus_FV1__Fadolivirus_1_1177___0000	A0A0F9MRB3
Fadolivirus_FV1__Fadolivirus_1_1191___0000	A0A532UPI1
Fadolivirus_FV1__Fadolivirus_1_1192___0000	A0A2D7VXQ6
Fadolivirus_FV1__Fadolivirus_1_1200___0000	A0A4Y8LTW6
Fadolivirus_FV1__Fadolivirus_1_1202___0000	A0A6C0E7I6
Fadolivirus_FV1__Fadolivirus_1_1204___0000	A0A0M0JI32
Fadolivirus_FV1__Fadolivirus_1_1206___0000	A0A1E4FPQ0
Fadolivirus_FV1__Fadolivirus_1_1209___0000	A0A7J4ECK5
Fadolivirus_FV1__Fadolivirus_1_1212___0000	A0A502N8Q5
Fadolivirus_FV1__Fadolivirus_1_1217___0000	A0A6C0KS73
Fadolivirus_FV1__Fadolivirus_1_1221___0000	T0K5M6
Fadolivirus_FV1__Fadolivirus_1_1225___0000	A0A229M098
Fadolivirus_FV1__Fadolivirus_1_1227___0000	A0A5J4YP46
Fadolivirus_FV1__Fadolivirus_1_1229___0000	A0A812L2T5
Fadolivirus_FV1__Fadolivirus_1_1232___0000	A0A816N6V4
Fadolivirus_FV1__Fadolivirus_1_1245___0000	A0A4V1ISE8
Fadolivirus_FV1__Fadolivirus_1_1252___0000	A0A7J5YKN1
Fadolivirus_FV1__Fadolivirus_1_1260___0000	A0A2E0E7F4
Fadolivirus_FV1__Fadolivirus_1_1261___0000	A0A6C0BKL2
Fadolivirus_FV1__Fadolivirus_1_1264___0000	A0A373VS62
Fadolivirus_FV1__Fadolivirus_1_1277___0000	A0A523E3R4
Fadolivirus_FV1__Fadolivirus_1_1330___0000	A0A1G8NKJ9
Fadolivirus_FV1__Fadolivirus_1_1333___0000	A0A6C0H3P4
Fadolivirus_FV1__Fadolivirus_1_1337___0000	A0A3B7DGH2
Fadolivirus_FV1__Fadolivirus_1_1346___0000	A0A554KRL7
Fadolivirus_FV1__Fadolivirus_1_1352___0000	L8GUJ2
Fadolivirus_FV1__Fadolivirus_1_1355___0000	A0A1F2R314
Fadolivirus_FV1__Fadolivirus_1_1358___0000	A0A6C0JV86
Fadolivirus_FV1__Fadolivirus_1_1364___0000	A0A1Q3UWR0
Fadolivirus_FV1__Fadolivirus_1_1371___0000	A0A1Q9DI63
Fadolivirus_FV1__Fadolivirus_1_1378___0000	A0A3D1UWG7
Fadolivirus_FV1__Fadolivirus_1_1383___0000	A0A0H5DP58
Fadolivirus_FV1__Fadolivirus_1_1389___0000	A0A845ZA82
Fadolivirus_FV1__Fadolivirus_1_1393___0000	A0A1V5YV50
Fadolivirus_FV1__Fadolivirus_1_1400___0000	A0A674KI55
Fadolivirus_FV1__Fadolivirus_1_1412___0000	A0A5N6INN3
Fadolivirus_FV1__Fadolivirus_1_1417___0000	A0A2S9XBA0
Fadolivirus_FV1__Fadolivirus_1_1420___0000	A0A2S5KGV2
Fadolivirus_FV1__Fadolivirus_1_1424___0000	A0A0F9PUR9
Faeces_associated_gemycircularvirus_17__YP_009252350___0000	A0A7Z9G6K3
Falconid_herpesvirus_1__YP_009046492___0000	A0A6G1SMX0
Farfantepenaeus_duorarum_pink_shrimp_associated_circular_virus__YP_009163911___0000	E9HET6
Feline_bocaparvovirus_3__YP_009508784___0000	A0A084G1I1
Feline_immunodeficiency_virus__NP_040972___0000	A0A7J7RD11
Felis_catus_gammaherpesvirus_1__YP_009173872___0000	A0A670HM71
Felis_catus_gammaherpesvirus_1__YP_009173881___0000	V4L2H1
Felis_catus_gammaherpesvirus_1__YP_009173886___0000	A0A703GKY6
Felis_catus_gammaherpesvirus_1__YP_009173949___0000	A0A126LAY2
Fig_fleck-associated_virus__YP_004300301___0000	A0A0L9VKL0
Flamingopox_virus_FGPVKD09__YP_009447990___0000	A0A7C6SBR2
Flamingopox_virus_FGPVKD09__YP_009447991___0000	F1BZW6
Flamingopox_virus_FGPVKD09__YP_009447995___0000	A0A2H1VVI4
Flamingopox_virus_FGPVKD09__YP_009448167___0000	A0A665TIB4
Flamingopox_virus_FGPVKD09__YP_009448178___0000	A0A672Z5W3
Fowl_aviadenovirus_6__YP_009505671___0000	A0A2D0J5A4
Fowl_aviadenovirus_C__YP_004346929___0000	A0A6A3WYV9
Fowl_aviadenovirus_C__YP_004346955___0000	A0A1L8EM46
Fowl_aviadenovirus_E__YP_004191845___0000	A0A3N0YGM8
Freesia_mosaic_virus__YP_003620391___0000	A0A7Y0D9W7
Fusarium_graminearum_mycotymovirus_1__YP_009553720___0000	A0A1G1WE19
Fusarium_graminearum_mycotymovirus_1__YP_009553722___0000	A0A0N5B5B7
Fusarium_graminearum_mycotymovirus_1__YP_009553723___0000	A0A4C1XCY5
Fusarium_poae_narnavirus_2__YP_009272903___0000	A0A3B1IC81
Gallid_alphaherpesvirus_2__YP_001033972___0000	A0A6G0R4U8
Gastropod_associated_circular_ssDNA_virus_Viruses.__YP_007517185___0000	A0A7Z9UPT8
Gentian_ovary_ringspot_virus__YP_009047254___0000	A0A7S3DS45
Glossina_pallidipes_salivary_gland_hypertrophy_virus__YP_001686949___0000	A0A0C9QYV0
Glossina_pallidipes_salivary_gland_hypertrophy_virus__YP_001686953___0000	A0A4S4BIH5
Glossina_pallidipes_salivary_gland_hypertrophy_virus__YP_001686954___0000	A0A2E7UQV2
Glossina_pallidipes_salivary_gland_hypertrophy_virus__YP_001686971___0000	A0A7N2R205
Glossina_pallidipes_salivary_gland_hypertrophy_virus__YP_001686984___0000	A0A814YIK8
Glossina_pallidipes_salivary_gland_hypertrophy_virus__YP_001687067___0000	A0A815WHA5
Glossina_pallidipes_salivary_gland_hypertrophy_virus__YP_001687072___0000	A0A4Y2M584
Glossina_pallidipes_salivary_gland_hypertrophy_virus__YP_001687090___0000	A0A4Y2FLB1
Golden_Marseillevirus__GMAR_ORF11___0000	A0A1F5UP57
Golden_Marseillevirus__GMAR_ORF19___0000	A0A7J0DTY7
Golden_Marseillevirus__GMAR_ORF28___0000	A0A0B1TVZ6
Golden_Marseillevirus__GMAR_ORF37___0000	A0A101X6K8
Golden_Marseillevirus__GMAR_ORF49___0000	A0A4R0RUM7
Golden_Marseillevirus__GMAR_ORF52___0000	W4VBJ0
Golden_Marseillevirus__GMAR_ORF53___0000	A0A2D5ZR90
Golden_Marseillevirus__GMAR_ORF62___0000	A0A527HS74
Golden_Marseillevirus__GMAR_ORF63___0000	A0A0B7K7T1
Golden_Marseillevirus__GMAR_ORF65___0000	A0A2T7I301
Golden_Marseillevirus__GMAR_ORF66___0000	W1WUN0
Golden_Marseillevirus__GMAR_ORF70___0000	A0A2P4XXQ6
Golden_Marseillevirus__GMAR_ORF72___0000	A0A6G3VS65
Golden_Marseillevirus__GMAR_ORF78___0000	R7J8C4
Golden_Marseillevirus__GMAR_ORF86___0000	A0A2H5T1U9
Golden_Marseillevirus__GMAR_ORF126___0000	A0A6A2WZS7
Golden_Marseillevirus__GMAR_ORF127___0000	X8BJR4
Golden_Marseillevirus__GMAR_ORF141___0000	A0A6C0H3I0
Golden_Marseillevirus__GMAR_ORF178___0000	A0A5P9XRX2
Golden_Marseillevirus__GMAR_ORF225___0000	B6G915
Golden_Marseillevirus__GMAR_ORF235___0000	X1BLH2
Golden_Marseillevirus__GMAR_ORF244___0000	A0A8B0RWY7
Golden_Marseillevirus__GMAR_ORF271___0000	A0A2E3MAK4
Golden_Marseillevirus__GMAR_ORF289___0000	A0A813NDU9
Grapevine_Bulgarian_latent_virus__YP_004429253___0000	A0A1B6GZA9
Helicoverpa_armigera_densovirus__YP_004678720___0000	J9M820
Helicoverpa_zea_nudivirus_2__YP_004956760___0000	A0A6L5D8S0
Helicoverpa_zea_nudivirus_2__YP_004956782___0000	A0A0C9RL27
Helicoverpa_zea_nudivirus_2__YP_004956818___0000	A0A6S7JYV9
Heliothis_virescens_ascovirus_3g__YP_009701669___0000	A0A139WQP5
Heliothis_virescens_ascovirus_3g__YP_009701683___0000	A0A6C0C6Z7
Heliothis_virescens_ascovirus_3g__YP_009702089___0000	A0A6A7APY6
Heliothis_virescens_ascovirus_3g__YP_009702095___0000	A0A811ULL2
Heliothis_virescens_ascovirus_3g__YP_009702117___0000	A0A6C0M026
Heliothis_virescens_ascovirus_3g__YP_009702170___0000	A0A4R6HSL5
Hemileuca_sp._nucleopolyhedrovirus__YP_008378222___0000	A0A411G6S4
Hemileuca_sp._nucleopolyhedrovirus__YP_008378241___0000	A0A7S0B9P6
Heterosigma_akashiwo_virus_01__YP_009507398___0000	A0YT00
Heterosigma_akashiwo_virus_01__YP_009507402___0000	A0A6C0DDD6
Heterosigma_akashiwo_virus_01__YP_009507416___0000	A0A2D4ZR81
Heterosigma_akashiwo_virus_01__YP_009507438___0000	A0A6C0CQ63
Heterosigma_akashiwo_virus_01__YP_009507442___0000	A0A803TJJ8
Heterosigma_akashiwo_virus_01__YP_009507453___0000	A0A6C0B5C9
Heterosigma_akashiwo_virus_01__YP_009507458___0000	A0A0G4J871
Heterosigma_akashiwo_virus_01__YP_009507463___0000	A0A257GEL1
Heterosigma_akashiwo_virus_01__YP_009507467___0000	A0A7Y5B438
Heterosigma_akashiwo_virus_01__YP_009507494___0000	A0A6C0I7Q9
Heterosigma_akashiwo_virus_01__YP_009507495___0000	A0A6C0CTA3
Heterosigma_akashiwo_virus_01__YP_009507498___0000	A0A6C0CQZ6
Heterosigma_akashiwo_virus_01__YP_009507505___0000	W2YRG4
Heterosigma_akashiwo_virus_01__YP_009507523___0000	A0A6C0LD66
Heterosigma_akashiwo_virus_01__YP_009507532___0000	A0A6C0HY78
Heterosigma_akashiwo_virus_01__YP_009507547___0000	A0A495ZDN7
Heterosigma_akashiwo_virus_01__YP_009507553___0000	A0A1W2A1L9
Heterosigma_akashiwo_virus_01__YP_009507555___0000	A0A4Y2LPJ1
Heterosigma_akashiwo_virus_01__YP_009507581___0000	A0A836CIF6
Hirudovirus__HIRU_S57___0000	A0A6C0LY37
Hirudovirus__HIRU_S324___0000	A0A850P409
Hirudovirus__HIRU_S422___0000	A0A7Y1TNI1
Hirudovirus__HIRU_S693___0000	E0V9D1
Hirudovirus__HIRU_S720___0000	A0A7J9RG22
Hirudovirus__HIRU_S825___0000	A0A447V0L1
Hirudovirus__HIRU_S826___0000	A0A6C0LXJ7
Hirudovirus__HIRU_S928___0000	A0A822AQ97
Hokovirus_HKV1__Hokovirus_1_5___0000	A0A6M7YJR6
Hokovirus_HKV1__Hokovirus_1_16___0000	A0A067N3M9
Hokovirus_HKV1__Hokovirus_1_25___0000	A0A287PN91
Hokovirus_HKV1__Hokovirus_1_27___0000	A0A4Z1D558
Hokovirus_HKV1__Hokovirus_1_28___0000	A0A2H1CL35
Hokovirus_HKV1__Hokovirus_1_44___0000	A0A179UV49
Hokovirus_HKV1__Hokovirus_1_46___0000	A0A818MHX1
Hokovirus_HKV1__Hokovirus_1_48___0000	A0A177CPK6
Hokovirus_HKV1__Hokovirus_1_59___0000	A0A6C0EFD8
Hokovirus_HKV1__Hokovirus_1_66___0000	A0A6C0LJH8
Hokovirus_HKV1__Hokovirus_1_76___0000	A0A7J4F182
Hokovirus_HKV1__Hokovirus_1_100___0000	A0A0H5R2M4
Hokovirus_HKV1__Hokovirus_1_127___0000	W5N0Z1
Hokovirus_HKV1__Hokovirus_1_130___0000	A0A661U704
Hokovirus_HKV1__Hokovirus_1_138___0000	A0A7T9HY83
Hokovirus_HKV1__Hokovirus_1_143___0000	A0A2U2BCW9
Hokovirus_HKV1__Hokovirus_1_150___0000	A0A838ESU4
Hokovirus_HKV1__Hokovirus_1_157___0000	A0A6C0IJG2
Hokovirus_HKV1__Hokovirus_1_162___0000	A0A6C0DIS0
Hokovirus_HKV1__Hokovirus_1_164___0000	K5VJF1
Hokovirus_HKV1__Hokovirus_1_186___0000	A0A6C0H390
Hokovirus_HKV1__Hokovirus_1_188___0000	A0A7G2C988
Hokovirus_HKV1__Hokovirus_1_206___0000	L7FL22
Hokovirus_HKV1__Hokovirus_1_213___0000	A0A167FI50
Hokovirus_HKV1__Hokovirus_1_214___0000	A0A6C0ALZ3
Hokovirus_HKV1__Hokovirus_1_221___0000	A0A841BX55
Hokovirus_HKV1__Hokovirus_1_236___0000	A0A6C0F7W4
Hokovirus_HKV1__Hokovirus_1_244___0000	A0A1Q9DJM2
Hokovirus_HKV1__Hokovirus_1_256___0000	A0A2N3B949
Hokovirus_HKV1__Hokovirus_1_328___0000	A0A813MJY5
Hokovirus_HKV1__Hokovirus_1_348___0000	A0A6C0C8G8
Homalodisca_vitripennis_reovirus__YP_002790895___0000	A0A3Q4HG71
Homarus_gammarus_nudivirus__YP_010087644___0000	A0A411G7P0
Homarus_gammarus_nudivirus__YP_010087686___0000	A0A0C9PLM8
Homarus_gammarus_nudivirus__YP_010087733___0000	A0A6L5D8S0
Homarus_gammarus_nudivirus__YP_010087736___0000	B9W4B4
Horsepox_virus__ABH08177___0000	A0A849FZS0
Horsepox_virus__ABH08179___0000	A0A6G1CK83
Horsepox_virus__ABH08180___0000	A0A1I7UQT4
Horsepox_virus__ABH08285___0000	K1R6Z6
Horsepox_virus__ABH08287___0000	A0A202F803
Huangpi_Tick_Virus_3__YP_009288321___0000	A0A6D2HVU5
Hubei_diptera_virus_11__YP_009337179___0000	A0A6I8U3W4
Hubei_diptera_virus_14__YP_009337874___0000	A0A0K8SQ19
Hubei_leech_virus_1__YP_009336873___0000	A0A7C2D202
Hubei_lepidoptera_virus_1__YP_009330256___0000	A0A1Y1MUI9
Hubei_narna-like_virus_22__YP_009336749___0000	A0A438G183
Hubei_odonate_virus_9__YP_009329873___0000	A0A7J6Z8B8
Hubei_odonate_virus_10__YP_009336919___0000	A0A0J7KGU9
Hubei_permutotetra-like_virus_8__YP_009337703___0000	A0A0K8SCG7
Hubei_picorna-like_virus_8__YP_009337709___0000	A0A418Q905
Hubei_picorna-like_virus_70__YP_009336577___0000	A0A1A2E7A4
Hubei_rhabdo-like_virus_7__YP_009337120___0000	A0A0K2UMR8
Hubei_sobemo-like_virus_1__YP_009330026___0000	A0A2E3KN72
Hubei_sobemo-like_virus_2__YP_009330040___0000	A0A1S8L0F6
Hubei_sobemo-like_virus_12__YP_009329978___0000	A0A7M7P9S2
Hubei_tombus-like_virus_3__YP_009337773___0000	A0A3N0ZV25
Hubei_unio_douglasiae_virus_3__YP_009336723___0000	A0A1L8DHN7
Hubei_virga-like_virus_11__YP_009337242___0000	A0A1Y1KIA3
Hubei_virga-like_virus_12__YP_009337818___0000	A0A4C2A5G6
Hubei_virga-like_virus_12__YP_009337823___0000	A0A2L2Y7V6
Hubei_virga-like_virus_16__YP_009336676___0000	A0A2K2FKH1
Hubei_virga-like_virus_16__YP_009336680___0000	A0A0A9YLR6
Hubei_virga-like_virus_21__YP_009337662___0000	A0A034VNC8
Human_T-cell_leukemia_virus_type_I__NP_955618___0000	A0A3M0K5W6
Human_alphaherpesvirus_3__NP_040133___0000	Q90603
Human_alphaherpesvirus_3__NP_040189___0000	A0A6P6MB54
Human_betaherpesvirus_5__YP_081475___0000	A0A4W4E2X3
Human_betaherpesvirus_6A__NP_042916___0000	A0A126LAW7
Human_betaherpesvirus_6A__NP_042928___0000	A0A126LAY4
Human_betaherpesvirus_6A__YP_009458637___0000	A0A126LAX0
Human_betaherpesvirus_6B__NP_050200___0000	A0A401RRG3
Human_betaherpesvirus_6B__NP_050204___0000	A0A126LAW2
Human_betaherpesvirus_7__YP_073759___0000	A0A126LAW1
Human_betaherpesvirus_7__YP_073766___0000	A0A126LAX7
Human_fecal_virus_Jorvi2__YP_009389530___0000	A0A669QGM8
Human_gammaherpesvirus_8__YP_001129350___0000	A0A3P9KA99
Human_gammaherpesvirus_8__YP_001129434___0000	A0A1X6NVD4
Human_herpesvirus_4_type_2__YP_001129486___0000	A0A126LB15
Human_immunodeficiency_virus_1__YP_001856241___0000	A0A485N2V8
Human_immunodeficiency_virus_2__NP_056839___0000	A0A7X1LUK4
Human_mastadenovirus_A__YP_002640220___0000	A0A4Z2AZU5
Human_mastadenovirus_D__YP_001974461___0000	A0A3S5A856
Hyposidra_talaca_nucleopolyhedrovirus__YP_010086370___0000	A0A6J1SLK0
Hyposidra_talaca_nucleopolyhedrovirus__YP_010086378___0000	A0A3A8FPR2
Ichnoviriform_fugitivi__YP_001031276___0000	B7S965
Ichnoviriform_fugitivi__YP_001031277___0000	A0A821QSD5
Ichnoviriform_fugitivi__YP_001031350___0000	A0A3R7MSN0
Ichnoviriform_fugitivi__YP_001031356___0000	A0A6V7JYI4
Ichnoviriform_fugitivi__YP_001031361___0000	B7S965
Ichnoviriform_fumiferanae__YP_001029420___0000	A0A814JAM7
Ichnoviriform_fumiferanae__YP_001029432___0000	A0A2J8A1Q4
Ichnoviriform_fumiferanae__YP_001029433___0000	A0A1Y1KWN6
Ictalurid_herpesvirus_1__NP_041141___0000	A0A1S3L5G6
Ictalurid_herpesvirus_1__NP_041163___0000	A0A1I8J156
Ictalurid_herpesvirus_2__YP_009447872___0000	H2LA70
Ictalurid_herpesvirus_2__YP_009447889___0000	A0A6G0HFG6
Ictalurid_herpesvirus_2__YP_009447898___0000	A0A225WJ88
Indivirus_ILV1__Indivirus_1_4___0000	A0A5E8CM80
Indivirus_ILV1__Indivirus_1_17___0000	A0A381V683
Indivirus_ILV1__Indivirus_1_26___0000	A0A6C0H8Z3
Indivirus_ILV1__Indivirus_1_31___0000	D8LP59
Indivirus_ILV1__Indivirus_1_32___0000	A0A0C4DNT8
Indivirus_ILV1__Indivirus_1_33___0000	A0A5N4D9I8
Indivirus_ILV1__Indivirus_1_35___0000	A0A2E3BYH5
Indivirus_ILV1__Indivirus_1_48___0000	A0A6C0E2P4
Indivirus_ILV1__Indivirus_1_49___0000	A0A6C0HW03
Indivirus_ILV1__Indivirus_1_81___0000	A0A2S2Q197
Indivirus_ILV1__Indivirus_1_107___0000	A0A6C0KUF2
Indivirus_ILV1__Indivirus_1_112___0000	A0A498FGV5
Indivirus_ILV1__Indivirus_1_122___0000	A0A5E8CH85
Indivirus_ILV1__Indivirus_1_139___0000	A0A6A7APY6
Indivirus_ILV1__Indivirus_1_169___0000	A0A6C0EBF4
Indivirus_ILV1__Indivirus_1_190___0000	A0A7J7C0T4
Indivirus_ILV1__Indivirus_1_200___0000	A0A6C0AC71
Indivirus_ILV1__Indivirus_1_219___0000	T1YTE8
Indivirus_ILV1__Indivirus_1_224___0000	A0A6C0D019
Indivirus_ILV1__Indivirus_1_230___0000	A0A6C0EK98
Indivirus_ILV1__Indivirus_1_235___0000	A0A521GNJ3
Influenza_A_virus_-A_California_07_2009-H1N1--__YP_009121769___0000	A0A2S5ITA9
Influenza_A_virus_-A_Hong_Kong_1073_99-H9N2--__NP_859037___0000	A0A0Q3Q3B7
Influenza_A_virus_-A_Shanghai_02_2013-H7N9--__YP_009118482___0000	A0A0Q3Q4K1
Insectomime_virus__ISTM_3___0000	A0A2E8S257
Insectomime_virus__ISTM_60___0000	A0A2A5G177
Insectomime_virus__ISTM_124___0000	A0A834JK16
Insectomime_virus__ISTM_142___0000	J8V6M9
Insectomime_virus__ISTM_161___0000	A0A497RN62
Insectomime_virus__ISTM_173___0000	A0A7S0RAL2
Insectomime_virus__ISTM_296___0000	A0A7J7QDL5
Insectomime_virus__ISTM_468___0000	A0A672T467
Invertebrate_iridescent_virus_3__YP_654589___0000	A0A6C0KFW1
Invertebrate_iridescent_virus_3__YP_654608___0000	A0A4P8U1U0
Invertebrate_iridescent_virus_3__YP_654629___0000	C0Z9L8
Invertebrate_iridescent_virus_3__YP_654643___0000	A0A8B6C3G8
Invertebrate_iridescent_virus_3__YP_654655___0000	A0A6C0IFX3
Invertebrate_iridescent_virus_3__YP_654666___0000	A0A7J2LWL8
Invertebrate_iridescent_virus_3__YP_654680___0000	R5ABL8
Iridescent_virus_6__IIV6gp060___0000	A0A3C1SPL2
Iridescent_virus_6__IIV6gp063___0000	A0A183QUY2
Iridescent_virus_6__IIV6gp092___0000	A0A3G4VH49
Iridescent_virus_6__IIV6gp096___0000	D6WSN8
Iridescent_virus_6__IIV6gp097___0000	D2W683
Iridescent_virus_6__IIV6gp107___0000	A0A6C0JPK2
Iridescent_virus_6__IIV6gp158___0000	A0A524M8G3
Iridescent_virus_6__IIV6gp161___0000	A0A7X7UB73
Iridescent_virus_6__IIV6gp171___0000	A0A836DYN5
Iridescent_virus_6__IIV6gp193___0000	A0A6C0LSZ0
Iridescent_virus_6__IIV6gp194___0000	A0A6C0KQ64
Iridescent_virus_6__IIV6gp205___0000	A0A6C0LU48
Iridescent_virus_6__IIV6gp214___0000	A0A6C0KEX7
Iridescent_virus_6__IIV6gp224___0000	A0A2H6A412
Iridescent_virus_6__IIV6gp250___0000	A0A2K8T6F4
Iridescent_virus_6__IIV6gp283___0000	A0A3M7R7C7
Iridescent_virus_6__IIV6gp302___0000	A0A6C0I4Z8
Iridescent_virus_6__IIV6gp345___0000	A0A0F9J4P0
Iridescent_virus_6__IIV6gp370___0000	A0A6C0H3B7
Iridescent_virus_6__IIV6gp381___0000	A0A7Z0WX68
Iridescent_virus_6__IIV6gp391___0000	A0A6C0H2M5
Iridescent_virus_6__IIV6gp397___0000	A0A6C0CY58
Iridescent_virus_6__IIV6gp409___0000	A0A0D9WNW9
Iridescent_virus_6__IIV6gp434___0000	A0A3M0KXK6
Kallithea_virus__YP_009345925___0000	A0A6G0STQ8
Kallithea_virus__YP_009345990___0000	A0A2C5ZSB7
Kampung_Karu_virus__YP_009553727___0000	A0A2A2LHN1
Kampung_Karu_virus__YP_009553732___0000	A0A841CVW6
Kaumoebavirus__BNJ_00007___0000	A0A3Q2Y491
Kaumoebavirus__BNJ_00038___0000	A0A2E5QCQ0
Kaumoebavirus__BNJ_00045___0000	A0A6C0BDL3
Kaumoebavirus__BNJ_00089___0000	A9SW92
Kaumoebavirus__BNJ_00095___0000	A0A329RQB6
Kaumoebavirus__BNJ_00110___0000	A0A804LTC0
Kaumoebavirus__BNJ_00113___0000	A0A7C0UWW4
Kaumoebavirus__BNJ_00120___0000	V6JII8
Kaumoebavirus__BNJ_00124___0000	A0A0C7G5D6
Kaumoebavirus__BNJ_00131___0000	A0A497ANA1
Kaumoebavirus__BNJ_00153___0000	A0A7Y6I922
Kaumoebavirus__BNJ_00161___0000	A0A6V7S8C7
Kaumoebavirus__BNJ_00236___0000	A0A6C0BUU2
Kaumoebavirus__BNJ_00237___0000	A0A2A6BZ02
Kaumoebavirus__BNJ_00240___0000	A0A7S4UDX6
Kaumoebavirus__BNJ_00269___0000	A0A401RSP6
Kaumoebavirus__BNJ_00270___0000	A0A377QEG9
Kaumoebavirus__BNJ_00282___0000	A0A6N7L1U5
Kaumoebavirus__BNJ_00284___0000	A0A7R9VVM1
Kaumoebavirus__BNJ_00341___0000	A0A6C0KSF1
Kaumoebavirus__BNJ_00342___0000	A0A6C0AWD7
Kaumoebavirus__BNJ_00346___0000	A0A2W4U4A1
Kaumoebavirus__BNJ_00348___0000	A0A2J7PQX0
Kaumoebavirus__BNJ_00351___0000	A0A368GJ08
Kaumoebavirus__BNJ_00353___0000	A0A371DG21
Kaumoebavirus__BNJ_00372___0000	A0A6C0LJ86
Kaumoebavirus__BNJ_00378___0000	A0A7J8IA94
Kaumoebavirus__BNJ_00392___0000	A0A3N4I9C4
Kaumoebavirus__BNJ_00428___0000	A0A2D5YZI2
Kaumoebavirus__BNJ_00434___0000	A0A2V3J6W3
Kaumoebavirus__BNJ_00435___0000	A0A2I1ELG0
Kaumoebavirus__BNJ_00448___0000	G0ADK9
Klosneuvirus_1__Klosneuvirus_1_9___0000	B8NY67
Klosneuvirus_1__Klosneuvirus_1_18___0000	C3Z6I9
Klosneuvirus_1__Klosneuvirus_1_45___0000	A0A522TEL3
Klosneuvirus_1__Klosneuvirus_1_48___0000	A0A3S0H3I9
Klosneuvirus_1__Klosneuvirus_1_49___0000	A0A4R2JHS9
Klosneuvirus_1__Klosneuvirus_1_57___0000	A0A0C9MVX4
Klosneuvirus_1__Klosneuvirus_1_75___0000	A0A6C0JF07
Klosneuvirus_1__Klosneuvirus_1_77___0000	A0A6C0C757
Klosneuvirus_1__Klosneuvirus_1_85___0000	A0A2N1F3M7
Klosneuvirus_1__Klosneuvirus_1_108___0000	A0A6C0IWF4
Klosneuvirus_1__Klosneuvirus_1_110___0000	A0A6C0IAT0
Klosneuvirus_1__Klosneuvirus_1_111___0000	A0A3D0USF7
Klosneuvirus_1__Klosneuvirus_1_121___0000	A0A6C0C6L4
Klosneuvirus_1__Klosneuvirus_1_124___0000	A0A843URP2
Klosneuvirus_1__Klosneuvirus_1_127___0000	A0A6A2YFE1
Klosneuvirus_1__Klosneuvirus_1_134___0000	A0A1Y3TWX0
Klosneuvirus_1__Klosneuvirus_1_142___0000	A0A841F725
Klosneuvirus_1__Klosneuvirus_1_146___0000	D2VR48
Klosneuvirus_1__Klosneuvirus_1_149___0000	A0A524EZS9
Klosneuvirus_1__Klosneuvirus_1_151___0000	A0A6C0EJV5
Klosneuvirus_1__Klosneuvirus_1_162___0000	A0A822B5S0
Klosneuvirus_1__Klosneuvirus_1_171___0000	A0A6C0EIH0
Klosneuvirus_1__Klosneuvirus_1_197___0000	A0A7J8D1L4
Klosneuvirus_1__Klosneuvirus_1_199___0000	A0A843E157
Klosneuvirus_1__Klosneuvirus_1_200___0000	A2FYC2
Klosneuvirus_1__Klosneuvirus_1_206___0000	A0A2A5H7U7
Klosneuvirus_1__Klosneuvirus_1_225___0000	A0A6A1WSJ1
Klosneuvirus_1__Klosneuvirus_1_239___0000	A0A6C0C7J9
Klosneuvirus_1__Klosneuvirus_1_242___0000	A0A0G4J3Y6
Klosneuvirus_1__Klosneuvirus_1_257___0000	A0A1D2NDF9
Klosneuvirus_1__Klosneuvirus_1_260___0000	A0A7W0FWH0
Klosneuvirus_1__Klosneuvirus_1_297___0000	A0A7J7ZXZ9
Klosneuvirus_1__Klosneuvirus_1_331___0000	S3D7U7
Klosneuvirus_1__Klosneuvirus_1_357___0000	A0A5J4X8J6
Klosneuvirus_1__Klosneuvirus_1_363___0000	A0A2E3C094
Klosneuvirus_1__Klosneuvirus_1_381___0000	A0A1H7GJK0
Klosneuvirus_1__Klosneuvirus_1_398___0000	A0A6C0C8W9
Klosneuvirus_1__Klosneuvirus_1_400___0000	A0A6C0AG74
Klosneuvirus_1__Klosneuvirus_1_405___0000	A0A6C0ACA3
Klosneuvirus_1__Klosneuvirus_2_1___0000	F5TAX9
Klosneuvirus_1__Klosneuvirus_2_39___0000	A0A249P9J6
Klosneuvirus_1__Klosneuvirus_2_66___0000	A0A5J4X0X9
Klosneuvirus_1__Klosneuvirus_2_80___0000	A0A0R0M6R1
Klosneuvirus_1__Klosneuvirus_2_91___0000	A0A6H5JGG2
Klosneuvirus_1__Klosneuvirus_2_113___0000	A0A542EGR4
Klosneuvirus_1__Klosneuvirus_2_117___0000	A0A6G4ZQP5
Klosneuvirus_1__Klosneuvirus_2_128___0000	A0A2A5DHP3
Klosneuvirus_1__Klosneuvirus_2_130___0000	A0A820XX88
Klosneuvirus_1__Klosneuvirus_2_133___0000	A0A817DTT7
Klosneuvirus_1__Klosneuvirus_2_137___0000	A0A6C0DZK1
Klosneuvirus_1__Klosneuvirus_2_142___0000	A0A6C0CAC4
Klosneuvirus_1__Klosneuvirus_2_154___0000	A0A7S1S4W3
Klosneuvirus_1__Klosneuvirus_2_161___0000	A0A6C0ALY2
Klosneuvirus_1__Klosneuvirus_2_171___0000	A0A0N8PVM9
Klosneuvirus_1__Klosneuvirus_2_181___0000	A0A6C0BE02
Klosneuvirus_1__Klosneuvirus_2_193___0000	A0A6C0EC35
Klosneuvirus_1__Klosneuvirus_2_195___0000	A0A1F8UKB9
Klosneuvirus_1__Klosneuvirus_2_202___0000	A0A087HIB3
Klosneuvirus_1__Klosneuvirus_2_206___0000	A0A6C0I436
Klosneuvirus_1__Klosneuvirus_2_208___0000	A0A2D6L601
Klosneuvirus_1__Klosneuvirus_2_209___0000	A0A6C0HW34
Klosneuvirus_1__Klosneuvirus_2_211___0000	A0A7J4J992
Klosneuvirus_1__Klosneuvirus_2_221___0000	A0A2V0P8R0
Klosneuvirus_1__Klosneuvirus_2_230___0000	A0A7V3FVR6
Klosneuvirus_1__Klosneuvirus_2_232___0000	A0A2E7WEG7
Klosneuvirus_1__Klosneuvirus_2_254___0000	A0A6C0CCK7
Klosneuvirus_1__Klosneuvirus_2_257___0000	A0A5S6Q6K7
Klosneuvirus_1__Klosneuvirus_2_258___0000	A0A2E3BZC6
Klosneuvirus_1__Klosneuvirus_2_268___0000	A0A250XPY3
Klosneuvirus_1__Klosneuvirus_2_286___0000	A0A0P4WDY2
Klosneuvirus_1__Klosneuvirus_2_287___0000	A0A7C2LSY1
Klosneuvirus_1__Klosneuvirus_2_292___0000	A0A1W9HGW4
Klosneuvirus_1__Klosneuvirus_3_15___0000	A0A1Q9PDL5
Klosneuvirus_1__Klosneuvirus_3_34___0000	A0A1J4J5Y6
Klosneuvirus_1__Klosneuvirus_3_39___0000	A0A6C0AC51
Klosneuvirus_1__Klosneuvirus_3_44___0000	A0A6P8HT32
Klosneuvirus_1__Klosneuvirus_3_49___0000	A0A5M9QPU8
Klosneuvirus_1__Klosneuvirus_3_53___0000	A0A0N4VG00
Klosneuvirus_1__Klosneuvirus_3_55___0000	A0A2U1NL79
Klosneuvirus_1__Klosneuvirus_3_58___0000	A0A0F7ZR00
Klosneuvirus_1__Klosneuvirus_3_77___0000	A0A2J6RNH1
Klosneuvirus_1__Klosneuvirus_3_83___0000	A0A0Q9SB02
Klosneuvirus_1__Klosneuvirus_3_84___0000	A0A0G3FN94
Klosneuvirus_1__Klosneuvirus_3_85___0000	A0A1V5NPH7
Klosneuvirus_1__Klosneuvirus_3_106___0000	A0A838ESU4
Klosneuvirus_1__Klosneuvirus_3_112___0000	A0A7C9W0V2
Klosneuvirus_1__Klosneuvirus_3_126___0000	A0A834H0L3
Klosneuvirus_1__Klosneuvirus_3_128___0000	A0A814VGN2
Klosneuvirus_1__Klosneuvirus_3_131___0000	A0A814V4P3
Klosneuvirus_1__Klosneuvirus_3_156___0000	A0A4V1XTU3
Klosneuvirus_1__Klosneuvirus_3_167___0000	A0A497L167
Klosneuvirus_1__Klosneuvirus_3_172___0000	A0A444THS2
Klosneuvirus_1__Klosneuvirus_3_175___0000	A0A239JXE7
Klosneuvirus_1__Klosneuvirus_3_192___0000	A0A0J8QSR8
Klosneuvirus_1__Klosneuvirus_3_218___0000	A0A6C0BN66
Klosneuvirus_1__Klosneuvirus_3_220___0000	B7G0V4
Klosneuvirus_1__Klosneuvirus_3_227___0000	A0A6C0C897
Klosneuvirus_1__Klosneuvirus_3_230___0000	A0A522XR50
Klosneuvirus_1__Klosneuvirus_3_241___0000	A0A812XKM7
Klosneuvirus_1__Klosneuvirus_3_260___0000	A0A7S2FMM2
Klosneuvirus_1__Klosneuvirus_3_263___0000	A0A2E3BZY2
Klosneuvirus_1__Klosneuvirus_3_274___0000	A0A0F9XCR7
Klosneuvirus_1__Klosneuvirus_3_279___0000	A0A6C0I2X5
Klosneuvirus_1__Klosneuvirus_3_286___0000	A0A7S0B7U5
Klosneuvirus_1__Klosneuvirus_3_287___0000	A0A4R6BQ44
Klosneuvirus_1__Klosneuvirus_3_292___0000	A0A6C0BLI0
Klosneuvirus_1__Klosneuvirus_3_302___0000	A0A7S2ANQ6
Klosneuvirus_1__Klosneuvirus_3_310___0000	A0A7Y3IBK3
Klosneuvirus_1__Klosneuvirus_3_314___0000	A0A0F9X4G6
Klosneuvirus_1__Klosneuvirus_3_318___0000	A0A7S2NDW4
Klosneuvirus_1__Klosneuvirus_3_320___0000	A0A7V5UJW4
Klosneuvirus_1__Klosneuvirus_4_21___0000	A0A2D6NYK9
Klosneuvirus_1__Klosneuvirus_4_27___0000	A0A6C0C5M7
Klosneuvirus_1__Klosneuvirus_4_28___0000	A0A353RQY0
Klosneuvirus_1__Klosneuvirus_4_32___0000	A0A060M6M3
Klosneuvirus_1__Klosneuvirus_4_33___0000	A0A6V7UC58
Klosneuvirus_1__Klosneuvirus_4_58___0000	A0A6A4WGS7
Klosneuvirus_1__Klosneuvirus_4_62___0000	A0A6J7LHG5
Klosneuvirus_1__Klosneuvirus_4_68___0000	A0A5D6XGH6
Klosneuvirus_1__Klosneuvirus_4_74___0000	A0A1Y4H957
Klosneuvirus_1__Klosneuvirus_4_82___0000	A0A6C0I6I0
Klosneuvirus_1__Klosneuvirus_4_99___0000	A0A848YSP0
Klosneuvirus_1__Klosneuvirus_4_109___0000	A0A0F9PAC3
Klosneuvirus_1__Klosneuvirus_4_126___0000	A0A7J7PPB2
Klosneuvirus_1__Klosneuvirus_4_131___0000	A0A6C0H5I4
Klosneuvirus_1__Klosneuvirus_5_24___0000	C5L124
Klosneuvirus_1__Klosneuvirus_5_26___0000	A0A843DTT9
Klosneuvirus_1__Klosneuvirus_5_33___0000	A0A6V8LVU3
Klosneuvirus_1__Klosneuvirus_5_41___0000	A0A660PDH5
Klosneuvirus_1__Klosneuvirus_5_46___0000	A0A3B8Q9R8
Klosneuvirus_1__Klosneuvirus_5_58___0000	R9PCZ8
Klosneuvirus_1__Klosneuvirus_5_68___0000	A0A6A5CE39
Klosneuvirus_1__Klosneuvirus_5_79___0000	A0A849YS59
Klosneuvirus_1__Klosneuvirus_6_1___0000	A0A2D7CZI3
Klosneuvirus_1__Klosneuvirus_6_5___0000	A0A6C0C883
Klosneuvirus_1__Klosneuvirus_6_9___0000	A0A1E3BKI1
Klosneuvirus_1__Klosneuvirus_6_18___0000	A0A2P5CRV4
Klosneuvirus_1__Klosneuvirus_6_32___0000	A0A7I4BZL6
Klosneuvirus_1__Klosneuvirus_6_36___0000	A0A238LFG1
Klosneuvirus_1__Klosneuvirus_6_49___0000	A0A1R1YT47
Klosneuvirus_1__Klosneuvirus_6_50___0000	A0A821MYG9
Klosneuvirus_1__Klosneuvirus_6_54___0000	A0A1W1H6X0
Klosneuvirus_1__Klosneuvirus_6_62___0000	D2VR12
Klosneuvirus_1__Klosneuvirus_6_73___0000	A0A3E3I511
Klosneuvirus_1__Klosneuvirus_6_89___0000	A0A6C0C8Q1
Klosneuvirus_1__Klosneuvirus_6_111___0000	A0A1Y6FEP4
Klosneuvirus_1__Klosneuvirus_6_113___0000	A0A4R2M8R9
Klosneuvirus_1__Klosneuvirus_7_1___0000	A0A0F9IAM8
Klosneuvirus_1__Klosneuvirus_7_10___0000	A0A397U495
Klosneuvirus_1__Klosneuvirus_7_13___0000	A0A6N9NGB9
Klosneuvirus_1__Klosneuvirus_7_20___0000	A0A143ZSJ9
Klosneuvirus_1__Klosneuvirus_8_1___0000	A0A5B9IKU7
Klosneuvirus_1__Klosneuvirus_8_7___0000	A0A6C0FDN8
Klosneuvirus_1__Klosneuvirus_8_13___0000	A0A672K3X8
Klosneuvirus_1__Klosneuvirus_9_8___0000	A0A2E3BYK2
Klosneuvirus_1__Klosneuvirus_9_23___0000	A0A7S0BE52
Klosneuvirus_1__Klosneuvirus_10_3___0000	A0A6C0IDF7
Klosneuvirus_1__Klosneuvirus_11_2___0000	N8X193
Klosneuvirus_1__Klosneuvirus_12_6___0000	A0A7Y3N511
Klosneuvirus_1__Klosneuvirus_13_1___0000	A0A1Y1N9U5
Klosneuvirus_1__Klosneuvirus_14_3___0000	A0A6A4HHS9
Klosneuvirus_1__Klosneuvirus_15_3___0000	A0A6C0C8V2
Kurlavirus_BKC_1__AQQ73650.1___0000	A0A7G8VKJ1
Kurlavirus_BKC_1__AQQ73742.1___0000	I3EJ53
Kurlavirus_BKC_1__AQQ73839.1___0000	A0A7S4DXE0
Kurlavirus_BKC_1__AQQ73853.1___0000	A0A1Q3W7Y9
Kurlavirus_BKC_1__AQQ73878.1___0000	A0A2I1HLI9
Kurlavirus_BKC_1__AQQ73939.1___0000	K1YPW8
Kurlavirus_BKC_1__AQQ73997.1___0000	A0A6C0LXI0
Kwatta_virus__YP_010086563___0000	A0A6D2HVU5
Lake_Sarah-associated_circular_virus-1_Viruses.__YP_009237548___0000	A0A4U1IZ09
Lake_Sarah-associated_circular_virus-15_Viruses.__YP_009237528___0000	A0A5N5T1H1
Lambdina_fiscellaria_nucleopolyhedrovirus__YP_009133251___0000	A0A0J1AV45
Lambdina_fiscellaria_nucleopolyhedrovirus__YP_009133287___0000	A0A4C1U3G4
Lambdina_fiscellaria_nucleopolyhedrovirus__YP_009133293___0000	A0A2B4RBK7
Lambdina_fiscellaria_nucleopolyhedrovirus__YP_009133324___0000	A0A820AL18
Lamium_mild_mosaic_virus__YP_008877672___0000	A0A146I5K0
Lausannevirus__LAU_0037___0000	A0A1Y2GEB8
Lausannevirus__LAU_0206___0000	A0A6C0KFX0
Lausannevirus__LAU_0251___0000	A0A075HNJ9
Lausannevirus__LAU_0293___0000	A0A2A5BCI4
Lausannevirus__LAU_0359___0000	A0A2H0YVH4
Lausannevirus__LAU_0368___0000	A0A2U8VWW2
Leopards_Hill_virus__YP_009111286___0000	A0A293LH58
Leporid_alphaherpesvirus_4__YP_009230171___0000	A0A7J7H6D6
Leporid_alphaherpesvirus_4__YP_009230196___0000	A0A6V1P443
Lishi_Spider_Virus_2__YP_009303697___0000	A0A4T0WZC6
Lizard_adenovirus_2__YP_009051670___0000	A0A0F9JA00
Lymphocryptovirus_Macaca_pfe-lcl-E3__YP_010084696___0000	A0A2J8UB97
Lymphocystis_disease_virus_4__YP_010087911___0000	A0A2R7W078
Lymphocystis_disease_virus_4__YP_010087921___0000	V6TTH3
Lymphocystis_disease_virus_4__YP_010087928___0000	A0A0D2NB27
Lymphocystis_disease_virus_4__YP_010087947___0000	A0A4Q2WZK1
Lymphocystis_disease_virus_4__YP_010087976___0000	A0A1Z1UW04
Lymphocystis_disease_virus_4__YP_010088004___0000	A0A3B4EB43
Lymphocystis_disease_virus_Sa__YP_009342091___0000	A0A1A8V3B9
Lymphocystis_disease_virus_Sa__YP_009342153___0000	A0A6G6CWA3
Lymphocystis_disease_virus_Sa__YP_009342159___0000	A0A1C5QXL3
Lymphocystis_disease_virus_Sa__YP_009342200___0000	K1Y6P3
Lymphocystis_disease_virus_Sa__YP_009342220___0000	A0A6C0DZC3
Macaca_fuscata_rhadinovirus__YP_238406___0000	A0A889ZCP6
Macaca_fuscata_rhadinovirus__YP_238448___0000	A0A803VND1
Macaca_fuscata_rhadinovirus__YP_238454___0000	Q5U4G3
Macaca_nemestrina_herpesvirus_7__YP_009253922___0000	A0A126LAV8
Macaca_nemestrina_herpesvirus_7__YP_009253925___0000	A0A6J2WNP3
Macaca_nemestrina_herpesvirus_7__YP_009253986___0000	A0A183KQP7
Macaca_nemestrina_rhadinovirus_2__YP_010084554___0000	H9H490
Macacine_betaherpesvirus_3__YP_068144___0000	A0A126LAV6
Macacine_betaherpesvirus_3__YP_068185___0000	A0A126LAY6
Macacine_betaherpesvirus_3__YP_068241___0000	A0A1I9G4Z8
Madariaga_virus__YP_009020583___0000	A0A1D1YMI2
Madariaga_virus__YP_009020584___0000	A0A2R5GG14
Maize_yellow_striate_virus__YP_010086416___0000	A0A1D1XWD4
Mamavirus__MAMA_L8___0000	A0A4Q3ECE6
Mamavirus__MAMA_L23___0000	A0A1B8PKP4
Mamavirus__MAMA_L59___0000	A0A5R8M0N6
Mamavirus__MAMA_L109___0000	A0A1R3IW51
Mamavirus__MAMA_L124___0000	A0A183J557
Mamavirus__MAMA_L132___0000	A0A827DAJ0
Mamavirus__MAMA_L192___0000	A0A7S4LDM2
Mamavirus__MAMA_L456___0000	A0A2V7M1K2
Mamavirus__MAMA_L896___0000	B5VWG2
Mamavirus__MAMA_L939___0000	A0A2H3JTP3
Mamavirus__MAMA_R206___0000	A0A3C0A627
Mamavirus__MAMA_R257___0000	A0A1I2DX62
Mamavirus__MAMA_R999___0000	A0A6C0EDV4
Mamavirus__MAMA_R1000___0000	A0A496JR00
Mamestra_brassicae_multiple_nucleopolyhedrovirus__YP_009011079___0000	A0A165K0H4
Mamestra_brassicae_multiple_nucleopolyhedrovirus__YP_009011177___0000	A0A1H2WQJ6
Mamestra_configurata_nucleopolyhedrovirus_A__NP_613172___0000	A0A2B3KWJ4
Marburg_marburgvirus__YP_009055223___0000	A0A344MNS6
Marseillevirus_Shanghai_1__MarSH_215___0000	L7XAY0
Marseillevirus_Shanghai_1__MarSH_220___0000	A0A7V8IG77
Marseillevirus_Shanghai_1__MarSH_247___0000	A0A561PMW7
Marseillevirus_Shanghai_1__MarSH_328___0000	A0A7J2R7Y2
Marseillevirus_Shanghai_1__MarSH_394___0000	A0A370FL26
Marseillevirus_Shanghai_1__MarSH_465___0000	A0A7Y0NLA1
Marseillevirus__MAR_ORF032___0000	A0A2D6KE44
Marseillevirus__MAR_ORF043___0000	R7J8W4
Marseillevirus__MAR_ORF307___0000	A0A813F0Y7
Marseillevirus__MAR_ORF414___0000	A0A835WPL1
Mastomys_natalensis_polyomavirus_2__YP_010087542___0000	Q04188
Mavirus__Mvrk_gpp02___0000	A0A6P4M2X2
Mavirus__Mvrk_gpp03___0000	A0A6G0U3E5
Mavirus__Mvrk_gpp09___0000	A0A4C4ZJ41
Mavirus__Mvrk_gpp12___0000	A0A5A8BZM5
Mavirus__Mvrk_gpp14___0000	A0A519SQX0
Mavirus__Mvrk_gpp19___0000	A0A1H2EMY5
Medusavirus__BBI30177.1___0000	R6H0A4
Medusavirus__BBI30184.1___0000	A0A6A3YWG6
Medusavirus__BBI30197.1___0000	A0A7S4NF30
Medusavirus__BBI30200.1___0000	A0A2P8YDH2
Medusavirus__BBI30201.1___0000	A0A2K3N6X2
Medusavirus__BBI30215.1___0000	A0A5C7LWF0
Medusavirus__BBI30232.1___0000	A8HMH3
Medusavirus__BBI30233.1___0000	A0A0W0RF59
Medusavirus__BBI30245.1___0000	A0A6C0AKJ0
Medusavirus__BBI30246.1___0000	L8GT86
Medusavirus__BBI30250.1___0000	A0A535YF65
Medusavirus__BBI30262.1___0000	L8GWM6
Medusavirus__BBI30274.1___0000	A0A183I9A8
Medusavirus__BBI30278.1___0000	A0A318SI03
Medusavirus__BBI30289.1___0000	A0A423XJ08
Medusavirus__BBI30298.1___0000	A0A6M2A231
Medusavirus__BBI30319.1___0000	A0A6C0KMS6
Medusavirus__BBI30343.1___0000	A0A350R048
Medusavirus__BBI30366.1___0000	A0A7V2NG30
Medusavirus__BBI30369.1___0000	A0A2D6FV08
Medusavirus__BBI30369_1.1___0000	A0A0P1B1A3
Medusavirus__BBI30384.1___0000	A0A2T6B9C2
Medusavirus__BBI30395.1___0000	A0A2Z6LUM7
Medusavirus__BBI30407.1___0000	A0A536USU4
Medusavirus__BBI30408.1___0000	A0A6J2HIW7
Medusavirus__BBI30419.1___0000	A0A834F8I5
Medusavirus__BBI30421.1___0000	A0A366EMX9
Medusavirus__BBI30424.1___0000	A0A820UQS2
Medusavirus__BBI30430.1___0000	L8GXS6
Medusavirus__BBI30440.1___0000	A0A1Z5KHK7
Medusavirus__BBI30443.1___0000	A0A7S3HC77
Medusavirus__BBI30447.1___0000	A0A506UEQ9
Medusavirus__BBI30456.1___0000	A0A256ZW53
Medusavirus__BBI30458.1___0000	A0A151XH20
Medusavirus__BBI30469.1___0000	A0A6C0BMD0
Medusavirus__BBI30470.1___0000	L8GMA6
Medusavirus__BBI30471.1___0000	A0A2V0NN96
Medusavirus__BBI30482.1___0000	A0A8B6DWJ2
Medusavirus__BBI30496_1.1___0000	A0A0C2GVA8
Medusavirus__BBI30540.1___0000	E6ZFJ8
Medusavirus__BBI30544.1___0000	L8HD82
Medusavirus__BBI30551_2.1___0000	A0A086QLB7
Medusavirus__BBI30551_3.1___0000	F2SJJ8
Medusavirus__BBI30557.1___0000	A0A7C2FHI0
Medusavirus__BBI30569.1___0000	A0A7J6PCZ3
Medusavirus__BBI30587.1___0000	A0A158QRP0
Medusavirus__BBI30598.1___0000	A0BT85
Medusavirus__beta-galactosidase___0000	A0A0R0JLZ4
Medusavirus__glutaredoxin___0000	A0A1W1C6T9
Megavirus_chilensis__mchi_24___0000	X1ETJ9
Megavirus_chilensis__mchi_189___0000	A0A3R6EUS5
Megavirus_chilensis__mchi_307___0000	A0A6C0C9M6
Megavirus_chilensis__mchi_318___0000	J5WNH5
Megavirus_chilensis__mchi_323___0000	A0A6C0CCX9
Megavirus_chilensis__mchi_382___0000	A0A6C0C9J4
Megavirus_chilensis__mchi_393___0000	A0A0P7H1C2
Megavirus_chilensis__mchi_411___0000	A0A4S8T1J7
Megavirus_chilensis__mchi_413___0000	A0A6C0LR20
Megavirus_chilensis__mchi_418___0000	A0A2N9ANC4
Megavirus_chilensis__mchi_459___0000	A0A6C0CB26
Megavirus_chilensis__mchi_526___0000	A0A7R9ZLG4
Megavirus_chilensis__mchi_557___0000	A0A0D0VD43
Megavirus_chilensis__mchi_590___0000	A0A6C0LV24
Megavirus_chilensis__mchi_634___0000	A0A6P6WI92
Megavirus_chilensis__mchi_749___0000	A0A151Z7L4
Megavirus_chilensis__mchi_841___0000	A0A843CAA4
Megavirus_chilensis__mchi_883___0000	A0A2F0AGF3
Megavirus_courdo7__c7_L347___0000	A0A433PIS8
Megavirus_courdo7__c7_L392___0000	A0A7C1I564
Megavirus_courdo7__c7_L444___0000	A0A067MXQ6
Megavirus_courdo7__c7_L458___0000	A0A814G057
Megavirus_courdo7__c7_L478___0000	A0A5K4E9B8
Megavirus_courdo7__c7_L483___0000	T1G7Z4
Megavirus_courdo7__c7_L536___0000	A0A7V3FWS5
Megavirus_courdo7__c7_L586___0000	A0A817V5F8
Megavirus_courdo7__c7_L587___0000	A0A662GG63
Megavirus_courdo7__c7_L598___0000	A0A838U882
Megavirus_courdo7__c7_L622___0000	A0A836ANM0
Megavirus_courdo7__c7_L636___0000	A0A1Q2YGV3
Megavirus_courdo7__c7_L655___0000	A0A4Q3E1J0
Megavirus_courdo7__c7_L664___0000	A0A816DDX6
Megavirus_courdo7__c7_L685___0000	A0A2E3BZF9
Megavirus_courdo7__c7_L687___0000	A0A2N5SHG1
Megavirus_courdo7__c7_L689___0000	A0A2E3BZP1
Megavirus_courdo7__c7_L722___0000	A0A183FI45
Megavirus_courdo7__c7_L735___0000	A0A399Z429
Megavirus_courdo7__c7_R329___0000	A0A3E1YCG8
Megavirus_courdo7__c7_R377___0000	A0A4D4JUP2
Megavirus_courdo7__c7_R421___0000	A0A0R0KUM1
Megavirus_courdo7__c7_R423___0000	X0UGZ1
Megavirus_courdo7__c7_R560___0000	A0A6C0ACK5
Megavirus_courdo7__c7_R594___0000	A0A6P7GX71
Megavirus_courdo7__c7_R595___0000	A0A0P0WPM2
Megavirus_courdo7__c7_R658___0000	A0A1Z4TRH5
Megavirus_courdo7__c7_R779___0000	A0A6C0LSX8
Megavirus_courdo7__c7_R808___0000	A0A0F9IAM8
Megavirus_courdo7__c7_R832___0000	A0A6C0EJD4
Megavirus_powai_lake__ANB50207.1___0000	A0A1F2ZYY1
Megavirus_powai_lake__ANB50261.1___0000	W2T098
Megavirus_powai_lake__ANB50365.1___0000	A0A6C0LRD4
Megavirus_powai_lake__ANB50373.1___0000	A0A438IXR5
Megavirus_powai_lake__ANB50441.1___0000	A0A1Y2BFJ6
[truncated: 4,242 more rows]
[truncated: 3 more columns]
