# Supplementary material for: Elucidating the protein interaction network of one of the largest icosahedral capsids in the virosphere
Source: EMBO J. 2026 Apr 10;45(10):3514–39. doi: 10.1038/s44318-026-00770-8 (PMC13186993; doi:10.1038/s44318-026-00770-8)
Supplement: Supplementary file 12 — Source data Fig. 2 [file 44318_2026_770_MOESM12_ESM.zip]

Archive with 106 entries (84 files):
- Figure_2/
- Figure_2/L264/
- Figure_2/L264/L246 rfp.tif
- Figure_2/L264/L264 dapi.tif
- Figure_2/L264/L264 merge dic.tif
- Figure_2/L264/L264 merge rfp.tif
- Figure_2/L274/
- Figure_2/L274/L274 dapi.tif
- Figure_2/L274/L274 merge dic.jpg
- Figure_2/L274/L274 merge rfp.jpg
- Figure_2/L274/L274 rfp.tif
- Figure_2/L323/
- Figure_2/L323/L323 dapi.tif
- Figure_2/L323/L323 merge dic.tif
- Figure_2/L323/L323 merge rfp.tif
- Figure_2/L323/L323 rfp.tif
- Figure_2/L330/
- Figure_2/L330/L330 dapi.tif
- Figure_2/L330/L330 merge rfp.tif
- Figure_2/L330/L330 rfp.tif
- Figure_2/L330/L33O merge dic.tif
- Figure_2/L410/
- Figure_2/L410/L410 dapi.tif
- Figure_2/L410/L410 merge dic.tif
- Figure_2/L410/L410 merge rfp.tif
- Figure_2/L410/L410 rfp.tif
- Figure_2/L446/
- Figure_2/L446/L446 dapi.tif
- Figure_2/L446/L446 merge dic.tif
- Figure_2/L446/L446 merge rfp .tif
- Figure_2/L446/L446 rfp.tif
- Figure_2/L454/
- Figure_2/L454/L454 dapi.tif
- Figure_2/L454/L454 merge dic.tif
- Figure_2/L454/L454 merge rfp.tif
- Figure_2/L454/L545 rfp.tif
- Figure_2/L487/
- Figure_2/L487/L487 dapi.tif
- Figure_2/L487/L487 merge dic.tif
- Figure_2/L487/L487 merge rfp.tif
- Figure_2/L487/L487 rfp.tif
- Figure_2/L515/
- Figure_2/L515/CL515 merge dic.tif
- Figure_2/L515/L515 dapi.tif
- Figure_2/L515/L515 merge rfp.tif
- Figure_2/L515/L515 rfp.tif
- Figure_2/L567/
- Figure_2/L567/L567 dapi.tif
- Figure_2/L567/L567 merge dic.tif
- Figure_2/L567/L567 merge rfp.tif
- Figure_2/L567/L567 rfp.tif
- Figure_2/L593/
- Figure_2/L593/L593 dapi.tif
- Figure_2/L593/L593 merge dic .tif
- Figure_2/L593/L593 merge rfp.tif
- Figure_2/L593/L593 rfp.tif
- Figure_2/R287/
- Figure_2/R287/R287 dapi.tif
- Figure_2/R287/R287 merge dic.tif
- Figure_2/R287/R287 merge rfp.tif
- Figure_2/R287/R287 rfp.tif
- Figure_2/R317/
- Figure_2/R317/R317 dapi.tif
- Figure_2/R317/R317 merge dic.jpg
- Figure_2/R317/R317 merge rfp.jpg
- Figure_2/R317/R317 rfp.tif
- Figure_2/R347/
- Figure_2/R347/R347 dapi.tif
- Figure_2/R347/R347 gray.tif
- Figure_2/R347/R347 merge dic.tif
- Figure_2/R347/R347 rfp.tif
- Figure_2/R387/
- Figure_2/R387/R387 merge dic.tif
- Figure_2/R387/R387 merge rfp.tif
- Figure_2/R387/R387 rfp.tif
- Figure_2/R387/R387dapi.tif
- Figure_2/R443/
- Figure_2/R443/R443 dapi.tif
- Figure_2/R443/R443 merge dic.tif
- Figure_2/R443/R443 merge rfp.tif
- Figure_2/R443/R443 rfp.tif
- Figure_2/R513b/
- Figure_2/R513b/R513b dapi.tif
- Figure_2/R513b/R513b merge dic.tif
- Figure_2/R513b/R513b merge rfp.tif
- Figure_2/R513b/R513b rfp.tif
- Figure_2/R595/
- Figure_2/R595/R595 dapi.tif
- Figure_2/R595/R595 merge dic.tif
- Figure_2/R595/R595 merge rfp.tif
- Figure_2/R595/R595 rfp.tif
- Figure_2/R710/
- Figure_2/R710/R710 dapi.tif
- Figure_2/R710/R710 merge dic.tif
- Figure_2/R710/R710 merge rfp.tif
- Figure_2/R710/R710 rfp.tif
- Figure_2/R721/
- Figure_2/R721/R721 dapi.tif
- Figure_2/R721/R721 merge dic.tif
- Figure_2/R721/R721 merge rfp.tif
- Figure_2/R721/R721 rfp.tif
- Figure_2/WT/
- Figure_2/WT/WT dapi.tif
- Figure_2/WT/WT merge dic.tif
- Figure_2/WT/WT merge rfp.tif
- Figure_2/WT/WT rfp.tif
