# Supplementary material for: Elucidating the protein interaction network of one of the largest icosahedral capsids in the virosphere
Source: EMBO J. 2026 Apr 10;45(10):3514–39. doi: 10.1038/s44318-026-00770-8 (PMC13186993; doi:10.1038/s44318-026-00770-8)
Supplement: Supplementary file 13 — Source data Fig. 3 [file 44318_2026_770_MOESM13_ESM.zip]

Archive with 15 entries (11 files):
- Figure_3/
- Figure_3/3A/
- Figure_3/3A/AP-MS_partners/
- Figure_3/3A/AP-MS_partners/L410.txt
- Figure_3/3A/AP-MS_partners/R721.txt
- Figure_3/3A/AP-MS_partners/L274.txt
- Figure_3/3A/AP-MS_partners/L323.txt
- Figure_3/3A/AP-MS_partners/R595.txt
- Figure_3/3A/AP-MS_partners/R443.txt
- Figure_3/3A/AP-MS_partners/R387.txt
- Figure_3/3A/AP-MS_partners/R252.txt
- Figure_3/3A/AP-MS_partners/R561.txt
- Figure_3/3A/AP-MS_partners/L330.txt
- Figure_3/3B/
- Figure_3/3B/network_baits_with_shared_partners.tsv
