# Supplementary material for: Elucidating the protein interaction network of one of the largest icosahedral capsids in the virosphere
Source: EMBO J. 2026 Apr 10;45(10):3514–39. doi: 10.1038/s44318-026-00770-8 (PMC13186993; doi:10.1038/s44318-026-00770-8)
Supplement: Supplementary file 13 — Source data Fig. 3 [file 44318_2026_770_MOESM13_ESM.zip › Figure_3/3A/AP-MS_partners/L410.txt]

#Prey	mlog10pval
L410	6.069
L442	5.204
R362	4.541
L265	5.832
BAESF_04568.mRNA.1	4.435
L488	3.313
R445	3.908
BAESF_12240.mRNA.1	4.704
R402	3.582
L385	4.443
L399	4.377
BAESF_00351.mRNA.1	2.237
BAESF_15269.mRNA.1	2.535
L397	2.951
BAESF_15452.mRNA.1	2.724
R255	2.925
R466	3.006
L324	3.292
L417	5.305
L709	2.011
L294	4.331
BAESF_10512.mRNA.1	5.580
R435	2.704
BAESF_05597.mRNA.1	3.554
R692	2.118
R253	2.669
L567	3.105
BAESF_10588.mRNA.1	2.743
L690	3.262
R648	3.580
L792	2.372
L494	3.494
BAESF_11471.mRNA.1	2.190
BAESF_11090.mRNA.1	2.065
BAESF_01368.mRNA.1	2.018
BAESF_04743.mRNA.1	2.969
R370	2.411
BAESF_13542.mRNA.1	2.966
L780	2.591
BAESF_02624.mRNA.1	2.038
R474	3.132
R465	2.134
BAESF_06352.mRNA.1	2.004
L492	2.145
BAESF_00253.mRNA.1	2.522
R562	2.109
BAESF_15250.mRNA.1	2.223
BAESF_06778.mRNA.1	2.053
