# Supplementary material for: Elucidating the protein interaction network of one of the largest icosahedral capsids in the virosphere
Source: EMBO J. 2026 Apr 10;45(10):3514–39. doi: 10.1038/s44318-026-00770-8 (PMC13186993; doi:10.1038/s44318-026-00770-8)
Supplement: Supplementary file 13 — Source data Fig. 3 [file 44318_2026_770_MOESM13_ESM.zip › Figure_3/3A/AP-MS_partners/R721.txt]

#Prey	mlog10pval
R721	10.770
R553	7.502
BAESF_04568.mRNA.1	5.291
L265	5.985
R445	4.078
L397	3.384
BAESF_00351.mRNA.1	2.536
L385	4.692
BAESF_01368.mRNA.1	3.456
BAESF_15452.mRNA.1	2.953
BAESF_12240.mRNA.1	4.073
R362	2.731
R554	3.453
BAESF_13542.mRNA.1	4.852
BAESF_11219.mRNA.1	2.772
BAESF_11090.mRNA.1	3.023
L792	3.282
R255	2.723
BAESF_03425.mRNA.1	3.015
R466	2.698
L496	3.166
BAESF_15015.mRNA.1	2.452
BAESF_06352.mRNA.1	3.524
L417	4.991
BAESF_02505.mRNA.1	4.711
R370	3.189
BAESF_03171.mRNA.1	3.645
BAESF_01228.mRNA.1	2.560
L442	2.225
BAESF_07159.mRNA.1	2.790
BAESF_02419.mRNA.1	2.934
BAESF_10588.mRNA.1	2.913
BAESF_09847.mRNA.1	2.083
BAESF_14071.mRNA.1	2.655
L384	3.409
R253	2.699
BAESF_15384.mRNA.1	2.085
BAESF_13689.mRNA.1	3.036
BAESF_11471.mRNA.1	2.309
R435	2.228
BAESF_04920.mRNA.1	2.485
BAESF_14082.mRNA.1	2.719
BAESF_04743.mRNA.1	3.037
BAESF_13537.mRNA.1	2.185
BAESF_12345.mRNA.1	2.128
R648	3.198
L672	2.215
L399	2.416
BAESF_11210.mRNA.1	2.089
BAESF_10512.mRNA.1	3.997
BAESF_02624.mRNA.1	2.118
L780	2.562
BAESF_06870.mRNA.1	3.159
BAESF_10719.mRNA.1	2.941
BAESF_00299.mRNA.1	2.141
BAESF_05597.mRNA.1	2.219
BAESF_11529.mRNA.1	2.196
BAESF_03811.mRNA.1	2.103
L237	2.147
BAESF_03143.mRNA.1	2.842
R562	2.219
R521	2.289
R474	2.255
BAESF_00253.mRNA.1	2.020
L479	2.004
BAESF_06778.mRNA.1	2.114
