# Supplementary material for: Elucidating the protein interaction network of one of the largest icosahedral capsids in the virosphere
Source: EMBO J. 2026 Apr 10;45(10):3514–39. doi: 10.1038/s44318-026-00770-8 (PMC13186993; doi:10.1038/s44318-026-00770-8)
Supplement: Supplementary file 13 — Source data Fig. 3 [file 44318_2026_770_MOESM13_ESM.zip › Figure_3/3A/AP-MS_partners/L274.txt]

#Prey	mlog10pval
L274	8.040
L128	8.102
BAESF_00163.mRNA.1	10.292
BAESF_01869.mRNA.1	12.638
BAESF_06283.mRNA.1	12.795
BAESF_04641.mRNA.1	9.918
L906	4.835
L725	7.473
BAESF_00169.mRNA.1	9.368
BAESF_03263.mRNA.1	6.377
L285	10.764
BAESF_10160.mRNA.1	8.412
BAESF_02440.mRNA.1	8.746
BAESF_03472.mRNA.1	11.159
BAESF_01359.mRNA.1	6.913
R118	9.506
BAESF_02811.mRNA.1	7.135
R133	8.780
BAESF_08613.mRNA.1	8.778
L243	6.107
BAESF_11139.mRNA.1	6.990
BAESF_11167.mRNA.1	8.459
BAESF_01366.mRNA.1	6.648
BAESF_01630.mRNA.1	5.626
BAESF_08603.mRNA.1	10.567
BAESF_13141.mRNA.1	8.313
R827	7.034
L724	10.602
BAESF_08793.mRNA.1	5.583
BAESF_06582.mRNA.1	8.020
L82	7.417
BAESF_12111.mRNA.1	8.926
BAESF_00682.mRNA.1	6.284
L737	6.011
L99	7.509
L236	5.184
BAESF_02837.mRNA.1	5.063
BAESF_09090.mRNA.1	8.800
BAESF_02752.mRNA.1	3.985
BAESF_14943.mRNA.1	5.849
R656	5.020
BAESF_13266.mRNA.1	4.726
BAESF_09207.mRNA.1	8.549
BAESF_02309.mRNA.1	4.922
BAESF_06351.mRNA.1	8.376
BAESF_11020.mRNA.1	5.999
BAESF_15124.mRNA.1	5.996
BAESF_10746.mRNA.1	6.962
R832_R833	3.413
BAESF_00412.mRNA.1	5.364
R659	3.010
BAESF_05824.mRNA.2	4.508
BAESF_14366.mRNA.1	4.261
BAESF_06338.mRNA.1	2.746
BAESF_01057.mRNA.1	7.413
BAESF_07138.mRNA.1	6.490
BAESF_01910.mRNA.1	3.558
BAESF_14750.mRNA.1	6.631
BAESF_12280.mRNA.1	3.013
BAESF_08616.mRNA.1	5.193
R370	3.607
BAESF_06227.mRNA.1	4.033
BAESF_15253.mRNA.1	4.439
BAESF_05012.mRNA.1	2.633
BAESF_14809.mRNA.1	5.787
BAESF_09254.mRNA.1	2.987
BAESF_14091.mRNA.1	3.741
BAESF_12398.mRNA.1	4.808
BAESF_12345.mRNA.1	2.286
BAESF_10413.mRNA.1	3.255
BAESF_05685.mRNA.1	3.784
BAESF_08509.mRNA.1	4.180
BAESF_00186.mRNA.1	2.910
BAESF_05511.mRNA.1	2.998
BAESF_14931.mRNA.1	4.296
L250b	2.329
R474	3.264
BAESF_02939.mRNA.1	2.537
L278	4.390
L871b	3.884
BAESF_06067.mRNA.1	2.101
