# Supplementary material for: Elucidating the protein interaction network of one of the largest icosahedral capsids in the virosphere
Source: EMBO J. 2026 Apr 10;45(10):3514–39. doi: 10.1038/s44318-026-00770-8 (PMC13186993; doi:10.1038/s44318-026-00770-8)
Supplement: Supplementary file 13 — Source data Fig. 3 [file 44318_2026_770_MOESM13_ESM.zip › Figure_3/3A/AP-MS_partners/L323.txt]

#Prey	mlog10pval
L323	5.351
L778	5.684
R676b	7.994
L487	3.923
R387	5.815
L309c	7.636
R486	5.858
R443	3.443
L593	5.995
L701	5.923
R489	3.191
R305	7.338
L288	7.958
L775	6.891
R710	3.470
L65	7.039
R513b	4.468
L373	3.238
L309b	8.045
L448	7.208
R513	4.675
R557	4.522
R445	3.036
R466	3.324
L330	3.084
L397	2.716
L577b	3.234
L237	3.567
BAESF_01264.mRNA.1	2.024
R317	3.204
BAESF_10352.mRNA.1	2.290
L629	2.875
BAESF_03882.mRNA.1	2.074
L416	2.625
R449	2.155
R474	2.673
L417	2.730
R508	2.272
