# Supplementary material for: Elucidating the protein interaction network of one of the largest icosahedral capsids in the virosphere
Source: EMBO J. 2026 Apr 10;45(10):3514–39. doi: 10.1038/s44318-026-00770-8 (PMC13186993; doi:10.1038/s44318-026-00770-8)
Supplement: Supplementary file 13 — Source data Fig. 3 [file 44318_2026_770_MOESM13_ESM.zip › Figure_3/3A/AP-MS_partners/R595.txt]

#Prey	mlog10pval
R595	8.760
L487	3.975
R676b	6.106
R443	2.266
L593	3.840
L309c	4.095
R305	3.882
R387	2.316
R445	2.333
L577b	2.609
R466	2.181
L817	4.267
L309b	3.665
L629	2.216
BAESF_08850.mRNA.1	2.210
R474	2.202
L417	2.154
R508	2.056
BAESF_00212.mRNA.1	2.482
