# Supplementary material for: Elucidating the protein interaction network of one of the largest icosahedral capsids in the virosphere
Source: EMBO J. 2026 Apr 10;45(10):3514–39. doi: 10.1038/s44318-026-00770-8 (PMC13186993; doi:10.1038/s44318-026-00770-8)
Supplement: Supplementary file 13 — Source data Fig. 3 [file 44318_2026_770_MOESM13_ESM.zip › Figure_3/3A/AP-MS_partners/R443.txt]

#Prey	mlog10pval
R443	8.714
L323	4.745
L446	5.460
L487	5.534
R387	4.635
R335	4.895
R513b	3.677
L593	4.200
R595	3.950
L520	2.309
R317	3.417
L373	3.794
R521	2.167
BAESF_06602.mRNA.1	2.17
R260	2.045
R369	2.805
