# Supplementary material for: Elucidating the protein interaction network of one of the largest icosahedral capsids in the virosphere
Source: EMBO J. 2026 Apr 10;45(10):3514–39. doi: 10.1038/s44318-026-00770-8 (PMC13186993; doi:10.1038/s44318-026-00770-8)
Supplement: Supplementary file 13 — Source data Fig. 3 [file 44318_2026_770_MOESM13_ESM.zip › Figure_3/3A/AP-MS_partners/R252.txt]

#Prey	mlog10pval
BAESF_13972.mRNA.1	6.183
BAESF_08748.mRNA.1	5.426
BAESF_04605.mRNA.1	4.407
BAESF_05382.mRNA.1	5.296
R297	5.583
R252	5.652
BAESF_05256.mRNA.1	5.904
BAESF_12804.mRNA.1	4.443
L230	4.350
R118	5.047
L274	2.739
L410	4.853
L792	4.808
BAESF_10514.mRNA.1	4.629
R260	3.588
L709	4.084
L425	3.544
BAESF_15506.mRNA.1	4.432
R559	3.844
R506	4.669
R321	4.636
BAESF_04200.mRNA.1	3.319
R445	4.355
L442	2.739
L205	3.549
R565	3.423
BAESF_08072.mRNA.1	3.008
BAESF_02722.mRNA.1	3.851
BAESF_14112.mRNA.1	4.128
L686	3.625
BAESF_09800.mRNA.1	3.522
BAESF_08658.mRNA.1	2.960
L59	2.770
R588	2.772
R476	3.917
BAESF_14062.mRNA.1	3.580
R554	2.797
BAESF_04920.mRNA.1	4.276
R692	3.936
BAESF_10808.mRNA.1	2.633
R525	4.236
L728	3.684
BAESF_14241.mRNA.1	3.158
BAESF_08348.mRNA.1	4.014
L244	3.875
BAESF_06994.mRNA.1	4.039
R501	3.703
R255	4.322
L504	3.608
L201	4.124
R132	4.356
BAESF_06809.mRNA.1	4.179
R802	3.509
BAESF_06646.mRNA.1	3.496
BAESF_07614.mRNA.1	2.419
BAESF_05903.mRNA.1	3.700
BAESF_15451.mRNA.1	2.716
R699	2.571
BAESF_14076.mRNA.1	3.830
R458	2.708
BAESF_14138.mRNA.1	4.060
BAESF_15129.mRNA.1	2.500
BAESF_03277.mRNA.1	2.506
L235	3.833
BAESF_06220.mRNA.1	2.919
BAESF_02487.mRNA.1	2.546
BAESF_05046.mRNA.1	2.995
L490	2.834
BAESF_00619.mRNA.1	2.606
L152	3.752
L711	2.905
R592	3.714
BAESF_03171.mRNA.1	3.913
BAESF_06681.mRNA.1	3.451
R465	2.455
R480	2.324
L87	3.825
BAESF_14113.mRNA.1	2.958
R844_R845	2.137
BAESF_14860.mRNA.1	2.895
BAESF_14201.mRNA.1	2.744
BAESF_01394.mRNA.1	2.896
BAESF_09946.mRNA.1	2.537
BAESF_04690.mRNA.1	3.545
BAESF_04802.mRNA.1	3.598
BAESF_02624.mRNA.1	3.523
BAESF_04600.mRNA.1	3.636
L247	3.170
R470	2.644
BAESF_15438.mRNA.1	3.365
BAESF_01414.mRNA.1	2.360
BAESF_00044.mRNA.1	3.194
L397	2.083
BAESF_09595.mRNA.1	2.332
L56	3.415
BAESF_05782.mRNA.1	2.135
R521	2.912
BAESF_06338.mRNA.1	2.428
BAESF_05327.mRNA.1	3.462
BAESF_10523.mRNA.1	3.219
L124	2.306
BAESF_02205.mRNA.1	2.964
R512	2.183
BAESF_14376.mRNA.1	3.236
BAESF_04827.mRNA.1	2.878
BAESF_12090.mRNA.1	2.522
BAESF_07884.mRNA.1	2.643
BAESF_14191.mRNA.1	2.831
BAESF_01371.mRNA.1	3.045
BAESF_03652.mRNA.1	2.694
L143	2.752
BAESF_06190.mRNA.1	2.536
BAESF_14028.mRNA.1	3.485
BAESF_02337.mRNA.1	2.228
BAESF_06637.mRNA.1	3.434
L573_L572	2.176
BAESF_13935.mRNA.1	3.289
BAESF_00104.mRNA.1	3.299
BAESF_14936.mRNA.1	2.972
BAESF_05889.mRNA.1	2.748
BAESF_10897.mRNA.1	2.085
BAESF_09547.mRNA.1	2.730
BAESF_00176.mRNA.1	2.075
BAESF_09824.mRNA.1	2.981
L74	2.540
BAESF_14388.mRNA.1	2.532
BAESF_15423.mRNA.1	2.546
BAESF_13402.mRNA.1	2.981
BAESF_06845.mRNA.1	2.552
R466	2.749
BAESF_03183.mRNA.1	2.436
R505	2.150
BAESF_15452.mRNA.1	3.356
BAESF_01911.mRNA.1	2.335
BAESF_10666.mRNA.1	2.472
L100	2.105
BAESF_05233.mRNA.1	2.571
BAESF_14370.mRNA.1	2.930
BAESF_10833.mRNA.1	2.455
BAESF_08934.mRNA.1	2.210
R624	3.108
BAESF_11776.mRNA.1	2.169
BAESF_08099.mRNA.1	3.113
R338	3.018
BAESF_00798.mRNA.1	2.257
BAESF_10554.mRNA.1	2.112
BAESF_02395.mRNA.1	2.709
BAESF_11219.mRNA.1	2.725
R562	2.107
BAESF_10471.mRNA.1	3.036
BAESF_11122.mRNA.1	2.399
BAESF_14493.mRNA.1	2.182
BAESF_09472.mRNA.1	2.801
BAESF_04809.mRNA.1	2.059
BAESF_07957.mRNA.1	2.080
BAESF_03184.mRNA.1	2.254
BAESF_07487.mRNA.1	3.071
BAESF_10490.mRNA.1	2.185
BAESF_00307.mRNA.1	2.465
BAESF_13064.mRNA.1	2.231
BAESF_03961.mRNA.1	2.970
BAESF_04499.mRNA.1	2.292
BAESF_06430.mRNA.1	2.163
BAESF_01537.mRNA.1	2.204
BAESF_13468.mRNA.1	2.165
R857	2.075
BAESF_00937.mRNA.1	2.379
BAESF_11891.mRNA.1	2.305
BAESF_03198.mRNA.1	2.168
R746	2.173
BAESF_09664.mRNA.1	2.211
BAESF_10873.mRNA.1	2.277
R762	2.085
BAESF_10580.mRNA.1	2.340
BAESF_11471.mRNA.1	2.365
BAESF_07558.mRNA.1	2.280
BAESF_05086.mRNA.1	2.286
BAESF_09338.mRNA.1	2.584
BAESF_13050.mRNA.1	2.067
BAESF_08371.mRNA.1	2.220
BAESF_03280.mRNA.1	2.334
L499	2.402
BAESF_04841.mRNA.1	2.141
BAESF_03072.mRNA.1	2.278
BAESF_06744.mRNA.1	2.288
BAESF_02515.mRNA.1	2.115
