# Supplementary material for: Elucidating the protein interaction network of one of the largest icosahedral capsids in the virosphere
Source: EMBO J. 2026 Apr 10;45(10):3514–39. doi: 10.1038/s44318-026-00770-8 (PMC13186993; doi:10.1038/s44318-026-00770-8)
Supplement: Supplementary file 13 — Source data Fig. 3 [file 44318_2026_770_MOESM13_ESM.zip › Figure_3/3A/AP-MS_partners/R561.txt]

#Prey	mlog10pval
R561	5.731
R319	7.158
R816	6.350
BAESF_00588.mRNA.1	5.163
BAESF_03173.mRNA.1	5.082
BAESF_12423.mRNA.1	4.802
BAESF_10696.mRNA.1	5.427
BAESF_12940.mRNA.1	4.745
BAESF_07951.mRNA.1	4.724
BAESF_03899.mRNA.1	2.858
BAESF_02870.mRNA.1	5.009
BAESF_09807.mRNA.1	3.290
BAESF_06698.mRNA.1	2.590
BAESF_01313.mRNA.1	4.459
BAESF_08783.mRNA.1	2.060
R106	4.308
BAESF_12967.mRNA.1	4.164
BAESF_08026.mRNA.1	4.105
R562	3.562
BAESF_11397.mRNA.1	3.898
BAESF_15386.mRNA.1	2.388
BAESF_06653.mRNA.1	3.761
L249	4.698
BAESF_07113.mRNA.1	2.468
L4	2.496
BAESF_14831.mRNA.1	3.314
L205	3.886
BAESF_03712.mRNA.1	3.459
BAESF_06607.mRNA.1	2.930
BAESF_11219.mRNA.1	2.654
R480	3.061
BAESF_10161.mRNA.1	4.425
BAESF_08147.mRNA.1	3.775
BAESF_04113.mRNA.1	4.023
R616	2.057
BAESF_03257.mRNA.1	3.947
BAESF_12826.mRNA.1	3.056
R600	3.361
L496	3.900
L201	2.608
BAESF_11776.mRNA.1	2.389
BAESF_07417.mRNA.1	2.833
BAESF_11447.mRNA.1	3.168
BAESF_03635.mRNA.1	3.248
BAESF_05640.mRNA.1	3.407
BAESF_05494.mRNA.1	3.792
BAESF_08830.mRNA.1	2.909
BAESF_06317.mRNA.1	2.755
BAESF_10588.mRNA.1	2.274
BAESF_14610.mRNA.1	2.936
R338	3.364
BAESF_04427.mRNA.1	2.810
BAESF_02317.mRNA.1	2.859
BAESF_02724.mRNA.1	2.583
BAESF_12992.mRNA.1	3.505
BAESF_15231.mRNA.1	2.432
BAESF_00709.mRNA.1	3.364
BAESF_00297.mRNA.1	2.614
BAESF_10396.mRNA.1	3.619
BAESF_00765.mRNA.1	2.926
R554	2.369
BAESF_05982.mRNA.1	2.777
BAESF_11488.mRNA.1	2.646
BAESF_00115.mRNA.1	3.009
BAESF_14388.mRNA.1	2.733
BAESF_15062.mRNA.1	2.843
AccaoMp04	2.927
BAESF_12185.mRNA.1	2.907
BAESF_02356.mRNA.1	2.245
BAESF_08209.mRNA.1	2.763
R556	2.374
BAESF_07147.mRNA.1	2.679
BAESF_09043.mRNA.1	2.137
BAESF_07825.mRNA.1	2.585
R336_R337	2.126
BAESF_02725.mRNA.1	2.519
BAESF_07993.mRNA.1	2.314
BAESF_04159.mRNA.1	2.818
R306_R307	2.050
BAESF_05808.mRNA.1	2.369
BAESF_02931.mRNA.1	2.790
BAESF_05469.mRNA.1	2.500
BAESF_03135.mRNA.1	2.522
BAESF_12142.mRNA.1	2.562
BAESF_03333.mRNA.1	2.087
