# Supplementary material for: Elucidating the protein interaction network of one of the largest icosahedral capsids in the virosphere
Source: EMBO J. 2026 Apr 10;45(10):3514–39. doi: 10.1038/s44318-026-00770-8 (PMC13186993; doi:10.1038/s44318-026-00770-8)
Supplement: Supplementary file 13 — Source data Fig. 3 [file 44318_2026_770_MOESM13_ESM.zip › Figure_3/3A/AP-MS_partners/L330.txt]

#Prey	mlog10pval
L330	7.396
BAESF_08613.mRNA.1	3.074
BAESF_00453.mRNA.1	2.401
BAESF_09846.mRNA.1	2.000
L737	3.260
BAESF_13141.mRNA.1	2.323
BAESF_00336.mRNA.1	2.578
BAESF_15253.mRNA.1	2.394
BAESF_03238.mRNA.1	2.428
BAESF_14797.mRNA.1	2.120
R369	2.980
R260	2.090
BAESF_00169.mRNA.1	2.436
BAESF_10627.mRNA.1	2.136
BAESF_03173.mRNA.1	2.239
L397	2.058
