# Supplementary material for: Elucidating the protein interaction network of one of the largest icosahedral capsids in the virosphere
Source: EMBO J. 2026 Apr 10;45(10):3514–39. doi: 10.1038/s44318-026-00770-8 (PMC13186993; doi:10.1038/s44318-026-00770-8)
Supplement: Supplementary file 13 — Source data Fig. 3 [file 44318_2026_770_MOESM13_ESM.zip › Figure_3/3B/network_baits_with_shared_partners.tsv]

#ProteinA	ProteinB	Score	DirectScore	SharedPartners
L410	R595	4	0	L417,R445,R466,R474
L410	R561	2	0	BAESF_10588.mRNA.1,R562
L410	L274	2	0	R370,R474
L410	R387	2	0	BAESF_06352.mRNA.1,L567
L410	L323	5	0	L397,L417,R445,R466,R474
L410	R252	13	1	BAESF_02624.mRNA.1,BAESF_11471.mRNA.1,BAESF_15452.mRNA.1,L397,L442,L709,L792,R255,R445,R465,R466,R562,R692
L410	R721	34	0	BAESF_00253.mRNA.1,BAESF_00351.mRNA.1,BAESF_01368.mRNA.1,BAESF_02624.mRNA.1,BAESF_04568.mRNA.1,BAESF_04743.mRNA.1,BAESF_05597.mRNA.1,BAESF_06352.mRNA.1,BAESF_06778.mRNA.1,BAESF_10512.mRNA.1,BAESF_10588.mRNA.1,BAESF_11090.mRNA.1,BAESF_11471.mRNA.1,BAESF_12240.mRNA.1,BAESF_13542.mRNA.1,BAESF_15452.mRNA.1,L265,L385,L397,L399,L417,L442,L780,L792,R253,R255,R362,R370,R435,R445,R466,R474,R562,R648
L410	L330	1	0	L397
R595	R443	3	2	L487,L593,R387
R595	L274	1	0	R474
R595	R387	0	1
R595	L323	15	0	L309b,L309c,L417,L487,L577b,L593,L629,R305,R387,R443,R445,R466,R474,R508,R676b
R595	R252	2	0	R445,R466
R595	R721	4	0	L417,R445,R466,R474
R443	R387	1	1	R513b
R443	L323	6	2	L373,L487,L593,R317,R387,R513b
R443	R252	2	0	R260,R521
R443	R721	1	0	R521
R443	L330	2	0	R260,R369
R561	R252	9	0	BAESF_11219.mRNA.1,BAESF_11776.mRNA.1,BAESF_14388.mRNA.1,L201,L205,R338,R480,R554,R562
R561	R721	5	0	BAESF_10588.mRNA.1,BAESF_11219.mRNA.1,L496,R554,R562
R561	L330	1	0	BAESF_03173.mRNA.1
L274	L323	1	0	R474
L274	R252	2	1	BAESF_06338.mRNA.1,R118
L274	R721	3	0	BAESF_12345.mRNA.1,R370,R474
L274	L330	5	0	BAESF_00169.mRNA.1,BAESF_08613.mRNA.1,BAESF_13141.mRNA.1,BAESF_15253.mRNA.1,L737
R387	L323	1	1	R513b
R387	R721	1	0	BAESF_06352.mRNA.1
L323	R252	3	0	L397,R445,R466
L323	R721	6	0	L237,L397,L417,R445,R466,R474
L323	L330	1	1	L397
R252	R721	15	0	BAESF_02624.mRNA.1,BAESF_03171.mRNA.1,BAESF_04920.mRNA.1,BAESF_11219.mRNA.1,BAESF_11471.mRNA.1,BAESF_15452.mRNA.1,L397,L442,L792,R255,R445,R466,R521,R554,R562
R252	L330	2	0	L397,R260
R721	L330	1	0	L397
