# Supplementary material for: Elucidating the protein interaction network of one of the largest icosahedral capsids in the virosphere
Source: EMBO J. 2026 Apr 10;45(10):3514–39. doi: 10.1038/s44318-026-00770-8 (PMC13186993; doi:10.1038/s44318-026-00770-8)
Supplement: Supplementary file 14 — Source data Fig. 4 [file 44318_2026_770_MOESM14_ESM.zip]

Archive with 36 entries (22 files):
- Figure_4/
- Figure_4/4D/
- Figure_4/4D/iprscan5-R20260114-130431-0503-73685072-p1m.tsv
- Figure_4/4D/L65_fseek_vaccinia_virus.tsv
- Figure_4/4D/L65_fseek_Mimivirus.tsv
- Figure_4/4A/
- Figure_4/4A/A16_G9_J5/
- Figure_4/4A/A16_G9_J5/kao_et_al_a16g9j5_accessions.tsv
- Figure_4/4A/A16_G9_J5/kao_et_al_a16g9j5_mmseqs_foldseek_combined_hits.tsv
- Figure_4/4A/F9_L1/
- Figure_4/4A/F9_L1/Vaccinia_virus_VACWR048_fseek_mimivirus.tsv
- Figure_4/4A/F9_L1/Vaccinia_virus_VACWR088_fseek_mimivirus.tsv
- Figure_4/4A/F9_L1/kao_et_al_f9l1_accessions.tsv
- Figure_4/4A/F9_L1/kao_et_al_f9l1_accessions_mmseqs_foldseek_combined_hits.tsv
- Figure_4/4B/
- Figure_4/4B/rigid_body_alignment/
- Figure_4/4B/rigid_body_alignment/pdbs/
- Figure_4/4B/rigid_body_alignment/pdbs/L323.pdb
- Figure_4/4B/rigid_body_alignment/pdbs/VACWR088_unrelaxed_rank_001_alphafold2_ptm_model_1_seed_000_L1.pdb
- Figure_4/4B/rigid_body_alignment/rcsb_pairwise_alignment_jce/
- Figure_4/4B/rigid_body_alignment/rcsb_pairwise_alignment_jce/structures_2026-1-13-12-49-29.zip
- Figure_4/4B/rigid_body_alignment/rcsb_pairwise_alignment_jce/jce_results_L323_L1_rigid_body.png
- Figure_4/4B/flexible_alignment/
- Figure_4/4B/flexible_alignment/fatcat_aligned_pdbs/
- Figure_4/4B/flexible_alignment/fatcat_aligned_pdbs/pdb1.pdb2.afp.color.jpeg
- Figure_4/4B/flexible_alignment/fatcat_aligned_pdbs/pdb1.pdb2.txt
- Figure_4/4B/flexible_alignment/fatcat_aligned_pdbs/pdb1.pdb2.pdb
- Figure_4/4B/flexible_alignment/fatcat_rcsb_pairwise_alignment_jce/
- Figure_4/4B/flexible_alignment/fatcat_rcsb_pairwise_alignment_jce/structures_2026-1-14-11-52-36.zip
- Figure_4/4B/flexible_alignment/fatcat_rcsb_pairwise_alignment_jce/jce_results_L323_L1_flexible.png
- Figure_4/4B/flexible_alignment/pdbs/
- Figure_4/4B/flexible_alignment/pdbs/L323.pdb
- Figure_4/4B/flexible_alignment/pdbs/VACWR088_unrelaxed_rank_001_alphafold2_ptm_model_1_seed_000_L1.pdb
- Figure_4/4C/
- Figure_4/4C/Tupan_do_QJ856_gp1099_fseek_mimivirus.tsv
- Figure_4/4C/Tupan_do_QJ856_gp1099_fseek_vaccinia_virus.tsv
