# Supplementary material for: Elucidating the protein interaction network of one of the largest icosahedral capsids in the virosphere
Source: EMBO J. 2026 Apr 10;45(10):3514–39. doi: 10.1038/s44318-026-00770-8 (PMC13186993; doi:10.1038/s44318-026-00770-8)
Supplement: Supplementary file 14 — Source data Fig. 4 [file 44318_2026_770_MOESM14_ESM.zip › Figure_4/4D/iprscan5-R20260114-130431-0503-73685072-p1m.tsv]

L65	df549422b398067f6ae5e1ec3de0ad0f	355	TMHMM	TMhelix	Region of a membrane-bound protein predicted to be embedded in the membrane.	332	354	-	T	14-01-2026	-	-	-	-
L65	df549422b398067f6ae5e1ec3de0ad0f	355	MobiDBLite	mobidb-lite	consensus disorder prediction	288	317	-	T	14-01-2026	-	-	-	-
L65	df549422b398067f6ae5e1ec3de0ad0f	355	Phobius	TRANSMEMBRANE	Region of a membrane-bound protein predicted to be embedded in the membrane.	330	354	-	T	14-01-2026	-	-	-	-
L65	df549422b398067f6ae5e1ec3de0ad0f	355	Phobius	CYTOPLASMIC_DOMAIN	Region of a membrane-bound protein predicted to be outside the membrane, in the cytoplasm.	355	355	-	T	14-01-2026	-	-	-	-
L65	df549422b398067f6ae5e1ec3de0ad0f	355	MobiDBLite	mobidb-lite	consensus disorder prediction	296	317	-	T	14-01-2026	-	-	-	-
L65	df549422b398067f6ae5e1ec3de0ad0f	355	Pfam	PF03003	Pox virus entry-fusion-complex G9/A16	208	294	0.0028	T	14-01-2026	IPR004251	Pox virus entry-fusion-complex G9/A16	-	-
L65	df549422b398067f6ae5e1ec3de0ad0f	355	Phobius	NON_CYTOPLASMIC_DOMAIN	Region of a membrane-bound protein predicted to be outside the membrane, in the extracellular region.	1	329	-	T	14-01-2026	-	-	-	-
