# Supplementary material for: Elucidating the protein interaction network of one of the largest icosahedral capsids in the virosphere
Source: EMBO J. 2026 Apr 10;45(10):3514–39. doi: 10.1038/s44318-026-00770-8 (PMC13186993; doi:10.1038/s44318-026-00770-8)
Supplement: Supplementary file 14 — Source data Fig. 4 [file 44318_2026_770_MOESM14_ESM.zip › Figure_4/4D/L65_fseek_vaccinia_virus.tsv]

Mimivirus__L65___0000	Vaccinia_Virus__VACWR097___0000	0.169	153	95	7	203	347	3	131	1.596E-01	0.179	3.521E-01
Mimivirus__L65___0000	Vaccinia_Virus__VACWR136___0000	0.122	351	164	22	23	277	5	307	9.425E-02	0.024	1.428E-01
Mimivirus__L65___0000	Vaccinia_Virus__VACWR071___0000	0.342	35	22	1	321	354	35	69	6.739E+00	0.020	6.806E-01
Mimivirus__L65___0000	Vaccinia_Virus__VACWR156___0000	0.226	53	27	2	316	354	3	55	6.739E+00	0.014	5.964E-01
Mimivirus__L65___0000	Vaccinia_Virus__VACWR151___0000	0.134	52	30	2	51	102	73	109	2.495E+00	0.010	4.968E-01
Mimivirus__L65___0000	Vaccinia_Virus__VACWR192___0000	0.076	183	113	15	2	158	12	164	5.780E-01	0.010	2.071E-01
Mimivirus__L65___0000	Vaccinia_Virus__VACWR087___0000	0.131	205	98	15	110	249	63	252	4.850E-01	0.009	1.736E-01
Mimivirus__L65___0000	Vaccinia_Virus__VACWR015___0000	0.141	78	52	5	167	236	48	118	1.863E+00	0.008	2.805E-01
Mimivirus__L65___0000	Vaccinia_Virus__VACWR131___0000	0.227	66	37	3	58	122	99	151	1.237E+00	0.008	2.736E-01
Mimivirus__L65___0000	Vaccinia_Virus__VACWR126___0000	0.078	279	136	18	3	233	170	375	4.574E-01	0.008	1.491E-01
Mimivirus__L65___0000	Vaccinia_Virus__VACWR189___0000	0.084	236	106	17	1	190	2	173	2.548E-01	0.007	1.141E-01
Mimivirus__L65___0000	Vaccinia_Virus__VACWR025___0000	0.133	135	75	11	51	169	30	138	9.786E-01	0.007	1.895E-01
Mimivirus__L65___0000	Vaccinia_Virus__VACWR042___0000	0.134	156	100	11	17	169	269	392	1.166E+00	0.000	1.761E-01
Mimivirus__L65___0000	Vaccinia_Virus__VACWR026___0000	0.097	194	106	16	8	147	217	395	7.304E-01	0.000	1.458E-01
Mimivirus__L65___0000	Vaccinia_Virus__VACWR148___0000	0.104	336	131	21	11	331	198	378	9.230E-01	0.000	1.048E-01
Mimivirus__L65___0000	Vaccinia_Virus__VACWR171___0000	0.132	143	67	11	10	138	2	101	2.094E+00	0.000	2.224E-01
Mimivirus__L65___0000	Vaccinia_Virus__VACWR152___0000	0.065	76	59	3	110	173	82	157	1.474E+00	0.000	1.804E-01
Mimivirus__L65___0000	Vaccinia_Virus__VACWR141___0000	0.071	338	161	23	2	217	61	367	8.211E-01	0.000	1.157E-01
Mimivirus__L65___0000	Vaccinia_Virus__VACWR019___0000	0.146	41	31	1	171	211	280	316	5.033E+00	0.000	3.692E-01
Mimivirus__L65___0000	Vaccinia_Virus__VACWR034___0000	0.082	73	35	6	7	58	11	72	3.343E+00	0.000	2.727E-01
Mimivirus__L65___0000	Vaccinia_Virus__VACWR054___0000	0.116	163	73	14	27	166	20	134	2.220E+00	0.000	1.644E-01
Mimivirus__L65___0000	Vaccinia_Virus__VACWR112___0000	0.110	118	58	9	7	123	81	152	2.495E+00	0.000	1.714E-01
Mimivirus__L65___0000	Vaccinia_Virus__VACWR096___0000	0.147	34	22	2	108	141	35	61	7.572E+00	0.000	5.222E-01
Mimivirus__L65___0000	Vaccinia_Virus__VACWR194___0000	0.126	79	37	6	4	81	5	52	3.153E+00	0.000	2.359E-01
Mimivirus__L65___0000	Vaccinia_Virus__VACWR181___0000	0.192	104	75	3	258	353	199	301	9.015E+00	0.000	2.414E-01
Mimivirus__L65___0000	Vaccinia_Virus__VACWR187___0000	0.095	167	111	12	7	149	26	176	1.390E+00	0.000	1.052E-01
Mimivirus__L65___0000	Vaccinia_Virus__VACWR143___0000	0.079	265	143	19	6	217	59	275	1.563E+00	0.000	1.163E-01
Mimivirus__L65___0000	Vaccinia_Virus__VACWR106___0000	0.115	207	111	19	7	185	59	221	2.354E+00	0.000	1.826E-01
Mimivirus__L65___0000	Vaccinia_Virus__VACWR144___0000	0.089	189	92	15	1	134	52	215	7.744E-01	0.000	1.093E-01
Mimivirus__L65___0000	Vaccinia_Virus__VACWR178___0000	0.200	40	28	3	23	62	3	38	5.997E+00	0.000	3.411E-01
Mimivirus__L65___0000	Vaccinia_Virus__VACWR023___0000	0.119	67	42	5	172	236	42	93	7.572E+00	0.000	3.234E-01
Mimivirus__L65___0000	Vaccinia_Virus__VACWR086___0000	0.094	85	60	7	9	86	166	240	2.646E+00	0.000	1.515E-01
Mimivirus__L65___0000	Vaccinia_Virus__VACWR162___0000	0.095	157	87	12	108	223	31	173	2.354E+00	0.000	1.198E-01
Mimivirus__L65___0000	Vaccinia_Virus__VACWR163___0000	0.111	224	124	19	8	169	79	289	3.984E+00	0.000	1.650E-01
Mimivirus__L65___0000	Vaccinia_Virus__VACWR200___0000	0.144	187	93	13	1	138	175	343	1.474E+00	0.000	1.202E-01
Mimivirus__L65___0000	Vaccinia_Virus__VACWR199___0000	0.136	44	35	2	167	207	361	404	7.572E+00	0.000	2.915E-01
Mimivirus__L65___0000	Vaccinia_Virus__VACWR077___0000	0.166	60	33	5	110	156	621	676	3.153E+00	0.000	2.048E-01
Mimivirus__L65___0000	Vaccinia_Virus__VACWR191___0000	0.250	24	16	1	75	98	52	73	6.358E+00	0.000	2.645E-01
Mimivirus__L65___0000	Vaccinia_Virus__VACWR204___0000	0.132	136	77	12	19	138	4	114	3.984E+00	0.000	1.452E-01
Mimivirus__L65___0000	Vaccinia_Virus__VACWR100___0000	0.150	40	34	0	64	103	101	140	5.657E+00	0.000	2.111E-01
Mimivirus__L65___0000	Vaccinia_Virus__VACWR168___0000	0.077	181	83	12	6	157	35	160	4.224E+00	0.000	1.462E-01
Mimivirus__L65___0000	Vaccinia_Virus__VACWR040___0000	0.181	66	33	5	171	231	154	203	7.572E+00	0.000	2.515E-01
Mimivirus__L65___0000	Vaccinia_Virus__VACWR172___0000	0.087	148	80	10	108	220	2	129	3.984E+00	0.000	1.424E-01
Mimivirus__L65___0000	Vaccinia_Virus__VACWR155___0000	0.046	128	63	8	117	236	194	270	7.144E+00	0.000	2.541E-01
Mimivirus__L65___0000	Vaccinia_Virus__VACWR190___0000	0.096	186	92	14	1	130	21	186	3.343E+00	0.000	1.434E-01
Mimivirus__L65___0000	Vaccinia_Virus__VACWR113___0000	0.133	90	58	6	1	81	22	100	4.748E+00	0.000	1.772E-01
Mimivirus__L65___0000	Vaccinia_Virus__VACWR186___0000	0.145	55	37	4	171	220	403	452	8.026E+00	0.000	2.703E-01
Mimivirus__L65___0000	Vaccinia_Virus__VACWR122___0000	0.094	127	66	9	107	215	503	598	6.358E+00	0.000	2.112E-01
Mimivirus__L65___0000	Vaccinia_Virus__VACWR110___0000	0.129	31	15	1	49	79	292	310	9.553E+00	0.000	5.112E-01
Mimivirus__L65___0000	Vaccinia_Virus__VACWR067___0000	0.095	42	31	3	4	44	41	76	9.015E+00	0.000	3.332E-01
Mimivirus__L65___0000	Vaccinia_Virus__VACWR184___0000	0.136	110	61	9	1	103	26	108	5.997E+00	0.000	1.433E-01
Mimivirus__L65___0000	Vaccinia_Virus__VACWR031___0000	0.106	207	121	15	1	173	29	205	5.336E+00	0.000	1.463E-01
Mimivirus__L65___0000	Vaccinia_Virus__VACWR117___0000	0.153	65	38	4	155	216	221	271	7.144E+00	0.000	2.151E-01
Mimivirus__L65___0000	Vaccinia_Virus__VACWR044___0000	0.113	158	84	11	19	168	87	196	5.997E+00	0.000	1.770E-01
Mimivirus__L65___0000	Vaccinia_Virus__VACWR033___0000	0.134	52	35	3	27	78	185	226	7.572E+00	0.000	2.574E-01
Mimivirus__L65___0000	Vaccinia_Virus__VACWR149___0000	0.164	85	49	5	103	169	242	322	5.997E+00	0.000	1.876E-01
Mimivirus__L65___0000	Vaccinia_Virus__VACWR180___0000	0.069	186	98	14	18	174	417	556	5.033E+00	0.000	1.322E-01
Mimivirus__L65___0000	Vaccinia_Virus__VACWR140___0000	0.093	32	22	3	17	47	45	70	8.506E+00	0.000	2.064E-01
Mimivirus__L65___0000	Vaccinia_Virus__VACWR154___0000	0.106	141	65	11	1	124	24	120	8.506E+00	0.000	1.373E-01
Mimivirus__L65___0000	Vaccinia_Virus__VACWR167___0000	0.090	209	81	14	6	197	16	132	7.572E+00	0.000	1.487E-01
Mimivirus__L65___0000	Vaccinia_Virus__VACWR021___0000	0.065	122	59	8	6	116	1	78	9.553E+00	0.000	2.112E-01
Mimivirus__L65___0000	Vaccinia_Virus__VACWR206___0000	0.087	171	88	15	4	138	32	170	8.506E+00	0.000	1.635E-01
Mimivirus__L65___0000	Vaccinia_Virus__VACWR108___0000	0.217	23	17	1	2	24	39	60	9.553E+00	0.000	2.270E-01
Mimivirus__L65___0000	Vaccinia_Virus__VACWR090___0000	0.107	112	52	8	1	109	269	335	7.572E+00	0.000	1.712E-01
Mimivirus__L65___0000	Vaccinia_Virus__VACWR057___0000	0.129	31	15	2	8	38	227	245	9.553E+00	0.000	2.507E-01
Mimivirus__L65___0000	Vaccinia_Virus__VACWR102___0000	0.094	74	51	5	110	182	658	716	8.026E+00	0.000	1.787E-01
Mimivirus__L65___0000	Vaccinia_Virus__VACWR010___0000	0.075	211	110	16	3	161	108	285	9.015E+00	0.000	1.131E-01
Mimivirus__L65___0000	Vaccinia_Virus__VACWR209___0000	0.075	211	110	16	3	161	108	285	9.015E+00	0.000	1.131E-01
Mimivirus__L65___0000	Vaccinia_Virus__VACWR118___0000	0.087	217	116	22	1	170	246	427	8.506E+00	0.000	1.216E-01
