# Supplementary material for: Elucidating the protein interaction network of one of the largest icosahedral capsids in the virosphere
Source: EMBO J. 2026 Apr 10;45(10):3514–39. doi: 10.1038/s44318-026-00770-8 (PMC13186993; doi:10.1038/s44318-026-00770-8)
Supplement: Supplementary file 14 — Source data Fig. 4 [file 44318_2026_770_MOESM14_ESM.zip › Figure_4/4D/L65_fseek_Mimivirus.tsv]

Mimivirus__L65___0000	Mimivirus__L65___0000	1.000	355	0	0	1	355	1	355	3.528E-73	1.000	1.003E+00
Mimivirus__L65___0000	Mimivirus__L778___0000	0.260	196	131	7	3	194	2	187	1.853E-17	1.000	8.876E-01
Mimivirus__L65___0000	Mimivirus__L288___0000	0.109	173	110	19	9	167	59	201	6.710E-03	0.978	6.095E-01
Mimivirus__L65___0000	Mimivirus__L274___0000	0.077	193	114	16	2	169	52	205	8.304E-02	0.063	2.439E-01
Mimivirus__L65___0000	Mimivirus__L737___0000	0.036	163	86	8	8	150	58	169	2.837E-01	0.051	2.961E-01
Mimivirus__L65___0000	Mimivirus__L823___0000	0.162	135	80	10	6	114	90	217	1.884E-01	0.034	2.279E-01
Mimivirus__L65___0000	Mimivirus__L280___0000	0.114	140	74	7	6	145	68	157	5.725E-01	0.029	2.534E-01
Mimivirus__L65___0000	Mimivirus__L107___0000	0.129	186	87	13	7	138	169	333	4.530E-01	0.016	2.085E-01
Mimivirus__L65___0000	Mimivirus__R653___0000	0.115	182	93	11	1	167	96	224	4.030E-01	0.014	1.924E-01
Mimivirus__L65___0000	Mimivirus__L685b___0000	0.172	29	21	1	108	136	129	154	3.946E+00	0.014	5.797E-01
Mimivirus__L65___0000	Mimivirus__R319___0000	0.087	228	110	18	6	170	272	464	1.777E-01	0.011	1.378E-01
Mimivirus__L65___0000	Mimivirus__L175___0000	0.090	132	75	9	108	223	3	105	1.155E+00	0.010	2.387E-01
Mimivirus__L65___0000	Mimivirus__R367___0000	0.078	266	135	15	2	185	4	241	4.530E-01	0.010	1.390E-01
Mimivirus__L65___0000	Mimivirus__R61___0000	0.097	144	92	11	9	138	163	282	6.435E-01	0.010	1.684E-01
Mimivirus__L65___0000	Mimivirus__R151___0000	0.150	173	94	12	6	154	68	211	3.801E-01	0.009	1.365E-01
Mimivirus__L65___0000	Mimivirus__L591___0000	0.117	187	101	15	3	167	9	153	6.435E-01	0.009	1.661E-01
Mimivirus__L65___0000	Mimivirus__L393___0000	0.092	237	141	16	8	231	394	569	6.070E-01	0.009	1.462E-01
Mimivirus__L65___0000	Mimivirus__R73___0000	0.090	243	150	16	1	217	1	198	6.070E-01	0.008	1.330E-01
Mimivirus__L65___0000	Mimivirus__L709___0000	0.088	326	215	17	28	329	27	294	9.692E-01	0.008	1.307E-01
Mimivirus__L65___0000	Mimivirus__R530___0000	0.091	197	88	13	4	186	288	407	9.141E-01	0.008	1.664E-01
Mimivirus__L65___0000	Mimivirus__L55___0000	0.113	246	119	17	1	169	268	491	4.803E-01	0.008	1.323E-01
Mimivirus__L65___0000	Mimivirus__L76___0000	0.083	168	82	12	8	138	173	305	1.548E+00	0.008	2.111E-01
Mimivirus__L65___0000	Mimivirus__L515___0000	0.111	270	151	21	25	236	369	607	6.823E-01	0.008	1.477E-01
Mimivirus__L65___0000	Mimivirus__L87___0000	0.066	211	101	16	1	170	10	165	6.435E-01	0.007	1.418E-01
Mimivirus__L65___0000	Mimivirus__L492___0000	0.093	86	41	7	61	146	42	90	5.287E+00	0.007	3.875E-01
Mimivirus__L65___0000	Mimivirus__L686___0000	0.126	182	82	17	2	151	77	213	4.530E-01	0.007	1.259E-01
Mimivirus__L65___0000	Mimivirus__R648___0000	0.096	196	117	16	23	165	201	389	1.460E+00	0.007	1.699E-01
Mimivirus__L65___0000	Mimivirus__L85___0000	0.103	164	95	11	8	169	303	416	2.331E+00	0.007	2.201E-01
Mimivirus__L65___0000	Mimivirus__R624___0000	0.093	171	70	9	7	168	265	359	4.703E+00	0.007	3.043E-01
Mimivirus__L65___0000	Mimivirus__R738___0000	0.116	163	97	13	22	168	344	475	1.090E+00	0.007	1.563E-01
Mimivirus__L65___0000	Mimivirus__L550___0000	0.192	104	78	3	232	331	49	150	4.987E+00	0.000	1.529E-01
Mimivirus__L65___0000	Mimivirus__R339___0000	0.050	40	32	2	99	138	135	168	9.487E+00	0.000	5.717E-01
Mimivirus__L65___0000	Mimivirus__R398___0000	0.181	22	17	1	23	44	232	252	5.606E+00	0.000	3.675E-01
Mimivirus__L65___0000	Mimivirus__L404___0000	0.187	32	23	2	16	47	36	64	8.948E+00	0.000	4.982E-01
Mimivirus__L65___0000	Mimivirus__L315___0000	0.086	197	94	17	7	179	18	152	2.620E+00	0.000	2.099E-01
Mimivirus__L65___0000	Mimivirus__L687___0000	0.277	18	13	0	25	42	306	323	8.948E+00	0.000	4.906E-01
Mimivirus__L65___0000	Mimivirus__R896___0000	0.164	176	85	18	110	244	67	221	3.511E+00	0.000	2.376E-01
Mimivirus__L65___0000	Mimivirus__L794___0000	0.135	81	39	6	51	131	297	346	3.511E+00	0.000	2.881E-01
Mimivirus__L65___0000	Mimivirus__L178___0000	0.190	84	59	6	157	237	42	119	4.436E+00	0.000	2.818E-01
Mimivirus__L65___0000	Mimivirus__L675___0000	0.076	169	96	8	78	216	64	202	2.471E+00	0.000	1.758E-01
Mimivirus__L65___0000	Mimivirus__R731___0000	0.124	249	104	18	7	168	171	392	1.460E+00	0.000	1.422E-01
Mimivirus__L65___0000	Mimivirus__R225___0000	0.094	191	87	14	8	138	169	333	1.740E+00	0.000	1.651E-01
Mimivirus__L65___0000	Mimivirus__R640___0000	0.092	226	103	14	2	141	233	442	1.460E+00	0.000	1.574E-01
Mimivirus__L65___0000	Mimivirus__L60___0000	0.218	32	18	1	202	233	9	33	8.441E+00	0.000	4.457E-01
Mimivirus__L65___0000	Mimivirus__L115___0000	0.123	130	73	12	5	118	608	712	2.778E+00	0.000	2.013E-01
Mimivirus__L65___0000	Mimivirus__R366___0000	0.154	136	85	11	129	236	1632	1765	3.311E+00	0.000	2.191E-01
Mimivirus__L65___0000	Mimivirus__L84___0000	0.088	102	56	7	43	138	24	94	4.987E+00	0.000	2.492E-01
Mimivirus__L65___0000	Mimivirus__R877___0000	0.088	204	117	17	2	193	19	165	6.681E+00	0.000	3.206E-01
Mimivirus__L65___0000	Mimivirus__L376___0000	0.125	80	43	7	5	63	85	158	3.511E+00	0.000	2.317E-01
Mimivirus__L65___0000	Mimivirus__L759___0000	0.073	203	85	13	6	189	24	142	1.740E+00	0.000	1.437E-01
Mimivirus__L65___0000	Mimivirus__L361___0000	0.108	83	61	4	172	248	115	190	3.722E+00	0.000	1.759E-01
Mimivirus__L65___0000	Mimivirus__L269___0000	0.094	254	144	17	8	235	25	218	2.074E+00	0.000	1.290E-01
Mimivirus__L65___0000	Mimivirus__L185___0000	0.068	88	58	5	129	213	26	92	5.943E+00	0.000	3.068E-01
Mimivirus__L65___0000	Mimivirus__R739___0000	0.131	228	105	17	4	158	206	413	1.225E+00	0.000	1.230E-01
Mimivirus__L65___0000	Mimivirus__L89___0000	0.120	141	91	12	7	143	163	274	1.090E+00	0.000	1.404E-01
Mimivirus__L65___0000	Mimivirus__L226___0000	0.079	113	81	8	113	213	51	152	3.311E+00	0.000	2.400E-01
Mimivirus__L65___0000	Mimivirus__L244___0000	0.112	80	42	5	2	77	189	243	2.946E+00	0.000	2.589E-01
Mimivirus__L65___0000	Mimivirus__R472___0000	0.073	149	100	9	105	237	1362	1488	3.311E+00	0.000	1.956E-01
Mimivirus__L65___0000	Mimivirus__L278___0000	0.067	118	71	10	25	135	17	102	4.184E+00	0.000	1.905E-01
Mimivirus__L65___0000	Mimivirus__L52___0000	0.107	140	58	11	7	122	44	140	2.331E+00	0.000	1.608E-01
Mimivirus__L65___0000	Mimivirus__R637___0000	0.032	61	41	4	27	82	70	117	7.509E+00	0.000	2.950E-01
Mimivirus__L65___0000	Mimivirus__L460___0000	0.164	79	48	4	27	93	28	100	4.987E+00	0.000	2.563E-01
Mimivirus__L65___0000	Mimivirus__L94___0000	0.111	81	42	6	3	75	9	67	2.946E+00	0.000	1.779E-01
Mimivirus__L65___0000	Mimivirus__R857___0000	0.107	233	123	17	7	217	11	180	3.123E+00	0.000	1.487E-01
Mimivirus__L65___0000	Mimivirus__L99___0000	0.149	87	53	5	168	235	23	107	7.509E+00	0.000	2.459E-01
Mimivirus__L65___0000	Mimivirus__L352___0000	0.137	145	87	10	4	138	115	231	4.184E+00	0.000	2.037E-01
Mimivirus__L65___0000	Mimivirus__L862___0000	0.082	266	140	18	1	243	52	236	2.946E+00	0.000	1.413E-01
Mimivirus__L65___0000	Mimivirus__R467___0000	0.138	252	146	15	117	350	78	276	4.436E+00	0.000	1.120E-01
Mimivirus__L65___0000	Mimivirus__L451___0000	0.166	132	79	8	171	292	239	349	7.083E+00	0.000	1.933E-01
Mimivirus__L65___0000	Mimivirus__R154___0000	0.111	206	110	12	8	147	167	365	2.946E+00	0.000	1.428E-01
Mimivirus__L65___0000	Mimivirus__R830___0000	0.056	214	113	20	12	174	289	464	2.199E+00	0.000	1.322E-01
Mimivirus__L65___0000	Mimivirus__L619___0000	0.068	146	85	10	48	180	159	266	3.311E+00	0.000	1.707E-01
Mimivirus__L65___0000	Mimivirus__R303___0000	0.137	182	85	14	4	181	300	413	1.641E+00	0.000	1.261E-01
Mimivirus__L65___0000	Mimivirus__L221___0000	0.111	179	90	13	29	158	628	786	1.956E+00	0.000	1.457E-01
Mimivirus__L65___0000	Mimivirus__L254___0000	0.071	224	146	15	23	231	421	597	2.620E+00	0.000	1.310E-01
Mimivirus__L65___0000	Mimivirus__R322___0000	0.077	232	111	16	1	162	10	208	3.123E+00	0.000	1.608E-01
Mimivirus__L65___0000	Mimivirus__L796___0000	0.090	155	74	14	1	147	17	112	1.548E+00	0.000	1.266E-01
Mimivirus__L65___0000	Mimivirus__R681___0000	0.181	22	16	2	6	25	27	48	5.606E+00	0.000	2.808E-01
Mimivirus__L65___0000	Mimivirus__L223___0000	0.099	181	81	14	1	160	18	137	3.123E+00	0.000	1.416E-01
Mimivirus__L65___0000	Mimivirus__L676___0000	0.105	114	63	8	5	101	43	134	6.301E+00	0.000	2.370E-01
Mimivirus__L65___0000	Mimivirus__L426___0000	0.125	80	51	5	171	239	87	158	6.681E+00	0.000	1.761E-01
Mimivirus__L65___0000	Mimivirus__R372___0000	0.082	146	64	11	5	130	43	138	7.961E+00	0.000	2.737E-01
Mimivirus__L65___0000	Mimivirus__L308___0000	0.091	109	57	8	4	101	62	139	3.123E+00	0.000	1.578E-01
Mimivirus__L65___0000	Mimivirus__R565___0000	0.085	117	66	7	28	138	24	105	7.961E+00	0.000	2.722E-01
Mimivirus__L65___0000	Mimivirus__R616___0000	0.090	265	158	14	110	329	122	348	3.311E+00	0.000	8.611E-02
Mimivirus__L65___0000	Mimivirus__L111___0000	0.103	87	57	6	51	127	51	126	6.301E+00	0.000	2.287E-01
Mimivirus__L65___0000	Mimivirus__R505___0000	0.172	110	85	4	224	329	268	375	8.441E+00	0.000	1.652E-01
Mimivirus__L65___0000	Mimivirus__R541___0000	0.066	254	116	18	2	168	218	437	1.956E+00	0.000	9.840E-02
Mimivirus__L65___0000	Mimivirus__L537___0000	0.075	119	63	8	51	158	325	407	7.083E+00	0.000	2.382E-01
Mimivirus__L65___0000	Mimivirus__L386___0000	0.129	155	83	8	156	292	202	322	6.301E+00	0.000	1.688E-01
Mimivirus__L65___0000	Mimivirus__R773___0000	0.104	191	78	13	9	138	152	310	3.946E+00	0.000	1.582E-01
Mimivirus__L65___0000	Mimivirus__L67___0000	0.103	184	102	16	8	146	177	342	4.436E+00	0.000	1.580E-01
Mimivirus__L65___0000	Mimivirus__L788___0000	0.103	194	103	13	26	185	337	493	4.987E+00	0.000	1.580E-01
Mimivirus__L65___0000	Mimivirus__L79___0000	0.068	175	95	12	97	213	242	406	3.311E+00	0.000	1.438E-01
Mimivirus__L65___0000	Mimivirus__L768___0000	0.087	205	85	13	8	212	3	105	5.606E+00	0.000	2.153E-01
Mimivirus__L65___0000	Mimivirus__L272___0000	0.142	358	174	24	12	329	171	435	3.722E+00	0.000	1.163E-01
Mimivirus__L65___0000	Mimivirus__R481___0000	0.113	203	105	18	1	169	90	251	2.620E+00	0.000	1.092E-01
Mimivirus__L65___0000	Mimivirus__R239___0000	0.114	236	115	18	2	165	718	931	2.620E+00	0.000	1.187E-01
Mimivirus__L65___0000	Mimivirus__R8___0000	0.116	180	99	14	8	170	107	243	2.946E+00	0.000	1.222E-01
Mimivirus__L65___0000	Mimivirus__R326_R327___0000	0.091	109	55	6	2	76	573	671	3.722E+00	0.000	1.803E-01
Mimivirus__L65___0000	Mimivirus__L779___0000	0.059	117	69	8	9	99	2	103	9.487E+00	0.000	2.564E-01
Mimivirus__L65___0000	Mimivirus__L812___0000	0.084	118	64	12	3	98	27	122	3.946E+00	0.000	1.617E-01
Mimivirus__L65___0000	Mimivirus__R587___0000	0.098	263	138	14	1	239	1	188	4.436E+00	0.000	1.043E-01
Mimivirus__L65___0000	Mimivirus__L725___0000	0.112	196	118	12	108	292	35	185	7.083E+00	0.000	1.526E-01
Mimivirus__L65___0000	Mimivirus__L77___0000	0.107	84	47	7	3	60	7	88	3.722E+00	0.000	1.713E-01
Mimivirus__L65___0000	Mimivirus__R608___0000	0.116	86	48	6	2	76	77	145	2.778E+00	0.000	1.331E-01
Mimivirus__L65___0000	Mimivirus__L192___0000	0.094	106	66	5	55	138	51	148	9.487E+00	0.000	2.304E-01
Mimivirus__L65___0000	Mimivirus__R342___0000	0.075	132	71	7	108	233	169	255	8.948E+00	0.000	1.969E-01
Mimivirus__L65___0000	Mimivirus__R646___0000	0.154	285	166	13	59	331	20	241	8.441E+00	0.000	1.342E-01
Mimivirus__L65___0000	Mimivirus__R736___0000	0.136	66	39	4	154	212	210	264	7.509E+00	0.000	2.158E-01
Mimivirus__L65___0000	Mimivirus__R259___0000	0.218	32	21	2	104	132	226	256	6.681E+00	0.000	2.332E-01
Mimivirus__L65___0000	Mimivirus__R453___0000	0.098	265	128	17	6	186	93	330	4.184E+00	0.000	1.273E-01
Mimivirus__L65___0000	Mimivirus__R158___0000	0.179	134	73	9	171	276	210	334	8.441E+00	0.000	1.870E-01
Mimivirus__L65___0000	Mimivirus__L72___0000	0.060	248	138	15	8	238	6	175	6.301E+00	0.000	1.574E-01
Mimivirus__L65___0000	Mimivirus__L876___0000	0.111	144	58	9	82	216	27	109	6.681E+00	0.000	2.026E-01
Mimivirus__L65___0000	Mimivirus__R429___0000	0.121	181	96	8	171	331	47	184	6.301E+00	0.000	1.014E-01
Mimivirus__L65___0000	Mimivirus__R238___0000	0.105	200	89	14	1	168	218	359	5.606E+00	0.000	1.812E-01
Mimivirus__L65___0000	Mimivirus__R842___0000	0.117	229	113	22	3	189	311	492	4.436E+00	0.000	1.293E-01
Mimivirus__L65___0000	Mimivirus__R854___0000	0.068	205	95	12	59	213	255	413	3.946E+00	0.000	1.171E-01
Mimivirus__L65___0000	Mimivirus__R882___0000	0.103	164	102	10	2	138	219	364	7.509E+00	0.000	2.082E-01
Mimivirus__L65___0000	Mimivirus__R832_R833___0000	0.123	113	60	8	4	100	344	433	5.943E+00	0.000	1.634E-01
Mimivirus__L65___0000	Mimivirus__R871___0000	0.112	223	126	18	1	169	320	524	3.946E+00	0.000	1.155E-01
Mimivirus__L65___0000	Mimivirus__L887___0000	0.118	143	51	10	7	120	351	447	5.606E+00	0.000	1.867E-01
Mimivirus__L65___0000	Mimivirus__R350___0000	0.164	73	36	7	110	158	746	817	5.606E+00	0.000	2.021E-01
Mimivirus__L65___0000	Mimivirus__R382___0000	0.072	234	130	15	8	218	504	673	6.301E+00	0.000	1.718E-01
Mimivirus__L65___0000	Mimivirus__L669___0000	0.095	157	75	8	3	158	1843	1933	8.948E+00	0.000	2.511E-01
Mimivirus__L65___0000	Mimivirus__R800___0000	0.121	82	47	4	2	76	4	67	5.943E+00	0.000	1.608E-01
Mimivirus__L65___0000	Mimivirus__R314___0000	0.146	130	67	8	7	122	20	119	8.948E+00	0.000	1.708E-01
Mimivirus__L65___0000	Mimivirus__L671___0000	0.120	207	98	15	1	186	1	144	4.436E+00	0.000	1.084E-01
Mimivirus__L65___0000	Mimivirus__L227___0000	0.103	174	93	18	1	155	36	165	7.083E+00	0.000	1.580E-01
Mimivirus__L65___0000	Mimivirus__L456___0000	0.129	85	31	5	6	76	29	84	5.287E+00	0.000	1.608E-01
Mimivirus__L65___0000	Mimivirus__L732___0000	0.072	125	72	9	71	168	49	156	7.961E+00	0.000	1.971E-01
Mimivirus__L65___0000	Mimivirus__R746___0000	0.060	265	110	15	2	239	46	198	7.509E+00	0.000	1.419E-01
Mimivirus__L65___0000	Mimivirus__L74___0000	0.081	233	135	15	2	218	6	175	6.301E+00	0.000	1.155E-01
Mimivirus__L65___0000	Mimivirus__R420___0000	0.095	146	80	9	25	158	138	243	7.509E+00	0.000	1.518E-01
Mimivirus__L65___0000	Mimivirus__R252___0000	0.067	178	80	14	10	170	93	201	9.487E+00	0.000	1.796E-01
Mimivirus__L65___0000	Mimivirus__L381___0000	0.088	79	45	7	113	174	181	249	9.487E+00	0.000	1.995E-01
Mimivirus__L65___0000	Mimivirus__L772___0000	0.060	166	74	11	51	189	2	112	9.487E+00	0.000	1.704E-01
Mimivirus__L65___0000	Mimivirus__R614___0000	0.121	82	37	6	3	58	70	142	5.943E+00	0.000	1.702E-01
Mimivirus__L65___0000	Mimivirus__L275___0000	0.118	152	73	11	49	167	179	302	4.987E+00	0.000	1.183E-01
Mimivirus__L65___0000	Mimivirus__L293___0000	0.121	148	85	10	36	167	322	440	7.961E+00	0.000	1.554E-01
Mimivirus__L65___0000	Mimivirus__R839___0000	0.119	151	80	10	108	216	171	310	7.509E+00	0.000	1.466E-01
Mimivirus__L65___0000	Mimivirus__L786___0000	0.099	231	111	19	17	189	297	488	6.681E+00	0.000	1.141E-01
Mimivirus__L65___0000	Mimivirus__L770___0000	0.067	162	86	11	107	213	255	406	6.681E+00	0.000	1.563E-01
Mimivirus__L65___0000	Mimivirus__L344___0000	0.076	170	97	15	7	145	160	300	8.948E+00	0.000	1.422E-01
Mimivirus__L65___0000	Mimivirus__L283___0000	0.124	225	99	16	97	288	16	175	8.948E+00	0.000	1.551E-01
Mimivirus__L65___0000	Mimivirus__L356___0000	0.116	224	109	20	3	169	430	621	6.301E+00	0.000	1.518E-01
Mimivirus__L65___0000	Mimivirus__L767___0000	0.134	134	73	12	110	217	7	123	7.961E+00	0.000	1.665E-01
Mimivirus__L65___0000	Mimivirus__L410___0000	0.075	186	100	11	26	167	491	648	6.301E+00	0.000	1.401E-01
Mimivirus__L65___0000	Mimivirus__R348___0000	0.102	204	107	19	9	167	24	196	6.301E+00	0.000	1.384E-01
Mimivirus__L65___0000	Mimivirus__L264___0000	0.080	198	106	15	1	140	768	947	5.287E+00	0.000	1.315E-01
Mimivirus__L65___0000	Mimivirus__L173b___0000	0.070	57	36	2	110	166	50	89	8.948E+00	0.000	1.727E-01
Mimivirus__L65___0000	Mimivirus__L110___0000	0.088	90	49	6	10	78	2	79	8.441E+00	0.000	1.554E-01
Mimivirus__L65___0000	Mimivirus__L43___0000	0.098	223	99	17	7	187	1	163	9.487E+00	0.000	1.557E-01
Mimivirus__L65___0000	Mimivirus__L6___0000	0.104	115	59	7	2	82	80	184	9.487E+00	0.000	1.539E-01
Mimivirus__L65___0000	Mimivirus__R473___0000	0.088	79	39	5	7	80	147	197	6.301E+00	0.000	1.445E-01
Mimivirus__L65___0000	Mimivirus__R827___0000	0.116	198	95	17	9	180	93	236	7.509E+00	0.000	1.270E-01
Mimivirus__L65___0000	Mimivirus__R607___0000	0.067	134	65	14	52	172	202	288	9.487E+00	0.000	1.760E-01
Mimivirus__L65___0000	Mimivirus__L552___0000	0.052	57	44	4	51	100	217	270	8.948E+00	0.000	1.422E-01
Mimivirus__L65___0000	Mimivirus__L498___0000	0.082	217	118	14	9	185	67	242	7.509E+00	0.000	1.182E-01
Mimivirus__L65___0000	Mimivirus__R104___0000	0.134	134	84	11	59	179	255	369	7.961E+00	0.000	1.149E-01
Mimivirus__L65___0000	Mimivirus__L894_L893___0000	0.100	219	107	18	4	186	387	551	7.509E+00	0.000	1.029E-01
Mimivirus__L65___0000	Mimivirus__R135___0000	0.086	150	79	12	4	123	385	506	8.948E+00	0.000	1.309E-01
Mimivirus__L65___0000	Mimivirus__R811___0000	0.090	231	124	14	5	185	539	733	6.681E+00	0.000	1.101E-01
Mimivirus__L65___0000	Mimivirus__R568_R569___0000	0.121	82	44	6	2	62	835	909	9.487E+00	0.000	1.893E-01
Mimivirus__L65___0000	Mimivirus__R555___0000	0.100	289	115	17	2	219	423	637	7.509E+00	0.000	8.280E-02
