# Supplementary material for: Elucidating the protein interaction network of one of the largest icosahedral capsids in the virosphere
Source: EMBO J. 2026 Apr 10;45(10):3514–39. doi: 10.1038/s44318-026-00770-8 (PMC13186993; doi:10.1038/s44318-026-00770-8)
Supplement: Supplementary file 14 — Source data Fig. 4 [file 44318_2026_770_MOESM14_ESM.zip › Figure_4/4A/A16_G9_J5/kao_et_al_a16g9j5_accessions.tsv]

AMK61942.1
YP_007354558.1
AVL94981.1
AGF85135.1
AEX62560.1
QKU33658.1
QKU34524.1
QKU34899.1
QKU35861.1
QGR54114.1
QIQ08526.1
QIQ08577.1
QIQ08659.1
BBI30243.1
BBI30251.1
BBI30253.1
BBI30262.1
QYA18681.1
QBK92856.1
NP_955195.1
NP_955204.1
NP_955278.1
YP_009448046.1
YP_009448055.1
YP_009448104.1
NP_039090.1
NP_039099.1
NP_039144.1
YP_009046121.1
YP_009046130.1
YP_009046178.1
YP_009046358.1
YP_009046367.1
YP_009046412.1
YP_009177111.1
YP_009177120.1
YP_009177152.1
YP_784271.1
YP_784288.1
YP_784329.1
YP_001293250.1
YP_001293261.1
YP_001293299.1
NP_150493.1
NP_150504.1
NP_150542.1
NP_659631.1
NP_659642.1
NP_659680.1
YP_009408265.1
YP_009408275.1
YP_009408314.1
YP_009408467.1
YP_009408477.1
YP_009408516.1
YP_004821420.1
YP_004821430.1
YP_004821473.1
YP_227443.1
YP_227454.1
YP_227492.1
YP_009329691.1
YP_009329702.1
YP_009329740.1
NP_051768.1
NP_051781.1
NP_051820.1
NP_051943.1
NP_051956.1
NP_051995.1
NP_044019.1
NP_044029.1
NP_044072.1
YP_009480597.1
YP_009480606.1
YP_009480644.1
NP_570475.1
NP_570485.1
NP_570524.1
NP_619884.1
NP_619893.1
NP_619932.1
NP_671589.1
NP_671599.1
NP_671638.1
NP_536506.1
NP_536516.1
NP_536554.1
YP_009143395.1
YP_009143405.1
YP_009143444.1
YP_009282780.1
YP_009282790.1
YP_009282829.1
YP_717397.1
YP_717406.1
YP_717445.1
YP_232969.1
YP_232979.1
YP_233018.1
NP_042116.1
NP_042126.1
NP_042164.1
YP_009281834.1
YP_009281844.1
YP_009281883.1
YP_005296263.1
YP_005296274.1
YP_005296313.1
NP_957955.1
NP_957964.1
NP_958002.1
NP_957823.1
NP_957832.1
NP_957870.1
YP_009112785.1
YP_009112794.1
YP_009112832.1
YP_003457351.1
YP_003457360.1
YP_003457399.1
YP_009389332.1
YP_009389341.1
YP_009389379.1
YP_009268779.1
YP_009268788.1
YP_009268826.1
YP_008658478.1
YP_008658487.1
YP_008658530.1
NP_570216.1
NP_570227.1
NP_570265.1
ABQ43534.1
ABQ43545.1
ABQ43583.1
ABQ43689.1
ABQ43700.1
ABQ43738.1
NP_938314.1
NP_938325.1
NP_938363.1
NP_073444.1
NP_073455.1
NP_073493.1
YP_009001515.1
YP_009001529.1
YP_009001539.1
YP_008003859.1
YP_008003922.1
YP_008004034.1
NP_064817.1
NP_064900.1
NP_065014.1
YP_008004158.1
YP_008004235.1
YP_008004338.1
YP_008004471.1
YP_008004537.1
YP_008004639.1
YP_008003577.1
YP_008003648.1
YP_008003775.1
NP_048161.1
NP_048192.1
NP_048213.1
YP_009408014.1
YP_009408025.1
YP_009408064.1
YP_009162431.1
YP_009162490.1
YP_009162513.1
BCT22605.1
BCT22662.1
BCT22695.1
AVD69223.1
AVD69246.1
AVD69298.1
QRY18946.1
QRY18954.1
QRY18985.1
QRI42891.1
QRI42900.1
QRI42973.1
