# Supplementary material for: Elucidating the protein interaction network of one of the largest icosahedral capsids in the virosphere
Source: EMBO J. 2026 Apr 10;45(10):3514–39. doi: 10.1038/s44318-026-00770-8 (PMC13186993; doi:10.1038/s44318-026-00770-8)
Supplement: Supplementary file 14 — Source data Fig. 4 [file 44318_2026_770_MOESM14_ESM.zip › Figure_4/4A/A16_G9_J5/kao_et_al_a16g9j5_mmseqs_foldseek_combined_hits.tsv]

accession	reference_id	method	mmseqs_evalue	fseek_evalue	fseek_coverage
AEX62560.1	R557	mmseqs	1.160E-47
AGF85135.1	R557	mmseqs	3.120E-48
AMK61942.1	R557	mmseqs	1.480E-104
AVL94981.1	R557	mmseqs	5.517E-50
BCT22662.1	L65	mmseqs	2.173E-06
QGR54114.1	R557	mmseqs	1.567E-50
QKU33658.1	R557	mmseqs	8.717E-14
QKU34524.1	L65	mmseqs	6.380E-12
QKU34899.1	R557	mmseqs	9.277E-14
QKU35861.1	L65	mmseqs	7.805E-08
YP_005296313.1	L65	mmseqs	6.395E-06
YP_007354558.1	R557	mmseqs	1.160E-47
amk61942.1_model	R557	foldseek		2.402E-21
qku33658.1_model	L775	foldseek		4.965E-10
qku33658.1_model	R486	foldseek		8.956E-10
qku34899.1_model	L775	foldseek		3.757E-10
qku34899.1_model	R486	foldseek		1.818E-08
