# Supplementary material for: Elucidating the protein interaction network of one of the largest icosahedral capsids in the virosphere
Source: EMBO J. 2026 Apr 10;45(10):3514–39. doi: 10.1038/s44318-026-00770-8 (PMC13186993; doi:10.1038/s44318-026-00770-8)
Supplement: Supplementary file 14 — Source data Fig. 4 [file 44318_2026_770_MOESM14_ESM.zip › Figure_4/4A/F9_L1/Vaccinia_virus_VACWR048_fseek_mimivirus.tsv]

#query	target	fident	alnlen	mismatch	gapopen	qstart	qend	tstart	tend	evalue	prob	alntmscore
Vaccinia_Virus__VACWR048___0000	Mimivirus__L323___0000	0.107	223	143	10	10	204	12	206	8.908E-03	0.772	3.746E-01
Vaccinia_Virus__VACWR048___0000	Mimivirus__L625b___0000	0.344	29	19	0	178	206	4	32	8.283E+00	0.057	8.922E-01
Vaccinia_Virus__VACWR048___0000	Mimivirus__L778___0000	0.166	42	33	1	161	200	215	256	5.085E+00	0.051	6.373E-01
Vaccinia_Virus__VACWR048___0000	Mimivirus__R435___0000	0.106	66	46	2	143	207	278	331	7.793E+00	0.024	6.027E-01
Vaccinia_Virus__VACWR048___0000	Mimivirus__R368___0000	0.144	76	46	4	144	201	68	142	5.745E+00	0.014	4.278E-01
Vaccinia_Virus__VACWR048___0000	Mimivirus__R369___0000	0.076	235	150	11	10	211	110	310	1.175E+00	0.014	1.808E-01
Vaccinia_Virus__VACWR048___0000	Mimivirus__R513___0000	0.105	57	42	1	143	199	118	165	8.804E+00	0.011	5.076E-01
Vaccinia_Virus__VACWR048___0000	Mimivirus__L507___0000	0.100	70	51	2	144	212	138	196	9.945E+00	0.011	5.548E-01
Vaccinia_Virus__VACWR048___0000	Mimivirus__R370___0000	0.099	121	74	7	61	175	49	140	1.915E+00	0.009	2.030E-01
Vaccinia_Virus__VACWR048___0000	Mimivirus__L451___0000	0.071	209	103	9	10	175	171	331	1.500E+00	0.009	1.940E-01
Vaccinia_Virus__VACWR048___0000	Mimivirus__L182___0000	0.150	40	30	2	55	91	169	207	4.501E+00	0.008	4.245E-01
Vaccinia_Virus__VACWR048___0000	Mimivirus__R521___0000	0.117	102	58	3	59	160	1330	1399	6.106E+00	0.008	3.661E-01
Vaccinia_Virus__VACWR048___0000	Mimivirus__R708___0000	0.105	190	84	11	11	167	39	175	1.915E+00	0.007	1.593E-01
Vaccinia_Virus__VACWR048___0000	Mimivirus__L725___0000	0.200	40	23	1	146	176	83	122	8.283E+00	0.007	5.158E-01
Vaccinia_Virus__VACWR048___0000	Mimivirus__L211___0000	0.175	57	42	2	143	199	210	261	9.357E+00	0.007	3.960E-01
Vaccinia_Virus__VACWR048___0000	Mimivirus__R190___0000	0.137	51	44	0	63	113	101	151	9.945E+00	0.007	4.322E-01
Vaccinia_Virus__VACWR048___0000	Mimivirus__L498___0000	0.090	199	104	12	1	156	217	381	1.175E+00	0.007	1.346E-01
Vaccinia_Virus__VACWR048___0000	Mimivirus__L273___0000	0.113	193	114	8	58	212	273	446	5.745E+00	0.007	2.448E-01
Vaccinia_Virus__VACWR048___0000	Mimivirus__R828___0000	0.111	161	71	11	11	153	11	117	5.085E+00	0.000	2.354E-01
Vaccinia_Virus__VACWR048___0000	Mimivirus__R771___0000	0.113	176	93	10	47	206	61	189	3.317E+00	0.000	1.633E-01
Vaccinia_Virus__VACWR048___0000	Mimivirus__L222___0000	0.138	65	46	3	59	114	207	270	3.984E+00	0.000	2.713E-01
Vaccinia_Virus__VACWR048___0000	Mimivirus__R405___0000	0.101	168	107	10	10	156	212	356	2.936E+00	0.000	1.641E-01
Vaccinia_Virus__VACWR048___0000	Mimivirus__L702___0000	0.101	128	63	7	8	112	3	101	3.984E+00	0.000	2.486E-01
Vaccinia_Virus__VACWR048___0000	Mimivirus__R395___0000	0.102	166	95	8	8	140	14	158	2.164E+00	0.000	1.329E-01
Vaccinia_Virus__VACWR048___0000	Mimivirus__R850___0000	0.114	175	111	10	61	212	361	514	4.501E+00	0.000	1.366E-01
Vaccinia_Virus__VACWR048___0000	Mimivirus__L764___0000	0.121	99	56	7	10	90	100	185	3.526E+00	0.000	1.941E-01
Vaccinia_Virus__VACWR048___0000	Mimivirus__R570___0000	0.155	167	79	7	55	212	132	245	8.283E+00	0.000	1.977E-01
Vaccinia_Virus__VACWR048___0000	Mimivirus__R296___0000	0.123	121	74	6	10	123	87	182	5.745E+00	0.000	1.911E-01
Vaccinia_Virus__VACWR048___0000	Mimivirus__L687___0000	0.095	146	73	6	51	144	156	294	6.106E+00	0.000	2.282E-01
Vaccinia_Virus__VACWR048___0000	Mimivirus__R203___0000	0.107	121	73	9	55	160	104	204	3.984E+00	0.000	1.724E-01
Vaccinia_Virus__VACWR048___0000	Mimivirus__L750___0000	0.083	132	72	6	56	175	193	287	6.106E+00	0.000	1.723E-01
Vaccinia_Virus__VACWR048___0000	Mimivirus__R439___0000	0.109	165	92	9	57	209	128	249	7.332E+00	0.000	1.727E-01
Vaccinia_Virus__VACWR048___0000	Mimivirus__R390___0000	0.154	123	62	8	7	110	99	198	9.357E+00	0.000	3.191E-01
Vaccinia_Virus__VACWR048___0000	Mimivirus__R80___0000	0.104	181	89	10	47	206	61	189	6.899E+00	0.000	1.671E-01
Vaccinia_Virus__VACWR048___0000	Mimivirus__L499___0000	0.103	184	87	13	8	153	26	169	3.526E+00	0.000	1.360E-01
Vaccinia_Virus__VACWR048___0000	Mimivirus__R730___0000	0.082	158	85	8	9	164	305	404	7.793E+00	0.000	2.084E-01
Vaccinia_Virus__VACWR048___0000	Mimivirus__R161___0000	0.114	114	59	6	10	116	144	222	8.804E+00	0.000	2.252E-01
Vaccinia_Virus__VACWR048___0000	Mimivirus__L619___0000	0.094	191	101	13	10	159	261	420	4.234E+00	0.000	1.237E-01
Vaccinia_Virus__VACWR048___0000	Mimivirus__L516___0000	0.169	71	39	6	56	107	148	217	7.332E+00	0.000	2.549E-01
Vaccinia_Virus__VACWR048___0000	Mimivirus__L808___0000	0.111	117	60	6	59	158	200	289	8.804E+00	0.000	2.520E-01
Vaccinia_Virus__VACWR048___0000	Mimivirus__R239___0000	0.454	22	11	1	26	46	31	52	5.405E+00	0.000	1.832E-01
Vaccinia_Virus__VACWR048___0000	Mimivirus__L103___0000	0.097	245	130	11	1	208	1	191	8.804E+00	0.000	1.489E-01
Vaccinia_Virus__VACWR048___0000	Mimivirus__R125___0000	0.192	52	22	3	68	109	76	117	7.793E+00	0.000	2.074E-01
Vaccinia_Virus__VACWR048___0000	Mimivirus__R214___0000	0.115	121	69	5	67	175	91	185	6.899E+00	0.000	1.489E-01
Vaccinia_Virus__VACWR048___0000	Mimivirus__L120___0000	0.071	183	112	8	59	212	183	336	9.945E+00	0.000	1.498E-01
Vaccinia_Virus__VACWR048___0000	Mimivirus__R776___0000	0.114	140	69	12	49	142	201	331	4.234E+00	0.000	1.387E-01
Vaccinia_Virus__VACWR048___0000	Mimivirus__R362___0000	0.171	70	44	3	47	114	253	310	9.357E+00	0.000	2.302E-01
Vaccinia_Virus__VACWR048___0000	Mimivirus__L469___0000	0.058	206	105	15	13	153	235	416	5.085E+00	0.000	1.435E-01
Vaccinia_Virus__VACWR048___0000	Mimivirus__L712___0000	0.114	157	91	8	9	142	276	407	6.899E+00	0.000	1.508E-01
Vaccinia_Virus__VACWR048___0000	Mimivirus__R290___0000	0.094	211	106	11	9	157	189	376	4.501E+00	0.000	1.178E-01
Vaccinia_Virus__VACWR048___0000	Mimivirus__L272___0000	0.296	27	15	2	13	39	2	24	9.945E+00	0.000	3.210E-01
Vaccinia_Virus__VACWR048___0000	Mimivirus__R622___0000	0.067	206	108	13	1	164	12	175	9.357E+00	0.000	1.457E-01
Vaccinia_Virus__VACWR048___0000	Mimivirus__R571___0000	0.115	138	77	7	1	116	9	123	9.945E+00	0.000	1.569E-01
Vaccinia_Virus__VACWR048___0000	Mimivirus__L140___0000	0.118	203	103	13	2	151	14	193	6.899E+00	0.000	1.230E-01
Vaccinia_Virus__VACWR048___0000	Mimivirus__R431___0000	0.074	162	85	10	51	176	188	320	9.357E+00	0.000	1.847E-01
Vaccinia_Virus__VACWR048___0000	Mimivirus__L396___0000	0.105	218	110	12	10	175	310	494	8.804E+00	0.000	1.355E-01
Vaccinia_Virus__VACWR048___0000	Mimivirus__R458___0000	0.095	231	118	12	4	166	132	339	6.899E+00	0.000	1.278E-01
Vaccinia_Virus__VACWR048___0000	Mimivirus__R104___0000	0.116	214	97	12	11	170	370	545	9.357E+00	0.000	1.689E-01
Vaccinia_Virus__VACWR048___0000	Mimivirus__R358___0000	0.086	174	63	7	6	87	99	268	8.283E+00	0.000	1.363E-01
Vaccinia_Virus__VACWR048___0000	Mimivirus__L437___0000	0.107	149	84	9	26	132	10	151	9.945E+00	0.000	1.190E-01
Vaccinia_Virus__VACWR048___0000	Mimivirus__L143___0000	0.106	216	101	14	1	159	15	195	8.283E+00	0.000	9.430E-02
