# Supplementary material for: Elucidating the protein interaction network of one of the largest icosahedral capsids in the virosphere
Source: EMBO J. 2026 Apr 10;45(10):3514–39. doi: 10.1038/s44318-026-00770-8 (PMC13186993; doi:10.1038/s44318-026-00770-8)
Supplement: Supplementary file 14 — Source data Fig. 4 [file 44318_2026_770_MOESM14_ESM.zip › Figure_4/4A/F9_L1/Vaccinia_virus_VACWR088_fseek_mimivirus.tsv]

#query	target	fident	alnlen	mismatch	gapopen	qstart	qend	tstart	tend	evalue	prob	alntmscore
Vaccinia_Virus__VACWR088___0000	Mimivirus__L323___0000	0.180	249	149	16	1	224	1	219	1.651E-06	1.000	3.707E-01
Vaccinia_Virus__VACWR088___0000	Mimivirus__R746___0000	0.132	53	39	2	63	111	158	207	3.055E+00	0.029	6.070E-01
Vaccinia_Virus__VACWR088___0000	Mimivirus__R748___0000	0.073	203	136	8	59	250	400	561	1.585E+00	0.011	2.168E-01
Vaccinia_Virus__VACWR088___0000	Mimivirus__L417___0000	0.096	197	133	7	61	250	88	246	1.485E+00	0.010	1.704E-01
Vaccinia_Virus__VACWR088___0000	Mimivirus__R339___0000	0.125	40	35	0	80	119	10	49	4.835E+00	0.009	4.209E-01
Vaccinia_Virus__VACWR088___0000	Mimivirus__R369___0000	0.113	220	137	10	4	194	102	292	8.228E-01	0.009	1.559E-01
Vaccinia_Virus__VACWR088___0000	Mimivirus__R512___0000	0.082	195	112	9	37	170	2	190	1.142E+00	0.008	1.678E-01
Vaccinia_Virus__VACWR088___0000	Mimivirus__R828___0000	0.056	125	73	6	9	114	6	104	2.350E+00	0.007	2.242E-01
Vaccinia_Virus__VACWR088___0000	Mimivirus__R468___0000	0.181	77	57	2	154	229	36	107	6.711E+00	0.007	2.673E-01
Vaccinia_Virus__VACWR088___0000	Mimivirus__R387___0000	0.088	125	67	5	3	114	39	129	3.262E+00	0.007	2.674E-01
Vaccinia_Virus__VACWR088___0000	Mimivirus__L182___0000	0.175	57	38	4	58	114	173	220	3.972E+00	0.007	3.764E-01
Vaccinia_Virus__VACWR088___0000	Mimivirus__R466___0000	0.118	135	70	6	1	115	1	106	4.241E+00	0.007	2.821E-01
Vaccinia_Virus__VACWR088___0000	Mimivirus__L808___0000	0.087	206	102	12	7	171	130	290	1.391E+00	0.007	1.607E-01
Vaccinia_Virus__VACWR088___0000	Mimivirus__R472___0000	0.153	91	50	2	153	243	1067	1130	4.241E+00	0.007	2.172E-01
Vaccinia_Virus__VACWR088___0000	Mimivirus__L421___0000	0.129	77	53	5	62	124	74	150	3.972E+00	0.000	2.774E-01
Vaccinia_Virus__VACWR088___0000	Mimivirus__R407___0000	0.125	40	34	1	11	50	2	40	5.163E+00	0.000	4.233E-01
Vaccinia_Virus__VACWR088___0000	Mimivirus__R366___0000	0.099	141	74	6	12	135	917	1021	1.391E+00	0.000	1.574E-01
Vaccinia_Virus__VACWR088___0000	Mimivirus__R694___0000	0.075	120	74	7	59	175	17	102	5.513E+00	0.000	2.831E-01
Vaccinia_Virus__VACWR088___0000	Mimivirus__L761___0000	0.074	201	113	8	7	179	4	159	4.835E+00	0.000	2.325E-01
Vaccinia_Virus__VACWR088___0000	Mimivirus__R799___0000	0.108	46	38	3	76	120	50	93	8.170E+00	0.000	3.938E-01
Vaccinia_Virus__VACWR088___0000	Mimivirus__L332___0000	0.129	77	50	2	58	117	28	104	7.166E+00	0.000	3.032E-01
Vaccinia_Virus__VACWR088___0000	Mimivirus__L888___0000	0.156	32	25	1	10	39	19	50	4.835E+00	0.000	3.213E-01
Vaccinia_Virus__VACWR088___0000	Mimivirus__L509___0000	0.046	130	69	8	48	129	66	188	3.262E+00	0.000	2.296E-01
Vaccinia_Virus__VACWR088___0000	Mimivirus__R562___0000	0.080	272	141	13	8	250	92	283	3.719E+00	0.000	1.656E-01
Vaccinia_Virus__VACWR088___0000	Mimivirus__L399___0000	0.067	192	108	5	61	234	42	180	4.528E+00	0.000	1.802E-01
Vaccinia_Virus__VACWR088___0000	Mimivirus__L176___0000	0.118	76	42	4	58	119	160	224	4.835E+00	0.000	3.109E-01
Vaccinia_Virus__VACWR088___0000	Mimivirus__L185___0000	0.092	76	50	4	59	119	185	256	6.285E+00	0.000	3.526E-01
Vaccinia_Virus__VACWR088___0000	Mimivirus__L357___0000	0.076	197	130	9	59	249	3	153	8.723E+00	0.000	2.960E-01
Vaccinia_Virus__VACWR088___0000	Mimivirus__L243___0000	0.092	76	48	4	58	119	68	136	5.513E+00	0.000	2.274E-01
Vaccinia_Virus__VACWR088___0000	Mimivirus__L82___0000	0.102	166	79	7	9	171	77	175	4.835E+00	0.000	2.195E-01
Vaccinia_Virus__VACWR088___0000	Mimivirus__L77___0000	0.072	124	68	5	60	176	128	211	7.166E+00	0.000	2.762E-01
Vaccinia_Virus__VACWR088___0000	Mimivirus__R194___0000	0.121	74	51	3	59	118	263	336	7.651E+00	0.000	3.369E-01
Vaccinia_Virus__VACWR088___0000	Mimivirus__R776___0000	0.093	193	99	10	1	151	173	331	3.055E+00	0.000	1.854E-01
Vaccinia_Virus__VACWR088___0000	Mimivirus__R362___0000	0.108	203	107	11	60	250	8	148	6.711E+00	0.000	2.169E-01
Vaccinia_Virus__VACWR088___0000	Mimivirus__L172___0000	0.114	70	48	4	60	117	181	248	7.651E+00	0.000	3.367E-01
Vaccinia_Virus__VACWR088___0000	Mimivirus__R161___0000	0.096	114	63	4	6	117	143	218	6.711E+00	0.000	2.712E-01
Vaccinia_Virus__VACWR088___0000	Mimivirus__R634___0000	0.212	66	39	4	61	116	314	376	8.723E+00	0.000	3.249E-01
Vaccinia_Virus__VACWR088___0000	Mimivirus__L205___0000	0.067	89	63	3	154	241	246	315	8.170E+00	0.000	2.469E-01
Vaccinia_Virus__VACWR088___0000	Mimivirus__R639___0000	0.111	108	67	5	33	125	2	95	3.483E+00	0.000	1.908E-01
Vaccinia_Virus__VACWR088___0000	Mimivirus__R563___0000	0.125	135	82	8	22	129	53	178	2.350E+00	0.000	1.542E-01
Vaccinia_Virus__VACWR088___0000	Mimivirus__L906___0000	0.139	136	79	9	18	127	310	433	3.262E+00	0.000	2.013E-01
Vaccinia_Virus__VACWR088___0000	Mimivirus__R663___0000	0.076	169	99	7	14	129	118	282	1.808E+00	0.000	1.231E-01
Vaccinia_Virus__VACWR088___0000	Mimivirus__L356___0000	0.097	195	117	7	60	250	2	141	9.313E+00	0.000	2.437E-01
Vaccinia_Virus__VACWR088___0000	Mimivirus__L516___0000	0.082	242	138	8	7	222	172	355	7.166E+00	0.000	2.251E-01
Vaccinia_Virus__VACWR088___0000	Mimivirus__L377___0000	0.094	138	69	8	20	129	100	209	4.528E+00	0.000	2.158E-01
Vaccinia_Virus__VACWR088___0000	Mimivirus__R790___0000	0.087	137	76	8	61	178	49	155	6.711E+00	0.000	1.954E-01
Vaccinia_Virus__VACWR088___0000	Mimivirus__R378___0000	0.091	196	127	9	78	250	8	175	7.166E+00	0.000	1.693E-01
Vaccinia_Virus__VACWR088___0000	Mimivirus__L539___0000	0.076	143	65	8	33	119	2	133	6.285E+00	0.000	2.336E-01
Vaccinia_Virus__VACWR088___0000	Mimivirus__R296___0000	0.068	160	74	10	31	127	1	148	4.241E+00	0.000	1.889E-01
Vaccinia_Virus__VACWR088___0000	Mimivirus__R603___0000	0.120	75	48	5	61	125	59	125	8.170E+00	0.000	2.830E-01
Vaccinia_Virus__VACWR088___0000	Mimivirus__L25___0000	0.114	70	50	3	59	116	36	105	9.313E+00	0.000	2.814E-01
Vaccinia_Virus__VACWR088___0000	Mimivirus__L872___0000	0.056	160	89	8	14	129	47	188	4.835E+00	0.000	1.807E-01
Vaccinia_Virus__VACWR088___0000	Mimivirus__L124___0000	0.080	149	77	7	9	129	4	120	3.262E+00	0.000	1.539E-01
Vaccinia_Virus__VACWR088___0000	Mimivirus__L146___0000	0.154	71	40	4	67	119	163	231	8.723E+00	0.000	2.880E-01
Vaccinia_Virus__VACWR088___0000	Mimivirus__R616___0000	0.068	190	105	7	58	242	160	282	9.313E+00	0.000	2.338E-01
Vaccinia_Virus__VACWR088___0000	Mimivirus__R158___0000	0.102	78	56	3	61	124	183	260	9.944E+00	0.000	2.979E-01
Vaccinia_Virus__VACWR088___0000	Mimivirus__L594___0000	0.038	180	97	8	1	130	21	174	5.886E+00	0.000	2.120E-01
Vaccinia_Virus__VACWR088___0000	Mimivirus__L469___0000	0.103	212	101	11	17	169	235	416	3.262E+00	0.000	1.391E-01
Vaccinia_Virus__VACWR088___0000	Mimivirus__R819___0000	0.113	88	46	5	58	117	130	213	7.651E+00	0.000	2.879E-01
Vaccinia_Virus__VACWR088___0000	Mimivirus__L394___0000	0.076	131	74	8	61	173	234	335	6.285E+00	0.000	1.944E-01
Vaccinia_Virus__VACWR088___0000	Mimivirus__R535___0000	0.142	63	48	2	61	118	280	341	9.944E+00	0.000	3.154E-01
Vaccinia_Virus__VACWR088___0000	Mimivirus__R850___0000	0.093	128	73	6	60	175	175	271	7.651E+00	0.000	2.459E-01
Vaccinia_Virus__VACWR088___0000	Mimivirus__R411___0000	0.116	163	80	10	12	130	57	199	3.483E+00	0.000	1.632E-01
Vaccinia_Virus__VACWR088___0000	Mimivirus__L300___0000	0.111	99	66	7	69	149	68	162	9.944E+00	0.000	2.642E-01
Vaccinia_Virus__VACWR088___0000	Mimivirus__L173___0000	0.102	196	111	11	27	173	6	185	5.886E+00	0.000	1.518E-01
Vaccinia_Virus__VACWR088___0000	Mimivirus__R856___0000	0.097	72	48	6	60	121	176	240	9.944E+00	0.000	2.959E-01
Vaccinia_Virus__VACWR088___0000	Mimivirus__R190___0000	0.109	55	42	3	61	110	176	228	9.313E+00	0.000	2.117E-01
Vaccinia_Virus__VACWR088___0000	Mimivirus__L184___0000	0.132	68	39	2	66	113	223	290	9.944E+00	0.000	2.749E-01
Vaccinia_Virus__VACWR088___0000	Mimivirus__L498___0000	0.085	187	110	11	10	168	228	381	5.886E+00	0.000	1.614E-01
Vaccinia_Virus__VACWR088___0000	Mimivirus__R319___0000	0.105	199	95	11	23	167	24	193	9.944E+00	0.000	2.408E-01
Vaccinia_Virus__VACWR088___0000	Mimivirus__R530___0000	0.093	182	77	14	13	132	5	160	4.528E+00	0.000	1.448E-01
Vaccinia_Virus__VACWR088___0000	Mimivirus__R659___0000	0.117	111	56	8	69	170	221	298	9.313E+00	0.000	2.543E-01
Vaccinia_Virus__VACWR088___0000	Mimivirus__R104___0000	0.083	216	100	12	4	165	364	535	7.651E+00	0.000	2.059E-01
Vaccinia_Virus__VACWR088___0000	Mimivirus__R475___0000	0.101	157	92	12	1	129	225	360	4.835E+00	0.000	1.483E-01
Vaccinia_Virus__VACWR088___0000	Mimivirus__L488___0000	0.095	221	138	9	62	250	155	345	9.944E+00	0.000	1.900E-01
Vaccinia_Virus__VACWR088___0000	Mimivirus__R135___0000	0.117	162	81	10	61	176	539	684	4.528E+00	0.000	1.440E-01
Vaccinia_Virus__VACWR088___0000	Mimivirus__R592___0000	0.109	291	158	18	1	250	526	756	3.483E+00	0.000	9.919E-02
Vaccinia_Virus__VACWR088___0000	Mimivirus__R713___0000	0.120	141	77	7	50	172	572	683	6.711E+00	0.000	1.973E-01
Vaccinia_Virus__VACWR088___0000	Mimivirus__L294___0000	0.108	194	91	10	16	173	928	1075	8.170E+00	0.000	1.843E-01
Vaccinia_Virus__VACWR088___0000	Mimivirus__L103___0000	0.079	188	94	9	21	178	45	183	7.166E+00	0.000	1.636E-01
Vaccinia_Virus__VACWR088___0000	Mimivirus__L432___0000	0.083	144	67	7	63	187	107	204	9.944E+00	0.000	1.706E-01
Vaccinia_Virus__VACWR088___0000	Mimivirus__L683___0000	0.152	131	66	6	60	178	113	210	9.944E+00	0.000	1.864E-01
Vaccinia_Virus__VACWR088___0000	Mimivirus__L437___0000	0.052	153	79	8	26	131	13	146	8.170E+00	0.000	1.706E-01
Vaccinia_Virus__VACWR088___0000	Mimivirus__R467___0000	0.090	287	130	12	40	250	7	238	8.723E+00	0.000	1.330E-01
Vaccinia_Virus__VACWR088___0000	Mimivirus__L750___0000	0.093	75	44	6	48	110	210	272	9.944E+00	0.000	2.282E-01
Vaccinia_Virus__VACWR088___0000	Mimivirus__L499___0000	0.076	171	95	13	11	149	38	177	5.886E+00	0.000	1.385E-01
Vaccinia_Virus__VACWR088___0000	Mimivirus__L179___0000	0.085	141	67	6	59	186	148	239	9.944E+00	0.000	1.815E-01
Vaccinia_Virus__VACWR088___0000	Mimivirus__R579___0000	0.119	126	61	8	59	175	81	165	8.723E+00	0.000	1.783E-01
Vaccinia_Virus__VACWR088___0000	Mimivirus__L396___0000	0.053	300	140	15	35	240	269	518	9.313E+00	0.000	1.455E-01
Vaccinia_Virus__VACWR088___0000	Mimivirus__L364___0000	0.082	290	142	13	48	245	279	536	9.944E+00	0.000	1.652E-01
Vaccinia_Virus__VACWR088___0000	Mimivirus__R350___0000	0.081	220	100	14	18	169	85	270	6.285E+00	0.000	1.392E-01
Vaccinia_Virus__VACWR088___0000	Mimivirus__R326_R327___0000	0.087	160	86	9	59	177	798	938	8.170E+00	0.000	1.825E-01
Vaccinia_Virus__VACWR088___0000	Mimivirus__L126___0000	0.100	209	104	14	3	167	58	226	8.723E+00	0.000	1.334E-01
Vaccinia_Virus__VACWR088___0000	Mimivirus__L178___0000	0.166	60	32	6	60	114	160	206	9.944E+00	0.000	1.865E-01
Vaccinia_Virus__VACWR088___0000	Mimivirus__R1___0000	0.076	210	90	11	9	150	117	290	9.944E+00	0.000	1.315E-01
