# Supplementary material for: Elucidating the protein interaction network of one of the largest icosahedral capsids in the virosphere
Source: EMBO J. 2026 Apr 10;45(10):3514–39. doi: 10.1038/s44318-026-00770-8 (PMC13186993; doi:10.1038/s44318-026-00770-8)
Supplement: Supplementary file 14 — Source data Fig. 4 [file 44318_2026_770_MOESM14_ESM.zip › Figure_4/4A/F9_L1/kao_et_al_f9l1_accessions.tsv]

NP_042824.1
YP_009361765.1
YP_009352458.1
ARF12394.1
NP_955196.1
YP_009448047.1
NP_039091.1
YP_009046122.1
YP_009046359.1
YP_009177112.1
YP_784272.1
YP_001293251.1
NP_150494.1
NP_659632.1
YP_009408266.1
YP_009408468.1
YP_004821421.1
YP_227444.1
YP_009329692.1
NP_051769.1
NP_051944.1
NP_044020.1
YP_009480598.1
NP_570476.1
NP_619885.1
NP_671590.1
NP_536507.1
YP_009143396.1
YP_009282781.1
YP_717398.1
YP_232970.1
NP_042117.1
YP_009281835.1
YP_005296264.1
NP_957956.1
NP_957824.1
YP_009112786.1
YP_003457352.1
YP_009389333.1
YP_009268780.1
YP_008658479.1
NP_570217.1
ABQ43535.1
ABQ43690.1
NP_938315.1
NP_073445.1
YP_009001570.1
YP_008003958.1
NP_064999.1
YP_008004316.1
YP_008004615.1
YP_008003757.1
NP_048254.1
YP_009408015.1
YP_009162469.1
BCT22641.1
AVD69224.1
QRY18947.1
QRI42892.1
NP_955162.1
YP_009448031.1
NP_039075.1
YP_009046109.1
YP_009046346.1
YP_009177103.1
YP_784226.1
YP_001293215.1
NP_150458.1
NP_659597.1
YP_009408225.1
YP_009408427.1
YP_004821377.1
YP_227407.1
YP_009329644.1
NP_051733.1
NP_051908.1
NP_043967.1
YP_009480551.1
NP_570434.1
NP_619844.1
NP_671550.1
NP_536468.1
YP_009143355.1
YP_009282739.1
YP_717356.1
YP_232930.1
NP_042077.1
YP_009281793.1
YP_005296228.1
NP_958039.1
NP_957908.1
YP_009112870.1
YP_003457307.1
YP_003457434.1
YP_009389413.1
YP_009268732.1
YP_008658435.1
NP_570181.1
ABQ43497.1
ABQ43652.1
NP_938280.1
NP_073409.1
YP_009001691.1
YP_008004044.1
NP_065025.1
YP_008004349.1
YP_008004650.1
YP_008003785.1
NP_048165.1
YP_009407976.1
YP_009162464.1
BCT22636.1
AVD69165.1
QRY18937.1
QRI42857.1
YP_001110904.1
YP_762390.1
YP_762391.1
YP_803261.1
YP_803379.1
AJP09016.1
AFV50308.1
AYD68176.1
BBB16521.1
YP_009640028.1
YP_073663.1
NP_078665.1
YP_009342191.1
NP_612229.1
AAX82317.1
AAT71823.1
AGG37887.1
YP_009163822.1
ADE34352.1
AAP33230.1
YP_003824.1
AGV20589.1
YP_009506712.1
AHA80904.1
ANZ57085.1
YP_009508686.1
YP_009182052.1
YP_006347665.1
YP_031631.1
AJR29198.1
AAV91076.1
AFG73095.1
YP_009272769.1
YP_009259420.1
YP_164183.1
ACF42273.1
AJR29124.1
ABB92314.1
AJR29276.1
BAK14276.1
ABF82036.1
YP_009021149.1
YP_009010832.1
YP_654578.1
YP_009010366.1
YP_008357365.1
YP_009010607.1
YP_004732788.1
YP_009046668.1
NP_149581.1
ATE87168.1
YP_009552449.1
BBI30469.1
AYV77351.1
QYB17749.1
AAK54492.1
ABU68440.1
ANZ56974.1
API65367.1
ASQ42818.1
ASQ42911.1
AVR29665.1
AYV88124.1
AZQ20756.1
AZY88453.1
QBK90613.1
QCQ67778.1
QIH04899.1
QXT57844.1
QYU76034.1
UOX61103.1
YP_009342185.1
YP_010087929.1
YP_004894631.1
YP_004894632.1
AFX92650.1
AFX92651.1
AGD92511.1
AGD92512.1
AEX61756.1
AEX61757.1
AEQ60512.1
YP_003986826.1
EJN40771.1
AHA45541.1
AHJ40045.1
YP_007354474.1
YP_007354475.1
AVL94891.1
AVL94892.1
AGF85232.1
AGF85233.1
AEX62678.1
AEX62679.1
QKU33835.1
QKU35083.1
ANB50686.1
ANB50687.1
AQN68404.1
AQN68405.1
AUV58525.1
AUV58526.1
AYV85115.1
AZL89278.1
AZL89279.1
BCS83260.1
BCS83261.1
QBK87069.1
QGR54028.1
QGR54029.1
QTF49236.1
QZX43048.1
QZX43049.1
GFR91214.1
KRH91932.1
MBL4898198.1
MCK4968328.1
NBQ42736.1
RKK93465.1
TFH07285.1
TXG78511.1
XP_004334601.1
XP_004339001.1
XP_004339006.1
GFR88689.1
NBU11636.1
KIA91010.1
MBL4898197.1
NEJ83873.1
OHU72371.1
XP_004335154.1
XP_004339071.1
RYE17214.1
