# Supplementary material for: Elucidating the protein interaction network of one of the largest icosahedral capsids in the virosphere
Source: EMBO J. 2026 Apr 10;45(10):3514–39. doi: 10.1038/s44318-026-00770-8 (PMC13186993; doi:10.1038/s44318-026-00770-8)
Supplement: Supplementary file 14 — Source data Fig. 4 [file 44318_2026_770_MOESM14_ESM.zip › Figure_4/4A/F9_L1/kao_et_al_f9l1_accessions_mmseqs_foldseek_combined_hits.tsv]

accession	reference_id	method	mmseqs_evalue	fseek_evalue	fseek_coverage
AEQ60512.1	L323	mmseqs	4.256E-167
AEX61756.1	L323	mmseqs	9.933E-83
AEX61756.1	R335	mmseqs	3.503E-07
AEX61757.1	L323	mmseqs	3.506E-57
AEX62678.1	L323	mmseqs	8.671E-58
AEX62679.1	L323	mmseqs	2.206E-87
AFX92650.1	L323	mmseqs	1.032E-82
AFX92651.1	L323	mmseqs	3.506E-57
AGD92511.1	L323	mmseqs	1.410E-82
AGD92512.1	L323	mmseqs	3.506E-57
AGF85232.1	L323	mmseqs	5.454E-57
AGF85233.1	L323	mmseqs	3.457E-84
AHA45541.1	L323	mmseqs	8.577E-171
AHJ40045.1	L323	mmseqs	8.577E-171
ANB50686.1	L323	mmseqs	7.656E-83
ANB50687.1	L323	mmseqs	1.373E-57
AQN68404.1	L323	mmseqs	8.286E-88
AQN68405.1	L323	mmseqs	1.185E-57
AUV58525.1	L323	mmseqs	1.949E-82
AUV58525.1	R335	mmseqs	1.079E-10
AUV58526.1	L323	mmseqs	5.376E-58
AVL94891.1	L323	mmseqs	6.498E-84
AVL94892.1	L323	mmseqs	2.919E-57
AYV85115.1	L323	mmseqs	1.178E-45
AZL89278.1	L323	mmseqs	3.654E-58
AZL89279.1	L323	mmseqs	3.635E-82
BCS83260.1	L323	mmseqs	4.613E-83
BCS83261.1	L323	mmseqs	2.027E-66
EJN40771.1	L323	mmseqs	4.256E-167
QGR54028.1	L323	mmseqs	2.274E-83
QGR54029.1	L323	mmseqs	1.019E-56
QKU33835.1	L323	mmseqs	3.352E-41
QKU35083.1	L323	mmseqs	6.747E-47
QTF49236.1	L323	mmseqs	2.005E-169
QZX43048.1	L323	mmseqs	1.005E-57
QZX43049.1	L323	mmseqs	1.246E-82
RYE17214.1	L323	mmseqs	3.730E-31
YP_003986826.1	L323	mmseqs	8.577E-171
YP_004894631.1	L323	mmseqs	3.066E-82
YP_004894632.1	L323	mmseqs	3.506E-57
YP_007354474.1	L323	mmseqs	6.342E-87
YP_007354475.1	L323	mmseqs	1.393E-56
abq43535.1_model	L323	foldseek		2.497E-06
abq43690.1_model	L323	foldseek		2.497E-06
aeq60512.1_model	L323	foldseek		1.493E-37
aex61756.1_model	L323	foldseek		2.875E-24
aex61757.1_model	L323	foldseek		1.385E-18
aex62678.1_model	L323	foldseek		2.118E-20
aex62679.1_model	L323	foldseek		1.952E-24
afx92650.1_model	L323	foldseek		5.074E-25
afx92651.1_model	L323	foldseek		1.385E-18
agd92511.1_model	L323	foldseek		2.335E-25
agd92512.1_model	L323	foldseek		1.385E-18
agf85232.1_model	L323	foldseek		3.583E-18
agf85233.1_model	L323	foldseek		8.187E-24
aha45541.1_model	L323	foldseek		1.971E-38
ahj40045.1_model	L323	foldseek		1.971E-38
anb50686.1_model	L323	foldseek		4.328E-24
anb50687.1_model	L323	foldseek		6.117E-21
aqn68404.1_model	L323	foldseek		3.999E-25
aqn68405.1_model	L323	foldseek		8.502E-20
arf12394.1_model	L323	foldseek		2.479E-07
auv58525.1_model	L323	foldseek		4.887E-25
auv58526.1_model	L323	foldseek		1.394E-18
avd69224.1_model	L323	foldseek		9.367E-07
avl94891.1_model	L323	foldseek		7.758E-25
avl94892.1_model	L323	foldseek		9.202E-20
ayv77351.1_model	L323	foldseek		6.071E-08
ayv85115.1_model	L323	foldseek		1.829E-18
azl89278.1_model	L323	foldseek		1.484E-19
azl89279.1_model	L323	foldseek		9.712E-26
bcs83260.1_model	L323	foldseek		2.129E-24
bcs83261.1_model	L323	foldseek		3.154E-21
bct22641.1_model	L323	foldseek		6.002E-06
ejn40771.1_model	L323	foldseek		1.493E-37
np_039091.1_model	L323	foldseek		3.424E-06
np_044020.1_model	L323	foldseek		1.643E-06
np_048254.1_model	L323	foldseek		1.909E-07
np_051769.1_model	L323	foldseek		5.496E-06
np_064999.1_model	L323	foldseek		2.525E-06
np_073445.1_model	L323	foldseek		2.497E-06
np_536507.1_model	L323	foldseek		9.882E-06
np_570217.1_model	L323	foldseek		1.613E-06
np_938315.1_model	L323	foldseek		5.729E-06
np_955196.1_model	L323	foldseek		7.985E-06
np_957824.1_model	L323	foldseek		2.597E-06
np_957956.1_model	L323	foldseek		7.046E-06
qgr54028.1_model	L323	foldseek		7.102E-25
qgr54029.1_model	L323	foldseek		1.197E-19
qku33835.1_model	L323	foldseek		1.510E-16
qku35083.1_model	L323	foldseek		2.014E-18
qry18947.1_model	L323	foldseek		5.766E-06
qtf49236.1_model	L323	foldseek		2.941E-36
qzx43048.1_model	L323	foldseek		2.241E-19
qzx43049.1_model	L323	foldseek		1.608E-24
rye17214.1_model	L323	foldseek		3.462E-15
yp_001293251.1_model	L323	foldseek		6.788E-06
yp_003457352.1_model	L323	foldseek		1.862E-06
yp_003986826.1_model	L323	foldseek		1.971E-38
yp_004821421.1_model	L323	foldseek		6.194E-06
yp_004894631.1_model	L323	foldseek		4.135E-24
yp_004894632.1_model	L323	foldseek		1.385E-18
yp_005296264.1_model	L323	foldseek		4.224E-06
yp_007354474.1_model	L323	foldseek		2.430E-24
yp_007354475.1_model	L323	foldseek		9.584E-19
yp_008003757.1_model	L323	foldseek		6.764E-07
yp_008003958.1_model	L323	foldseek		3.855E-06
yp_008004316.1_model	L323	foldseek		5.189E-06
yp_008004615.1_model	L323	foldseek		6.951E-06
yp_008658479.1_model	L323	foldseek		6.010E-07
yp_009001570.1_model	L323	foldseek		5.397E-07
yp_009046122.1_model	L323	foldseek		1.317E-06
yp_009046359.1_model	L323	foldseek		1.956E-06
yp_009112786.1_model	L323	foldseek		4.968E-06
yp_009177112.1_model	L323	foldseek		9.567E-06
yp_009408015.1_model	L323	foldseek		2.732E-06
yp_009408468.1_model	L323	foldseek		8.840E-06
yp_009448047.1_model	L323	foldseek		3.334E-06
yp_227444.1_model	L323	foldseek		2.496E-06
yp_784272.1_model	L323	foldseek		8.214E-07
