# Supplementary material for: Elucidating the protein interaction network of one of the largest icosahedral capsids in the virosphere
Source: EMBO J. 2026 Apr 10;45(10):3514–39. doi: 10.1038/s44318-026-00770-8 (PMC13186993; doi:10.1038/s44318-026-00770-8)
Supplement: Supplementary file 14 — Source data Fig. 4 [file 44318_2026_770_MOESM14_ESM.zip › Figure_4/4B/rigid_body_alignment/pdbs/L323.pdb]

ATOM      1  N   MET A   1     -32.328  13.814   1.558  1.00 44.89           N  
ATOM      2  H   MET A   1     -33.166  14.025   2.082  1.00 44.89           H  
ATOM      3  H2  MET A   1     -32.586  13.234   0.773  1.00 44.89           H  
ATOM      4  H3  MET A   1     -31.940  14.682   1.215  1.00 44.89           H  
ATOM      5  CA  MET A   1     -31.360  13.095   2.424  1.00 44.89           C  
ATOM      6  HA  MET A   1     -31.080  13.736   3.260  1.00 44.89           H  
ATOM      7  C   MET A   1     -30.056  12.732   1.676  1.00 44.89           C  
ATOM      8  CB  MET A   1     -32.024  11.832   3.015  1.00 44.89           C  
ATOM      9  HB2 MET A   1     -32.335  11.170   2.207  1.00 44.89           H  
ATOM     10  HB3 MET A   1     -31.291  11.306   3.625  1.00 44.89           H  
ATOM     11  O   MET A   1     -29.597  11.600   1.773  1.00 44.89           O  
ATOM     12  CG  MET A   1     -33.231  12.118   3.915  1.00 44.89           C  
ATOM     13  HG2 MET A   1     -34.043  12.548   3.328  1.00 44.89           H  
ATOM     14  HG3 MET A   1     -32.936  12.829   4.687  1.00 44.89           H  
ATOM     15  SD  MET A   1     -33.829  10.617   4.725  1.00 44.89           S  
ATOM     16  CE  MET A   1     -35.075  11.305   5.849  1.00 44.89           C  
ATOM     17  HE1 MET A   1     -34.607  12.014   6.532  1.00 44.89           H  
ATOM     18  HE2 MET A   1     -35.523  10.498   6.429  1.00 44.89           H  
ATOM     19  HE3 MET A   1     -35.856  11.808   5.278  1.00 44.89           H  
ATOM     20  N   GLY A   2     -29.443  13.660   0.918  1.00 50.28           N  
ATOM     21  H   GLY A   2     -29.762  14.618   0.917  1.00 50.28           H  
ATOM     22  CA  GLY A   2     -28.394  13.315  -0.070  1.00 50.28           C  
ATOM     23  HA2 GLY A   2     -28.230  12.238  -0.098  1.00 50.28           H  
ATOM     24  HA3 GLY A   2     -28.754  13.599  -1.059  1.00 50.28           H  
ATOM     25  C   GLY A   2     -27.016  13.974   0.096  1.00 50.28           C  
ATOM     26  O   GLY A   2     -26.029  13.391  -0.332  1.00 50.28           O  
ATOM     27  N   ALA A   3     -26.914  15.140   0.739  1.00 43.29           N  
ATOM     28  H   ALA A   3     -27.743  15.605   1.082  1.00 43.29           H  
ATOM     29  CA  ALA A   3     -25.666  15.911   0.741  1.00 43.29           C  
ATOM     30  HA  ALA A   3     -25.286  15.955  -0.280  1.00 43.29           H  
ATOM     31  C   ALA A   3     -24.548  15.273   1.591  1.00 43.29           C  
ATOM     32  CB  ALA A   3     -25.987  17.346   1.172  1.00 43.29           C  
ATOM     33  HB1 ALA A   3     -26.717  17.788   0.494  1.00 43.29           H  
ATOM     34  HB2 ALA A   3     -25.076  17.944   1.133  1.00 43.29           H  
ATOM     35  HB3 ALA A   3     -26.372  17.364   2.191  1.00 43.29           H  
ATOM     36  O   ALA A   3     -23.430  15.129   1.111  1.00 43.29           O  
ATOM     37  N   SER A   4     -24.857  14.808   2.809  1.00 48.10           N  
ATOM     38  H   SER A   4     -25.755  15.040   3.208  1.00 48.10           H  
ATOM     39  CA  SER A   4     -23.844  14.255   3.727  1.00 48.10           C  
ATOM     40  HA  SER A   4     -23.035  14.978   3.824  1.00 48.10           H  
ATOM     41  C   SER A   4     -23.231  12.933   3.250  1.00 48.10           C  
ATOM     42  CB  SER A   4     -24.449  14.040   5.117  1.00 48.10           C  
ATOM     43  HB2 SER A   4     -23.659  13.797   5.827  1.00 48.10           H  
ATOM     44  HB3 SER A   4     -25.155  13.211   5.078  1.00 48.10           H  
ATOM     45  O   SER A   4     -22.082  12.630   3.554  1.00 48.10           O  
ATOM     46  OG  SER A   4     -25.134  15.205   5.537  1.00 48.10           O  
ATOM     47  HG  SER A   4     -24.493  15.814   5.911  1.00 48.10           H  
ATOM     48  N   ALA A   5     -23.992  12.135   2.494  1.00 48.77           N  
ATOM     49  H   ALA A   5     -24.902  12.468   2.211  1.00 48.77           H  
ATOM     50  CA  ALA A   5     -23.488  10.889   1.920  1.00 48.77           C  
ATOM     51  HA  ALA A   5     -22.975  10.319   2.694  1.00 48.77           H  
ATOM     52  C   ALA A   5     -22.473  11.170   0.804  1.00 48.77           C  
ATOM     53  CB  ALA A   5     -24.679  10.074   1.416  1.00 48.77           C  
ATOM     54  HB1 ALA A   5     -24.332   9.090   1.100  1.00 48.77           H  
ATOM     55  HB2 ALA A   5     -25.146  10.578   0.570  1.00 48.77           H  
ATOM     56  HB3 ALA A   5     -25.400   9.977   2.227  1.00 48.77           H  
ATOM     57  O   ALA A   5     -21.403  10.574   0.789  1.00 48.77           O  
ATOM     58  N   SER A   6     -22.775  12.138  -0.067  1.00 54.40           N  
ATOM     59  H   SER A   6     -23.655  12.625   0.023  1.00 54.40           H  
ATOM     60  CA  SER A   6     -21.893  12.513  -1.173  1.00 54.40           C  
ATOM     61  HA  SER A   6     -21.654  11.619  -1.751  1.00 54.40           H  
ATOM     62  C   SER A   6     -20.581  13.130  -0.688  1.00 54.40           C  
ATOM     63  CB  SER A   6     -22.619  13.501  -2.085  1.00 54.40           C  
ATOM     64  HB2 SER A   6     -22.788  14.435  -1.549  1.00 54.40           H  
ATOM     65  HB3 SER A   6     -23.583  13.086  -2.377  1.00 54.40           H  
ATOM     66  O   SER A   6     -19.532  12.851  -1.262  1.00 54.40           O  
ATOM     67  OG  SER A   6     -21.865  13.759  -3.249  1.00 54.40           O  
ATOM     68  HG  SER A   6     -20.945  13.530  -3.098  1.00 54.40           H  
ATOM     69  N   THR A   7     -20.610  13.942   0.376  1.00 55.81           N  
ATOM     70  H   THR A   7     -21.493  14.201   0.791  1.00 55.81           H  
ATOM     71  CA  THR A   7     -19.384  14.520   0.947  1.00 55.81           C  
ATOM     72  HA  THR A   7     -18.810  14.988   0.147  1.00 55.81           H  
ATOM     73  C   THR A   7     -18.487  13.453   1.557  1.00 55.81           C  
ATOM     74  CB  THR A   7     -19.685  15.586   2.011  1.00 55.81           C  
ATOM     75  HB  THR A   7     -18.803  15.739   2.633  1.00 55.81           H  
ATOM     76  O   THR A   7     -17.280  13.478   1.340  1.00 55.81           O  
ATOM     77  CG2 THR A   7     -20.043  16.919   1.363  1.00 55.81           C  
ATOM     78 HG21 THR A   7     -20.225  17.662   2.140  1.00 55.81           H  
ATOM     79 HG22 THR A   7     -20.942  16.807   0.756  1.00 55.81           H  
ATOM     80 HG23 THR A   7     -19.220  17.259   0.734  1.00 55.81           H  
ATOM     81  OG1 THR A   7     -20.770  15.209   2.831  1.00 55.81           O  
ATOM     82  HG1 THR A   7     -20.460  14.551   3.457  1.00 55.81           H  
ATOM     83  N   ASN A   8     -19.056  12.490   2.285  1.00 61.73           N  
ATOM     84  H   ASN A   8     -20.057  12.497   2.419  1.00 61.73           H  
ATOM     85  CA  ASN A   8     -18.263  11.452   2.944  1.00 61.73           C  
ATOM     86  HA  ASN A   8     -17.450  11.925   3.494  1.00 61.73           H  
ATOM     87  C   ASN A   8     -17.605  10.512   1.925  1.00 61.73           C  
ATOM     88  CB  ASN A   8     -19.152  10.700   3.948  1.00 61.73           C  
ATOM     89  HB2 ASN A   8     -20.087  10.405   3.471  1.00 61.73           H  
ATOM     90  HB3 ASN A   8     -18.623   9.807   4.282  1.00 61.73           H  
ATOM     91  O   ASN A   8     -16.471  10.088   2.134  1.00 61.73           O  
ATOM     92  CG  ASN A   8     -19.514  11.512   5.174  1.00 61.73           C  
ATOM     93  ND2 ASN A   8     -20.141  10.889   6.144  1.00 61.73           N  
ATOM     94 HD21 ASN A   8     -20.351   9.903   6.071  1.00 61.73           H  
ATOM     95 HD22 ASN A   8     -20.346  11.447   6.960  1.00 61.73           H  
ATOM     96  OD1 ASN A   8     -19.258  12.699   5.288  1.00 61.73           O  
ATOM     97  N   GLU A   9     -18.285  10.231   0.812  1.00 67.64           N  
ATOM     98  H   GLU A   9     -19.221  10.593   0.705  1.00 67.64           H  
ATOM     99  CA  GLU A   9     -17.766   9.383  -0.262  1.00 67.64           C  
ATOM    100  HA  GLU A   9     -17.452   8.426   0.155  1.00 67.64           H  
ATOM    101  C   GLU A   9     -16.547  10.042  -0.906  1.00 67.64           C  
ATOM    102  CB  GLU A   9     -18.889   9.134  -1.277  1.00 67.64           C  
ATOM    103  HB2 GLU A   9     -19.737   8.702  -0.744  1.00 67.64           H  
ATOM    104  HB3 GLU A   9     -19.203  10.086  -1.705  1.00 67.64           H  
ATOM    105  O   GLU A   9     -15.461   9.464  -0.929  1.00 67.64           O  
ATOM    106  CG  GLU A   9     -18.484   8.182  -2.411  1.00 67.64           C  
ATOM    107  HG2 GLU A   9     -17.612   8.587  -2.924  1.00 67.64           H  
ATOM    108  HG3 GLU A   9     -18.213   7.221  -1.975  1.00 67.64           H  
ATOM    109  CD  GLU A   9     -19.620   7.973  -3.426  1.00 67.64           C  
ATOM    110  OE1 GLU A   9     -19.317   7.547  -4.561  1.00 67.64           O  
ATOM    111  OE2 GLU A   9     -20.790   8.239  -3.060  1.00 67.64           O  
ATOM    112  N   GLN A  10     -16.701  11.307  -1.308  1.00 66.18           N  
ATOM    113  H   GLN A  10     -17.619  11.723  -1.241  1.00 66.18           H  
ATOM    114  CA  GLN A  10     -15.620  12.098  -1.887  1.00 66.18           C  
ATOM    115  HA  GLN A  10     -15.232  11.580  -2.764  1.00 66.18           H  
ATOM    116  C   GLN A  10     -14.450  12.276  -0.914  1.00 66.18           C  
ATOM    117  CB  GLN A  10     -16.170  13.464  -2.314  1.00 66.18           C  
ATOM    118  HB2 GLN A  10     -15.337  14.116  -2.577  1.00 66.18           H  
ATOM    119  HB3 GLN A  10     -16.709  13.913  -1.480  1.00 66.18           H  
ATOM    120  O   GLN A  10     -13.300  12.199  -1.325  1.00 66.18           O  
ATOM    121  CG  GLN A  10     -17.096  13.351  -3.534  1.00 66.18           C  
ATOM    122  HG2 GLN A  10     -16.521  12.975  -4.379  1.00 66.18           H  
ATOM    123  HG3 GLN A  10     -17.900  12.642  -3.334  1.00 66.18           H  
ATOM    124  CD  GLN A  10     -17.725  14.684  -3.926  1.00 66.18           C  
ATOM    125  NE2 GLN A  10     -18.385  14.744  -5.061  1.00 66.18           N  
ATOM    126 HE21 GLN A  10     -18.480  13.921  -5.639  1.00 66.18           H  
ATOM    127 HE22 GLN A  10     -18.809  15.632  -5.288  1.00 66.18           H  
ATOM    128  OE1 GLN A  10     -17.643  15.693  -3.241  1.00 66.18           O  
ATOM    129  N   ILE A  11     -14.700  12.477   0.384  1.00 70.08           N  
ATOM    130  H   ILE A  11     -15.661  12.564   0.682  1.00 70.08           H  
ATOM    131  CA  ILE A  11     -13.625  12.594   1.383  1.00 70.08           C  
ATOM    132  HA  ILE A  11     -12.924  13.358   1.048  1.00 70.08           H  
ATOM    133  C   ILE A  11     -12.823  11.290   1.488  1.00 70.08           C  
ATOM    134  CB  ILE A  11     -14.198  13.037   2.750  1.00 70.08           C  
ATOM    135  HB  ILE A  11     -15.059  12.410   2.982  1.00 70.08           H  
ATOM    136  O   ILE A  11     -11.592  11.341   1.514  1.00 70.08           O  
ATOM    137  CG1 ILE A  11     -14.646  14.515   2.686  1.00 70.08           C  
ATOM    138 HG12 ILE A  11     -13.769  15.162   2.705  1.00 70.08           H  
ATOM    139 HG13 ILE A  11     -15.161  14.712   1.745  1.00 70.08           H  
ATOM    140  CG2 ILE A  11     -13.163  12.875   3.882  1.00 70.08           C  
ATOM    141 HG21 ILE A  11     -12.918  11.823   4.029  1.00 70.08           H  
ATOM    142 HG22 ILE A  11     -12.254  13.427   3.646  1.00 70.08           H  
ATOM    143 HG23 ILE A  11     -13.567  13.238   4.828  1.00 70.08           H  
ATOM    144  CD1 ILE A  11     -15.586  14.916   3.832  1.00 70.08           C  
ATOM    145 HD11 ILE A  11     -16.438  14.237   3.874  1.00 70.08           H  
ATOM    146 HD12 ILE A  11     -15.061  14.897   4.787  1.00 70.08           H  
ATOM    147 HD13 ILE A  11     -15.951  15.928   3.659  1.00 70.08           H  
ATOM    148  N   ILE A  12     -13.489  10.131   1.540  1.00 70.88           N  
ATOM    149  H   ILE A  12     -14.497  10.148   1.476  1.00 70.88           H  
ATOM    150  CA  ILE A  12     -12.814   8.826   1.623  1.00 70.88           C  
ATOM    151  HA  ILE A  12     -12.104   8.856   2.449  1.00 70.88           H  
ATOM    152  C   ILE A  12     -12.001   8.567   0.353  1.00 70.88           C  
ATOM    153  CB  ILE A  12     -13.832   7.695   1.901  1.00 70.88           C  
ATOM    154  HB  ILE A  12     -14.641   7.775   1.174  1.00 70.88           H  
ATOM    155  O   ILE A  12     -10.827   8.206   0.459  1.00 70.88           O  
ATOM    156  CG1 ILE A  12     -14.422   7.840   3.323  1.00 70.88           C  
ATOM    157 HG12 ILE A  12     -14.712   8.876   3.500  1.00 70.88           H  
ATOM    158 HG13 ILE A  12     -13.661   7.588   4.061  1.00 70.88           H  
ATOM    159  CG2 ILE A  12     -13.180   6.303   1.756  1.00 70.88           C  
ATOM    160 HG21 ILE A  12     -12.852   6.145   0.729  1.00 70.88           H  
ATOM    161 HG22 ILE A  12     -13.902   5.516   1.975  1.00 70.88           H  
ATOM    162 HG23 ILE A  12     -12.325   6.211   2.426  1.00 70.88           H  
ATOM    163  CD1 ILE A  12     -15.660   6.966   3.565  1.00 70.88           C  
ATOM    164 HD11 ILE A  12     -15.387   5.911   3.583  1.00 70.88           H  
ATOM    165 HD12 ILE A  12     -16.100   7.224   4.528  1.00 70.88           H  
ATOM    166 HD13 ILE A  12     -16.399   7.140   2.782  1.00 70.88           H  
ATOM    167  N   GLU A  13     -12.601   8.791  -0.819  1.00 74.07           N  
ATOM    168  H   GLU A  13     -13.568   9.083  -0.826  1.00 74.07           H  
ATOM    169  CA  GLU A  13     -11.942   8.630  -2.117  1.00 74.07           C  
ATOM    170  HA  GLU A  13     -11.591   7.602  -2.208  1.00 74.07           H  
ATOM    171  C   GLU A  13     -10.708   9.537  -2.210  1.00 74.07           C  
ATOM    172  CB  GLU A  13     -12.966   8.885  -3.243  1.00 74.07           C  
ATOM    173  HB2 GLU A  13     -13.320   9.915  -3.192  1.00 74.07           H  
ATOM    174  HB3 GLU A  13     -13.813   8.221  -3.073  1.00 74.07           H  
ATOM    175  O   GLU A  13      -9.587   9.050  -2.369  1.00 74.07           O  
ATOM    176  CG  GLU A  13     -12.397   8.612  -4.647  1.00 74.07           C  
ATOM    177  HG2 GLU A  13     -11.947   7.619  -4.651  1.00 74.07           H  
ATOM    178  HG3 GLU A  13     -11.609   9.337  -4.850  1.00 74.07           H  
ATOM    179  CD  GLU A  13     -13.451   8.677  -5.771  1.00 74.07           C  
ATOM    180  OE1 GLU A  13     -13.083   8.925  -6.938  1.00 74.07           O  
ATOM    181  OE2 GLU A  13     -14.644   8.397  -5.526  1.00 74.07           O  
ATOM    182  N   ASN A  14     -10.874  10.840  -1.977  1.00 71.10           N  
ATOM    183  H   ASN A  14     -11.815  11.187  -1.859  1.00 71.10           H  
ATOM    184  CA  ASN A  14      -9.787  11.810  -2.100  1.00 71.10           C  
ATOM    185  HA  ASN A  14      -9.354  11.718  -3.097  1.00 71.10           H  
ATOM    186  C   ASN A  14      -8.673  11.559  -1.094  1.00 71.10           C  
ATOM    187  CB  ASN A  14     -10.331  13.235  -1.926  1.00 71.10           C  
ATOM    188  HB2 ASN A  14     -10.803  13.329  -0.948  1.00 71.10           H  
ATOM    189  HB3 ASN A  14      -9.512  13.950  -1.998  1.00 71.10           H  
ATOM    190  O   ASN A  14      -7.506  11.768  -1.416  1.00 71.10           O  
ATOM    191  CG  ASN A  14     -11.344  13.574  -2.992  1.00 71.10           C  
ATOM    192  ND2 ASN A  14     -12.095  14.626  -2.825  1.00 71.10           N  
ATOM    193 HD21 ASN A  14     -11.800  15.420  -2.274  1.00 71.10           H  
ATOM    194 HD22 ASN A  14     -12.774  14.753  -3.562  1.00 71.10           H  
ATOM    195  OD1 ASN A  14     -11.489  12.916  -4.001  1.00 71.10           O  
ATOM    196  N   ARG A  15      -8.999  11.108   0.122  1.00 72.04           N  
ATOM    197  H   ARG A  15      -9.976  10.973   0.339  1.00 72.04           H  
ATOM    198  CA  ARG A  15      -7.985  10.770   1.123  1.00 72.04           C  
ATOM    199  HA  ARG A  15      -7.289  11.604   1.210  1.00 72.04           H  
ATOM    200  C   ARG A  15      -7.155   9.572   0.675  1.00 72.04           C  
ATOM    201  CB  ARG A  15      -8.648  10.547   2.486  1.00 72.04           C  
ATOM    202  HB2 ARG A  15      -9.248  11.421   2.740  1.00 72.04           H  
ATOM    203  HB3 ARG A  15      -9.305   9.679   2.420  1.00 72.04           H  
ATOM    204  O   ARG A  15      -5.936   9.660   0.732  1.00 72.04           O  
ATOM    205  CG  ARG A  15      -7.596  10.343   3.586  1.00 72.04           C  
ATOM    206  HG2 ARG A  15      -6.942   9.517   3.309  1.00 72.04           H  
ATOM    207  HG3 ARG A  15      -6.990  11.244   3.677  1.00 72.04           H  
ATOM    208  CD  ARG A  15      -8.232  10.035   4.948  1.00 72.04           C  
ATOM    209  HD2 ARG A  15      -7.442   9.959   5.695  1.00 72.04           H  
ATOM    210  HD3 ARG A  15      -8.887  10.859   5.230  1.00 72.04           H  
ATOM    211  NE  ARG A  15      -9.006   8.781   4.900  1.00 72.04           N  
ATOM    212  HE  ARG A  15      -9.998   8.868   4.732  1.00 72.04           H  
ATOM    213  NH1 ARG A  15      -7.222   7.330   5.065  1.00 72.04           N  
ATOM    214 HH11 ARG A  15      -6.572   8.098   5.155  1.00 72.04           H  
ATOM    215 HH12 ARG A  15      -6.736   6.541   4.663  1.00 72.04           H  
ATOM    216  NH2 ARG A  15      -9.232   6.562   4.487  1.00 72.04           N  
ATOM    217 HH21 ARG A  15     -10.191   6.721   4.211  1.00 72.04           H  
ATOM    218 HH22 ARG A  15      -8.784   5.673   4.313  1.00 72.04           H  
ATOM    219  CZ  ARG A  15      -8.481   7.571   4.829  1.00 72.04           C  
ATOM    220  N   ILE A  16      -7.782   8.495   0.197  1.00 80.52           N  
ATOM    221  H   ILE A  16      -8.788   8.520   0.107  1.00 80.52           H  
ATOM    222  CA  ILE A  16      -7.055   7.309  -0.282  1.00 80.52           C  
ATOM    223  HA  ILE A  16      -6.376   6.974   0.502  1.00 80.52           H  
ATOM    224  C   ILE A  16      -6.188   7.660  -1.492  1.00 80.52           C  
ATOM    225  CB  ILE A  16      -8.031   6.157  -0.604  1.00 80.52           C  
ATOM    226  HB  ILE A  16      -8.819   6.537  -1.254  1.00 80.52           H  
ATOM    227  O   ILE A  16      -5.020   7.276  -1.534  1.00 80.52           O  
ATOM    228  CG1 ILE A  16      -8.666   5.627   0.700  1.00 80.52           C  
ATOM    229 HG12 ILE A  16      -7.933   5.040   1.252  1.00 80.52           H  
ATOM    230 HG13 ILE A  16      -8.965   6.463   1.332  1.00 80.52           H  
ATOM    231  CG2 ILE A  16      -7.292   5.022  -1.339  1.00 80.52           C  
ATOM    232 HG21 ILE A  16      -7.896   4.117  -1.386  1.00 80.52           H  
ATOM    233 HG22 ILE A  16      -7.067   5.331  -2.360  1.00 80.52           H  
ATOM    234 HG23 ILE A  16      -6.345   4.806  -0.844  1.00 80.52           H  
ATOM    235  CD1 ILE A  16      -9.917   4.779   0.454  1.00 80.52           C  
ATOM    236 HD11 ILE A  16      -9.678   3.867  -0.093  1.00 80.52           H  
ATOM    237 HD12 ILE A  16     -10.647   5.370  -0.099  1.00 80.52           H  
ATOM    238 HD13 ILE A  16     -10.355   4.510   1.415  1.00 80.52           H  
ATOM    239  N   LEU A  17      -6.727   8.420  -2.449  1.00 78.51           N  
ATOM    240  H   LEU A  17      -7.701   8.679  -2.381  1.00 78.51           H  
ATOM    241  CA  LEU A  17      -5.972   8.842  -3.626  1.00 78.51           C  
ATOM    242  HA  LEU A  17      -5.529   7.961  -4.089  1.00 78.51           H  
ATOM    243  C   LEU A  17      -4.796   9.742  -3.221  1.00 78.51           C  
ATOM    244  CB  LEU A  17      -6.907   9.512  -4.654  1.00 78.51           C  
ATOM    245  HB2 LEU A  17      -7.689  10.080  -4.148  1.00 78.51           H  
ATOM    246  HB3 LEU A  17      -6.314  10.218  -5.235  1.00 78.51           H  
ATOM    247  O   LEU A  17      -3.659   9.456  -3.589  1.00 78.51           O  
ATOM    248  CG  LEU A  17      -7.537   8.516  -5.649  1.00 78.51           C  
ATOM    249  HG  LEU A  17      -6.739   7.917  -6.089  1.00 78.51           H  
ATOM    250  CD1 LEU A  17      -8.569   7.570  -5.034  1.00 78.51           C  
ATOM    251 HD11 LEU A  17      -9.420   8.143  -4.666  1.00 78.51           H  
ATOM    252 HD12 LEU A  17      -8.128   6.995  -4.220  1.00 78.51           H  
ATOM    253 HD13 LEU A  17      -8.931   6.879  -5.795  1.00 78.51           H  
ATOM    254  CD2 LEU A  17      -8.233   9.265  -6.778  1.00 78.51           C  
ATOM    255 HD21 LEU A  17      -7.539   9.951  -7.264  1.00 78.51           H  
ATOM    256 HD22 LEU A  17      -8.606   8.559  -7.520  1.00 78.51           H  
ATOM    257 HD23 LEU A  17      -9.081   9.821  -6.379  1.00 78.51           H  
ATOM    258  N   ASN A  18      -5.027  10.776  -2.409  1.00 74.48           N  
ATOM    259  H   ASN A  18      -5.977  10.965  -2.123  1.00 74.48           H  
ATOM    260  CA  ASN A  18      -3.961  11.670  -1.950  1.00 74.48           C  
ATOM    261  HA  ASN A  18      -3.442  12.067  -2.822  1.00 74.48           H  
ATOM    262  C   ASN A  18      -2.903  10.928  -1.114  1.00 74.48           C  
ATOM    263  CB  ASN A  18      -4.564  12.845  -1.159  1.00 74.48           C  
ATOM    264  HB2 ASN A  18      -3.757  13.379  -0.656  1.00 74.48           H  
ATOM    265  HB3 ASN A  18      -5.233  12.457  -0.392  1.00 74.48           H  
ATOM    266  O   ASN A  18      -1.714  11.174  -1.299  1.00 74.48           O  
ATOM    267  CG  ASN A  18      -5.297  13.870  -2.016  1.00 74.48           C  
ATOM    268  ND2 ASN A  18      -6.228  14.591  -1.437  1.00 74.48           N  
ATOM    269 HD21 ASN A  18      -6.542  14.342  -0.510  1.00 74.48           H  
ATOM    270 HD22 ASN A  18      -6.726  15.242  -2.028  1.00 74.48           H  
ATOM    271  OD1 ASN A  18      -5.013  14.097  -3.183  1.00 74.48           O  
ATOM    272  N   GLU A  19      -3.292  10.016  -0.218  1.00 79.21           N  
ATOM    273  H   GLU A  19      -4.279   9.849  -0.085  1.00 79.21           H  
ATOM    274  CA  GLU A  19      -2.351   9.171   0.534  1.00 79.21           C  
ATOM    275  HA  GLU A  19      -1.652   9.804   1.080  1.00 79.21           H  
ATOM    276  C   GLU A  19      -1.515   8.309  -0.417  1.00 79.21           C  
ATOM    277  CB  GLU A  19      -3.097   8.279   1.551  1.00 79.21           C  
ATOM    278  HB2 GLU A  19      -3.971   7.842   1.069  1.00 79.21           H  
ATOM    279  HB3 GLU A  19      -2.438   7.465   1.853  1.00 79.21           H  
ATOM    280  O   GLU A  19      -0.294   8.256  -0.273  1.00 79.21           O  
ATOM    281  CG  GLU A  19      -3.516   9.041   2.822  1.00 79.21           C  
ATOM    282  HG2 GLU A  19      -2.612   9.339   3.354  1.00 79.21           H  
ATOM    283  HG3 GLU A  19      -4.036   9.956   2.537  1.00 79.21           H  
ATOM    284  CD  GLU A  19      -4.422   8.238   3.783  1.00 79.21           C  
ATOM    285  OE1 GLU A  19      -4.955   8.846   4.744  1.00 79.21           O  
ATOM    286  OE2 GLU A  19      -4.676   7.027   3.579  1.00 79.21           O  
ATOM    287  N   ALA A  20      -2.134   7.700  -1.432  1.00 78.59           N  
ATOM    288  H   ALA A  20      -3.138   7.773  -1.514  1.00 78.59           H  
ATOM    289  CA  ALA A  20      -1.424   6.863  -2.388  1.00 78.59           C  
ATOM    290  HA  ALA A  20      -0.861   6.132  -1.807  1.00 78.59           H  
ATOM    291  C   ALA A  20      -0.396   7.654  -3.207  1.00 78.59           C  
ATOM    292  CB  ALA A  20      -2.436   6.113  -3.258  1.00 78.59           C  
ATOM    293  HB1 ALA A  20      -2.996   6.814  -3.877  1.00 78.59           H  
ATOM    294  HB2 ALA A  20      -3.128   5.560  -2.624  1.00 78.59           H  
ATOM    295  HB3 ALA A  20      -1.908   5.406  -3.898  1.00 78.59           H  
ATOM    296  O   ALA A  20       0.775   7.273  -3.239  1.00 78.59           O  
ATOM    297  N   TYR A  21      -0.787   8.798  -3.775  1.00 72.52           N  
ATOM    298  H   TYR A  21      -1.760   9.059  -3.704  1.00 72.52           H  
ATOM    299  CA  TYR A  21       0.125   9.663  -4.531  1.00 72.52           C  
ATOM    300  HA  TYR A  21       0.609   9.063  -5.302  1.00 72.52           H  
ATOM    301  C   TYR A  21       1.252  10.250  -3.670  1.00 72.52           C  
ATOM    302  CB  TYR A  21      -0.665  10.786  -5.221  1.00 72.52           C  
ATOM    303  HB2 TYR A  21      -1.406  11.190  -4.532  1.00 72.52           H  
ATOM    304  HB3 TYR A  21       0.022  11.597  -5.463  1.00 72.52           H  
ATOM    305  O   TYR A  21       2.373  10.380  -4.157  1.00 72.52           O  
ATOM    306  CG  TYR A  21      -1.333  10.361  -6.517  1.00 72.52           C  
ATOM    307  CD1 TYR A  21      -0.559  10.208  -7.683  1.00 72.52           C  
ATOM    308  HD1 TYR A  21       0.507  10.376  -7.648  1.00 72.52           H  
ATOM    309  CD2 TYR A  21      -2.721  10.138  -6.572  1.00 72.52           C  
ATOM    310  HD2 TYR A  21      -3.334  10.321  -5.701  1.00 72.52           H  
ATOM    311  CE1 TYR A  21      -1.172   9.825  -8.893  1.00 72.52           C  
ATOM    312  HE1 TYR A  21      -0.590   9.708  -9.796  1.00 72.52           H  
ATOM    313  CE2 TYR A  21      -3.334   9.715  -7.764  1.00 72.52           C  
ATOM    314  HE2 TYR A  21      -4.399   9.538  -7.792  1.00 72.52           H  
ATOM    315  OH  TYR A  21      -3.145   9.177 -10.092  1.00 72.52           O  
ATOM    316  HH  TYR A  21      -4.079   8.984  -9.979  1.00 72.52           H  
ATOM    317  CZ  TYR A  21      -2.557   9.563  -8.931  1.00 72.52           C  
ATOM    318  N   ASN A  22       0.987  10.583  -2.401  1.00 77.31           N  
ATOM    319  H   ASN A  22       0.040  10.488  -2.066  1.00 77.31           H  
ATOM    320  CA  ASN A  22       1.996  11.151  -1.498  1.00 77.31           C  
ATOM    321  HA  ASN A  22       2.649  11.813  -2.068  1.00 77.31           H  
ATOM    322  C   ASN A  22       2.913  10.094  -0.865  1.00 77.31           C  
ATOM    323  CB  ASN A  22       1.292  11.980  -0.416  1.00 77.31           C  
ATOM    324  HB2 ASN A  22       0.526  11.374   0.069  1.00 77.31           H  
ATOM    325  HB3 ASN A  22       2.020  12.268   0.342  1.00 77.31           H  
ATOM    326  O   ASN A  22       4.029  10.416  -0.465  1.00 77.31           O  
ATOM    327  CG  ASN A  22       0.687  13.263  -0.956  1.00 77.31           C  
ATOM    328  ND2 ASN A  22      -0.481  13.636  -0.493  1.00 77.31           N  
ATOM    329 HD21 ASN A  22      -1.034  12.945  -0.008  1.00 77.31           H  
ATOM    330 HD22 ASN A  22      -0.876  14.464  -0.916  1.00 77.31           H  
ATOM    331  OD1 ASN A  22       1.256  13.964  -1.777  1.00 77.31           O  
ATOM    332  N   SER A  23       2.461   8.842  -0.763  1.00 81.20           N  
ATOM    333  H   SER A  23       1.494   8.665  -0.995  1.00 81.20           H  
ATOM    334  CA  SER A  23       3.267   7.734  -0.232  1.00 81.20           C  
ATOM    335  HA  SER A  23       3.769   8.073   0.674  1.00 81.20           H  
ATOM    336  C   SER A  23       4.352   7.254  -1.196  1.00 81.20           C  
ATOM    337  CB  SER A  23       2.363   6.559   0.141  1.00 81.20           C  
ATOM    338  HB2 SER A  23       1.571   6.904   0.806  1.00 81.20           H  
ATOM    339  HB3 SER A  23       2.952   5.810   0.669  1.00 81.20           H  
ATOM    340  O   SER A  23       5.293   6.581  -0.774  1.00 81.20           O  
ATOM    341  OG  SER A  23       1.798   5.962  -1.011  1.00 81.20           O  
ATOM    342  HG  SER A  23       1.464   6.638  -1.605  1.00 81.20           H  
ATOM    343  N   CYS A  24       4.223   7.587  -2.482  1.00 77.23           N  
ATOM    344  H   CYS A  24       3.449   8.173  -2.760  1.00 77.23           H  
ATOM    345  CA  CYS A  24       5.126   7.117  -3.517  1.00 77.23           C  
ATOM    346  HA  CYS A  24       5.597   6.212  -3.136  1.00 77.23           H  
ATOM    347  C   CYS A  24       6.227   8.133  -3.817  1.00 77.23           C  
ATOM    348  CB  CYS A  24       4.320   6.724  -4.752  1.00 77.23           C  
ATOM    349  HB2 CYS A  24       4.996   6.534  -5.586  1.00 77.23           H  
ATOM    350  HB3 CYS A  24       3.643   7.534  -5.025  1.00 77.23           H  
ATOM    351  O   CYS A  24       5.926   9.301  -4.080  1.00 77.23           O  
ATOM    352  SG  CYS A  24       3.382   5.227  -4.410  1.00 77.23           S  
ATOM    353  N   PRO A  25       7.506   7.711  -3.807  1.00 75.12           N  
ATOM    354  CA  PRO A  25       8.598   8.596  -4.169  1.00 75.12           C  
ATOM    355  HA  PRO A  25       8.579   9.482  -3.534  1.00 75.12           H  
ATOM    356  C   PRO A  25       8.462   9.023  -5.630  1.00 75.12           C  
ATOM    357  CB  PRO A  25       9.882   7.807  -3.905  1.00 75.12           C  
ATOM    358  HB2 PRO A  25      10.686   8.083  -4.588  1.00 75.12           H  
ATOM    359  HB3 PRO A  25      10.194   7.955  -2.872  1.00 75.12           H  
ATOM    360  O   PRO A  25       7.978   8.268  -6.478  1.00 75.12           O  
ATOM    361  CG  PRO A  25       9.446   6.356  -4.102  1.00 75.12           C  
ATOM    362  HG2 PRO A  25      10.071   5.663  -3.538  1.00 75.12           H  
ATOM    363  HG3 PRO A  25       9.461   6.109  -5.163  1.00 75.12           H  
ATOM    364  CD  PRO A  25       8.003   6.355  -3.599  1.00 75.12           C  
ATOM    365  HD2 PRO A  25       7.422   5.624  -4.162  1.00 75.12           H  
ATOM    366  HD3 PRO A  25       7.978   6.120  -2.535  1.00 75.12           H  
ATOM    367  N   SER A  26       8.928  10.238  -5.923  1.00 67.73           N  
ATOM    368  H   SER A  26       9.358  10.789  -5.193  1.00 67.73           H  
ATOM    369  CA  SER A  26       9.054  10.668  -7.308  1.00 67.73           C  
ATOM    370  HA  SER A  26       8.095  10.476  -7.789  1.00 67.73           H  
ATOM    371  C   SER A  26      10.137   9.843  -8.000  1.00 67.73           C  
ATOM    372  CB  SER A  26       9.334  12.165  -7.423  1.00 67.73           C  
ATOM    373  HB2 SER A  26      10.270  12.409  -6.921  1.00 67.73           H  
ATOM    374  HB3 SER A  26       8.516  12.720  -6.963  1.00 67.73           H  
ATOM    375  O   SER A  26      11.276   9.782  -7.529  1.00 67.73           O  
ATOM    376  OG  SER A  26       9.425  12.502  -8.788  1.00 67.73           O  
ATOM    377  HG  SER A  26       9.157  13.413  -8.931  1.00 67.73           H  
ATOM    378  N   VAL A  27       9.790   9.199  -9.109  1.00 62.40           N  
ATOM    379  H   VAL A  27       8.853   9.350  -9.456  1.00 62.40           H  
ATOM    380  CA  VAL A  27      10.743   8.478  -9.954  1.00 62.40           C  
ATOM    381  HA  VAL A  27      11.580   8.137  -9.345  1.00 62.40           H  
ATOM    382  C   VAL A  27      11.310   9.461 -10.970  1.00 62.40           C  
ATOM    383  CB  VAL A  27      10.122   7.225 -10.606  1.00 62.40           C  
ATOM    384  HB  VAL A  27      10.767   6.906 -11.425  1.00 62.40           H  
ATOM    385  O   VAL A  27      10.783   9.592 -12.065  1.00 62.40           O  
ATOM    386  CG1 VAL A  27      10.050   6.082  -9.593  1.00 62.40           C  
ATOM    387 HG11 VAL A  27      11.042   5.882  -9.187  1.00 62.40           H  
ATOM    388 HG12 VAL A  27       9.700   5.179 -10.094  1.00 62.40           H  
ATOM    389 HG13 VAL A  27       9.376   6.338  -8.775  1.00 62.40           H  
ATOM    390  CG2 VAL A  27       8.704   7.433 -11.149  1.00 62.40           C  
ATOM    391 HG21 VAL A  27       8.649   8.351 -11.734  1.00 62.40           H  
ATOM    392 HG22 VAL A  27       8.008   7.536 -10.317  1.00 62.40           H  
ATOM    393 HG23 VAL A  27       8.410   6.572 -11.750  1.00 62.40           H  
ATOM    394  N   GLY A  28      12.390  10.165 -10.618  1.00 53.63           N  
ATOM    395  H   GLY A  28      12.714  10.054  -9.668  1.00 53.63           H  
ATOM    396  CA  GLY A  28      13.036  11.200 -11.449  1.00 53.63           C  
ATOM    397  HA2 GLY A  28      12.288  11.956 -11.689  1.00 53.63           H  
ATOM    398  HA3 GLY A  28      13.827  11.679 -10.872  1.00 53.63           H  
ATOM    399  C   GLY A  28      13.642  10.728 -12.784  1.00 53.63           C  
ATOM    400  O   GLY A  28      14.532  11.378 -13.324  1.00 53.63           O  
ATOM    401  N   THR A  29      13.210   9.582 -13.303  1.00 53.55           N  
ATOM    402  H   THR A  29      12.421   9.147 -12.847  1.00 53.55           H  
ATOM    403  CA  THR A  29      13.575   9.050 -14.614  1.00 53.55           C  
ATOM    404  HA  THR A  29      14.590   9.364 -14.861  1.00 53.55           H  
ATOM    405  C   THR A  29      12.613   9.605 -15.657  1.00 53.55           C  
ATOM    406  CB  THR A  29      13.513   7.514 -14.601  1.00 53.55           C  
ATOM    407  HB  THR A  29      12.473   7.190 -14.625  1.00 53.55           H  
ATOM    408  O   THR A  29      11.409   9.526 -15.465  1.00 53.55           O  
ATOM    409  CG2 THR A  29      14.261   6.909 -15.785  1.00 53.55           C  
ATOM    410 HG21 THR A  29      14.232   5.822 -15.714  1.00 53.55           H  
ATOM    411 HG22 THR A  29      15.298   7.244 -15.798  1.00 53.55           H  
ATOM    412 HG23 THR A  29      13.775   7.199 -16.717  1.00 53.55           H  
ATOM    413  OG1 THR A  29      14.109   7.002 -13.426  1.00 53.55           O  
ATOM    414  HG1 THR A  29      15.035   7.255 -13.436  1.00 53.55           H  
ATOM    415  N   ALA A  30      13.118  10.152 -16.761  1.00 51.09           N  
ATOM    416  H   ALA A  30      14.120  10.227 -16.860  1.00 51.09           H  
ATOM    417  CA  ALA A  30      12.300  10.581 -17.890  1.00 51.09           C  
ATOM    418  HA  ALA A  30      11.402  11.076 -17.521  1.00 51.09           H  
ATOM    419  C   ALA A  30      11.868   9.359 -18.719  1.00 51.09           C  
ATOM    420  CB  ALA A  30      13.116  11.595 -18.704  1.00 51.09           C  
ATOM    421  HB1 ALA A  30      12.518  11.961 -19.539  1.00 51.09           H  
ATOM    422  HB2 ALA A  30      13.392  12.438 -18.070  1.00 51.09           H  
ATOM    423  HB3 ALA A  30      14.021  11.130 -19.095  1.00 51.09           H  
ATOM    424  O   ALA A  30      12.537   9.002 -19.686  1.00 51.09           O  
ATOM    425  N   ASN A  31      10.776   8.694 -18.341  1.00 50.54           N  
ATOM    426  H   ASN A  31      10.260   9.000 -17.528  1.00 50.54           H  
ATOM    427  CA  ASN A  31      10.162   7.682 -19.193  1.00 50.54           C  
ATOM    428  HA  ASN A  31      10.916   7.313 -19.889  1.00 50.54           H  
ATOM    429  C   ASN A  31       9.085   8.330 -20.060  1.00 50.54           C  
ATOM    430  CB  ASN A  31       9.695   6.453 -18.389  1.00 50.54           C  
ATOM    431  HB2 ASN A  31       9.024   5.855 -19.006  1.00 50.54           H  
ATOM    432  HB3 ASN A  31       9.151   6.761 -17.496  1.00 50.54           H  
ATOM    433  O   ASN A  31       8.136   8.950 -19.578  1.00 50.54           O  
ATOM    434  CG  ASN A  31      10.863   5.563 -17.996  1.00 50.54           C  
ATOM    435  ND2 ASN A  31      10.695   4.650 -17.076  1.00 50.54           N  
ATOM    436 HD21 ASN A  31      11.490   4.041 -16.941  1.00 50.54           H  
ATOM    437 HD22 ASN A  31       9.778   4.364 -16.764  1.00 50.54           H  
ATOM    438  OD1 ASN A  31      11.955   5.627 -18.530  1.00 50.54           O  
ATOM    439  N   VAL A  32       9.263   8.172 -21.371  1.00 52.64           N  
ATOM    440  H   VAL A  32      10.080   7.660 -21.669  1.00 52.64           H  
ATOM    441  CA  VAL A  32       8.359   8.646 -22.418  1.00 52.64           C  
ATOM    442  HA  VAL A  32       8.150   9.702 -22.249  1.00 52.64           H  
ATOM    443  C   VAL A  32       7.053   7.860 -22.300  1.00 52.64           C  
ATOM    444  CB  VAL A  32       9.004   8.487 -23.818  1.00 52.64           C  
ATOM    445  HB  VAL A  32       8.960   7.445 -24.136  1.00 52.64           H  
ATOM    446  O   VAL A  32       6.920   6.770 -22.840  1.00 52.64           O  
ATOM    447  CG1 VAL A  32       8.267   9.351 -24.846  1.00 52.64           C  
ATOM    448 HG11 VAL A  32       8.704   9.205 -25.834  1.00 52.64           H  
ATOM    449 HG12 VAL A  32       7.220   9.052 -24.894  1.00 52.64           H  
ATOM    450 HG13 VAL A  32       8.329  10.405 -24.575  1.00 52.64           H  
ATOM    451  CG2 VAL A  32      10.486   8.896 -23.838  1.00 52.64           C  
ATOM    452 HG21 VAL A  32      10.860   8.865 -24.861  1.00 52.64           H  
ATOM    453 HG22 VAL A  32      11.085   8.204 -23.246  1.00 52.64           H  
ATOM    454 HG23 VAL A  32      10.601   9.906 -23.445  1.00 52.64           H  
ATOM    455  N   THR A  33       6.117   8.370 -21.508  1.00 55.39           N  
ATOM    456  H   THR A  33       6.329   9.222 -21.010  1.00 55.39           H  
ATOM    457  CA  THR A  33       4.760   7.826 -21.403  1.00 55.39           C  
ATOM    458  HA  THR A  33       4.710   6.826 -21.834  1.00 55.39           H  
ATOM    459  C   THR A  33       3.859   8.753 -22.200  1.00 55.39           C  
ATOM    460  CB  THR A  33       4.313   7.743 -19.934  1.00 55.39           C  
ATOM    461  HB  THR A  33       4.243   8.749 -19.520  1.00 55.39           H  
ATOM    462  O   THR A  33       3.740   9.926 -21.837  1.00 55.39           O  
ATOM    463  CG2 THR A  33       2.962   7.051 -19.781  1.00 55.39           C  
ATOM    464 HG21 THR A  33       2.740   6.951 -18.719  1.00 55.39           H  
ATOM    465 HG22 THR A  33       2.994   6.061 -20.236  1.00 55.39           H  
ATOM    466 HG23 THR A  33       2.181   7.645 -20.254  1.00 55.39           H  
ATOM    467  OG1 THR A  33       5.263   7.021 -19.175  1.00 55.39           O  
ATOM    468  HG1 THR A  33       6.099   7.478 -19.295  1.00 55.39           H  
ATOM    469  N   THR A  34       3.238   8.283 -23.284  1.00 55.65           N  
ATOM    470  H   THR A  34       3.373   7.338 -23.613  1.00 55.65           H  
ATOM    471  CA  THR A  34       2.256   9.123 -23.979  1.00 55.65           C  
ATOM    472  HA  THR A  34       2.663  10.130 -24.060  1.00 55.65           H  
ATOM    473  C   THR A  34       0.997   9.166 -23.125  1.00 55.65           C  
ATOM    474  CB  THR A  34       1.935   8.661 -25.404  1.00 55.65           C  
ATOM    475  HB  THR A  34       1.197   7.861 -25.353  1.00 55.65           H  
ATOM    476  O   THR A  34       0.443   8.140 -22.746  1.00 55.65           O  
ATOM    477  CG2 THR A  34       1.294   9.740 -26.264  1.00 55.65           C  
ATOM    478 HG21 THR A  34       1.979  10.580 -26.376  1.00 55.65           H  
ATOM    479 HG22 THR A  34       1.070   9.325 -27.246  1.00 55.65           H  
ATOM    480 HG23 THR A  34       0.365  10.080 -25.806  1.00 55.65           H  
ATOM    481  OG1 THR A  34       3.102   8.221 -26.056  1.00 55.65           O  
ATOM    482  HG1 THR A  34       3.105   7.273 -25.901  1.00 55.65           H  
ATOM    483  N   LEU A  35       0.557  10.363 -22.764  1.00 61.32           N  
ATOM    484  H   LEU A  35       1.058  11.176 -23.095  1.00 61.32           H  
ATOM    485  CA  LEU A  35      -0.701  10.581 -22.059  1.00 61.32           C  
ATOM    486  HA  LEU A  35      -0.999   9.687 -21.511  1.00 61.32           H  
ATOM    487  C   LEU A  35      -1.760  10.880 -23.122  1.00 61.32           C  
ATOM    488  CB  LEU A  35      -0.511  11.749 -21.073  1.00 61.32           C  
ATOM    489  HB2 LEU A  35      -1.482  12.056 -20.685  1.00 61.32           H  
ATOM    490  HB3 LEU A  35      -0.106  12.594 -21.630  1.00 61.32           H  
ATOM    491  O   LEU A  35      -1.648  11.887 -23.818  1.00 61.32           O  
ATOM    492  CG  LEU A  35       0.429  11.428 -19.893  1.00 61.32           C  
ATOM    493  HG  LEU A  35       1.258  10.806 -20.229  1.00 61.32           H  
ATOM    494  CD1 LEU A  35       1.002  12.718 -19.305  1.00 61.32           C  
ATOM    495 HD11 LEU A  35       0.199  13.365 -18.952  1.00 61.32           H  
ATOM    496 HD12 LEU A  35       1.577  13.240 -20.070  1.00 61.32           H  
ATOM    497 HD13 LEU A  35       1.672  12.473 -18.481  1.00 61.32           H  
ATOM    498  CD2 LEU A  35      -0.314  10.708 -18.771  1.00 61.32           C  
ATOM    499 HD21 LEU A  35      -0.965  11.404 -18.241  1.00 61.32           H  
ATOM    500 HD22 LEU A  35       0.400  10.266 -18.076  1.00 61.32           H  
ATOM    501 HD23 LEU A  35      -0.934   9.924 -19.204  1.00 61.32           H  
ATOM    502  N   SER A  36      -2.776  10.031 -23.262  1.00 57.89           N  
ATOM    503  H   SER A  36      -2.829   9.233 -22.645  1.00 57.89           H  
ATOM    504  CA  SER A  36      -3.900  10.268 -24.178  1.00 57.89           C  
ATOM    505  HA  SER A  36      -3.856  11.291 -24.551  1.00 57.89           H  
ATOM    506  C   SER A  36      -5.223  10.105 -23.430  1.00 57.89           C  
ATOM    507  CB  SER A  36      -3.810   9.341 -25.391  1.00 57.89           C  
ATOM    508  HB2 SER A  36      -4.050   8.322 -25.087  1.00 57.89           H  
ATOM    509  HB3 SER A  36      -2.800   9.370 -25.800  1.00 57.89           H  
ATOM    510  O   SER A  36      -5.337   9.274 -22.543  1.00 57.89           O  
ATOM    511  OG  SER A  36      -4.726   9.768 -26.379  1.00 57.89           O  
ATOM    512  HG  SER A  36      -4.761   9.096 -27.063  1.00 57.89           H  
ATOM    513  N   GLY A  37      -6.236  10.927 -23.701  1.00 58.49           N  
ATOM    514  H   GLY A  37      -6.146  11.558 -24.485  1.00 58.49           H  
ATOM    515  CA  GLY A  37      -7.550  10.771 -23.051  1.00 58.49           C  
ATOM    516  HA2 GLY A  37      -7.950   9.787 -23.295  1.00 58.49           H  
ATOM    517  HA3 GLY A  37      -8.233  11.516 -23.460  1.00 58.49           H  
ATOM    518  C   GLY A  37      -7.567  10.916 -21.516  1.00 58.49           C  
ATOM    519  O   GLY A  37      -8.498  10.440 -20.869  1.00 58.49           O  
ATOM    520  N   ILE A  38      -6.563  11.559 -20.902  1.00 63.59           N  
ATOM    521  H   ILE A  38      -5.794  11.898 -21.461  1.00 63.59           H  
ATOM    522  CA  ILE A  38      -6.560  11.799 -19.450  1.00 63.59           C  
ATOM    523  HA  ILE A  38      -6.789  10.855 -18.955  1.00 63.59           H  
ATOM    524  C   ILE A  38      -7.659  12.799 -19.099  1.00 63.59           C  
ATOM    525  CB  ILE A  38      -5.196  12.294 -18.925  1.00 63.59           C  
ATOM    526  HB  ILE A  38      -4.990  13.268 -19.369  1.00 63.59           H  
ATOM    527  O   ILE A  38      -7.603  13.964 -19.498  1.00 63.59           O  
ATOM    528  CG1 ILE A  38      -4.032  11.369 -19.319  1.00 63.59           C  
ATOM    529 HG12 ILE A  38      -3.108  11.818 -18.954  1.00 63.59           H  
ATOM    530 HG13 ILE A  38      -3.957  11.319 -20.405  1.00 63.59           H  
ATOM    531  CG2 ILE A  38      -5.235  12.475 -17.393  1.00 63.59           C  
ATOM    532 HG21 ILE A  38      -5.893  13.302 -17.127  1.00 63.59           H  
ATOM    533 HG22 ILE A  38      -5.602  11.567 -16.914  1.00 63.59           H  
ATOM    534 HG23 ILE A  38      -4.237  12.700 -17.018  1.00 63.59           H  
ATOM    535  CD1 ILE A  38      -4.118   9.943 -18.774  1.00 63.59           C  
ATOM    536 HD11 ILE A  38      -3.236   9.407 -19.126  1.00 63.59           H  
ATOM    537 HD12 ILE A  38      -5.008   9.439 -19.152  1.00 63.59           H  
ATOM    538 HD13 ILE A  38      -4.115   9.942 -17.684  1.00 63.59           H  
ATOM    539  N   LYS A  39      -8.639  12.362 -18.307  1.00 64.66           N  
ATOM    540  H   LYS A  39      -8.598  11.400 -18.003  1.00 64.66           H  
ATOM    541  CA  LYS A  39      -9.694  13.232 -17.786  1.00 64.66           C  
ATOM    542  HA  LYS A  39      -9.726  14.144 -18.381  1.00 64.66           H  
ATOM    543  C   LYS A  39      -9.356  13.610 -16.351  1.00 64.66           C  
ATOM    544  CB  LYS A  39     -11.051  12.537 -17.929  1.00 64.66           C  
ATOM    545  HB2 LYS A  39     -11.129  11.749 -17.180  1.00 64.66           H  
ATOM    546  HB3 LYS A  39     -11.120  12.083 -18.918  1.00 64.66           H  
ATOM    547  O   LYS A  39      -9.470  12.791 -15.445  1.00 64.66           O  
ATOM    548  CG  LYS A  39     -12.205  13.532 -17.763  1.00 64.66           C  
ATOM    549  HG2 LYS A  39     -12.170  14.254 -18.579  1.00 64.66           H  
ATOM    550  HG3 LYS A  39     -12.105  14.065 -16.818  1.00 64.66           H  
ATOM    551  CD  LYS A  39     -13.547  12.796 -17.791  1.00 64.66           C  
ATOM    552  HD2 LYS A  39     -13.606  12.157 -16.910  1.00 64.66           H  
ATOM    553  HD3 LYS A  39     -13.612  12.177 -18.685  1.00 64.66           H  
ATOM    554  CE  LYS A  39     -14.698  13.805 -17.781  1.00 64.66           C  
ATOM    555  HE2 LYS A  39     -14.745  14.305 -18.749  1.00 64.66           H  
ATOM    556  HE3 LYS A  39     -14.489  14.550 -17.013  1.00 64.66           H  
ATOM    557  NZ  LYS A  39     -15.978  13.139 -17.458  1.00 64.66           N  
ATOM    558  HZ1 LYS A  39     -15.896  12.861 -16.490  1.00 64.66           H  
ATOM    559  HZ2 LYS A  39     -16.753  13.785 -17.497  1.00 64.66           H  
ATOM    560  HZ3 LYS A  39     -16.135  12.316 -18.022  1.00 64.66           H  
ATOM    561  N   PHE A  40      -8.923  14.845 -16.135  1.00 66.71           N  
ATOM    562  H   PHE A  40      -8.822  15.472 -16.921  1.00 66.71           H  
ATOM    563  CA  PHE A  40      -8.679  15.362 -14.791  1.00 66.71           C  
ATOM    564  HA  PHE A  40      -8.334  14.549 -14.152  1.00 66.71           H  
ATOM    565  C   PHE A  40      -9.984  15.904 -14.199  1.00 66.71           C  
ATOM    566  CB  PHE A  40      -7.561  16.406 -14.845  1.00 66.71           C  
ATOM    567  HB2 PHE A  40      -6.679  15.951 -15.295  1.00 66.71           H  
ATOM    568  HB3 PHE A  40      -7.871  17.229 -15.488  1.00 66.71           H  
ATOM    569  O   PHE A  40     -10.521  16.904 -14.672  1.00 66.71           O  
ATOM    570  CG  PHE A  40      -7.170  16.946 -13.486  1.00 66.71           C  
ATOM    571  CD1 PHE A  40      -7.416  18.292 -13.161  1.00 66.71           C  
ATOM    572  HD1 PHE A  40      -7.902  18.941 -13.874  1.00 66.71           H  
ATOM    573  CD2 PHE A  40      -6.549  16.101 -12.546  1.00 66.71           C  
ATOM    574  HD2 PHE A  40      -6.371  15.063 -12.783  1.00 66.71           H  
ATOM    575  CE1 PHE A  40      -7.022  18.799 -11.911  1.00 66.71           C  
ATOM    576  HE1 PHE A  40      -7.208  19.834 -11.667  1.00 66.71           H  
ATOM    577  CE2 PHE A  40      -6.170  16.605 -11.290  1.00 66.71           C  
ATOM    578  HE2 PHE A  40      -5.709  15.953 -10.563  1.00 66.71           H  
ATOM    579  CZ  PHE A  40      -6.404  17.953 -10.973  1.00 66.71           C  
ATOM    580  HZ  PHE A  40      -6.120  18.331 -10.002  1.00 66.71           H  
ATOM    581  N   GLU A  41     -10.498  15.234 -13.172  1.00 68.32           N  
ATOM    582  H   GLU A  41      -9.984  14.443 -12.811  1.00 68.32           H  
ATOM    583  CA  GLU A  41     -11.712  15.617 -12.448  1.00 68.32           C  
ATOM    584  HA  GLU A  41     -12.156  16.505 -12.898  1.00 68.32           H  
ATOM    585  C   GLU A  41     -11.336  15.982 -11.011  1.00 68.32           C  
ATOM    586  CB  GLU A  41     -12.763  14.495 -12.499  1.00 68.32           C  
ATOM    587  HB2 GLU A  41     -12.305  13.561 -12.172  1.00 68.32           H  
ATOM    588  HB3 GLU A  41     -13.568  14.755 -11.813  1.00 68.32           H  
ATOM    589  O   GLU A  41     -11.504  15.187 -10.087  1.00 68.32           O  
ATOM    590  CG  GLU A  41     -13.371  14.282 -13.891  1.00 68.32           C  
ATOM    591  HG2 GLU A  41     -12.592  13.923 -14.563  1.00 68.32           H  
ATOM    592  HG3 GLU A  41     -13.730  15.240 -14.269  1.00 68.32           H  
ATOM    593  CD  GLU A  41     -14.536  13.276 -13.889  1.00 68.32           C  
ATOM    594  OE1 GLU A  41     -15.161  13.131 -14.966  1.00 68.32           O  
ATOM    595  OE2 GLU A  41     -14.821  12.634 -12.854  1.00 68.32           O  
ATOM    596  N   ALA A  42     -10.784  17.184 -10.816  1.00 63.68           N  
ATOM    597  H   ALA A  42     -10.633  17.796 -11.605  1.00 63.68           H  
ATOM    598  CA  ALA A  42     -10.472  17.666  -9.475  1.00 63.68           C  
ATOM    599  HA  ALA A  42      -9.750  16.972  -9.045  1.00 63.68           H  
ATOM    600  C   ALA A  42     -11.756  17.718  -8.621  1.00 63.68           C  
ATOM    601  CB  ALA A  42      -9.805  19.042  -9.535  1.00 63.68           C  
ATOM    602  HB1 ALA A  42     -10.463  19.757 -10.028  1.00 63.68           H  
ATOM    603  HB2 ALA A  42      -9.598  19.390  -8.523  1.00 63.68           H  
ATOM    604  HB3 ALA A  42      -8.865  18.971 -10.081  1.00 63.68           H  
ATOM    605  O   ALA A  42     -12.731  18.366  -9.017  1.00 63.68           O  
ATOM    606  N   PRO A  43     -11.787  17.060  -7.453  1.00 64.43           N  
ATOM    607  CA  PRO A  43     -12.949  17.098  -6.580  1.00 64.43           C  
ATOM    608  HA  PRO A  43     -13.838  16.843  -7.156  1.00 64.43           H  
ATOM    609  C   PRO A  43     -13.143  18.498  -5.978  1.00 64.43           C  
ATOM    610  CB  PRO A  43     -12.706  16.004  -5.544  1.00 64.43           C  
ATOM    611  HB2 PRO A  43     -13.141  15.069  -5.897  1.00 64.43           H  
ATOM    612  HB3 PRO A  43     -13.128  16.279  -4.578  1.00 64.43           H  
ATOM    613  O   PRO A  43     -12.185  19.230  -5.734  1.00 64.43           O  
ATOM    614  CG  PRO A  43     -11.182  15.867  -5.511  1.00 64.43           C  
ATOM    615  HG2 PRO A  43     -10.843  14.863  -5.258  1.00 64.43           H  
ATOM    616  HG3 PRO A  43     -10.779  16.595  -4.807  1.00 64.43           H  
ATOM    617  CD  PRO A  43     -10.765  16.172  -6.937  1.00 64.43           C  
ATOM    618  HD2 PRO A  43     -10.767  15.250  -7.519  1.00 64.43           H  
ATOM    619  HD3 PRO A  43      -9.771  16.620  -6.961  1.00 64.43           H  
ATOM    620  N   ALA A  44     -14.397  18.872  -5.704  1.00 63.24           N  
ATOM    621  H   ALA A  44     -15.143  18.234  -5.943  1.00 63.24           H  
ATOM    622  CA  ALA A  44     -14.773  20.228  -5.280  1.00 63.24           C  
ATOM    623  HA  ALA A  44     -14.463  20.929  -6.055  1.00 63.24           H  
ATOM    624  C   ALA A  44     -14.116  20.695  -3.963  1.00 63.24           C  
ATOM    625  CB  ALA A  44     -16.303  20.274  -5.164  1.00 63.24           C  
ATOM    626  HB1 ALA A  44     -16.642  19.579  -4.395  1.00 63.24           H  
ATOM    627  HB2 ALA A  44     -16.756  20.010  -6.119  1.00 63.24           H  
ATOM    628  HB3 ALA A  44     -16.616  21.282  -4.895  1.00 63.24           H  
ATOM    629  O   ALA A  44     -14.064  21.889  -3.687  1.00 63.24           O  
ATOM    630  N   ASN A  45     -13.611  19.764  -3.150  1.00 64.92           N  
ATOM    631  H   ASN A  45     -13.615  18.807  -3.473  1.00 64.92           H  
ATOM    632  CA  ASN A  45     -12.893  20.040  -1.905  1.00 64.92           C  
ATOM    633  HA  ASN A  45     -13.245  20.996  -1.517  1.00 64.92           H  
ATOM    634  C   ASN A  45     -11.374  20.199  -2.089  1.00 64.92           C  
ATOM    635  CB  ASN A  45     -13.239  18.960  -0.866  1.00 64.92           C  
ATOM    636  HB2 ASN A  45     -12.812  19.251   0.094  1.00 64.92           H  
ATOM    637  HB3 ASN A  45     -14.321  18.900  -0.749  1.00 64.92           H  
ATOM    638  O   ASN A  45     -10.653  20.315  -1.095  1.00 64.92           O  
ATOM    639  CG  ASN A  45     -12.713  17.582  -1.226  1.00 64.92           C  
ATOM    640  ND2 ASN A  45     -12.742  16.654  -0.296  1.00 64.92           N  
ATOM    641 HD21 ASN A  45     -12.545  15.701  -0.565  1.00 64.92           H  
ATOM    642 HD22 ASN A  45     -13.099  16.885   0.620  1.00 64.92           H  
ATOM    643  OD1 ASN A  45     -12.311  17.304  -2.341  1.00 64.92           O  
ATOM    644  N   CYS A  46     -10.868  20.205  -3.324  1.00 62.33           N  
ATOM    645  H   CYS A  46     -11.472  20.046  -4.118  1.00 62.33           H  
ATOM    646  CA  CYS A  46      -9.496  20.610  -3.575  1.00 62.33           C  
ATOM    647  HA  CYS A  46      -8.842  20.095  -2.872  1.00 62.33           H  
ATOM    648  C   CYS A  46      -9.368  22.103  -3.322  1.00 62.33           C  
ATOM    649  CB  CYS A  46      -9.064  20.228  -4.986  1.00 62.33           C  
ATOM    650  HB2 CYS A  46      -8.093  20.678  -5.192  1.00 62.33           H  
ATOM    651  HB3 CYS A  46      -9.784  20.620  -5.704  1.00 62.33           H  
ATOM    652  O   CYS A  46      -9.780  22.925  -4.138  1.00 62.33           O  
ATOM    653  SG  CYS A  46      -8.929  18.446  -5.193  1.00 62.33           S  
ATOM    654  N   ASN A  47      -8.791  22.441  -2.170  1.00 57.94           N  
ATOM    655  H   ASN A  47      -8.575  21.712  -1.505  1.00 57.94           H  
ATOM    656  CA  ASN A  47      -8.405  23.809  -1.875  1.00 57.94           C  
ATOM    657  HA  ASN A  47      -9.315  24.406  -1.821  1.00 57.94           H  
ATOM    658  C   ASN A  47      -7.499  24.300  -3.022  1.00 57.94           C  
ATOM    659  CB  ASN A  47      -7.698  23.845  -0.509  1.00 57.94           C  
ATOM    660  HB2 ASN A  47      -6.714  23.384  -0.597  1.00 57.94           H  
ATOM    661  HB3 ASN A  47      -8.285  23.288   0.221  1.00 57.94           H  
ATOM    662  O   ASN A  47      -6.491  23.638  -3.297  1.00 57.94           O  
ATOM    663  CG  ASN A  47      -7.544  25.258   0.025  1.00 57.94           C  
ATOM    664  ND2 ASN A  47      -6.672  25.466   0.982  1.00 57.94           N  
ATOM    665 HD21 ASN A  47      -6.065  24.724   1.301  1.00 57.94           H  
ATOM    666 HD22 ASN A  47      -6.585  26.426   1.281  1.00 57.94           H  
ATOM    667  OD1 ASN A  47      -8.230  26.183  -0.363  1.00 57.94           O  
ATOM    668  N   PRO A  48      -7.856  25.379  -3.741  1.00 54.80           N  
ATOM    669  CA  PRO A  48      -7.030  25.877  -4.825  1.00 54.80           C  
ATOM    670  HA  PRO A  48      -7.006  25.100  -5.590  1.00 54.80           H  
ATOM    671  C   PRO A  48      -5.605  26.178  -4.326  1.00 54.80           C  
ATOM    672  CB  PRO A  48      -7.746  27.111  -5.386  1.00 54.80           C  
ATOM    673  HB2 PRO A  48      -7.052  27.917  -5.626  1.00 54.80           H  
ATOM    674  HB3 PRO A  48      -8.314  26.825  -6.271  1.00 54.80           H  
ATOM    675  O   PRO A  48      -5.440  26.709  -3.225  1.00 54.80           O  
ATOM    676  CG  PRO A  48      -8.713  27.516  -4.275  1.00 54.80           C  
ATOM    677  HG2 PRO A  48      -9.602  28.010  -4.668  1.00 54.80           H  
ATOM    678  HG3 PRO A  48      -8.199  28.160  -3.561  1.00 54.80           H  
ATOM    679  CD  PRO A  48      -9.052  26.191  -3.604  1.00 54.80           C  
ATOM    680  HD2 PRO A  48      -9.321  26.372  -2.563  1.00 54.80           H  
ATOM    681  HD3 PRO A  48      -9.878  25.709  -4.127  1.00 54.80           H  
ATOM    682  N   PRO A  49      -4.571  25.863  -5.126  1.00 53.38           N  
ATOM    683  CA  PRO A  49      -4.657  25.409  -6.512  1.00 53.38           C  
ATOM    684  HA  PRO A  49      -5.553  25.797  -6.998  1.00 53.38           H  
ATOM    685  C   PRO A  49      -4.642  23.875  -6.644  1.00 53.38           C  
ATOM    686  CB  PRO A  49      -3.453  26.070  -7.185  1.00 53.38           C  
ATOM    687  HB2 PRO A  49      -3.716  27.088  -7.474  1.00 53.38           H  
ATOM    688  HB3 PRO A  49      -3.107  25.509  -8.053  1.00 53.38           H  
ATOM    689  O   PRO A  49      -3.677  23.212  -6.261  1.00 53.38           O  
ATOM    690  CG  PRO A  49      -2.397  26.116  -6.078  1.00 53.38           C  
ATOM    691  HG2 PRO A  49      -1.818  25.192  -6.085  1.00 53.38           H  
ATOM    692  HG3 PRO A  49      -1.735  26.974  -6.195  1.00 53.38           H  
ATOM    693  CD  PRO A  49      -3.200  26.202  -4.782  1.00 53.38           C  
ATOM    694  HD2 PRO A  49      -3.158  27.219  -4.393  1.00 53.38           H  
ATOM    695  HD3 PRO A  49      -2.808  25.504  -4.042  1.00 53.38           H  
ATOM    696  N   SER A  50      -5.674  23.303  -7.276  1.00 57.07           N  
ATOM    697  H   SER A  50      -6.456  23.870  -7.572  1.00 57.07           H  
ATOM    698  CA  SER A  50      -5.564  21.971  -7.876  1.00 57.07           C  
ATOM    699  HA  SER A  50      -5.260  21.264  -7.104  1.00 57.07           H  
ATOM    700  C   SER A  50      -4.496  22.032  -8.968  1.00 57.07           C  
ATOM    701  CB  SER A  50      -6.906  21.518  -8.462  1.00 57.07           C  
ATOM    702  HB2 SER A  50      -6.772  20.576  -8.995  1.00 57.07           H  
ATOM    703  HB3 SER A  50      -7.621  21.365  -7.655  1.00 57.07           H  
ATOM    704  O   SER A  50      -4.644  22.795  -9.926  1.00 57.07           O  
ATOM    705  OG  SER A  50      -7.407  22.503  -9.346  1.00 57.07           O  
ATOM    706  HG  SER A  50      -6.694  22.756  -9.937  1.00 57.07           H  
ATOM    707  N   ALA A  51      -3.410  21.281  -8.816  1.00 59.25           N  
ATOM    708  H   ALA A  51      -3.372  20.643  -8.034  1.00 59.25           H  
ATOM    709  CA  ALA A  51      -2.257  21.384  -9.702  1.00 59.25           C  
ATOM    710  HA  ALA A  51      -2.365  22.268 -10.331  1.00 59.25           H  
ATOM    711  C   ALA A  51      -2.188  20.166 -10.629  1.00 59.25           C  
ATOM    712  CB  ALA A  51      -0.993  21.613  -8.867  1.00 59.25           C  
ATOM    713  HB1 ALA A  51      -0.159  21.854  -9.527  1.00 59.25           H  
ATOM    714  HB2 ALA A  51      -0.755  20.719  -8.291  1.00 59.25           H  
ATOM    715  HB3 ALA A  51      -1.149  22.450  -8.186  1.00 59.25           H  
ATOM    716  O   ALA A  51      -1.950  19.037 -10.196  1.00 59.25           O  
ATOM    717  N   PHE A  52      -2.378  20.404 -11.924  1.00 60.48           N  
ATOM    718  H   PHE A  52      -2.615  21.342 -12.213  1.00 60.48           H  
ATOM    719  CA  PHE A  52      -2.069  19.436 -12.968  1.00 60.48           C  
ATOM    720  HA  PHE A  52      -2.198  18.425 -12.582  1.00 60.48           H  
ATOM    721  C   PHE A  52      -0.599  19.618 -13.359  1.00 60.48           C  
ATOM    722  CB  PHE A  52      -3.054  19.621 -14.125  1.00 60.48           C  
ATOM    723  HB2 PHE A  52      -2.926  20.613 -14.559  1.00 60.48           H  
ATOM    724  HB3 PHE A  52      -4.069  19.569 -13.730  1.00 60.48           H  
ATOM    725  O   PHE A  52      -0.270  20.429 -14.223  1.00 60.48           O  
ATOM    726  CG  PHE A  52      -2.920  18.577 -15.212  1.00 60.48           C  
ATOM    727  CD1 PHE A  52      -2.165  18.856 -16.364  1.00 60.48           C  
ATOM    728  HD1 PHE A  52      -1.665  19.807 -16.468  1.00 60.48           H  
ATOM    729  CD2 PHE A  52      -3.596  17.348 -15.096  1.00 60.48           C  
ATOM    730  HD2 PHE A  52      -4.191  17.137 -14.220  1.00 60.48           H  
ATOM    731  CE1 PHE A  52      -2.114  17.920 -17.407  1.00 60.48           C  
ATOM    732  HE1 PHE A  52      -1.600  18.178 -18.321  1.00 60.48           H  
ATOM    733  CE2 PHE A  52      -3.514  16.397 -16.129  1.00 60.48           C  
ATOM    734  HE2 PHE A  52      -4.034  15.455 -16.041  1.00 60.48           H  
ATOM    735  CZ  PHE A  52      -2.767  16.681 -17.284  1.00 60.48           C  
ATOM    736  HZ  PHE A  52      -2.733  15.964 -18.091  1.00 60.48           H  
ATOM    737  N   VAL A  53       0.304  18.935 -12.652  1.00 54.43           N  
ATOM    738  H   VAL A  53      -0.006  18.272 -11.956  1.00 54.43           H  
ATOM    739  CA  VAL A  53       1.748  19.075 -12.879  1.00 54.43           C  
ATOM    740  HA  VAL A  53       1.935  20.011 -13.406  1.00 54.43           H  
ATOM    741  C   VAL A  53       2.221  17.942 -13.780  1.00 54.43           C  
ATOM    742  CB  VAL A  53       2.552  19.160 -11.566  1.00 54.43           C  
ATOM    743  HB  VAL A  53       2.497  18.211 -11.033  1.00 54.43           H  
ATOM    744  O   VAL A  53       2.506  16.840 -13.321  1.00 54.43           O  
ATOM    745  CG1 VAL A  53       4.025  19.488 -11.856  1.00 54.43           C  
ATOM    746 HG11 VAL A  53       4.583  19.531 -10.921  1.00 54.43           H  
ATOM    747 HG12 VAL A  53       4.104  20.448 -12.366  1.00 54.43           H  
ATOM    748 HG13 VAL A  53       4.467  18.714 -12.484  1.00 54.43           H  
ATOM    749  CG2 VAL A  53       2.009  20.263 -10.647  1.00 54.43           C  
ATOM    750 HG21 VAL A  53       2.649  20.367  -9.771  1.00 54.43           H  
ATOM    751 HG22 VAL A  53       1.011  19.986 -10.307  1.00 54.43           H  
ATOM    752 HG23 VAL A  53       1.965  21.212 -11.181  1.00 54.43           H  
ATOM    753  N   ILE A  54       2.343  18.231 -15.075  1.00 53.56           N  
ATOM    754  H   ILE A  54       2.036  19.138 -15.396  1.00 53.56           H  
ATOM    755  CA  ILE A  54       3.150  17.413 -15.983  1.00 53.56           C  
ATOM    756  HA  ILE A  54       3.165  16.383 -15.626  1.00 53.56           H  
ATOM    757  C   ILE A  54       4.575  17.959 -15.924  1.00 53.56           C  
ATOM    758  CB  ILE A  54       2.578  17.386 -17.416  1.00 53.56           C  
ATOM    759  HB  ILE A  54       2.534  18.404 -17.802  1.00 53.56           H  
ATOM    760  O   ILE A  54       4.879  19.013 -16.475  1.00 53.56           O  
ATOM    761  CG1 ILE A  54       1.154  16.791 -17.412  1.00 53.56           C  
ATOM    762 HG12 ILE A  54       0.506  17.413 -16.795  1.00 53.56           H  
ATOM    763 HG13 ILE A  54       1.182  15.794 -16.972  1.00 53.56           H  
ATOM    764  CG2 ILE A  54       3.504  16.551 -18.327  1.00 53.56           C  
ATOM    765 HG21 ILE A  54       4.528  16.923 -18.291  1.00 53.56           H  
ATOM    766 HG22 ILE A  54       3.191  16.633 -19.368  1.00 53.56           H  
ATOM    767 HG23 ILE A  54       3.491  15.503 -18.028  1.00 53.56           H  
ATOM    768  CD1 ILE A  54       0.532  16.686 -18.812  1.00 53.56           C  
ATOM    769 HD11 ILE A  54      -0.464  16.250 -18.740  1.00 53.56           H  
ATOM    770 HD12 ILE A  54       0.480  17.671 -19.277  1.00 53.56           H  
ATOM    771 HD13 ILE A  54       1.110  16.013 -19.446  1.00 53.56           H  
ATOM    772  N   GLY A  55       5.455  17.249 -15.228  1.00 49.70           N  
ATOM    773  H   GLY A  55       5.142  16.401 -14.778  1.00 49.70           H  
ATOM    774  CA  GLY A  55       6.876  17.564 -15.162  1.00 49.70           C  
ATOM    775  HA2 GLY A  55       7.188  18.062 -16.080  1.00 49.70           H  
ATOM    776  HA3 GLY A  55       7.069  18.228 -14.319  1.00 49.70           H  
ATOM    777  C   GLY A  55       7.687  16.290 -14.988  1.00 49.70           C  
ATOM    778  O   GLY A  55       7.200  15.325 -14.404  1.00 49.70           O  
ATOM    779  N   GLN A  56       8.936  16.290 -15.458  1.00 45.06           N  
ATOM    780  H   GLN A  56       9.270  17.106 -15.950  1.00 45.06           H  
ATOM    781  CA  GLN A  56       9.849  15.140 -15.321  1.00 45.06           C  
ATOM    782  HA  GLN A  56       9.397  14.268 -15.793  1.00 45.06           H  
ATOM    783  C   GLN A  56      10.121  14.758 -13.851  1.00 45.06           C  
ATOM    784  CB  GLN A  56      11.178  15.451 -16.029  1.00 45.06           C  
ATOM    785  HB2 GLN A  56      11.856  14.616 -15.854  1.00 45.06           H  
ATOM    786  HB3 GLN A  56      11.623  16.345 -15.593  1.00 45.06           H  
ATOM    787  O   GLN A  56      10.587  13.664 -13.564  1.00 45.06           O  
ATOM    788  CG  GLN A  56      11.031  15.644 -17.548  1.00 45.06           C  
ATOM    789  HG2 GLN A  56      10.417  16.522 -17.749  1.00 45.06           H  
ATOM    790  HG3 GLN A  56      10.539  14.772 -17.979  1.00 45.06           H  
ATOM    791  CD  GLN A  56      12.388  15.808 -18.227  1.00 45.06           C  
ATOM    792  NE2 GLN A  56      12.582  16.819 -19.045  1.00 45.06           N  
ATOM    793 HE21 GLN A  56      13.494  16.851 -19.477  1.00 45.06           H  
ATOM    794 HE22 GLN A  56      11.838  17.463 -19.275  1.00 45.06           H  
ATOM    795  OE1 GLN A  56      13.309  15.038 -18.034  1.00 45.06           O  
ATOM    796  N   THR A  57       9.820  15.660 -12.914  1.00 50.32           N  
ATOM    797  H   THR A  57       9.483  16.562 -13.217  1.00 50.32           H  
ATOM    798  CA  THR A  57       9.936  15.471 -11.461  1.00 50.32           C  
ATOM    799  HA  THR A  57      10.628  14.655 -11.255  1.00 50.32           H  
ATOM    800  C   THR A  57       8.609  15.117 -10.783  1.00 50.32           C  
ATOM    801  CB  THR A  57      10.485  16.754 -10.826  1.00 50.32           C  
ATOM    802  HB  THR A  57      10.497  16.650  -9.741  1.00 50.32           H  
ATOM    803  O   THR A  57       8.577  14.875  -9.575  1.00 50.32           O  
ATOM    804  CG2 THR A  57      11.900  17.076 -11.303  1.00 50.32           C  
ATOM    805 HG21 THR A  57      11.908  17.288 -12.372  1.00 50.32           H  
ATOM    806 HG22 THR A  57      12.553  16.226 -11.105  1.00 50.32           H  
ATOM    807 HG23 THR A  57      12.282  17.943 -10.764  1.00 50.32           H  
ATOM    808  OG1 THR A  57       9.665  17.848 -11.187  1.00 50.32           O  
ATOM    809  HG1 THR A  57      10.013  18.626 -10.745  1.00 50.32           H  
ATOM    810  N   ALA A  58       7.505  15.095 -11.530  1.00 58.03           N  
ATOM    811  H   ALA A  58       7.603  15.214 -12.528  1.00 58.03           H  
ATOM    812  CA  ALA A  58       6.155  14.839 -11.034  1.00 58.03           C  
ATOM    813  HA  ALA A  58       6.168  14.855  -9.944  1.00 58.03           H  
ATOM    814  C   ALA A  58       5.673  13.443 -11.439  1.00 58.03           C  
ATOM    815  CB  ALA A  58       5.229  15.968 -11.493  1.00 58.03           C  
ATOM    816  HB1 ALA A  58       5.626  16.929 -11.166  1.00 58.03           H  
ATOM    817  HB2 ALA A  58       5.145  15.961 -12.580  1.00 58.03           H  
ATOM    818  HB3 ALA A  58       4.234  15.833 -11.069  1.00 58.03           H  
ATOM    819  O   ALA A  58       4.507  13.251 -11.777  1.00 58.03           O  
ATOM    820  N   THR A  59       6.582  12.476 -11.427  1.00 63.23           N  
ATOM    821  H   THR A  59       7.542  12.687 -11.194  1.00 63.23           H  
ATOM    822  CA  THR A  59       6.338  11.117 -11.883  1.00 63.23           C  
ATOM    823  HA  THR A  59       5.376  11.114 -12.396  1.00 63.23           H  
ATOM    824  C   THR A  59       6.293  10.147 -10.707  1.00 63.23           C  
ATOM    825  CB  THR A  59       7.397  10.708 -12.898  1.00 63.23           C  
ATOM    826  HB  THR A  59       7.366   9.623 -13.000  1.00 63.23           H  
ATOM    827  O   THR A  59       7.156  10.195  -9.839  1.00 63.23           O  
ATOM    828  CG2 THR A  59       7.198  11.391 -14.253  1.00 63.23           C  
ATOM    829 HG21 THR A  59       7.107  12.469 -14.123  1.00 63.23           H  
ATOM    830 HG22 THR A  59       6.295  11.010 -14.731  1.00 63.23           H  
ATOM    831 HG23 THR A  59       8.055  11.197 -14.898  1.00 63.23           H  
ATOM    832  OG1 THR A  59       8.648  11.109 -12.410  1.00 63.23           O  
ATOM    833  HG1 THR A  59       9.345  10.542 -12.748  1.00 63.23           H  
ATOM    834  N   VAL A  60       5.300   9.261 -10.643  1.00 69.67           N  
ATOM    835  H   VAL A  60       4.631   9.243 -11.400  1.00 69.67           H  
ATOM    836  CA  VAL A  60       5.186   8.237  -9.584  1.00 69.67           C  
ATOM    837  HA  VAL A  60       6.017   8.345  -8.887  1.00 69.67           H  
ATOM    838  C   VAL A  60       5.314   6.842 -10.179  1.00 69.67           C  
ATOM    839  CB  VAL A  60       3.899   8.374  -8.746  1.00 69.67           C  
ATOM    840  HB  VAL A  60       3.854   7.534  -8.052  1.00 69.67           H  
ATOM    841  O   VAL A  60       4.841   6.595 -11.286  1.00 69.67           O  
ATOM    842  CG1 VAL A  60       3.941   9.656  -7.908  1.00 69.67           C  
ATOM    843 HG11 VAL A  60       3.989  10.526  -8.563  1.00 69.67           H  
ATOM    844 HG12 VAL A  60       4.821   9.642  -7.265  1.00 69.67           H  
ATOM    845 HG13 VAL A  60       3.055   9.716  -7.276  1.00 69.67           H  
ATOM    846  CG2 VAL A  60       2.615   8.364  -9.583  1.00 69.67           C  
ATOM    847 HG21 VAL A  60       2.602   9.196 -10.287  1.00 69.67           H  
ATOM    848 HG22 VAL A  60       1.749   8.441  -8.925  1.00 69.67           H  
ATOM    849 HG23 VAL A  60       2.543   7.425 -10.132  1.00 69.67           H  
ATOM    850  N   ASP A  61       5.964   5.927  -9.462  1.00 76.25           N  
ATOM    851  H   ASP A  61       6.351   6.177  -8.564  1.00 76.25           H  
ATOM    852  CA  ASP A  61       6.042   4.531  -9.892  1.00 76.25           C  
ATOM    853  HA  ASP A  61       6.427   4.499 -10.911  1.00 76.25           H  
ATOM    854  C   ASP A  61       4.643   3.894  -9.889  1.00 76.25           C  
ATOM    855  CB  ASP A  61       7.013   3.752  -9.001  1.00 76.25           C  
ATOM    856  HB2 ASP A  61       6.669   3.777  -7.967  1.00 76.25           H  
ATOM    857  HB3 ASP A  61       7.999   4.217  -9.036  1.00 76.25           H  
ATOM    858  O   ASP A  61       3.915   3.984  -8.896  1.00 76.25           O  
ATOM    859  CG  ASP A  61       7.119   2.308  -9.482  1.00 76.25           C  
ATOM    860  OD1 ASP A  61       6.406   1.462  -8.898  1.00 76.25           O  
ATOM    861  OD2 ASP A  61       7.838   2.072 -10.477  1.00 76.25           O  
ATOM    862  N   SER A  62       4.265   3.254 -10.998  1.00 76.45           N  
ATOM    863  H   SER A  62       4.891   3.238 -11.790  1.00 76.45           H  
ATOM    864  CA  SER A  62       2.947   2.637 -11.169  1.00 76.45           C  
ATOM    865  HA  SER A  62       2.182   3.396 -11.011  1.00 76.45           H  
ATOM    866  C   SER A  62       2.666   1.524 -10.160  1.00 76.45           C  
ATOM    867  CB  SER A  62       2.824   2.100 -12.599  1.00 76.45           C  
ATOM    868  HB2 SER A  62       3.087   2.881 -13.313  1.00 76.45           H  
ATOM    869  HB3 SER A  62       1.791   1.807 -12.788  1.00 76.45           H  
ATOM    870  O   SER A  62       1.547   1.437  -9.652  1.00 76.45           O  
ATOM    871  OG  SER A  62       3.694   1.000 -12.785  1.00 76.45           O  
ATOM    872  HG  SER A  62       3.923   0.882 -13.710  1.00 76.45           H  
ATOM    873  N   ASN A  63       3.669   0.710  -9.817  1.00 82.45           N  
ATOM    874  H   ASN A  63       4.586   0.892 -10.199  1.00 82.45           H  
ATOM    875  CA  ASN A  63       3.517  -0.381  -8.859  1.00 82.45           C  
ATOM    876  HA  ASN A  63       2.596  -0.920  -9.081  1.00 82.45           H  
ATOM    877  C   ASN A  63       3.407   0.160  -7.437  1.00 82.45           C  
ATOM    878  CB  ASN A  63       4.690  -1.363  -8.961  1.00 82.45           C  
ATOM    879  HB2 ASN A  63       4.538  -2.176  -8.250  1.00 82.45           H  
ATOM    880  HB3 ASN A  63       5.624  -0.866  -8.698  1.00 82.45           H  
ATOM    881  O   ASN A  63       2.594  -0.341  -6.659  1.00 82.45           O  
ATOM    882  CG  ASN A  63       4.812  -1.981 -10.333  1.00 82.45           C  
ATOM    883  ND2 ASN A  63       5.925  -1.773 -10.995  1.00 82.45           N  
ATOM    884 HD21 ASN A  63       5.949  -2.108 -11.948  1.00 82.45           H  
ATOM    885 HD22 ASN A  63       6.586  -1.097 -10.639  1.00 82.45           H  
ATOM    886  OD1 ASN A  63       3.919  -2.654 -10.819  1.00 82.45           O  
ATOM    887  N   CYS A  64       4.179   1.199  -7.106  1.00 84.89           N  
ATOM    888  H   CYS A  64       4.878   1.505  -7.768  1.00 84.89           H  
ATOM    889  CA  CYS A  64       4.015   1.906  -5.843  1.00 84.89           C  
ATOM    890  HA  CYS A  64       4.151   1.195  -5.028  1.00 84.89           H  
ATOM    891  C   CYS A  64       2.602   2.475  -5.728  1.00 84.89           C  
ATOM    892  CB  CYS A  64       5.060   3.011  -5.689  1.00 84.89           C  
ATOM    893  HB2 CYS A  64       6.053   2.565  -5.743  1.00 84.89           H  
ATOM    894  HB3 CYS A  64       4.956   3.735  -6.497  1.00 84.89           H  
ATOM    895  O   CYS A  64       1.909   2.179  -4.756  1.00 84.89           O  
ATOM    896  SG  CYS A  64       4.881   3.865  -4.102  1.00 84.89           S  
ATOM    897  N   LEU A  65       2.150   3.237  -6.731  1.00 83.00           N  
ATOM    898  H   LEU A  65       2.765   3.437  -7.507  1.00 83.00           H  
ATOM    899  CA  LEU A  65       0.831   3.861  -6.704  1.00 83.00           C  
ATOM    900  HA  LEU A  65       0.780   4.501  -5.823  1.00 83.00           H  
ATOM    901  C   LEU A  65      -0.267   2.804  -6.572  1.00 83.00           C  
ATOM    902  CB  LEU A  65       0.642   4.720  -7.964  1.00 83.00           C  
ATOM    903  HB2 LEU A  65       1.414   5.488  -7.990  1.00 83.00           H  
ATOM    904  HB3 LEU A  65       0.769   4.085  -8.841  1.00 83.00           H  
ATOM    905  O   LEU A  65      -1.148   2.946  -5.727  1.00 83.00           O  
ATOM    906  CG  LEU A  65      -0.745   5.389  -8.034  1.00 83.00           C  
ATOM    907  HG  LEU A  65      -1.525   4.629  -7.996  1.00 83.00           H  
ATOM    908  CD1 LEU A  65      -0.971   6.395  -6.903  1.00 83.00           C  
ATOM    909 HD11 LEU A  65      -0.188   7.154  -6.913  1.00 83.00           H  
ATOM    910 HD12 LEU A  65      -1.939   6.881  -7.028  1.00 83.00           H  
ATOM    911 HD13 LEU A  65      -0.964   5.882  -5.942  1.00 83.00           H  
ATOM    912  CD2 LEU A  65      -0.891   6.128  -9.355  1.00 83.00           C  
ATOM    913 HD21 LEU A  65      -0.179   6.953  -9.394  1.00 83.00           H  
ATOM    914 HD22 LEU A  65      -1.902   6.524  -9.450  1.00 83.00           H  
ATOM    915 HD23 LEU A  65      -0.699   5.440 -10.179  1.00 83.00           H  
ATOM    916  N   LEU A  66      -0.192   1.729  -7.360  1.00 86.10           N  
ATOM    917  H   LEU A  66       0.549   1.681  -8.044  1.00 86.10           H  
ATOM    918  CA  LEU A  66      -1.129   0.614  -7.281  1.00 86.10           C  
ATOM    919  HA  LEU A  66      -2.129   1.001  -7.480  1.00 86.10           H  
ATOM    920  C   LEU A  66      -1.144  -0.006  -5.879  1.00 86.10           C  
ATOM    921  CB  LEU A  66      -0.767  -0.428  -8.353  1.00 86.10           C  
ATOM    922  HB2 LEU A  66      -0.851   0.031  -9.338  1.00 86.10           H  
ATOM    923  HB3 LEU A  66       0.270  -0.733  -8.212  1.00 86.10           H  
ATOM    924  O   LEU A  66      -2.213  -0.145  -5.292  1.00 86.10           O  
ATOM    925  CG  LEU A  66      -1.653  -1.685  -8.303  1.00 86.10           C  
ATOM    926  HG  LEU A  66      -1.545  -2.172  -7.334  1.00 86.10           H  
ATOM    927  CD1 LEU A  66      -3.129  -1.348  -8.527  1.00 86.10           C  
ATOM    928 HD11 LEU A  66      -3.249  -0.842  -9.485  1.00 86.10           H  
ATOM    929 HD12 LEU A  66      -3.500  -0.708  -7.727  1.00 86.10           H  
ATOM    930 HD13 LEU A  66      -3.721  -2.263  -8.509  1.00 86.10           H  
ATOM    931  CD2 LEU A  66      -1.204  -2.676  -9.372  1.00 86.10           C  
ATOM    932 HD21 LEU A  66      -1.340  -2.249 -10.366  1.00 86.10           H  
ATOM    933 HD22 LEU A  66      -1.785  -3.594  -9.290  1.00 86.10           H  
ATOM    934 HD23 LEU A  66      -0.151  -2.918  -9.231  1.00 86.10           H  
ATOM    935  N   THR A  67       0.025  -0.330  -5.324  1.00 88.38           N  
ATOM    936  H   THR A  67       0.867  -0.159  -5.854  1.00 88.38           H  
ATOM    937  CA  THR A  67       0.146  -0.923  -3.983  1.00 88.38           C  
ATOM    938  HA  THR A  67      -0.404  -1.864  -3.954  1.00 88.38           H  
ATOM    939  C   THR A  67      -0.442   0.003  -2.921  1.00 88.38           C  
ATOM    940  CB  THR A  67       1.617  -1.206  -3.639  1.00 88.38           C  
ATOM    941  HB  THR A  67       2.176  -0.271  -3.634  1.00 88.38           H  
ATOM    942  O   THR A  67      -1.186  -0.431  -2.045  1.00 88.38           O  
ATOM    943  CG2 THR A  67       1.785  -1.881  -2.277  1.00 88.38           C  
ATOM    944 HG21 THR A  67       1.155  -2.769  -2.227  1.00 88.38           H  
ATOM    945 HG22 THR A  67       2.827  -2.173  -2.146  1.00 88.38           H  
ATOM    946 HG23 THR A  67       1.502  -1.190  -1.483  1.00 88.38           H  
ATOM    947  OG1 THR A  67       2.198  -2.065  -4.590  1.00 88.38           O  
ATOM    948  HG1 THR A  67       2.329  -1.553  -5.392  1.00 88.38           H  
ATOM    949  N   SER A  68      -0.155   1.301  -2.997  1.00 88.00           N  
ATOM    950  H   SER A  68       0.493   1.628  -3.699  1.00 88.00           H  
ATOM    951  CA  SER A  68      -0.667   2.269  -2.032  1.00 88.00           C  
ATOM    952  HA  SER A  68      -0.481   1.890  -1.028  1.00 88.00           H  
ATOM    953  C   SER A  68      -2.176   2.486  -2.160  1.00 88.00           C  
ATOM    954  CB  SER A  68       0.083   3.585  -2.164  1.00 88.00           C  
ATOM    955  HB2 SER A  68      -0.339   4.271  -1.430  1.00 88.00           H  
ATOM    956  HB3 SER A  68      -0.021   3.990  -3.171  1.00 88.00           H  
ATOM    957  O   SER A  68      -2.863   2.568  -1.141  1.00 88.00           O  
ATOM    958  OG  SER A  68       1.444   3.391  -1.849  1.00 88.00           O  
ATOM    959  HG  SER A  68       1.819   4.261  -1.695  1.00 88.00           H  
ATOM    960  N   LEU A  69      -2.719   2.495  -3.383  1.00 85.86           N  
ATOM    961  H   LEU A  69      -2.106   2.434  -4.183  1.00 85.86           H  
ATOM    962  CA  LEU A  69      -4.165   2.503  -3.615  1.00 85.86           C  
ATOM    963  HA  LEU A  69      -4.605   3.352  -3.091  1.00 85.86           H  
ATOM    964  C   LEU A  69      -4.819   1.242  -3.038  1.00 85.86           C  
ATOM    965  CB  LEU A  69      -4.467   2.616  -5.121  1.00 85.86           C  
ATOM    966  HB2 LEU A  69      -5.515   2.362  -5.282  1.00 85.86           H  
ATOM    967  HB3 LEU A  69      -3.865   1.880  -5.654  1.00 85.86           H  
ATOM    968  O   LEU A  69      -5.826   1.346  -2.343  1.00 85.86           O  
ATOM    969  CG  LEU A  69      -4.232   4.002  -5.745  1.00 85.86           C  
ATOM    970  HG  LEU A  69      -3.231   4.360  -5.505  1.00 85.86           H  
ATOM    971  CD1 LEU A  69      -4.360   3.891  -7.265  1.00 85.86           C  
ATOM    972 HD11 LEU A  69      -5.351   3.528  -7.537  1.00 85.86           H  
ATOM    973 HD12 LEU A  69      -3.604   3.201  -7.641  1.00 85.86           H  
ATOM    974 HD13 LEU A  69      -4.192   4.868  -7.718  1.00 85.86           H  
ATOM    975  CD2 LEU A  69      -5.250   5.037  -5.259  1.00 85.86           C  
ATOM    976 HD21 LEU A  69      -5.168   5.175  -4.181  1.00 85.86           H  
ATOM    977 HD22 LEU A  69      -6.263   4.721  -5.509  1.00 85.86           H  
ATOM    978 HD23 LEU A  69      -5.047   5.995  -5.739  1.00 85.86           H  
ATOM    979  N   GLN A  70      -4.236   0.062  -3.266  1.00 88.85           N  
ATOM    980  H   GLN A  70      -3.413   0.040  -3.851  1.00 88.85           H  
ATOM    981  CA  GLN A  70      -4.739  -1.210  -2.737  1.00 88.85           C  
ATOM    982  HA  GLN A  70      -5.777  -1.335  -3.045  1.00 88.85           H  
ATOM    983  C   GLN A  70      -4.716  -1.241  -1.206  1.00 88.85           C  
ATOM    984  CB  GLN A  70      -3.919  -2.375  -3.305  1.00 88.85           C  
ATOM    985  HB2 GLN A  70      -4.161  -3.284  -2.755  1.00 88.85           H  
ATOM    986  HB3 GLN A  70      -2.857  -2.168  -3.170  1.00 88.85           H  
ATOM    987  O   GLN A  70      -5.686  -1.686  -0.597  1.00 88.85           O  
ATOM    988  CG  GLN A  70      -4.216  -2.622  -4.791  1.00 88.85           C  
ATOM    989  HG2 GLN A  70      -4.089  -1.708  -5.371  1.00 88.85           H  
ATOM    990  HG3 GLN A  70      -5.258  -2.922  -4.902  1.00 88.85           H  
ATOM    991  CD  GLN A  70      -3.327  -3.699  -5.401  1.00 88.85           C  
ATOM    992  NE2 GLN A  70      -3.680  -4.222  -6.553  1.00 88.85           N  
ATOM    993 HE21 GLN A  70      -3.041  -4.908  -6.929  1.00 88.85           H  
ATOM    994 HE22 GLN A  70      -4.517  -3.921  -7.033  1.00 88.85           H  
ATOM    995  OE1 GLN A  70      -2.305  -4.101  -4.876  1.00 88.85           O  
ATOM    996  N   LYS A  71      -3.672  -0.699  -0.568  1.00 88.01           N  
ATOM    997  H   LYS A  71      -2.875  -0.431  -1.127  1.00 88.01           H  
ATOM    998  CA  LYS A  71      -3.593  -0.550   0.894  1.00 88.01           C  
ATOM    999  HA  LYS A  71      -3.780  -1.517   1.362  1.00 88.01           H  
ATOM   1000  C   LYS A  71      -4.635   0.412   1.445  1.00 88.01           C  
ATOM   1001  CB  LYS A  71      -2.196  -0.065   1.290  1.00 88.01           C  
ATOM   1002  HB2 LYS A  71      -2.214   0.297   2.318  1.00 88.01           H  
ATOM   1003  HB3 LYS A  71      -1.885   0.750   0.637  1.00 88.01           H  
ATOM   1004  O   LYS A  71      -5.292   0.101   2.438  1.00 88.01           O  
ATOM   1005  CG  LYS A  71      -1.203  -1.219   1.203  1.00 88.01           C  
ATOM   1006  HG2 LYS A  71      -1.481  -1.977   1.935  1.00 88.01           H  
ATOM   1007  HG3 LYS A  71      -1.236  -1.663   0.208  1.00 88.01           H  
ATOM   1008  CD  LYS A  71       0.215  -0.736   1.490  1.00 88.01           C  
ATOM   1009  HD2 LYS A  71       0.266  -0.302   2.488  1.00 88.01           H  
ATOM   1010  HD3 LYS A  71       0.501   0.002   0.741  1.00 88.01           H  
ATOM   1011  CE  LYS A  71       1.115  -1.964   1.393  1.00 88.01           C  
ATOM   1012  HE2 LYS A  71       0.945  -2.439   0.427  1.00 88.01           H  
ATOM   1013  HE3 LYS A  71       0.801  -2.694   2.139  1.00 88.01           H  
ATOM   1014  NZ  LYS A  71       2.539  -1.599   1.556  1.00 88.01           N  
ATOM   1015  HZ1 LYS A  71       2.696  -1.190   2.466  1.00 88.01           H  
ATOM   1016  HZ2 LYS A  71       3.097  -2.434   1.451  1.00 88.01           H  
ATOM   1017  HZ3 LYS A  71       2.800  -0.946   0.832  1.00 88.01           H  
ATOM   1018  N   GLY A  72      -4.812   1.570   0.810  1.00 85.04           N  
ATOM   1019  H   GLY A  72      -4.216   1.786   0.024  1.00 85.04           H  
ATOM   1020  CA  GLY A  72      -5.838   2.532   1.206  1.00 85.04           C  
ATOM   1021  HA2 GLY A  72      -5.743   3.421   0.582  1.00 85.04           H  
ATOM   1022  HA3 GLY A  72      -5.687   2.823   2.246  1.00 85.04           H  
ATOM   1023  C   GLY A  72      -7.248   1.955   1.051  1.00 85.04           C  
ATOM   1024  O   GLY A  72      -8.066   2.061   1.968  1.00 85.04           O  
ATOM   1025  N   ALA A  73      -7.491   1.245  -0.054  1.00 86.22           N  
ATOM   1026  H   ALA A  73      -6.784   1.221  -0.774  1.00 86.22           H  
ATOM   1027  CA  ALA A  73      -8.713   0.490  -0.294  1.00 86.22           C  
ATOM   1028  HA  ALA A  73      -9.561   1.172  -0.234  1.00 86.22           H  
ATOM   1029  C   ALA A  73      -8.913  -0.608   0.760  1.00 86.22           C  
ATOM   1030  CB  ALA A  73      -8.659  -0.092  -1.710  1.00 86.22           C  
ATOM   1031  HB1 ALA A  73      -7.889  -0.861  -1.774  1.00 86.22           H  
ATOM   1032  HB2 ALA A  73      -9.626  -0.520  -1.974  1.00 86.22           H  
ATOM   1033  HB3 ALA A  73      -8.410   0.690  -2.428  1.00 86.22           H  
ATOM   1034  O   ALA A  73      -9.990  -0.696   1.335  1.00 86.22           O  
ATOM   1035  N   ALA A  74      -7.887  -1.396   1.090  1.00 87.44           N  
ATOM   1036  H   ALA A  74      -7.031  -1.319   0.559  1.00 87.44           H  
ATOM   1037  CA  ALA A  74      -7.966  -2.456   2.093  1.00 87.44           C  
ATOM   1038  HA  ALA A  74      -8.806  -3.100   1.833  1.00 87.44           H  
ATOM   1039  C   ALA A  74      -8.225  -1.913   3.502  1.00 87.44           C  
ATOM   1040  CB  ALA A  74      -6.673  -3.275   2.054  1.00 87.44           C  
ATOM   1041  HB1 ALA A  74      -6.515  -3.668   1.049  1.00 87.44           H  
ATOM   1042  HB2 ALA A  74      -5.819  -2.654   2.324  1.00 87.44           H  
ATOM   1043  HB3 ALA A  74      -6.740  -4.110   2.751  1.00 87.44           H  
ATOM   1044  O   ALA A  74      -9.020  -2.469   4.258  1.00 87.44           O  
ATOM   1045  N   SER A  75      -7.609  -0.784   3.846  1.00 83.72           N  
ATOM   1046  H   SER A  75      -6.938  -0.400   3.197  1.00 83.72           H  
ATOM   1047  CA  SER A  75      -7.839  -0.088   5.112  1.00 83.72           C  
ATOM   1048  HA  SER A  75      -7.653  -0.777   5.936  1.00 83.72           H  
ATOM   1049  C   SER A  75      -9.281   0.417   5.227  1.00 83.72           C  
ATOM   1050  CB  SER A  75      -6.841   1.063   5.221  1.00 83.72           C  
ATOM   1051  HB2 SER A  75      -5.831   0.657   5.163  1.00 83.72           H  
ATOM   1052  HB3 SER A  75      -6.984   1.757   4.393  1.00 83.72           H  
ATOM   1053  O   SER A  75      -9.907   0.264   6.276  1.00 83.72           O  
ATOM   1054  OG  SER A  75      -6.991   1.754   6.448  1.00 83.72           O  
ATOM   1055  HG  SER A  75      -6.188   2.263   6.580  1.00 83.72           H  
ATOM   1056  N   ALA A  76      -9.856   0.951   4.147  1.00 80.52           N  
ATOM   1057  H   ALA A  76      -9.313   1.056   3.302  1.00 80.52           H  
ATOM   1058  CA  ALA A  76     -11.255   1.370   4.133  1.00 80.52           C  
ATOM   1059  HA  ALA A  76     -11.470   1.904   5.059  1.00 80.52           H  
ATOM   1060  C   ALA A  76     -12.224   0.174   4.083  1.00 80.52           C  
ATOM   1061  CB  ALA A  76     -11.444   2.353   2.979  1.00 80.52           C  
ATOM   1062  HB1 ALA A  76     -11.153   1.893   2.035  1.00 80.52           H  
ATOM   1063  HB2 ALA A  76     -10.817   3.227   3.157  1.00 80.52           H  
ATOM   1064  HB3 ALA A  76     -12.485   2.672   2.931  1.00 80.52           H  
ATOM   1065  O   ALA A  76     -13.186   0.132   4.847  1.00 80.52           O  
ATOM   1066  N   ALA A  77     -11.934  -0.836   3.261  1.00 82.35           N  
ATOM   1067  H   ALA A  77     -11.142  -0.734   2.643  1.00 82.35           H  
ATOM   1068  CA  ALA A  77     -12.737  -2.044   3.122  1.00 82.35           C  
ATOM   1069  HA  ALA A  77     -13.766  -1.753   2.909  1.00 82.35           H  
ATOM   1070  C   ALA A  77     -12.744  -2.882   4.401  1.00 82.35           C  
ATOM   1071  CB  ALA A  77     -12.225  -2.870   1.939  1.00 82.35           C  
ATOM   1072  HB1 ALA A  77     -12.343  -2.303   1.016  1.00 82.35           H  
ATOM   1073  HB2 ALA A  77     -11.170  -3.108   2.074  1.00 82.35           H  
ATOM   1074  HB3 ALA A  77     -12.799  -3.792   1.857  1.00 82.35           H  
ATOM   1075  O   ALA A  77     -13.790  -3.401   4.768  1.00 82.35           O  
ATOM   1076  N   SER A  78     -11.623  -2.985   5.123  1.00 81.26           N  
ATOM   1077  H   SER A  78     -10.778  -2.573   4.753  1.00 81.26           H  
ATOM   1078  CA  SER A  78     -11.536  -3.745   6.380  1.00 81.26           C  
ATOM   1079  HA  SER A  78     -11.788  -4.782   6.158  1.00 81.26           H  
ATOM   1080  C   SER A  78     -12.520  -3.247   7.446  1.00 81.26           C  
ATOM   1081  CB  SER A  78     -10.110  -3.753   6.943  1.00 81.26           C  
ATOM   1082  HB2 SER A  78     -10.085  -4.373   7.839  1.00 81.26           H  
ATOM   1083  HB3 SER A  78      -9.427  -4.185   6.212  1.00 81.26           H  
ATOM   1084  O   SER A  78     -12.973  -4.054   8.259  1.00 81.26           O  
ATOM   1085  OG  SER A  78      -9.693  -2.448   7.282  1.00 81.26           O  
ATOM   1086  HG  SER A  78      -9.518  -1.962   6.472  1.00 81.26           H  
ATOM   1087  N   LYS A  79     -12.907  -1.966   7.373  1.00 77.55           N  
ATOM   1088  H   LYS A  79     -12.473  -1.404   6.655  1.00 77.55           H  
ATOM   1089  CA  LYS A  79     -13.885  -1.294   8.241  1.00 77.55           C  
ATOM   1090  HA  LYS A  79     -13.847  -1.736   9.236  1.00 77.55           H  
ATOM   1091  C   LYS A  79     -15.339  -1.438   7.775  1.00 77.55           C  
ATOM   1092  CB  LYS A  79     -13.510   0.192   8.343  1.00 77.55           C  
ATOM   1093  HB2 LYS A  79     -14.261   0.711   8.939  1.00 77.55           H  
ATOM   1094  HB3 LYS A  79     -13.506   0.620   7.341  1.00 77.55           H  
ATOM   1095  O   LYS A  79     -16.240  -1.037   8.504  1.00 77.55           O  
ATOM   1096  CG  LYS A  79     -12.137   0.433   8.981  1.00 77.55           C  
ATOM   1097  HG2 LYS A  79     -12.163   0.112  10.022  1.00 77.55           H  
ATOM   1098  HG3 LYS A  79     -11.373  -0.141   8.457  1.00 77.55           H  
ATOM   1099  CD  LYS A  79     -11.779   1.919   8.906  1.00 77.55           C  
ATOM   1100  HD2 LYS A  79     -11.796   2.234   7.863  1.00 77.55           H  
ATOM   1101  HD3 LYS A  79     -12.515   2.490   9.471  1.00 77.55           H  
ATOM   1102  CE  LYS A  79     -10.373   2.120   9.482  1.00 77.55           C  
ATOM   1103  HE2 LYS A  79      -9.665   1.604   8.834  1.00 77.55           H  
ATOM   1104  HE3 LYS A  79     -10.336   1.639  10.460  1.00 77.55           H  
ATOM   1105  NZ  LYS A  79     -10.008   3.554   9.613  1.00 77.55           N  
ATOM   1106  HZ1 LYS A  79     -10.018   4.016   8.715  1.00 77.55           H  
ATOM   1107  HZ2 LYS A  79     -10.664   4.034  10.213  1.00 77.55           H  
ATOM   1108  HZ3 LYS A  79      -9.085   3.651  10.011  1.00 77.55           H  
ATOM   1109  N   LEU A  80     -15.584  -1.982   6.583  1.00 77.50           N  
ATOM   1110  H   LEU A  80     -14.804  -2.312   6.033  1.00 77.50           H  
ATOM   1111  CA  LEU A  80     -16.934  -2.294   6.118  1.00 77.50           C  
ATOM   1112  HA  LEU A  80     -17.591  -1.460   6.365  1.00 77.50           H  
ATOM   1113  C   LEU A  80     -17.479  -3.540   6.828  1.00 77.50           C  
ATOM   1114  CB  LEU A  80     -16.943  -2.513   4.592  1.00 77.50           C  
ATOM   1115  HB2 LEU A  80     -17.942  -2.830   4.296  1.00 77.50           H  
ATOM   1116  HB3 LEU A  80     -16.272  -3.340   4.359  1.00 77.50           H  
ATOM   1117  O   LEU A  80     -16.735  -4.463   7.168  1.00 77.50           O  
ATOM   1118  CG  LEU A  80     -16.551  -1.307   3.725  1.00 77.50           C  
ATOM   1119  HG  LEU A  80     -15.545  -0.979   3.985  1.00 77.50           H  
ATOM   1120  CD1 LEU A  80     -16.573  -1.732   2.256  1.00 77.50           C  
ATOM   1121 HD11 LEU A  80     -17.567  -2.079   1.973  1.00 77.50           H  
ATOM   1122 HD12 LEU A  80     -15.852  -2.531   2.082  1.00 77.50           H  
ATOM   1123 HD13 LEU A  80     -16.327  -0.883   1.617  1.00 77.50           H  
ATOM   1124  CD2 LEU A  80     -17.507  -0.132   3.894  1.00 77.50           C  
ATOM   1125 HD21 LEU A  80     -18.526  -0.425   3.642  1.00 77.50           H  
ATOM   1126 HD22 LEU A  80     -17.203   0.662   3.212  1.00 77.50           H  
ATOM   1127 HD23 LEU A  80     -17.467   0.254   4.913  1.00 77.50           H  
ATOM   1128  N   SER A  81     -18.802  -3.607   6.970  1.00 80.01           N  
ATOM   1129  H   SER A  81     -19.337  -2.754   6.887  1.00 80.01           H  
ATOM   1130  CA  SER A  81     -19.514  -4.835   7.323  1.00 80.01           C  
ATOM   1131  HA  SER A  81     -19.223  -5.109   8.337  1.00 80.01           H  
ATOM   1132  C   SER A  81     -19.160  -6.001   6.386  1.00 80.01           C  
ATOM   1133  CB  SER A  81     -21.030  -4.591   7.309  1.00 80.01           C  
ATOM   1134  HB2 SER A  81     -21.522  -5.426   7.808  1.00 80.01           H  
ATOM   1135  HB3 SER A  81     -21.266  -3.678   7.856  1.00 80.01           H  
ATOM   1136  O   SER A  81     -18.884  -5.810   5.198  1.00 80.01           O  
ATOM   1137  OG  SER A  81     -21.527  -4.505   5.985  1.00 80.01           O  
ATOM   1138  HG  SER A  81     -21.412  -3.610   5.657  1.00 80.01           H  
ATOM   1139  N   SER A  82     -19.222  -7.234   6.895  1.00 83.10           N  
ATOM   1140  H   SER A  82     -19.337  -7.359   7.891  1.00 83.10           H  
ATOM   1141  CA  SER A  82     -18.980  -8.439   6.087  1.00 83.10           C  
ATOM   1142  HA  SER A  82     -17.963  -8.397   5.696  1.00 83.10           H  
ATOM   1143  C   SER A  82     -19.931  -8.553   4.890  1.00 83.10           C  
ATOM   1144  CB  SER A  82     -19.103  -9.699   6.950  1.00 83.10           C  
ATOM   1145  HB2 SER A  82     -18.773 -10.561   6.371  1.00 83.10           H  
ATOM   1146  HB3 SER A  82     -20.141  -9.845   7.246  1.00 83.10           H  
ATOM   1147  O   SER A  82     -19.538  -9.083   3.856  1.00 83.10           O  
ATOM   1148  OG  SER A  82     -18.301  -9.568   8.108  1.00 83.10           O  
ATOM   1149  HG  SER A  82     -18.057 -10.441   8.425  1.00 83.10           H  
ATOM   1150  N   GLN A  83     -21.155  -8.021   5.002  1.00 80.51           N  
ATOM   1151  H   GLN A  83     -21.386  -7.528   5.853  1.00 80.51           H  
ATOM   1152  CA  GLN A  83     -22.131  -7.979   3.907  1.00 80.51           C  
ATOM   1153  HA  GLN A  83     -22.243  -8.978   3.485  1.00 80.51           H  
ATOM   1154  C   GLN A  83     -21.667  -7.062   2.771  1.00 80.51           C  
ATOM   1155  CB  GLN A  83     -23.493  -7.511   4.438  1.00 80.51           C  
ATOM   1156  HB2 GLN A  83     -24.156  -7.325   3.593  1.00 80.51           H  
ATOM   1157  HB3 GLN A  83     -23.362  -6.576   4.982  1.00 80.51           H  
ATOM   1158  O   GLN A  83     -21.693  -7.476   1.616  1.00 80.51           O  
ATOM   1159  CG  GLN A  83     -24.159  -8.551   5.353  1.00 80.51           C  
ATOM   1160  HG2 GLN A  83     -24.362  -9.454   4.777  1.00 80.51           H  
ATOM   1161  HG3 GLN A  83     -23.486  -8.809   6.170  1.00 80.51           H  
ATOM   1162  CD  GLN A  83     -25.467  -8.052   5.961  1.00 80.51           C  
ATOM   1163  NE2 GLN A  83     -26.178  -8.885   6.688  1.00 80.51           N  
ATOM   1164 HE21 GLN A  83     -27.040  -8.507   7.055  1.00 80.51           H  
ATOM   1165 HE22 GLN A  83     -25.900  -9.848   6.809  1.00 80.51           H  
ATOM   1166  OE1 GLN A  83     -25.871  -6.912   5.824  1.00 80.51           O  
ATOM   1167  N   SER A  84     -21.177  -5.859   3.087  1.00 81.49           N  
ATOM   1168  H   SER A  84     -21.207  -5.547   4.047  1.00 81.49           H  
ATOM   1169  CA  SER A  84     -20.601  -4.959   2.079  1.00 81.49           C  
ATOM   1170  HA  SER A  84     -21.312  -4.821   1.264  1.00 81.49           H  
ATOM   1171  C   SER A  84     -19.326  -5.534   1.468  1.00 81.49           C  
ATOM   1172  CB  SER A  84     -20.303  -3.596   2.687  1.00 81.49           C  
ATOM   1173  HB2 SER A  84     -19.699  -3.009   1.995  1.00 81.49           H  
ATOM   1174  HB3 SER A  84     -19.750  -3.742   3.615  1.00 81.49           H  
ATOM   1175  O   SER A  84     -19.193  -5.549   0.251  1.00 81.49           O  
ATOM   1176  OG  SER A  84     -21.509  -2.907   2.951  1.00 81.49           O  
ATOM   1177  HG  SER A  84     -21.870  -2.664   2.096  1.00 81.49           H  
ATOM   1178  N   LYS A  85     -18.419  -6.111   2.273  1.00 83.92           N  
ATOM   1179  H   LYS A  85     -18.579  -6.088   3.270  1.00 83.92           H  
ATOM   1180  CA  LYS A  85     -17.219  -6.790   1.742  1.00 83.92           C  
ATOM   1181  HA  LYS A  85     -16.611  -6.067   1.198  1.00 83.92           H  
ATOM   1182  C   LYS A  85     -17.594  -7.873   0.726  1.00 83.92           C  
ATOM   1183  CB  LYS A  85     -16.382  -7.400   2.874  1.00 83.92           C  
ATOM   1184  HB2 LYS A  85     -17.021  -8.034   3.488  1.00 83.92           H  
ATOM   1185  HB3 LYS A  85     -15.604  -8.025   2.435  1.00 83.92           H  
ATOM   1186  O   LYS A  85     -17.081  -7.862  -0.391  1.00 83.92           O  
ATOM   1187  CG  LYS A  85     -15.707  -6.344   3.756  1.00 83.92           C  
ATOM   1188  HG2 LYS A  85     -16.458  -5.667   4.163  1.00 83.92           H  
ATOM   1189  HG3 LYS A  85     -14.997  -5.772   3.159  1.00 83.92           H  
ATOM   1190  CD  LYS A  85     -14.976  -7.032   4.915  1.00 83.92           C  
ATOM   1191  HD2 LYS A  85     -14.225  -7.717   4.521  1.00 83.92           H  
ATOM   1192  HD3 LYS A  85     -15.698  -7.588   5.514  1.00 83.92           H  
ATOM   1193  CE  LYS A  85     -14.281  -5.998   5.787  1.00 83.92           C  
ATOM   1194  HE2 LYS A  85     -13.488  -5.541   5.194  1.00 83.92           H  
ATOM   1195  HE3 LYS A  85     -14.996  -5.216   6.046  1.00 83.92           H  
ATOM   1196  NZ  LYS A  85     -13.710  -6.589   7.013  1.00 83.92           N  
ATOM   1197  HZ1 LYS A  85     -12.970  -7.238   6.786  1.00 83.92           H  
ATOM   1198  HZ2 LYS A  85     -13.365  -5.856   7.615  1.00 83.92           H  
ATOM   1199  HZ3 LYS A  85     -14.425  -7.095   7.517  1.00 83.92           H  
ATOM   1200  N   ALA A  86     -18.544  -8.741   1.081  1.00 86.09           N  
ATOM   1201  H   ALA A  86     -18.930  -8.683   2.013  1.00 86.09           H  
ATOM   1202  CA  ALA A  86     -19.051  -9.780   0.190  1.00 86.09           C  
ATOM   1203  HA  ALA A  86     -18.210 -10.388  -0.144  1.00 86.09           H  
ATOM   1204  C   ALA A  86     -19.725  -9.202  -1.068  1.00 86.09           C  
ATOM   1205  CB  ALA A  86     -20.011 -10.673   0.985  1.00 86.09           C  
ATOM   1206  HB1 ALA A  86     -20.859 -10.089   1.342  1.00 86.09           H  
ATOM   1207  HB2 ALA A  86     -20.375 -11.475   0.344  1.00 86.09           H  
ATOM   1208  HB3 ALA A  86     -19.490 -11.110   1.838  1.00 86.09           H  
ATOM   1209  O   ALA A  86     -19.484  -9.700  -2.165  1.00 86.09           O  
ATOM   1210  N   GLY A  87     -20.508  -8.125  -0.935  1.00 85.39           N  
ATOM   1211  H   GLY A  87     -20.691  -7.774  -0.006  1.00 85.39           H  
ATOM   1212  CA  GLY A  87     -21.146  -7.428  -2.059  1.00 85.39           C  
ATOM   1213  HA2 GLY A  87     -21.781  -8.125  -2.606  1.00 85.39           H  
ATOM   1214  HA3 GLY A  87     -21.766  -6.625  -1.663  1.00 85.39           H  
ATOM   1215  C   GLY A  87     -20.152  -6.806  -3.047  1.00 85.39           C  
ATOM   1216  O   GLY A  87     -20.428  -6.734  -4.243  1.00 85.39           O  
ATOM   1217  N   LEU A  88     -18.967  -6.422  -2.567  1.00 83.91           N  
ATOM   1218  H   LEU A  88     -18.849  -6.425  -1.564  1.00 83.91           H  
ATOM   1219  CA  LEU A  88     -17.861  -5.919  -3.385  1.00 83.91           C  
ATOM   1220  HA  LEU A  88     -18.272  -5.408  -4.255  1.00 83.91           H  
ATOM   1221  C   LEU A  88     -16.957  -7.030  -3.946  1.00 83.91           C  
ATOM   1222  CB  LEU A  88     -17.057  -4.906  -2.549  1.00 83.91           C  
ATOM   1223  HB2 LEU A  88     -16.200  -4.572  -3.135  1.00 83.91           H  
ATOM   1224  HB3 LEU A  88     -16.679  -5.414  -1.662  1.00 83.91           H  
ATOM   1225  O   LEU A  88     -16.017  -6.735  -4.683  1.00 83.91           O  
ATOM   1226  CG  LEU A  88     -17.851  -3.664  -2.106  1.00 83.91           C  
ATOM   1227  HG  LEU A  88     -18.723  -3.958  -1.522  1.00 83.91           H  
ATOM   1228  CD1 LEU A  88     -16.950  -2.785  -1.241  1.00 83.91           C  
ATOM   1229 HD11 LEU A  88     -16.639  -3.344  -0.358  1.00 83.91           H  
ATOM   1230 HD12 LEU A  88     -16.079  -2.471  -1.816  1.00 83.91           H  
ATOM   1231 HD13 LEU A  88     -17.516  -1.912  -0.915  1.00 83.91           H  
ATOM   1232  CD2 LEU A  88     -18.339  -2.845  -3.296  1.00 83.91           C  
ATOM   1233 HD21 LEU A  88     -17.495  -2.571  -3.929  1.00 83.91           H  
ATOM   1234 HD22 LEU A  88     -19.077  -3.415  -3.860  1.00 83.91           H  
ATOM   1235 HD23 LEU A  88     -18.839  -1.957  -2.910  1.00 83.91           H  
ATOM   1236  N   GLY A  89     -17.209  -8.295  -3.591  1.00 85.14           N  
ATOM   1237  H   GLY A  89     -18.022  -8.478  -3.021  1.00 85.14           H  
ATOM   1238  CA  GLY A  89     -16.342  -9.428  -3.926  1.00 85.14           C  
ATOM   1239  HA2 GLY A  89     -16.874 -10.351  -3.696  1.00 85.14           H  
ATOM   1240  HA3 GLY A  89     -16.120  -9.410  -4.993  1.00 85.14           H  
ATOM   1241  C   GLY A  89     -15.014  -9.444  -3.159  1.00 85.14           C  
ATOM   1242  O   GLY A  89     -14.106 -10.183  -3.532  1.00 85.14           O  
ATOM   1243  N   ILE A  90     -14.886  -8.631  -2.107  1.00 85.43           N  
ATOM   1244  H   ILE A  90     -15.719  -8.156  -1.790  1.00 85.43           H  
ATOM   1245  CA  ILE A  90     -13.693  -8.515  -1.264  1.00 85.43           C  
ATOM   1246  HA  ILE A  90     -12.814  -8.742  -1.867  1.00 85.43           H  
ATOM   1247  C   ILE A  90     -13.766  -9.551  -0.136  1.00 85.43           C  
ATOM   1248  CB  ILE A  90     -13.542  -7.070  -0.727  1.00 85.43           C  
ATOM   1249  HB  ILE A  90     -14.417  -6.843  -0.118  1.00 85.43           H  
ATOM   1250  O   ILE A  90     -14.838  -9.828   0.405  1.00 85.43           O  
ATOM   1251  CG1 ILE A  90     -13.467  -6.034  -1.876  1.00 85.43           C  
ATOM   1252 HG12 ILE A  90     -14.323  -6.166  -2.538  1.00 85.43           H  
ATOM   1253 HG13 ILE A  90     -12.564  -6.201  -2.462  1.00 85.43           H  
ATOM   1254  CG2 ILE A  90     -12.292  -6.933   0.158  1.00 85.43           C  
ATOM   1255 HG21 ILE A  90     -12.372  -7.572   1.037  1.00 85.43           H  
ATOM   1256 HG22 ILE A  90     -11.395  -7.190  -0.406  1.00 85.43           H  
ATOM   1257 HG23 ILE A  90     -12.208  -5.909   0.522  1.00 85.43           H  
ATOM   1258  CD1 ILE A  90     -13.494  -4.573  -1.398  1.00 85.43           C  
ATOM   1259 HD11 ILE A  90     -13.684  -3.915  -2.246  1.00 85.43           H  
ATOM   1260 HD12 ILE A  90     -12.536  -4.296  -0.959  1.00 85.43           H  
ATOM   1261 HD13 ILE A  90     -14.289  -4.434  -0.665  1.00 85.43           H  
ATOM   1262  N   SER A  91     -12.613 -10.100   0.255  1.00 81.82           N  
ATOM   1263  H   SER A  91     -11.794  -9.924  -0.308  1.00 81.82           H  
ATOM   1264  CA  SER A  91     -12.490 -10.980   1.417  1.00 81.82           C  
ATOM   1265  HA  SER A  91     -12.970 -11.928   1.176  1.00 81.82           H  
ATOM   1266  C   SER A  91     -13.185 -10.371   2.633  1.00 81.82           C  
ATOM   1267  CB  SER A  91     -11.021 -11.261   1.746  1.00 81.82           C  
ATOM   1268  HB2 SER A  91     -10.559 -11.772   0.901  1.00 81.82           H  
ATOM   1269  HB3 SER A  91     -10.496 -10.325   1.938  1.00 81.82           H  
ATOM   1270  O   SER A  91     -12.907  -9.239   3.032  1.00 81.82           O  
ATOM   1271  OG  SER A  91     -10.942 -12.094   2.888  1.00 81.82           O  
ATOM   1272  HG  SER A  91     -10.035 -12.390   2.994  1.00 81.82           H  
ATOM   1273  N   VAL A  92     -14.070 -11.154   3.252  1.00 78.17           N  
ATOM   1274  H   VAL A  92     -14.265 -12.056   2.843  1.00 78.17           H  
ATOM   1275  CA  VAL A  92     -14.789 -10.777   4.480  1.00 78.17           C  
ATOM   1276  HA  VAL A  92     -15.189  -9.774   4.332  1.00 78.17           H  
ATOM   1277  C   VAL A  92     -13.871 -10.693   5.705  1.00 78.17           C  
ATOM   1278  CB  VAL A  92     -15.988 -11.706   4.739  1.00 78.17           C  
ATOM   1279  HB  VAL A  92     -16.467 -11.405   5.671  1.00 78.17           H  
ATOM   1280  O   VAL A  92     -14.325 -10.325   6.788  1.00 78.17           O  
ATOM   1281  CG1 VAL A  92     -17.031 -11.558   3.625  1.00 78.17           C  
ATOM   1282 HG11 VAL A  92     -17.916 -12.146   3.867  1.00 78.17           H  
ATOM   1283 HG12 VAL A  92     -16.630 -11.896   2.670  1.00 78.17           H  
ATOM   1284 HG13 VAL A  92     -17.323 -10.512   3.530  1.00 78.17           H  
ATOM   1285  CG2 VAL A  92     -15.585 -13.182   4.862  1.00 78.17           C  
ATOM   1286 HG21 VAL A  92     -16.465 -13.781   5.093  1.00 78.17           H  
ATOM   1287 HG22 VAL A  92     -14.862 -13.306   5.668  1.00 78.17           H  
ATOM   1288 HG23 VAL A  92     -15.151 -13.546   3.930  1.00 78.17           H  
ATOM   1289  N   SER A  93     -12.583 -11.000   5.534  1.00 78.93           N  
ATOM   1290  H   SER A  93     -12.277 -11.256   4.606  1.00 78.93           H  
ATOM   1291  CA  SER A  93     -11.571 -10.935   6.579  1.00 78.93           C  
ATOM   1292  HA  SER A  93     -11.847 -11.647   7.357  1.00 78.93           H  
ATOM   1293  C   SER A  93     -11.461  -9.548   7.214  1.00 78.93           C  
ATOM   1294  CB  SER A  93     -10.220 -11.363   6.017  1.00 78.93           C  
ATOM   1295  HB2 SER A  93      -9.850 -10.617   5.314  1.00 78.93           H  
ATOM   1296  HB3 SER A  93     -10.336 -12.318   5.504  1.00 78.93           H  
ATOM   1297  O   SER A  93     -11.690  -8.503   6.594  1.00 78.93           O  
ATOM   1298  OG  SER A  93      -9.307 -11.529   7.076  1.00 78.93           O  
ATOM   1299  HG  SER A  93      -8.771 -12.280   6.811  1.00 78.93           H  
ATOM   1300  N   THR A  94     -11.105  -9.534   8.492  1.00 74.68           N  
ATOM   1301  H   THR A  94     -10.934 -10.420   8.947  1.00 74.68           H  
ATOM   1302  CA  THR A  94     -10.719  -8.328   9.235  1.00 74.68           C  
ATOM   1303  HA  THR A  94     -11.267  -7.464   8.859  1.00 74.68           H  
ATOM   1304  C   THR A  94      -9.232  -8.020   9.075  1.00 74.68           C  
ATOM   1305  CB  THR A  94     -11.056  -8.497  10.720  1.00 74.68           C  
ATOM   1306  HB  THR A  94     -10.661  -7.654  11.288  1.00 74.68           H  
ATOM   1307  O   THR A  94      -8.799  -6.910   9.380  1.00 74.68           O  
ATOM   1308  CG2 THR A  94     -12.564  -8.584  10.946  1.00 74.68           C  
ATOM   1309 HG21 THR A  94     -13.037  -7.649  10.645  1.00 74.68           H  
ATOM   1310 HG22 THR A  94     -12.755  -8.744  12.007  1.00 74.68           H  
ATOM   1311 HG23 THR A  94     -12.996  -9.410  10.382  1.00 74.68           H  
ATOM   1312  OG1 THR A  94     -10.490  -9.694  11.198  1.00 74.68           O  
ATOM   1313  HG1 THR A  94     -10.806  -9.839  12.093  1.00 74.68           H  
ATOM   1314  N   ASN A  95      -8.447  -8.972   8.564  1.00 82.84           N  
ATOM   1315  H   ASN A  95      -8.864  -9.848   8.282  1.00 82.84           H  
ATOM   1316  CA  ASN A  95      -7.025  -8.805   8.326  1.00 82.84           C  
ATOM   1317  HA  ASN A  95      -6.583  -8.298   9.184  1.00 82.84           H  
ATOM   1318  C   ASN A  95      -6.798  -7.942   7.079  1.00 82.84           C  
ATOM   1319  CB  ASN A  95      -6.398 -10.203   8.224  1.00 82.84           C  
ATOM   1320  HB2 ASN A  95      -6.786 -10.724   7.349  1.00 82.84           H  
ATOM   1321  HB3 ASN A  95      -6.675 -10.783   9.104  1.00 82.84           H  
ATOM   1322  O   ASN A  95      -7.107  -8.357   5.962  1.00 82.84           O  
ATOM   1323  CG  ASN A  95      -4.888 -10.181   8.123  1.00 82.84           C  
ATOM   1324  ND2 ASN A  95      -4.250 -11.244   8.535  1.00 82.84           N  
ATOM   1325 HD21 ASN A  95      -4.783 -12.096   8.643  1.00 82.84           H  
ATOM   1326 HD22 ASN A  95      -3.251 -11.271   8.389  1.00 82.84           H  
ATOM   1327  OD1 ASN A  95      -4.269  -9.227   7.675  1.00 82.84           O  
ATOM   1328  N   ILE A  96      -6.220  -6.750   7.262  1.00 83.57           N  
ATOM   1329  H   ILE A  96      -6.026  -6.460   8.210  1.00 83.57           H  
ATOM   1330  CA  ILE A  96      -5.932  -5.810   6.167  1.00 83.57           C  
ATOM   1331  HA  ILE A  96      -6.876  -5.528   5.699  1.00 83.57           H  
ATOM   1332  C   ILE A  96      -5.081  -6.470   5.079  1.00 83.57           C  
ATOM   1333  CB  ILE A  96      -5.255  -4.524   6.701  1.00 83.57           C  
ATOM   1334  HB  ILE A  96      -4.365  -4.810   7.262  1.00 83.57           H  
ATOM   1335  O   ILE A  96      -5.328  -6.216   3.910  1.00 83.57           O  
ATOM   1336  CG1 ILE A  96      -6.224  -3.779   7.650  1.00 83.57           C  
ATOM   1337 HG12 ILE A  96      -6.557  -4.457   8.435  1.00 83.57           H  
ATOM   1338 HG13 ILE A  96      -7.102  -3.463   7.087  1.00 83.57           H  
ATOM   1339  CG2 ILE A  96      -4.820  -3.588   5.554  1.00 83.57           C  
ATOM   1340 HG21 ILE A  96      -4.326  -2.698   5.944  1.00 83.57           H  
ATOM   1341 HG22 ILE A  96      -5.686  -3.289   4.964  1.00 83.57           H  
ATOM   1342 HG23 ILE A  96      -4.100  -4.078   4.899  1.00 83.57           H  
ATOM   1343  CD1 ILE A  96      -5.619  -2.552   8.343  1.00 83.57           C  
ATOM   1344 HD11 ILE A  96      -6.318  -2.188   9.097  1.00 83.57           H  
ATOM   1345 HD12 ILE A  96      -4.681  -2.821   8.829  1.00 83.57           H  
ATOM   1346 HD13 ILE A  96      -5.447  -1.750   7.625  1.00 83.57           H  
ATOM   1347  N   SER A  97      -4.146  -7.358   5.432  1.00 86.62           N  
ATOM   1348  H   SER A  97      -4.071  -7.631   6.402  1.00 86.62           H  
ATOM   1349  CA  SER A  97      -3.314  -8.058   4.448  1.00 86.62           C  
ATOM   1350  HA  SER A  97      -2.875  -7.319   3.778  1.00 86.62           H  
ATOM   1351  C   SER A  97      -4.126  -9.037   3.593  1.00 86.62           C  
ATOM   1352  CB  SER A  97      -2.179  -8.791   5.167  1.00 86.62           C  
ATOM   1353  HB2 SER A  97      -1.618  -8.077   5.770  1.00 86.62           H  
ATOM   1354  HB3 SER A  97      -2.589  -9.561   5.821  1.00 86.62           H  
ATOM   1355  O   SER A  97      -3.904  -9.139   2.390  1.00 86.62           O  
ATOM   1356  OG  SER A  97      -1.305  -9.399   4.240  1.00 86.62           O  
ATOM   1357  HG  SER A  97      -1.165  -8.795   3.507  1.00 86.62           H  
ATOM   1358  N   GLU A  98      -5.115  -9.722   4.170  1.00 86.71           N  
ATOM   1359  H   GLU A  98      -5.317  -9.556   5.145  1.00 86.71           H  
ATOM   1360  CA  GLU A  98      -6.013 -10.599   3.405  1.00 86.71           C  
ATOM   1361  HA  GLU A  98      -5.426 -11.241   2.748  1.00 86.71           H  
ATOM   1362  C   GLU A  98      -6.969  -9.797   2.521  1.00 86.71           C  
ATOM   1363  CB  GLU A  98      -6.827 -11.486   4.348  1.00 86.71           C  
ATOM   1364  HB2 GLU A  98      -7.319 -10.859   5.091  1.00 86.71           H  
ATOM   1365  HB3 GLU A  98      -7.596 -11.995   3.767  1.00 86.71           H  
ATOM   1366  O   GLU A  98      -7.254 -10.197   1.392  1.00 86.71           O  
ATOM   1367  CG  GLU A  98      -5.962 -12.545   5.045  1.00 86.71           C  
ATOM   1368  HG2 GLU A  98      -5.589 -13.246   4.299  1.00 86.71           H  
ATOM   1369  HG3 GLU A  98      -5.107 -12.057   5.512  1.00 86.71           H  
ATOM   1370  CD  GLU A  98      -6.753 -13.299   6.117  1.00 86.71           C  
ATOM   1371  OE1 GLU A  98      -6.134 -13.652   7.143  1.00 86.71           O  
ATOM   1372  OE2 GLU A  98      -7.990 -13.424   5.965  1.00 86.71           O  
ATOM   1373  N   VAL A  99      -7.439  -8.649   3.011  1.00 87.01           N  
ATOM   1374  H   VAL A  99      -7.186  -8.402   3.957  1.00 87.01           H  
ATOM   1375  CA  VAL A  99      -8.254  -7.712   2.232  1.00 87.01           C  
ATOM   1376  HA  VAL A  99      -9.086  -8.257   1.785  1.00 87.01           H  
ATOM   1377  C   VAL A  99      -7.431  -7.118   1.083  1.00 87.01           C  
ATOM   1378  CB  VAL A  99      -8.838  -6.622   3.150  1.00 87.01           C  
ATOM   1379  HB  VAL A  99      -8.025  -6.096   3.651  1.00 87.01           H  
ATOM   1380  O   VAL A  99      -7.908  -7.094  -0.045  1.00 87.01           O  
ATOM   1381  CG1 VAL A  99      -9.673  -5.605   2.376  1.00 87.01           C  
ATOM   1382 HG11 VAL A  99     -10.565  -6.094   1.985  1.00 87.01           H  
ATOM   1383 HG12 VAL A  99      -9.102  -5.190   1.546  1.00 87.01           H  
ATOM   1384 HG13 VAL A  99      -9.970  -4.802   3.051  1.00 87.01           H  
ATOM   1385  CG2 VAL A  99      -9.781  -7.211   4.211  1.00 87.01           C  
ATOM   1386 HG21 VAL A  99      -9.267  -7.952   4.822  1.00 87.01           H  
ATOM   1387 HG22 VAL A  99     -10.631  -7.699   3.734  1.00 87.01           H  
ATOM   1388 HG23 VAL A  99     -10.142  -6.420   4.868  1.00 87.01           H  
ATOM   1389  N   GLU A 100      -6.185  -6.711   1.331  1.00 89.26           N  
ATOM   1390  H   GLU A 100      -5.852  -6.745   2.284  1.00 89.26           H  
ATOM   1391  CA  GLU A 100      -5.238  -6.218   0.321  1.00 89.26           C  
ATOM   1392  HA  GLU A 100      -5.667  -5.353  -0.185  1.00 89.26           H  
ATOM   1393  C   GLU A 100      -4.987  -7.282  -0.750  1.00 89.26           C  
ATOM   1394  CB  GLU A 100      -3.935  -5.776   1.015  1.00 89.26           C  
ATOM   1395  HB2 GLU A 100      -3.492  -6.635   1.519  1.00 89.26           H  
ATOM   1396  HB3 GLU A 100      -4.191  -5.030   1.768  1.00 89.26           H  
ATOM   1397  O   GLU A 100      -5.181  -7.009  -1.933  1.00 89.26           O  
ATOM   1398  CG  GLU A 100      -2.886  -5.160   0.071  1.00 89.26           C  
ATOM   1399  HG2 GLU A 100      -3.331  -4.294  -0.420  1.00 89.26           H  
ATOM   1400  HG3 GLU A 100      -2.628  -5.890  -0.696  1.00 89.26           H  
ATOM   1401  CD  GLU A 100      -1.593  -4.720   0.798  1.00 89.26           C  
ATOM   1402  OE1 GLU A 100      -0.645  -4.263   0.119  1.00 89.26           O  
ATOM   1403  OE2 GLU A 100      -1.540  -4.784   2.049  1.00 89.26           O  
ATOM   1404  N   ASN A 101      -4.685  -8.521  -0.347  1.00 90.82           N  
ATOM   1405  H   ASN A 101      -4.498  -8.671   0.634  1.00 90.82           H  
ATOM   1406  CA  ASN A 101      -4.535  -9.648  -1.269  1.00 90.82           C  
ATOM   1407  HA  ASN A 101      -3.752  -9.414  -1.991  1.00 90.82           H  
ATOM   1408  C   ASN A 101      -5.819  -9.915  -2.064  1.00 90.82           C  
ATOM   1409  CB  ASN A 101      -4.131 -10.900  -0.475  1.00 90.82           C  
ATOM   1410  HB2 ASN A 101      -4.796 -11.021   0.380  1.00 90.82           H  
ATOM   1411  HB3 ASN A 101      -4.229 -11.777  -1.114  1.00 90.82           H  
ATOM   1412  O   ASN A 101      -5.764 -10.202  -3.257  1.00 90.82           O  
ATOM   1413  CG  ASN A 101      -2.691 -10.863   0.003  1.00 90.82           C  
ATOM   1414  ND2 ASN A 101      -2.375 -11.573   1.060  1.00 90.82           N  
ATOM   1415 HD21 ASN A 101      -3.096 -12.009   1.616  1.00 90.82           H  
ATOM   1416 HD22 ASN A 101      -1.427 -11.458   1.387  1.00 90.82           H  
ATOM   1417  OD1 ASN A 101      -1.822 -10.242  -0.580  1.00 90.82           O  
ATOM   1418  N   SER A 102      -6.989  -9.795  -1.435  1.00 90.28           N  
ATOM   1419  H   SER A 102      -6.985  -9.595  -0.445  1.00 90.28           H  
ATOM   1420  CA  SER A 102      -8.269  -9.936  -2.127  1.00 90.28           C  
ATOM   1421  HA  SER A 102      -8.289 -10.905  -2.626  1.00 90.28           H  
ATOM   1422  C   SER A 102      -8.467  -8.850  -3.180  1.00 90.28           C  
ATOM   1423  CB  SER A 102      -9.418  -9.884  -1.131  1.00 90.28           C  
ATOM   1424  HB2 SER A 102      -9.510  -8.883  -0.710  1.00 90.28           H  
ATOM   1425  HB3 SER A 102      -9.220 -10.590  -0.324  1.00 90.28           H  
ATOM   1426  O   SER A 102      -8.878  -9.163  -4.292  1.00 90.28           O  
ATOM   1427  OG  SER A 102     -10.624 -10.238  -1.776  1.00 90.28           O  
ATOM   1428  HG  SER A 102     -10.618  -9.935  -2.687  1.00 90.28           H  
ATOM   1429  N   ILE A 103      -8.167  -7.592  -2.860  1.00 89.27           N  
ATOM   1430  H   ILE A 103      -7.825  -7.406  -1.928  1.00 89.27           H  
ATOM   1431  CA  ILE A 103      -8.270  -6.463  -3.793  1.00 89.27           C  
ATOM   1432  HA  ILE A 103      -9.264  -6.459  -4.241  1.00 89.27           H  
ATOM   1433  C   ILE A 103      -7.264  -6.626  -4.939  1.00 89.27           C  
ATOM   1434  CB  ILE A 103      -8.081  -5.137  -3.023  1.00 89.27           C  
ATOM   1435  HB  ILE A 103      -7.168  -5.200  -2.431  1.00 89.27           H  
ATOM   1436  O   ILE A 103      -7.611  -6.431  -6.108  1.00 89.27           O  
ATOM   1437  CG1 ILE A 103      -9.279  -4.919  -2.070  1.00 89.27           C  
ATOM   1438 HG12 ILE A 103     -10.187  -4.766  -2.654  1.00 89.27           H  
ATOM   1439 HG13 ILE A 103      -9.447  -5.810  -1.465  1.00 89.27           H  
ATOM   1440  CG2 ILE A 103      -7.936  -3.956  -4.001  1.00 89.27           C  
ATOM   1441 HG21 ILE A 103      -7.830  -3.015  -3.460  1.00 89.27           H  
ATOM   1442 HG22 ILE A 103      -7.042  -4.084  -4.612  1.00 89.27           H  
ATOM   1443 HG23 ILE A 103      -8.797  -3.906  -4.667  1.00 89.27           H  
ATOM   1444  CD1 ILE A 103      -9.104  -3.742  -1.110  1.00 89.27           C  
ATOM   1445 HD11 ILE A 103      -9.170  -2.804  -1.661  1.00 89.27           H  
ATOM   1446 HD12 ILE A 103      -8.138  -3.816  -0.610  1.00 89.27           H  
ATOM   1447 HD13 ILE A 103      -9.901  -3.760  -0.367  1.00 89.27           H  
ATOM   1448  N   ALA A 104      -6.038  -7.045  -4.626  1.00 90.77           N  
ATOM   1449  H   ALA A 104      -5.791  -7.143  -3.651  1.00 90.77           H  
ATOM   1450  CA  ALA A 104      -5.021  -7.368  -5.615  1.00 90.77           C  
ATOM   1451  HA  ALA A 104      -4.847  -6.489  -6.237  1.00 90.77           H  
ATOM   1452  C   ALA A 104      -5.480  -8.501  -6.543  1.00 90.77           C  
ATOM   1453  CB  ALA A 104      -3.713  -7.701  -4.891  1.00 90.77           C  
ATOM   1454  HB1 ALA A 104      -3.840  -8.582  -4.262  1.00 90.77           H  
ATOM   1455  HB2 ALA A 104      -3.411  -6.859  -4.267  1.00 90.77           H  
ATOM   1456  HB3 ALA A 104      -2.927  -7.894  -5.621  1.00 90.77           H  
ATOM   1457  O   ALA A 104      -5.357  -8.380  -7.758  1.00 90.77           O  
ATOM   1458  N   ASN A 105      -6.098  -9.556  -6.007  1.00 90.93           N  
ATOM   1459  H   ASN A 105      -6.115  -9.634  -5.000  1.00 90.93           H  
ATOM   1460  CA  ASN A 105      -6.643 -10.657  -6.800  1.00 90.93           C  
ATOM   1461  HA  ASN A 105      -5.866 -11.018  -7.474  1.00 90.93           H  
ATOM   1462  C   ASN A 105      -7.811 -10.215  -7.688  1.00 90.93           C  
ATOM   1463  CB  ASN A 105      -7.052 -11.808  -5.867  1.00 90.93           C  
ATOM   1464  HB2 ASN A 105      -7.647 -11.420  -5.039  1.00 90.93           H  
ATOM   1465  HB3 ASN A 105      -7.663 -12.520  -6.422  1.00 90.93           H  
ATOM   1466  O   ASN A 105      -7.824 -10.554  -8.867  1.00 90.93           O  
ATOM   1467  CG  ASN A 105      -5.861 -12.574  -5.320  1.00 90.93           C  
ATOM   1468  ND2 ASN A 105      -6.038 -13.289  -4.235  1.00 90.93           N  
ATOM   1469 HD21 ASN A 105      -6.914 -13.255  -3.734  1.00 90.93           H  
ATOM   1470 HD22 ASN A 105      -5.215 -13.760  -3.888  1.00 90.93           H  
ATOM   1471  OD1 ASN A 105      -4.778 -12.588  -5.879  1.00 90.93           O  
ATOM   1472  N   ILE A 106      -8.759  -9.428  -7.166  1.00 89.01           N  
ATOM   1473  H   ILE A 106      -8.703  -9.203  -6.183  1.00 89.01           H  
ATOM   1474  CA  ILE A 106      -9.884  -8.883  -7.947  1.00 89.01           C  
ATOM   1475  HA  ILE A 106     -10.465  -9.706  -8.363  1.00 89.01           H  
ATOM   1476  C   ILE A 106      -9.350  -8.062  -9.121  1.00 89.01           C  
ATOM   1477  CB  ILE A 106     -10.809  -8.028  -7.051  1.00 89.01           C  
ATOM   1478  HB  ILE A 106     -10.185  -7.307  -6.523  1.00 89.01           H  
ATOM   1479  O   ILE A 106      -9.697  -8.317 -10.269  1.00 89.01           O  
ATOM   1480  CG1 ILE A 106     -11.546  -8.901  -6.014  1.00 89.01           C  
ATOM   1481 HG12 ILE A 106     -12.379  -9.424  -6.485  1.00 89.01           H  
ATOM   1482 HG13 ILE A 106     -10.877  -9.666  -5.621  1.00 89.01           H  
ATOM   1483  CG2 ILE A 106     -11.851  -7.242  -7.870  1.00 89.01           C  
ATOM   1484 HG21 ILE A 106     -12.527  -6.703  -7.206  1.00 89.01           H  
ATOM   1485 HG22 ILE A 106     -12.435  -7.926  -8.487  1.00 89.01           H  
ATOM   1486 HG23 ILE A 106     -11.367  -6.507  -8.512  1.00 89.01           H  
ATOM   1487  CD1 ILE A 106     -12.067  -8.070  -4.835  1.00 89.01           C  
ATOM   1488 HD11 ILE A 106     -11.351  -7.295  -4.562  1.00 89.01           H  
ATOM   1489 HD12 ILE A 106     -13.023  -7.610  -5.084  1.00 89.01           H  
ATOM   1490 HD13 ILE A 106     -12.188  -8.723  -3.971  1.00 89.01           H  
ATOM   1491  N   THR A 107      -8.459  -7.109  -8.849  1.00 88.06           N  
ATOM   1492  H   THR A 107      -8.187  -6.972  -7.886  1.00 88.06           H  
ATOM   1493  CA  THR A 107      -7.903  -6.218  -9.878  1.00 88.06           C  
ATOM   1494  HA  THR A 107      -8.727  -5.797 -10.454  1.00 88.06           H  
ATOM   1495  C   THR A 107      -7.022  -6.974 -10.871  1.00 88.06           C  
ATOM   1496  CB  THR A 107      -7.132  -5.050  -9.245  1.00 88.06           C  
ATOM   1497  HB  THR A 107      -6.652  -4.469 -10.032  1.00 88.06           H  
ATOM   1498  O   THR A 107      -7.106  -6.732 -12.072  1.00 88.06           O  
ATOM   1499  CG2 THR A 107      -8.054  -4.121  -8.454  1.00 88.06           C  
ATOM   1500 HG21 THR A 107      -8.470  -3.369  -9.125  1.00 88.06           H  
ATOM   1501 HG22 THR A 107      -7.491  -3.617  -7.668  1.00 88.06           H  
ATOM   1502 HG23 THR A 107      -8.871  -4.669  -7.985  1.00 88.06           H  
ATOM   1503  OG1 THR A 107      -6.135  -5.506  -8.365  1.00 88.06           O  
ATOM   1504  HG1 THR A 107      -6.575  -5.806  -7.566  1.00 88.06           H  
ATOM   1505  N   ASN A 108      -6.223  -7.939 -10.411  1.00 89.57           N  
ATOM   1506  H   ASN A 108      -6.162  -8.076  -9.412  1.00 89.57           H  
ATOM   1507  CA  ASN A 108      -5.424  -8.803 -11.276  1.00 89.57           C  
ATOM   1508  HA  ASN A 108      -4.831  -8.178 -11.944  1.00 89.57           H  
ATOM   1509  C   ASN A 108      -6.292  -9.693 -12.174  1.00 89.57           C  
ATOM   1510  CB  ASN A 108      -4.470  -9.630 -10.402  1.00 89.57           C  
ATOM   1511  HB2 ASN A 108      -5.053 -10.261  -9.731  1.00 89.57           H  
ATOM   1512  HB3 ASN A 108      -3.857  -8.966  -9.793  1.00 89.57           H  
ATOM   1513  O   ASN A 108      -5.966  -9.828 -13.348  1.00 89.57           O  
ATOM   1514  CG  ASN A 108      -3.531 -10.493 -11.221  1.00 89.57           C  
ATOM   1515  ND2 ASN A 108      -3.553 -11.788 -11.022  1.00 89.57           N  
ATOM   1516 HD21 ASN A 108      -4.216 -12.183 -10.371  1.00 89.57           H  
ATOM   1517 HD22 ASN A 108      -2.939 -12.379 -11.565  1.00 89.57           H  
ATOM   1518  OD1 ASN A 108      -2.762 -10.019 -12.045  1.00 89.57           O  
ATOM   1519  N   ASN A 109      -7.392 -10.251 -11.661  1.00 89.39           N  
ATOM   1520  H   ASN A 109      -7.588 -10.123 -10.679  1.00 89.39           H  
ATOM   1521  CA  ASN A 109      -8.322 -11.072 -12.439  1.00 89.39           C  
ATOM   1522  HA  ASN A 109      -7.756 -11.818 -12.997  1.00 89.39           H  
ATOM   1523  C   ASN A 109      -9.082 -10.234 -13.473  1.00 89.39           C  
ATOM   1524  CB  ASN A 109      -9.283 -11.804 -11.487  1.00 89.39           C  
ATOM   1525  HB2 ASN A 109     -10.087 -12.251 -12.071  1.00 89.39           H  
ATOM   1526  HB3 ASN A 109      -9.726 -11.090 -10.792  1.00 89.39           H  
ATOM   1527  O   ASN A 109      -9.159 -10.631 -14.633  1.00 89.39           O  
ATOM   1528  CG  ASN A 109      -8.618 -12.924 -10.706  1.00 89.39           C  
ATOM   1529  ND2 ASN A 109      -9.249 -13.394  -9.655  1.00 89.39           N  
ATOM   1530 HD21 ASN A 109      -8.792 -14.149  -9.165  1.00 89.39           H  
ATOM   1531 HD22 ASN A 109     -10.126 -12.985  -9.364  1.00 89.39           H  
ATOM   1532  OD1 ASN A 109      -7.550 -13.417 -11.032  1.00 89.39           O  
ATOM   1533  N   THR A 110      -9.568  -9.047 -13.094  1.00 88.35           N  
ATOM   1534  H   THR A 110      -9.554  -8.799 -12.115  1.00 88.35           H  
ATOM   1535  CA  THR A 110     -10.229  -8.119 -14.027  1.00 88.35           C  
ATOM   1536  HA  THR A 110     -11.072  -8.632 -14.490  1.00 88.35           H  
ATOM   1537  C   THR A 110      -9.291  -7.674 -15.153  1.00 88.35           C  
ATOM   1538  CB  THR A 110     -10.768  -6.888 -13.282  1.00 88.35           C  
ATOM   1539  HB  THR A 110      -9.944  -6.330 -12.838  1.00 88.35           H  
ATOM   1540  O   THR A 110      -9.725  -7.488 -16.285  1.00 88.35           O  
ATOM   1541  CG2 THR A 110     -11.580  -5.966 -14.188  1.00 88.35           C  
ATOM   1542 HG21 THR A 110     -12.089  -5.207 -13.593  1.00 88.35           H  
ATOM   1543 HG22 THR A 110     -10.922  -5.471 -14.903  1.00 88.35           H  
ATOM   1544 HG23 THR A 110     -12.325  -6.544 -14.734  1.00 88.35           H  
ATOM   1545  OG1 THR A 110     -11.653  -7.291 -12.265  1.00 88.35           O  
ATOM   1546  HG1 THR A 110     -11.990  -6.498 -11.843  1.00 88.35           H  
ATOM   1547  N   CYS A 111      -7.994  -7.549 -14.865  1.00 87.90           N  
ATOM   1548  H   CYS A 111      -7.713  -7.667 -13.903  1.00 87.90           H  
ATOM   1549  CA  CYS A 111      -6.977  -7.101 -15.817  1.00 87.90           C  
ATOM   1550  HA  CYS A 111      -7.471  -6.638 -16.671  1.00 87.90           H  
ATOM   1551  C   CYS A 111      -6.115  -8.244 -16.382  1.00 87.90           C  
ATOM   1552  CB  CYS A 111      -6.136  -6.020 -15.136  1.00 87.90           C  
ATOM   1553  HB2 CYS A 111      -5.599  -6.473 -14.303  1.00 87.90           H  
ATOM   1554  HB3 CYS A 111      -5.401  -5.629 -15.840  1.00 87.90           H  
ATOM   1555  O   CYS A 111      -5.075  -7.982 -16.986  1.00 87.90           O  
ATOM   1556  SG  CYS A 111      -7.119  -4.644 -14.493  1.00 87.90           S  
ATOM   1557  N   ALA A 112      -6.504  -9.510 -16.186  1.00 85.78           N  
ATOM   1558  H   ALA A 112      -7.346  -9.681 -15.655  1.00 85.78           H  
ATOM   1559  CA  ALA A 112      -5.675 -10.666 -16.537  1.00 85.78           C  
ATOM   1560  HA  ALA A 112      -4.708 -10.559 -16.046  1.00 85.78           H  
ATOM   1561  C   ALA A 112      -5.410 -10.780 -18.048  1.00 85.78           C  
ATOM   1562  CB  ALA A 112      -6.346 -11.936 -16.001  1.00 85.78           C  
ATOM   1563  HB1 ALA A 112      -7.338 -12.050 -16.436  1.00 85.78           H  
ATOM   1564  HB2 ALA A 112      -5.742 -12.806 -16.258  1.00 85.78           H  
ATOM   1565  HB3 ALA A 112      -6.436 -11.882 -14.916  1.00 85.78           H  
ATOM   1566  O   ALA A 112      -4.359 -11.276 -18.444  1.00 85.78           O  
ATOM   1567  N   GLY A 113      -6.336 -10.289 -18.880  1.00 81.84           N  
ATOM   1568  H   GLY A 113      -7.172  -9.899 -18.469  1.00 81.84           H  
ATOM   1569  CA  GLY A 113      -6.223 -10.292 -20.342  1.00 81.84           C  
ATOM   1570  HA2 GLY A 113      -5.804 -11.245 -20.665  1.00 81.84           H  
ATOM   1571  HA3 GLY A 113      -7.220 -10.197 -20.773  1.00 81.84           H  
ATOM   1572  C   GLY A 113      -5.351  -9.179 -20.933  1.00 81.84           C  
ATOM   1573  O   GLY A 113      -5.269  -9.069 -22.152  1.00 81.84           O  
ATOM   1574  N   LEU A 114      -4.727  -8.337 -20.103  1.00 81.59           N  
ATOM   1575  H   LEU A 114      -4.780  -8.505 -19.109  1.00 81.59           H  
ATOM   1576  CA  LEU A 114      -3.935  -7.194 -20.559  1.00 81.59           C  
ATOM   1577  HA  LEU A 114      -4.179  -6.990 -21.602  1.00 81.59           H  
ATOM   1578  C   LEU A 114      -2.434  -7.473 -20.511  1.00 81.59           C  
ATOM   1579  CB  LEU A 114      -4.298  -5.949 -19.747  1.00 81.59           C  
ATOM   1580  HB2 LEU A 114      -3.664  -5.121 -20.064  1.00 81.59           H  
ATOM   1581  HB3 LEU A 114      -4.085  -6.154 -18.698  1.00 81.59           H  
ATOM   1582  O   LEU A 114      -1.924  -8.168 -19.631  1.00 81.59           O  
ATOM   1583  CG  LEU A 114      -5.768  -5.529 -19.895  1.00 81.59           C  
ATOM   1584  HG  LEU A 114      -6.423  -6.349 -19.601  1.00 81.59           H  
ATOM   1585  CD1 LEU A 114      -6.013  -4.373 -18.953  1.00 81.59           C  
ATOM   1586 HD11 LEU A 114      -5.397  -3.521 -19.240  1.00 81.59           H  
ATOM   1587 HD12 LEU A 114      -5.758  -4.700 -17.944  1.00 81.59           H  
ATOM   1588 HD13 LEU A 114      -7.065  -4.091 -18.992  1.00 81.59           H  
ATOM   1589  CD2 LEU A 114      -6.139  -5.071 -21.305  1.00 81.59           C  
ATOM   1590 HD21 LEU A 114      -7.165  -4.704 -21.315  1.00 81.59           H  
ATOM   1591 HD22 LEU A 114      -5.473  -4.273 -21.633  1.00 81.59           H  
ATOM   1592 HD23 LEU A 114      -6.074  -5.908 -22.000  1.00 81.59           H  
ATOM   1593  N   ALA A 115      -1.714  -6.872 -21.454  1.00 74.35           N  
ATOM   1594  H   ALA A 115      -2.197  -6.304 -22.135  1.00 74.35           H  
ATOM   1595  CA  ALA A 115      -0.272  -7.015 -21.579  1.00 74.35           C  
ATOM   1596  HA  ALA A 115      -0.035  -8.078 -21.621  1.00 74.35           H  
ATOM   1597  C   ALA A 115       0.473  -6.401 -20.375  1.00 74.35           C  
ATOM   1598  CB  ALA A 115       0.141  -6.383 -22.911  1.00 74.35           C  
ATOM   1599  HB1 ALA A 115      -0.151  -5.333 -22.929  1.00 74.35           H  
ATOM   1600  HB2 ALA A 115       1.221  -6.452 -23.040  1.00 74.35           H  
ATOM   1601  HB3 ALA A 115      -0.342  -6.906 -23.737  1.00 74.35           H  
ATOM   1602  O   ALA A 115       0.242  -5.247 -20.001  1.00 74.35           O  
ATOM   1603  N   THR A 116       1.398  -7.168 -19.787  1.00 69.22           N  
ATOM   1604  H   THR A 116       1.515  -8.117 -20.114  1.00 69.22           H  
ATOM   1605  CA  THR A 116       2.316  -6.721 -18.719  1.00 69.22           C  
ATOM   1606  HA  THR A 116       1.795  -6.040 -18.046  1.00 69.22           H  
ATOM   1607  C   THR A 116       3.544  -5.989 -19.252  1.00 69.22           C  
ATOM   1608  CB  THR A 116       2.849  -7.918 -17.915  1.00 69.22           C  
ATOM   1609  HB  THR A 116       3.685  -7.596 -17.294  1.00 69.22           H  
ATOM   1610  O   THR A 116       4.166  -5.232 -18.516  1.00 69.22           O  
ATOM   1611  CG2 THR A 116       1.789  -8.523 -17.009  1.00 69.22           C  
ATOM   1612 HG21 THR A 116       2.182  -9.419 -16.528  1.00 69.22           H  
ATOM   1613 HG22 THR A 116       1.558  -7.783 -16.243  1.00 69.22           H  
ATOM   1614 HG23 THR A 116       0.900  -8.774 -17.586  1.00 69.22           H  
ATOM   1615  OG1 THR A 116       3.287  -8.939 -18.780  1.00 69.22           O  
ATOM   1616  HG1 THR A 116       3.817  -9.558 -18.272  1.00 69.22           H  
ATOM   1617  N   ASN A 117       3.900  -6.239 -20.511  1.00 60.16           N  
ATOM   1618  H   ASN A 117       3.326  -6.879 -21.042  1.00 60.16           H  
ATOM   1619  CA  ASN A 117       5.125  -5.790 -21.172  1.00 60.16           C  
ATOM   1620  HA  ASN A 117       5.859  -5.509 -20.416  1.00 60.16           H  
ATOM   1621  C   ASN A 117       4.927  -4.561 -22.065  1.00 60.16           C  
ATOM   1622  CB  ASN A 117       5.694  -6.966 -21.987  1.00 60.16           C  
ATOM   1623  HB2 ASN A 117       5.925  -7.795 -21.318  1.00 60.16           H  
ATOM   1624  HB3 ASN A 117       6.623  -6.642 -22.455  1.00 60.16           H  
ATOM   1625  O   ASN A 117       5.897  -3.880 -22.383  1.00 60.16           O  
ATOM   1626  CG  ASN A 117       4.757  -7.482 -23.074  1.00 60.16           C  
ATOM   1627  ND2 ASN A 117       5.279  -8.151 -24.071  1.00 60.16           N  
ATOM   1628 HD21 ASN A 117       6.281  -8.239 -24.165  1.00 60.16           H  
ATOM   1629 HD22 ASN A 117       4.639  -8.415 -24.806  1.00 60.16           H  
ATOM   1630  OD1 ASN A 117       3.546  -7.340 -23.018  1.00 60.16           O  
ATOM   1631  N   ASN A 118       3.690  -4.261 -22.458  1.00 53.87           N  
ATOM   1632  H   ASN A 118       2.935  -4.892 -22.230  1.00 53.87           H  
ATOM   1633  CA  ASN A 118       3.411  -3.044 -23.199  1.00 53.87           C  
ATOM   1634  HA  ASN A 118       4.190  -2.884 -23.944  1.00 53.87           H  
ATOM   1635  C   ASN A 118       3.462  -1.890 -22.195  1.00 53.87           C  
ATOM   1636  CB  ASN A 118       2.067  -3.168 -23.938  1.00 53.87           C  
ATOM   1637  HB2 ASN A 118       1.276  -3.409 -23.228  1.00 53.87           H  
ATOM   1638  HB3 ASN A 118       1.849  -2.207 -24.404  1.00 53.87           H  
ATOM   1639  O   ASN A 118       2.554  -1.772 -21.370  1.00 53.87           O  
ATOM   1640  CG  ASN A 118       2.068  -4.198 -25.053  1.00 53.87           C  
ATOM   1641  ND2 ASN A 118       0.927  -4.454 -25.647  1.00 53.87           N  
ATOM   1642 HD21 ASN A 118       0.973  -5.105 -26.418  1.00 53.87           H  
ATOM   1643 HD22 ASN A 118       0.100  -3.914 -25.434  1.00 53.87           H  
ATOM   1644  OD1 ASN A 118       3.073  -4.781 -25.414  1.00 53.87           O  
ATOM   1645  N   VAL A 119       4.529  -1.081 -22.242  1.00 53.19           N  
ATOM   1646  H   VAL A 119       5.276  -1.327 -22.876  1.00 53.19           H  
ATOM   1647  CA  VAL A 119       4.539   0.284 -21.693  1.00 53.19           C  
ATOM   1648  HA  VAL A 119       4.253   0.268 -20.642  1.00 53.19           H  
ATOM   1649  C   VAL A 119       3.472   1.024 -22.486  1.00 53.19           C  
ATOM   1650  CB  VAL A 119       5.924   0.956 -21.827  1.00 53.19           C  
ATOM   1651  HB  VAL A 119       6.215   0.991 -22.877  1.00 53.19           H  
ATOM   1652  O   VAL A 119       3.716   1.493 -23.593  1.00 53.19           O  
ATOM   1653  CG1 VAL A 119       5.918   2.384 -21.263  1.00 53.19           C  
ATOM   1654 HG11 VAL A 119       6.914   2.820 -21.343  1.00 53.19           H  
ATOM   1655 HG12 VAL A 119       5.605   2.380 -20.219  1.00 53.19           H  
ATOM   1656 HG13 VAL A 119       5.235   3.010 -21.838  1.00 53.19           H  
ATOM   1657  CG2 VAL A 119       6.993   0.160 -21.065  1.00 53.19           C  
ATOM   1658 HG21 VAL A 119       7.957   0.660 -21.156  1.00 53.19           H  
ATOM   1659 HG22 VAL A 119       6.724   0.086 -20.011  1.00 53.19           H  
ATOM   1660 HG23 VAL A 119       7.088  -0.842 -21.483  1.00 53.19           H  
ATOM   1661  N   VAL A 120       2.240   0.947 -21.993  1.00 51.50           N  
ATOM   1662  H   VAL A 120       2.111   0.573 -21.064  1.00 51.50           H  
ATOM   1663  CA  VAL A 120       1.088   1.521 -22.665  1.00 51.50           C  
ATOM   1664  HA  VAL A 120       1.273   1.546 -23.738  1.00 51.50           H  
ATOM   1665  C   VAL A 120       1.018   2.946 -22.189  1.00 51.50           C  
ATOM   1666  CB  VAL A 120      -0.203   0.706 -22.445  1.00 51.50           C  
ATOM   1667  HB  VAL A 120      -0.320   0.467 -21.388  1.00 51.50           H  
ATOM   1668  O   VAL A 120       0.877   3.213 -20.996  1.00 51.50           O  
ATOM   1669  CG1 VAL A 120      -1.480   1.397 -22.923  1.00 51.50           C  
ATOM   1670 HG11 VAL A 120      -1.768   2.137 -22.176  1.00 51.50           H  
ATOM   1671 HG12 VAL A 120      -1.320   1.889 -23.883  1.00 51.50           H  
ATOM   1672 HG13 VAL A 120      -2.314   0.700 -23.004  1.00 51.50           H  
ATOM   1673  CG2 VAL A 120      -0.091  -0.597 -23.241  1.00 51.50           C  
ATOM   1674 HG21 VAL A 120       0.533  -1.293 -22.681  1.00 51.50           H  
ATOM   1675 HG22 VAL A 120      -1.071  -1.041 -23.414  1.00 51.50           H  
ATOM   1676 HG23 VAL A 120       0.349  -0.399 -24.218  1.00 51.50           H  
ATOM   1677  N   ASP A 121       1.165   3.834 -23.161  1.00 55.18           N  
ATOM   1678  H   ASP A 121       1.495   3.502 -24.056  1.00 55.18           H  
ATOM   1679  CA  ASP A 121       0.615   5.175 -23.152  1.00 55.18           C  
ATOM   1680  HA  ASP A 121       1.371   5.879 -22.807  1.00 55.18           H  
ATOM   1681  C   ASP A 121      -0.607   5.218 -22.232  1.00 55.18           C  
ATOM   1682  CB  ASP A 121       0.217   5.486 -24.604  1.00 55.18           C  
ATOM   1683  HB2 ASP A 121      -0.294   6.448 -24.642  1.00 55.18           H  
ATOM   1684  HB3 ASP A 121      -0.486   4.730 -24.954  1.00 55.18           H  
ATOM   1685  O   ASP A 121      -1.559   4.474 -22.454  1.00 55.18           O  
ATOM   1686  CG  ASP A 121       1.428   5.509 -25.542  1.00 55.18           C  
ATOM   1687  OD1 ASP A 121       2.544   5.830 -25.063  1.00 55.18           O  
ATOM   1688  OD2 ASP A 121       1.228   5.279 -26.751  1.00 55.18           O  
ATOM   1689  N   ILE A 122      -0.570   5.993 -21.146  1.00 56.80           N  
ATOM   1690  H   ILE A 122       0.194   6.648 -21.057  1.00 56.80           H  
ATOM   1691  CA  ILE A 122      -1.710   6.067 -20.231  1.00 56.80           C  
ATOM   1692  HA  ILE A 122      -1.988   5.054 -19.939  1.00 56.80           H  
ATOM   1693  C   ILE A 122      -2.859   6.676 -21.029  1.00 56.80           C  
ATOM   1694  CB  ILE A 122      -1.390   6.862 -18.953  1.00 56.80           C  
ATOM   1695  HB  ILE A 122      -1.068   7.859 -19.255  1.00 56.80           H  
ATOM   1696  O   ILE A 122      -2.914   7.891 -21.230  1.00 56.80           O  
ATOM   1697  CG1 ILE A 122      -0.253   6.195 -18.166  1.00 56.80           C  
ATOM   1698 HG12 ILE A 122       0.590   5.991 -18.827  1.00 56.80           H  
ATOM   1699 HG13 ILE A 122      -0.598   5.236 -17.779  1.00 56.80           H  
ATOM   1700  CG2 ILE A 122      -2.628   6.969 -18.038  1.00 56.80           C  
ATOM   1701 HG21 ILE A 122      -2.481   7.741 -17.283  1.00 56.80           H  
ATOM   1702 HG22 ILE A 122      -3.519   7.230 -18.610  1.00 56.80           H  
ATOM   1703 HG23 ILE A 122      -2.822   6.015 -17.548  1.00 56.80           H  
ATOM   1704  CD1 ILE A 122       0.256   7.043 -17.003  1.00 56.80           C  
ATOM   1705 HD11 ILE A 122       0.981   6.421 -16.478  1.00 56.80           H  
ATOM   1706 HD12 ILE A 122      -0.543   7.294 -16.306  1.00 56.80           H  
ATOM   1707 HD13 ILE A 122       0.736   7.950 -17.372  1.00 56.80           H  
ATOM   1708  N   THR A 123      -3.745   5.807 -21.510  1.00 55.75           N  
ATOM   1709  H   THR A 123      -3.497   4.828 -21.492  1.00 55.75           H  
ATOM   1710  CA  THR A 123      -4.934   6.166 -22.266  1.00 55.75           C  
ATOM   1711  HA  THR A 123      -4.790   7.189 -22.612  1.00 55.75           H  
ATOM   1712  C   THR A 123      -6.162   6.126 -21.362  1.00 55.75           C  
ATOM   1713  CB  THR A 123      -5.098   5.369 -23.568  1.00 55.75           C  
ATOM   1714  HB  THR A 123      -5.976   5.752 -24.089  1.00 55.75           H  
ATOM   1715  O   THR A 123      -6.260   5.277 -20.473  1.00 55.75           O  
ATOM   1716  CG2 THR A 123      -3.885   5.521 -24.495  1.00 55.75           C  
ATOM   1717 HG21 THR A 123      -4.222   5.515 -25.532  1.00 55.75           H  
ATOM   1718 HG22 THR A 123      -3.348   6.446 -24.288  1.00 55.75           H  
ATOM   1719 HG23 THR A 123      -3.199   4.687 -24.350  1.00 55.75           H  
ATOM   1720  OG1 THR A 123      -5.289   4.000 -23.308  1.00 55.75           O  
ATOM   1721  HG1 THR A 123      -6.233   3.881 -23.181  1.00 55.75           H  
ATOM   1722  N   ASP A 124      -7.091   7.061 -21.558  1.00 57.13           N  
ATOM   1723  H   ASP A 124      -6.910   7.755 -22.269  1.00 57.13           H  
ATOM   1724  CA  ASP A 124      -8.455   7.024 -21.003  1.00 57.13           C  
ATOM   1725  HA  ASP A 124      -8.908   7.990 -21.228  1.00 57.13           H  
ATOM   1726  C   ASP A 124      -8.542   6.882 -19.472  1.00 57.13           C  
ATOM   1727  CB  ASP A 124      -9.293   5.980 -21.753  1.00 57.13           C  
ATOM   1728  HB2 ASP A 124      -8.922   4.982 -21.521  1.00 57.13           H  
ATOM   1729  HB3 ASP A 124     -10.330   6.046 -21.424  1.00 57.13           H  
ATOM   1730  O   ASP A 124      -9.427   6.221 -18.925  1.00 57.13           O  
ATOM   1731  CG  ASP A 124      -9.251   6.212 -23.262  1.00 57.13           C  
ATOM   1732  OD1 ASP A 124      -9.457   7.377 -23.673  1.00 57.13           O  
ATOM   1733  OD2 ASP A 124      -8.969   5.231 -23.984  1.00 57.13           O  
ATOM   1734  N   THR A 125      -7.608   7.498 -18.748  1.00 57.73           N  
ATOM   1735  H   THR A 125      -6.915   8.039 -19.245  1.00 57.73           H  
ATOM   1736  CA  THR A 125      -7.584   7.450 -17.281  1.00 57.73           C  
ATOM   1737  HA  THR A 125      -8.140   6.576 -16.942  1.00 57.73           H  
ATOM   1738  C   THR A 125      -8.269   8.684 -16.699  1.00 57.73           C  
ATOM   1739  CB  THR A 125      -6.151   7.259 -16.784  1.00 57.73           C  
ATOM   1740  HB  THR A 125      -5.526   8.066 -17.167  1.00 57.73           H  
ATOM   1741  O   THR A 125      -7.856   9.819 -16.951  1.00 57.73           O  
ATOM   1742  CG2 THR A 125      -6.023   7.206 -15.263  1.00 57.73           C  
ATOM   1743 HG21 THR A 125      -4.968   7.155 -14.994  1.00 57.73           H  
ATOM   1744 HG22 THR A 125      -6.463   8.097 -14.814  1.00 57.73           H  
ATOM   1745 HG23 THR A 125      -6.534   6.325 -14.873  1.00 57.73           H  
ATOM   1746  OG1 THR A 125      -5.687   6.024 -17.284  1.00 57.73           O  
ATOM   1747  HG1 THR A 125      -5.903   5.982 -18.219  1.00 57.73           H  
ATOM   1748  N   VAL A 126      -9.315   8.467 -15.897  1.00 59.13           N  
ATOM   1749  H   VAL A 126      -9.599   7.511 -15.733  1.00 59.13           H  
ATOM   1750  CA  VAL A 126      -9.959   9.525 -15.108  1.00 59.13           C  
ATOM   1751  HA  VAL A 126      -9.884  10.457 -15.668  1.00 59.13           H  
ATOM   1752  C   VAL A 126      -9.203   9.677 -13.796  1.00 59.13           C  
ATOM   1753  CB  VAL A 126     -11.455   9.268 -14.845  1.00 59.13           C  
ATOM   1754  HB  VAL A 126     -11.564   8.395 -14.202  1.00 59.13           H  
ATOM   1755  O   VAL A 126      -9.045   8.715 -13.049  1.00 59.13           O  
ATOM   1756  CG1 VAL A 126     -12.100  10.476 -14.149  1.00 59.13           C  
ATOM   1757 HG11 VAL A 126     -11.971  11.374 -14.753  1.00 59.13           H  
ATOM   1758 HG12 VAL A 126     -11.646  10.639 -13.172  1.00 59.13           H  
ATOM   1759 HG13 VAL A 126     -13.165  10.301 -14.001  1.00 59.13           H  
ATOM   1760  CG2 VAL A 126     -12.231   9.003 -16.142  1.00 59.13           C  
ATOM   1761 HG21 VAL A 126     -12.128   9.840 -16.833  1.00 59.13           H  
ATOM   1762 HG22 VAL A 126     -13.287   8.853 -15.914  1.00 59.13           H  
ATOM   1763 HG23 VAL A 126     -11.857   8.100 -16.626  1.00 59.13           H  
ATOM   1764  N   ILE A 127      -8.728  10.885 -13.515  1.00 62.71           N  
ATOM   1765  H   ILE A 127      -8.921  11.630 -14.169  1.00 62.71           H  
ATOM   1766  CA  ILE A 127      -7.890  11.178 -12.358  1.00 62.71           C  
ATOM   1767  HA  ILE A 127      -7.730  10.265 -11.785  1.00 62.71           H  
ATOM   1768  C   ILE A 127      -8.618  12.163 -11.468  1.00 62.71           C  
ATOM   1769  CB  ILE A 127      -6.510  11.690 -12.791  1.00 62.71           C  
ATOM   1770  HB  ILE A 127      -6.629  12.619 -13.348  1.00 62.71           H  
ATOM   1771  O   ILE A 127      -8.772  13.335 -11.813  1.00 62.71           O  
ATOM   1772  CG1 ILE A 127      -5.914  10.621 -13.728  1.00 62.71           C  
ATOM   1773 HG12 ILE A 127      -5.950   9.650 -13.233  1.00 62.71           H  
ATOM   1774 HG13 ILE A 127      -6.499  10.571 -14.645  1.00 62.71           H  
ATOM   1775  CG2 ILE A 127      -5.639  11.967 -11.547  1.00 62.71           C  
ATOM   1776 HG21 ILE A 127      -5.374  11.031 -11.056  1.00 62.71           H  
ATOM   1777 HG22 ILE A 127      -6.153  12.617 -10.839  1.00 62.71           H  
ATOM   1778 HG23 ILE A 127      -4.735  12.492 -11.856  1.00 62.71           H  
ATOM   1779  CD1 ILE A 127      -4.491  10.879 -14.144  1.00 62.71           C  
ATOM   1780 HD11 ILE A 127      -3.875  10.679 -13.268  1.00 62.71           H  
ATOM   1781 HD12 ILE A 127      -4.395  11.906 -14.497  1.00 62.71           H  
ATOM   1782 HD13 ILE A 127      -4.210  10.188 -14.940  1.00 62.71           H  
ATOM   1783  N   LYS A 128      -9.028  11.669 -10.302  1.00 61.95           N  
ATOM   1784  H   LYS A 128      -8.886  10.683 -10.135  1.00 61.95           H  
ATOM   1785  CA  LYS A 128      -9.750  12.425  -9.281  1.00 61.95           C  
ATOM   1786  HA  LYS A 128     -10.090  13.373  -9.699  1.00 61.95           H  
ATOM   1787  C   LYS A 128      -8.838  12.768  -8.107  1.00 61.95           C  
ATOM   1788  CB  LYS A 128     -10.986  11.634  -8.851  1.00 61.95           C  
ATOM   1789  HB2 LYS A 128     -11.455  12.149  -8.013  1.00 61.95           H  
ATOM   1790  HB3 LYS A 128     -10.671  10.649  -8.506  1.00 61.95           H  
ATOM   1791  O   LYS A 128      -8.974  12.237  -7.014  1.00 61.95           O  
ATOM   1792  CG  LYS A 128     -12.028  11.487  -9.971  1.00 61.95           C  
ATOM   1793  HG2 LYS A 128     -12.465  12.459 -10.195  1.00 61.95           H  
ATOM   1794  HG3 LYS A 128     -11.583  11.054 -10.866  1.00 61.95           H  
ATOM   1795  CD  LYS A 128     -13.099  10.552  -9.429  1.00 61.95           C  
ATOM   1796  HD2 LYS A 128     -13.448  10.954  -8.478  1.00 61.95           H  
ATOM   1797  HD3 LYS A 128     -12.627   9.586  -9.251  1.00 61.95           H  
ATOM   1798  CE  LYS A 128     -14.305  10.323 -10.327  1.00 61.95           C  
ATOM   1799  HE2 LYS A 128     -14.756  11.279 -10.589  1.00 61.95           H  
ATOM   1800  HE3 LYS A 128     -13.981   9.836 -11.246  1.00 61.95           H  
ATOM   1801  NZ  LYS A 128     -15.242   9.466  -9.561  1.00 61.95           N  
ATOM   1802  HZ1 LYS A 128     -16.053   9.201 -10.103  1.00 61.95           H  
ATOM   1803  HZ2 LYS A 128     -14.754   8.650  -9.222  1.00 61.95           H  
ATOM   1804  HZ3 LYS A 128     -15.524   9.937  -8.713  1.00 61.95           H  
ATOM   1805  N   ALA A 129      -7.849  13.624  -8.338  1.00 62.38           N  
ATOM   1806  H   ALA A 129      -7.811  14.079  -9.239  1.00 62.38           H  
ATOM   1807  CA  ALA A 129      -6.886  14.020  -7.309  1.00 62.38           C  
ATOM   1808  HA  ALA A 129      -7.245  13.707  -6.329  1.00 62.38           H  
ATOM   1809  C   ALA A 129      -6.731  15.543  -7.260  1.00 62.38           C  
ATOM   1810  CB  ALA A 129      -5.554  13.303  -7.568  1.00 62.38           C  
ATOM   1811  HB1 ALA A 129      -5.712  12.225  -7.578  1.00 62.38           H  
ATOM   1812  HB2 ALA A 129      -4.841  13.543  -6.778  1.00 62.38           H  
ATOM   1813  HB3 ALA A 129      -5.140  13.614  -8.527  1.00 62.38           H  
ATOM   1814  O   ALA A 129      -6.931  16.222  -8.264  1.00 62.38           O  
ATOM   1815  N   CYS A 130      -6.324  16.089  -6.110  1.00 61.13           N  
ATOM   1816  H   CYS A 130      -6.197  15.502  -5.299  1.00 61.13           H  
ATOM   1817  CA  CYS A 130      -5.997  17.519  -6.022  1.00 61.13           C  
ATOM   1818  HA  CYS A 130      -6.747  18.084  -6.576  1.00 61.13           H  
ATOM   1819  C   CYS A 130      -4.666  17.863  -6.693  1.00 61.13           C  
ATOM   1820  CB  CYS A 130      -6.016  17.978  -4.560  1.00 61.13           C  
ATOM   1821  HB2 CYS A 130      -5.268  17.425  -3.991  1.00 61.13           H  
ATOM   1822  HB3 CYS A 130      -5.753  19.035  -4.535  1.00 61.13           H  
ATOM   1823  O   CYS A 130      -4.458  19.000  -7.111  1.00 61.13           O  
ATOM   1824  SG  CYS A 130      -7.626  17.789  -3.759  1.00 61.13           S  
ATOM   1825  N   GLN A 131      -3.774  16.881  -6.817  1.00 62.92           N  
ATOM   1826  H   GLN A 131      -4.011  15.963  -6.468  1.00 62.92           H  
ATOM   1827  CA  GLN A 131      -2.530  17.000  -7.564  1.00 62.92           C  
ATOM   1828  HA  GLN A 131      -2.562  17.893  -8.188  1.00 62.92           H  
ATOM   1829  C   GLN A 131      -2.389  15.787  -8.474  1.00 62.92           C  
ATOM   1830  CB  GLN A 131      -1.336  17.126  -6.609  1.00 62.92           C  
ATOM   1831  HB2 GLN A 131      -1.300  16.260  -5.949  1.00 62.92           H  
ATOM   1832  HB3 GLN A 131      -0.424  17.145  -7.205  1.00 62.92           H  
ATOM   1833  O   GLN A 131      -2.344  14.655  -7.993  1.00 62.92           O  
ATOM   1834  CG  GLN A 131      -1.401  18.407  -5.764  1.00 62.92           C  
ATOM   1835  HG2 GLN A 131      -2.278  18.373  -5.117  1.00 62.92           H  
ATOM   1836  HG3 GLN A 131      -1.498  19.271  -6.422  1.00 62.92           H  
ATOM   1837  CD  GLN A 131      -0.173  18.609  -4.883  1.00 62.92           C  
ATOM   1838  NE2 GLN A 131      -0.205  19.591  -4.009  1.00 62.92           N  
ATOM   1839 HE21 GLN A 131       0.621  19.714  -3.440  1.00 62.92           H  
ATOM   1840 HE22 GLN A 131      -1.003  20.208  -3.957  1.00 62.92           H  
ATOM   1841  OE1 GLN A 131       0.829  17.911  -4.954  1.00 62.92           O  
ATOM   1842  N   PHE A 132      -2.326  16.014  -9.784  1.00 64.38           N  
ATOM   1843  H   PHE A 132      -2.318  16.969 -10.111  1.00 64.38           H  
ATOM   1844  CA  PHE A 132      -2.005  14.948 -10.726  1.00 64.38           C  
ATOM   1845  HA  PHE A 132      -2.422  14.013 -10.352  1.00 64.38           H  
ATOM   1846  C   PHE A 132      -0.487  14.785 -10.818  1.00 64.38           C  
ATOM   1847  CB  PHE A 132      -2.635  15.213 -12.096  1.00 64.38           C  
ATOM   1848  HB2 PHE A 132      -2.376  16.225 -12.409  1.00 64.38           H  
ATOM   1849  HB3 PHE A 132      -3.720  15.155 -12.005  1.00 64.38           H  
ATOM   1850  O   PHE A 132       0.229  15.760 -11.054  1.00 64.38           O  
ATOM   1851  CG  PHE A 132      -2.188  14.237 -13.170  1.00 64.38           C  
ATOM   1852  CD1 PHE A 132      -1.592  14.706 -14.354  1.00 64.38           C  
ATOM   1853  HD1 PHE A 132      -1.446  15.766 -14.505  1.00 64.38           H  
ATOM   1854  CD2 PHE A 132      -2.272  12.851 -12.961  1.00 64.38           C  
ATOM   1855  HD2 PHE A 132      -2.621  12.451 -12.020  1.00 64.38           H  
ATOM   1856  CE1 PHE A 132      -1.201  13.812 -15.365  1.00 64.38           C  
ATOM   1857  HE1 PHE A 132      -0.784  14.190 -16.287  1.00 64.38           H  
ATOM   1858  CE2 PHE A 132      -1.802  11.959 -13.941  1.00 64.38           C  
ATOM   1859  HE2 PHE A 132      -1.784  10.898 -13.743  1.00 64.38           H  
ATOM   1860  CZ  PHE A 132      -1.331  12.431 -15.170  1.00 64.38           C  
ATOM   1861  HZ  PHE A 132      -1.002  11.737 -15.929  1.00 64.38           H  
ATOM   1862  N   ARG A 133      -0.017  13.546 -10.646  1.00 63.15           N  
ATOM   1863  H   ARG A 133      -0.686  12.811 -10.464  1.00 63.15           H  
ATOM   1864  CA  ARG A 133       1.355  13.122 -10.934  1.00 63.15           C  
ATOM   1865  HA  ARG A 133       1.927  13.965 -11.322  1.00 63.15           H  
ATOM   1866  C   ARG A 133       1.314  12.062 -12.024  1.00 63.15           C  
ATOM   1867  CB  ARG A 133       2.043  12.596  -9.668  1.00 63.15           C  
ATOM   1868  HB2 ARG A 133       1.437  11.804  -9.230  1.00 63.15           H  
ATOM   1869  HB3 ARG A 133       3.008  12.172  -9.945  1.00 63.15           H  
ATOM   1870  O   ARG A 133       0.521  11.125 -11.942  1.00 63.15           O  
ATOM   1871  CG  ARG A 133       2.266  13.709  -8.637  1.00 63.15           C  
ATOM   1872  HG2 ARG A 133       2.848  14.510  -9.093  1.00 63.15           H  
ATOM   1873  HG3 ARG A 133       1.305  14.109  -8.316  1.00 63.15           H  
ATOM   1874  CD  ARG A 133       3.018  13.170  -7.416  1.00 63.15           C  
ATOM   1875  HD2 ARG A 133       2.433  12.365  -6.969  1.00 63.15           H  
ATOM   1876  HD3 ARG A 133       3.969  12.750  -7.742  1.00 63.15           H  
ATOM   1877  NE  ARG A 133       3.215  14.229  -6.409  1.00 63.15           N  
ATOM   1878  HE  ARG A 133       2.378  14.580  -5.966  1.00 63.15           H  
ATOM   1879  NH1 ARG A 133       5.514  14.360  -6.461  1.00 63.15           N  
ATOM   1880 HH11 ARG A 133       5.532  13.577  -7.098  1.00 63.15           H  
ATOM   1881 HH12 ARG A 133       6.372  14.784  -6.138  1.00 63.15           H  
ATOM   1882  NH2 ARG A 133       4.341  15.716  -5.122  1.00 63.15           N  
ATOM   1883 HH21 ARG A 133       3.457  16.045  -4.763  1.00 63.15           H  
ATOM   1884 HH22 ARG A 133       5.204  16.110  -4.775  1.00 63.15           H  
ATOM   1885  CZ  ARG A 133       4.356  14.757  -6.005  1.00 63.15           C  
ATOM   1886  N   VAL A 134       2.167  12.214 -13.029  1.00 63.90           N  
ATOM   1887  H   VAL A 134       2.869  12.934 -12.938  1.00 63.90           H  
ATOM   1888  CA  VAL A 134       2.248  11.297 -14.167  1.00 63.90           C  
ATOM   1889  HA  VAL A 134       1.253  11.183 -14.597  1.00 63.90           H  
ATOM   1890  C   VAL A 134       2.715   9.933 -13.664  1.00 63.90           C  
ATOM   1891  CB  VAL A 134       3.183  11.857 -15.255  1.00 63.90           C  
ATOM   1892  HB  VAL A 134       4.172  12.024 -14.829  1.00 63.90           H  
ATOM   1893  O   VAL A 134       3.767   9.810 -13.047  1.00 63.90           O  
ATOM   1894  CG1 VAL A 134       3.315  10.891 -16.438  1.00 63.90           C  
ATOM   1895 HG11 VAL A 134       3.797   9.966 -16.123  1.00 63.90           H  
ATOM   1896 HG12 VAL A 134       2.333  10.657 -16.849  1.00 63.90           H  
ATOM   1897 HG13 VAL A 134       3.931  11.338 -17.218  1.00 63.90           H  
ATOM   1898  CG2 VAL A 134       2.654  13.200 -15.781  1.00 63.90           C  
ATOM   1899 HG21 VAL A 134       3.301  13.559 -16.581  1.00 63.90           H  
ATOM   1900 HG22 VAL A 134       1.640  13.080 -16.161  1.00 63.90           H  
ATOM   1901 HG23 VAL A 134       2.649  13.945 -14.984  1.00 63.90           H  
ATOM   1902  N   VAL A 135       1.938   8.884 -13.898  1.00 65.47           N  
ATOM   1903  H   VAL A 135       1.075   9.003 -14.409  1.00 65.47           H  
ATOM   1904  CA  VAL A 135       2.349   7.535 -13.503  1.00 65.47           C  
ATOM   1905  HA  VAL A 135       2.846   7.592 -12.535  1.00 65.47           H  
ATOM   1906  C   VAL A 135       3.363   7.024 -14.528  1.00 65.47           C  
ATOM   1907  CB  VAL A 135       1.133   6.612 -13.334  1.00 65.47           C  
ATOM   1908  HB  VAL A 135       0.677   6.407 -14.303  1.00 65.47           H  
ATOM   1909  O   VAL A 135       3.110   7.077 -15.724  1.00 65.47           O  
ATOM   1910  CG1 VAL A 135       1.573   5.291 -12.717  1.00 65.47           C  
ATOM   1911 HG11 VAL A 135       2.312   4.827 -13.370  1.00 65.47           H  
ATOM   1912 HG12 VAL A 135       0.716   4.625 -12.614  1.00 65.47           H  
ATOM   1913 HG13 VAL A 135       2.019   5.476 -11.740  1.00 65.47           H  
ATOM   1914  CG2 VAL A 135       0.065   7.237 -12.430  1.00 65.47           C  
ATOM   1915 HG21 VAL A 135      -0.741   6.523 -12.260  1.00 65.47           H  
ATOM   1916 HG22 VAL A 135      -0.369   8.116 -12.906  1.00 65.47           H  
ATOM   1917 HG23 VAL A 135       0.509   7.537 -11.481  1.00 65.47           H  
ATOM   1918  N   GLN A 136       4.525   6.549 -14.091  1.00 64.70           N  
ATOM   1919  H   GLN A 136       4.685   6.507 -13.095  1.00 64.70           H  
ATOM   1920  CA  GLN A 136       5.527   5.955 -14.980  1.00 64.70           C  
ATOM   1921  HA  GLN A 136       5.264   6.160 -16.018  1.00 64.70           H  
ATOM   1922  C   GLN A 136       5.560   4.445 -14.833  1.00 64.70           C  
ATOM   1923  CB  GLN A 136       6.911   6.552 -14.737  1.00 64.70           C  
ATOM   1924  HB2 GLN A 136       7.647   5.991 -15.312  1.00 64.70           H  
ATOM   1925  HB3 GLN A 136       7.163   6.488 -13.678  1.00 64.70           H  
ATOM   1926  O   GLN A 136       5.240   3.907 -13.774  1.00 64.70           O  
ATOM   1927  CG  GLN A 136       6.932   8.005 -15.201  1.00 64.70           C  
ATOM   1928  HG2 GLN A 136       6.352   8.617 -14.510  1.00 64.70           H  
ATOM   1929  HG3 GLN A 136       6.463   8.079 -16.182  1.00 64.70           H  
ATOM   1930  CD  GLN A 136       8.352   8.522 -15.336  1.00 64.70           C  
ATOM   1931  NE2 GLN A 136       9.162   8.501 -14.308  1.00 64.70           N  
ATOM   1932 HE21 GLN A 136      10.071   8.902 -14.491  1.00 64.70           H  
ATOM   1933 HE22 GLN A 136       8.901   8.121 -13.410  1.00 64.70           H  
ATOM   1934  OE1 GLN A 136       8.763   8.947 -16.394  1.00 64.70           O  
ATOM   1935  N   ASN A 137       5.982   3.760 -15.899  1.00 64.61           N  
ATOM   1936  H   ASN A 137       6.253   4.279 -16.722  1.00 64.61           H  
ATOM   1937  CA  ASN A 137       6.050   2.297 -15.962  1.00 64.61           C  
ATOM   1938  HA  ASN A 137       6.388   2.036 -16.966  1.00 64.61           H  
ATOM   1939  C   ASN A 137       4.681   1.620 -15.791  1.00 64.61           C  
ATOM   1940  CB  ASN A 137       7.107   1.765 -14.971  1.00 64.61           C  
ATOM   1941  HB2 ASN A 137       7.274   0.703 -15.154  1.00 64.61           H  
ATOM   1942  HB3 ASN A 137       6.740   1.865 -13.950  1.00 64.61           H  
ATOM   1943  O   ASN A 137       4.598   0.483 -15.327  1.00 64.61           O  
ATOM   1944  CG  ASN A 137       8.436   2.469 -15.096  1.00 64.61           C  
ATOM   1945  ND2 ASN A 137       9.070   2.805 -13.997  1.00 64.61           N  
ATOM   1946 HD21 ASN A 137       8.684   2.565 -13.095  1.00 64.61           H  
ATOM   1947 HD22 ASN A 137       9.969   3.257 -14.089  1.00 64.61           H  
ATOM   1948  OD1 ASN A 137       8.902   2.751 -16.187  1.00 64.61           O  
ATOM   1949  N   ALA A 138       3.582   2.307 -16.112  1.00 67.96           N  
ATOM   1950  H   ALA A 138       3.670   3.234 -16.504  1.00 67.96           H  
ATOM   1951  CA  ALA A 138       2.266   1.685 -16.116  1.00 67.96           C  
ATOM   1952  HA  ALA A 138       2.168   1.029 -15.250  1.00 67.96           H  
ATOM   1953  C   ALA A 138       2.133   0.830 -17.381  1.00 67.96           C  
ATOM   1954  CB  ALA A 138       1.186   2.766 -15.994  1.00 67.96           C  
ATOM   1955  HB1 ALA A 138       1.315   3.324 -15.067  1.00 67.96           H  
ATOM   1956  HB2 ALA A 138       0.201   2.299 -15.995  1.00 67.96           H  
ATOM   1957  HB3 ALA A 138       1.249   3.453 -16.838  1.00 67.96           H  
ATOM   1958  O   ALA A 138       1.998   1.349 -18.485  1.00 67.96           O  
ATOM   1959  N   SER A 139       2.194  -0.493 -17.238  1.00 72.53           N  
ATOM   1960  H   SER A 139       2.355  -0.891 -16.324  1.00 72.53           H  
ATOM   1961  CA  SER A 139       1.774  -1.369 -18.330  1.00 72.53           C  
ATOM   1962  HA  SER A 139       2.242  -0.992 -19.240  1.00 72.53           H  
ATOM   1963  C   SER A 139       0.258  -1.294 -18.518  1.00 72.53           C  
ATOM   1964  CB  SER A 139       2.259  -2.801 -18.111  1.00 72.53           C  
ATOM   1965  HB2 SER A 139       3.344  -2.785 -18.009  1.00 72.53           H  
ATOM   1966  HB3 SER A 139       2.004  -3.407 -18.981  1.00 72.53           H  
ATOM   1967  O   SER A 139      -0.453  -0.843 -17.616  1.00 72.53           O  
ATOM   1968  OG  SER A 139       1.686  -3.374 -16.949  1.00 72.53           O  
ATOM   1969  HG  SER A 139       2.390  -3.869 -16.525  1.00 72.53           H  
ATOM   1970  N   SER A 140      -0.265  -1.783 -19.648  1.00 73.39           N  
ATOM   1971  H   SER A 140       0.369  -2.082 -20.375  1.00 73.39           H  
ATOM   1972  CA  SER A 140      -1.723  -1.896 -19.856  1.00 73.39           C  
ATOM   1973  HA  SER A 140      -2.145  -0.900 -19.990  1.00 73.39           H  
ATOM   1974  C   SER A 140      -2.409  -2.568 -18.662  1.00 73.39           C  
ATOM   1975  CB  SER A 140      -2.011  -2.747 -21.094  1.00 73.39           C  
ATOM   1976  HB2 SER A 140      -1.751  -3.786 -20.892  1.00 73.39           H  
ATOM   1977  HB3 SER A 140      -1.399  -2.415 -21.932  1.00 73.39           H  
ATOM   1978  O   SER A 140      -3.431  -2.095 -18.157  1.00 73.39           O  
ATOM   1979  OG  SER A 140      -3.375  -2.675 -21.444  1.00 73.39           O  
ATOM   1980  HG  SER A 140      -3.594  -1.778 -21.706  1.00 73.39           H  
ATOM   1981  N   LYS A 141      -1.777  -3.630 -18.145  1.00 79.38           N  
ATOM   1982  H   LYS A 141      -0.947  -3.959 -18.617  1.00 79.38           H  
ATOM   1983  CA  LYS A 141      -2.234  -4.340 -16.954  1.00 79.38           C  
ATOM   1984  HA  LYS A 141      -3.269  -4.641 -17.120  1.00 79.38           H  
ATOM   1985  C   LYS A 141      -2.243  -3.457 -15.707  1.00 79.38           C  
ATOM   1986  CB  LYS A 141      -1.380  -5.596 -16.766  1.00 79.38           C  
ATOM   1987  HB2 LYS A 141      -0.358  -5.321 -16.505  1.00 79.38           H  
ATOM   1988  HB3 LYS A 141      -1.367  -6.159 -17.698  1.00 79.38           H  
ATOM   1989  O   LYS A 141      -3.263  -3.411 -15.026  1.00 79.38           O  
ATOM   1990  CG  LYS A 141      -1.985  -6.470 -15.665  1.00 79.38           C  
ATOM   1991  HG2 LYS A 141      -3.020  -6.697 -15.922  1.00 79.38           H  
ATOM   1992  HG3 LYS A 141      -1.966  -5.943 -14.711  1.00 79.38           H  
ATOM   1993  CD  LYS A 141      -1.205  -7.771 -15.524  1.00 79.38           C  
ATOM   1994  HD2 LYS A 141      -0.219  -7.541 -15.121  1.00 79.38           H  
ATOM   1995  HD3 LYS A 141      -1.136  -8.261 -16.495  1.00 79.38           H  
ATOM   1996  CE  LYS A 141      -1.943  -8.670 -14.544  1.00 79.38           C  
ATOM   1997  HE2 LYS A 141      -2.964  -8.813 -14.897  1.00 79.38           H  
ATOM   1998  HE3 LYS A 141      -1.999  -8.164 -13.581  1.00 79.38           H  
ATOM   1999  NZ  LYS A 141      -1.278  -9.980 -14.383  1.00 79.38           N  
ATOM   2000  HZ1 LYS A 141      -1.372 -10.533 -15.223  1.00 79.38           H  
ATOM   2001  HZ2 LYS A 141      -1.745 -10.443 -13.616  1.00 79.38           H  
ATOM   2002  HZ3 LYS A 141      -0.306  -9.861 -14.135  1.00 79.38           H  
ATOM   2003  N   VAL A 142      -1.152  -2.746 -15.411  1.00 80.17           N  
ATOM   2004  H   VAL A 142      -0.366  -2.780 -16.044  1.00 80.17           H  
ATOM   2005  CA  VAL A 142      -1.062  -1.904 -14.204  1.00 80.17           C  
ATOM   2006  HA  VAL A 142      -1.382  -2.499 -13.348  1.00 80.17           H  
ATOM   2007  C   VAL A 142      -2.010  -0.706 -14.285  1.00 80.17           C  
ATOM   2008  CB  VAL A 142       0.384  -1.458 -13.927  1.00 80.17           C  
ATOM   2009  HB  VAL A 142       0.782  -0.942 -14.801  1.00 80.17           H  
ATOM   2010  O   VAL A 142      -2.679  -0.399 -13.303  1.00 80.17           O  
ATOM   2011  CG1 VAL A 142       0.452  -0.518 -12.720  1.00 80.17           C  
ATOM   2012 HG11 VAL A 142      -0.095  -0.944 -11.879  1.00 80.17           H  
ATOM   2013 HG12 VAL A 142       0.024   0.453 -12.971  1.00 80.17           H  
ATOM   2014 HG13 VAL A 142       1.489  -0.387 -12.410  1.00 80.17           H  
ATOM   2015  CG2 VAL A 142       1.277  -2.662 -13.607  1.00 80.17           C  
ATOM   2016 HG21 VAL A 142       2.306  -2.333 -13.463  1.00 80.17           H  
ATOM   2017 HG22 VAL A 142       1.248  -3.395 -14.413  1.00 80.17           H  
ATOM   2018 HG23 VAL A 142       0.934  -3.142 -12.690  1.00 80.17           H  
ATOM   2019  N   SER A 143      -2.148  -0.076 -15.454  1.00 77.98           N  
ATOM   2020  H   SER A 143      -1.579  -0.376 -16.232  1.00 77.98           H  
ATOM   2021  CA  SER A 143      -3.121   1.003 -15.678  1.00 77.98           C  
ATOM   2022  HA  SER A 143      -2.912   1.823 -14.991  1.00 77.98           H  
ATOM   2023  C   SER A 143      -4.555   0.527 -15.415  1.00 77.98           C  
ATOM   2024  CB  SER A 143      -2.980   1.533 -17.108  1.00 77.98           C  
ATOM   2025  HB2 SER A 143      -1.964   1.895 -17.266  1.00 77.98           H  
ATOM   2026  HB3 SER A 143      -3.192   0.739 -17.824  1.00 77.98           H  
ATOM   2027  O   SER A 143      -5.298   1.131 -14.638  1.00 77.98           O  
ATOM   2028  OG  SER A 143      -3.890   2.594 -17.291  1.00 77.98           O  
ATOM   2029  HG  SER A 143      -3.758   2.998 -18.152  1.00 77.98           H  
ATOM   2030  N   CYS A 144      -4.922  -0.640 -15.951  1.00 83.29           N  
ATOM   2031  H   CYS A 144      -4.296  -1.101 -16.595  1.00 83.29           H  
ATOM   2032  CA  CYS A 144      -6.202  -1.269 -15.645  1.00 83.29           C  
ATOM   2033  HA  CYS A 144      -7.006  -0.587 -15.921  1.00 83.29           H  
ATOM   2034  C   CYS A 144      -6.361  -1.591 -14.154  1.00 83.29           C  
ATOM   2035  CB  CYS A 144      -6.325  -2.522 -16.500  1.00 83.29           C  
ATOM   2036  HB2 CYS A 144      -6.406  -2.191 -17.535  1.00 83.29           H  
ATOM   2037  HB3 CYS A 144      -5.407  -3.102 -16.405  1.00 83.29           H  
ATOM   2038  O   CYS A 144      -7.443  -1.387 -13.600  1.00 83.29           O  
ATOM   2039  SG  CYS A 144      -7.727  -3.617 -16.141  1.00 83.29           S  
ATOM   2040  N   GLN A 145      -5.313  -2.080 -13.484  1.00 86.22           N  
ATOM   2041  H   GLN A 145      -4.459  -2.271 -13.989  1.00 86.22           H  
ATOM   2042  CA  GLN A 145      -5.365  -2.377 -12.053  1.00 86.22           C  
ATOM   2043  HA  GLN A 145      -6.220  -3.024 -11.858  1.00 86.22           H  
ATOM   2044  C   GLN A 145      -5.570  -1.102 -11.231  1.00 86.22           C  
ATOM   2045  CB  GLN A 145      -4.094  -3.109 -11.607  1.00 86.22           C  
ATOM   2046  HB2 GLN A 145      -4.061  -3.113 -10.517  1.00 86.22           H  
ATOM   2047  HB3 GLN A 145      -3.218  -2.576 -11.976  1.00 86.22           H  
ATOM   2048  O   GLN A 145      -6.381  -1.110 -10.309  1.00 86.22           O  
ATOM   2049  CG  GLN A 145      -4.051  -4.574 -12.056  1.00 86.22           C  
ATOM   2050  HG2 GLN A 145      -4.210  -4.656 -13.131  1.00 86.22           H  
ATOM   2051  HG3 GLN A 145      -4.860  -5.112 -11.563  1.00 86.22           H  
ATOM   2052  CD  GLN A 145      -2.721  -5.235 -11.710  1.00 86.22           C  
ATOM   2053  NE2 GLN A 145      -2.732  -6.440 -11.186  1.00 86.22           N  
ATOM   2054 HE21 GLN A 145      -1.831  -6.776 -10.877  1.00 86.22           H  
ATOM   2055 HE22 GLN A 145      -3.601  -6.847 -10.871  1.00 86.22           H  
ATOM   2056  OE1 GLN A 145      -1.644  -4.703 -11.907  1.00 86.22           O  
ATOM   2057  N   ILE A 146      -4.910   0.003 -11.587  1.00 83.94           N  
ATOM   2058  H   ILE A 146      -4.243  -0.067 -12.342  1.00 83.94           H  
ATOM   2059  CA  ILE A 146      -5.092   1.317 -10.957  1.00 83.94           C  
ATOM   2060  HA  ILE A 146      -4.933   1.217  -9.883  1.00 83.94           H  
ATOM   2061  C   ILE A 146      -6.533   1.802 -11.151  1.00 83.94           C  
ATOM   2062  CB  ILE A 146      -4.043   2.315 -11.507  1.00 83.94           C  
ATOM   2063  HB  ILE A 146      -4.014   2.225 -12.593  1.00 83.94           H  
ATOM   2064  O   ILE A 146      -7.186   2.170 -10.176  1.00 83.94           O  
ATOM   2065  CG1 ILE A 146      -2.640   1.978 -10.953  1.00 83.94           C  
ATOM   2066 HG12 ILE A 146      -2.463   0.906 -11.038  1.00 83.94           H  
ATOM   2067 HG13 ILE A 146      -2.593   2.238  -9.896  1.00 83.94           H  
ATOM   2068  CG2 ILE A 146      -4.419   3.769 -11.170  1.00 83.94           C  
ATOM   2069 HG21 ILE A 146      -5.276   4.065 -11.775  1.00 83.94           H  
ATOM   2070 HG22 ILE A 146      -4.648   3.874 -10.110  1.00 83.94           H  
ATOM   2071 HG23 ILE A 146      -3.612   4.454 -11.429  1.00 83.94           H  
ATOM   2072  CD1 ILE A 146      -1.497   2.685 -11.695  1.00 83.94           C  
ATOM   2073 HD11 ILE A 146      -1.549   3.765 -11.558  1.00 83.94           H  
ATOM   2074 HD12 ILE A 146      -1.545   2.452 -12.759  1.00 83.94           H  
ATOM   2075 HD13 ILE A 146      -0.544   2.335 -11.298  1.00 83.94           H  
ATOM   2076  N   ASN A 147      -7.068   1.740 -12.373  1.00 81.70           N  
ATOM   2077  H   ASN A 147      -6.469   1.474 -13.142  1.00 81.70           H  
ATOM   2078  CA  ASN A 147      -8.445   2.151 -12.673  1.00 81.70           C  
ATOM   2079  HA  ASN A 147      -8.596   3.170 -12.316  1.00 81.70           H  
ATOM   2080  C   ASN A 147      -9.485   1.297 -11.938  1.00 81.70           C  
ATOM   2081  CB  ASN A 147      -8.647   2.128 -14.202  1.00 81.70           C  
ATOM   2082  HB2 ASN A 147      -8.265   1.196 -14.618  1.00 81.70           H  
ATOM   2083  HB3 ASN A 147      -9.711   2.202 -14.429  1.00 81.70           H  
ATOM   2084  O   ASN A 147     -10.418   1.829 -11.335  1.00 81.70           O  
ATOM   2085  CG  ASN A 147      -7.965   3.307 -14.875  1.00 81.70           C  
ATOM   2086  ND2 ASN A 147      -7.620   3.216 -16.137  1.00 81.70           N  
ATOM   2087 HD21 ASN A 147      -7.768   2.376 -16.678  1.00 81.70           H  
ATOM   2088 HD22 ASN A 147      -7.104   3.997 -16.516  1.00 81.70           H  
ATOM   2089  OD1 ASN A 147      -7.752   4.335 -14.259  1.00 81.70           O  
ATOM   2090  N   ASN A 148      -9.303  -0.025 -11.914  1.00 86.21           N  
ATOM   2091  H   ASN A 148      -8.534  -0.415 -12.439  1.00 86.21           H  
ATOM   2092  CA  ASN A 148     -10.184  -0.920 -11.166  1.00 86.21           C  
ATOM   2093  HA  ASN A 148     -11.218  -0.687 -11.421  1.00 86.21           H  
ATOM   2094  C   ASN A 148     -10.068  -0.722  -9.654  1.00 86.21           C  
ATOM   2095  CB  ASN A 148      -9.906  -2.376 -11.553  1.00 86.21           C  
ATOM   2096  HB2 ASN A 148     -10.302  -3.036 -10.782  1.00 86.21           H  
ATOM   2097  HB3 ASN A 148      -8.835  -2.557 -11.643  1.00 86.21           H  
ATOM   2098  O   ASN A 148     -11.081  -0.780  -8.964  1.00 86.21           O  
ATOM   2099  CG  ASN A 148     -10.625  -2.727 -12.833  1.00 86.21           C  
ATOM   2100  ND2 ASN A 148      -9.914  -2.983 -13.896  1.00 86.21           N  
ATOM   2101 HD21 ASN A 148     -10.415  -3.184 -14.749  1.00 86.21           H  
ATOM   2102 HD22 ASN A 148      -8.918  -2.815 -13.890  1.00 86.21           H  
ATOM   2103  OD1 ASN A 148     -11.841  -2.757 -12.886  1.00 86.21           O  
ATOM   2104  N   THR A 149      -8.867  -0.451  -9.136  1.00 87.45           N  
ATOM   2105  H   THR A 149      -8.064  -0.434  -9.748  1.00 87.45           H  
ATOM   2106  CA  THR A 149      -8.675  -0.157  -7.710  1.00 87.45           C  
ATOM   2107  HA  THR A 149      -9.152  -0.947  -7.129  1.00 87.45           H  
ATOM   2108  C   THR A 149      -9.358   1.156  -7.337  1.00 87.45           C  
ATOM   2109  CB  THR A 149      -7.193  -0.111  -7.307  1.00 87.45           C  
ATOM   2110  HB  THR A 149      -6.700   0.736  -7.782  1.00 87.45           H  
ATOM   2111  O   THR A 149     -10.050   1.195  -6.328  1.00 87.45           O  
ATOM   2112  CG2 THR A 149      -7.020  -0.024  -5.792  1.00 87.45           C  
ATOM   2113 HG21 THR A 149      -5.958  -0.075  -5.551  1.00 87.45           H  
ATOM   2114 HG22 THR A 149      -7.535  -0.854  -5.310  1.00 87.45           H  
ATOM   2115 HG23 THR A 149      -7.420   0.916  -5.413  1.00 87.45           H  
ATOM   2116  OG1 THR A 149      -6.536  -1.296  -7.680  1.00 87.45           O  
ATOM   2117  HG1 THR A 149      -6.425  -1.265  -8.633  1.00 87.45           H  
ATOM   2118  N   GLN A 150      -9.245   2.204  -8.160  1.00 83.64           N  
ATOM   2119  H   GLN A 150      -8.651   2.123  -8.973  1.00 83.64           H  
ATOM   2120  CA  GLN A 150      -9.955   3.473  -7.952  1.00 83.64           C  
ATOM   2121  HA  GLN A 150      -9.701   3.878  -6.973  1.00 83.64           H  
ATOM   2122  C   GLN A 150     -11.477   3.286  -7.973  1.00 83.64           C  
ATOM   2123  CB  GLN A 150      -9.537   4.496  -9.017  1.00 83.64           C  
ATOM   2124  HB2 GLN A 150      -9.577   4.037 -10.006  1.00 83.64           H  
ATOM   2125  HB3 GLN A 150     -10.244   5.325  -8.999  1.00 83.64           H  
ATOM   2126  O   GLN A 150     -12.163   3.755  -7.072  1.00 83.64           O  
ATOM   2127  CG  GLN A 150      -8.137   5.069  -8.770  1.00 83.64           C  
ATOM   2128  HG2 GLN A 150      -7.392   4.273  -8.758  1.00 83.64           H  
ATOM   2129  HG3 GLN A 150      -8.118   5.570  -7.802  1.00 83.64           H  
ATOM   2130  CD  GLN A 150      -7.782   6.086  -9.847  1.00 83.64           C  
ATOM   2131  NE2 GLN A 150      -7.180   5.676 -10.938  1.00 83.64           N  
ATOM   2132 HE21 GLN A 150      -7.012   4.693 -11.096  1.00 83.64           H  
ATOM   2133 HE22 GLN A 150      -7.120   6.352 -11.687  1.00 83.64           H  
ATOM   2134  OE1 GLN A 150      -8.065   7.264  -9.738  1.00 83.64           O  
ATOM   2135  N   ASN A 151     -12.007   2.530  -8.937  1.00 84.01           N  
ATOM   2136  H   ASN A 151     -11.406   2.198  -9.678  1.00 84.01           H  
ATOM   2137  CA  ASN A 151     -13.438   2.223  -8.991  1.00 84.01           C  
ATOM   2138  HA  ASN A 151     -13.993   3.161  -8.987  1.00 84.01           H  
ATOM   2139  C   ASN A 151     -13.888   1.423  -7.753  1.00 84.01           C  
ATOM   2140  CB  ASN A 151     -13.700   1.489 -10.317  1.00 84.01           C  
ATOM   2141  HB2 ASN A 151     -13.161   2.007 -11.110  1.00 84.01           H  
ATOM   2142  HB3 ASN A 151     -13.318   0.470 -10.261  1.00 84.01           H  
ATOM   2143  O   ASN A 151     -14.936   1.693  -7.169  1.00 84.01           O  
ATOM   2144  CG  ASN A 151     -15.162   1.444 -10.728  1.00 84.01           C  
ATOM   2145  ND2 ASN A 151     -15.424   1.131 -11.975  1.00 84.01           N  
ATOM   2146 HD21 ASN A 151     -14.667   0.985 -12.628  1.00 84.01           H  
ATOM   2147 HD22 ASN A 151     -16.388   1.211 -12.264  1.00 84.01           H  
ATOM   2148  OD1 ASN A 151     -16.091   1.658  -9.971  1.00 84.01           O  
ATOM   2149  N   LEU A 152     -13.063   0.477  -7.290  1.00 85.86           N  
ATOM   2150  H   LEU A 152     -12.216   0.274  -7.802  1.00 85.86           H  
ATOM   2151  CA  LEU A 152     -13.320  -0.247  -6.049  1.00 85.86           C  
ATOM   2152  HA  LEU A 152     -14.332  -0.648  -6.114  1.00 85.86           H  
ATOM   2153  C   LEU A 152     -13.279   0.680  -4.830  1.00 85.86           C  
ATOM   2154  CB  LEU A 152     -12.324  -1.409  -5.911  1.00 85.86           C  
ATOM   2155  HB2 LEU A 152     -11.344  -1.005  -5.659  1.00 85.86           H  
ATOM   2156  HB3 LEU A 152     -12.240  -1.927  -6.866  1.00 85.86           H  
ATOM   2157  O   LEU A 152     -14.123   0.538  -3.957  1.00 85.86           O  
ATOM   2158  CG  LEU A 152     -12.738  -2.434  -4.840  1.00 85.86           C  
ATOM   2159  HG  LEU A 152     -12.929  -1.933  -3.891  1.00 85.86           H  
ATOM   2160  CD1 LEU A 152     -13.988  -3.218  -5.250  1.00 85.86           C  
ATOM   2161 HD11 LEU A 152     -14.174  -4.027  -4.542  1.00 85.86           H  
ATOM   2162 HD12 LEU A 152     -14.860  -2.565  -5.243  1.00 85.86           H  
ATOM   2163 HD13 LEU A 152     -13.854  -3.650  -6.241  1.00 85.86           H  
ATOM   2164  CD2 LEU A 152     -11.596  -3.421  -4.637  1.00 85.86           C  
ATOM   2165 HD21 LEU A 152     -11.914  -4.209  -3.954  1.00 85.86           H  
ATOM   2166 HD22 LEU A 152     -10.751  -2.889  -4.201  1.00 85.86           H  
ATOM   2167 HD23 LEU A 152     -11.307  -3.869  -5.587  1.00 85.86           H  
ATOM   2168  N   ILE A 153     -12.359   1.648  -4.781  1.00 84.38           N  
ATOM   2169  H   ILE A 153     -11.682   1.697  -5.529  1.00 84.38           H  
ATOM   2170  CA  ILE A 153     -12.307   2.680  -3.737  1.00 84.38           C  
ATOM   2171  HA  ILE A 153     -12.249   2.187  -2.767  1.00 84.38           H  
ATOM   2172  C   ILE A 153     -13.593   3.507  -3.732  1.00 84.38           C  
ATOM   2173  CB  ILE A 153     -11.056   3.574  -3.888  1.00 84.38           C  
ATOM   2174  HB  ILE A 153     -10.965   3.898  -4.924  1.00 84.38           H  
ATOM   2175  O   ILE A 153     -14.159   3.679  -2.657  1.00 84.38           O  
ATOM   2176  CG1 ILE A 153      -9.787   2.788  -3.503  1.00 84.38           C  
ATOM   2177 HG12 ILE A 153      -9.873   1.755  -3.840  1.00 84.38           H  
ATOM   2178 HG13 ILE A 153      -9.691   2.774  -2.418  1.00 84.38           H  
ATOM   2179  CG2 ILE A 153     -11.166   4.832  -3.007  1.00 84.38           C  
ATOM   2180 HG21 ILE A 153     -11.457   4.549  -1.995  1.00 84.38           H  
ATOM   2181 HG22 ILE A 153     -10.225   5.381  -2.982  1.00 84.38           H  
ATOM   2182 HG23 ILE A 153     -11.922   5.504  -3.414  1.00 84.38           H  
ATOM   2183  CD1 ILE A 153      -8.512   3.375  -4.121  1.00 84.38           C  
ATOM   2184 HD11 ILE A 153      -8.512   3.208  -5.198  1.00 84.38           H  
ATOM   2185 HD12 ILE A 153      -7.640   2.882  -3.693  1.00 84.38           H  
ATOM   2186 HD13 ILE A 153      -8.446   4.447  -3.937  1.00 84.38           H  
ATOM   2187  N   SER A 154     -14.094   3.956  -4.888  1.00 82.91           N  
ATOM   2188  H   SER A 154     -13.548   3.869  -5.733  1.00 82.91           H  
ATOM   2189  CA  SER A 154     -15.379   4.668  -4.964  1.00 82.91           C  
ATOM   2190  HA  SER A 154     -15.328   5.561  -4.341  1.00 82.91           H  
ATOM   2191  C   SER A 154     -16.528   3.800  -4.443  1.00 82.91           C  
ATOM   2192  CB  SER A 154     -15.692   5.117  -6.395  1.00 82.91           C  
ATOM   2193  HB2 SER A 154     -15.746   4.244  -7.046  1.00 82.91           H  
ATOM   2194  HB3 SER A 154     -16.658   5.620  -6.405  1.00 82.91           H  
ATOM   2195  O   SER A 154     -17.347   4.268  -3.661  1.00 82.91           O  
ATOM   2196  OG  SER A 154     -14.710   6.004  -6.891  1.00 82.91           O  
ATOM   2197  HG  SER A 154     -14.742   6.823  -6.390  1.00 82.91           H  
ATOM   2198  N   LYS A 155     -16.557   2.501  -4.775  1.00 84.65           N  
ATOM   2199  H   LYS A 155     -15.871   2.165  -5.436  1.00 84.65           H  
ATOM   2200  CA  LYS A 155     -17.561   1.570  -4.227  1.00 84.65           C  
ATOM   2201  HA  LYS A 155     -18.551   2.004  -4.366  1.00 84.65           H  
ATOM   2202  C   LYS A 155     -17.412   1.351  -2.718  1.00 84.65           C  
ATOM   2203  CB  LYS A 155     -17.508   0.226  -4.951  1.00 84.65           C  
ATOM   2204  HB2 LYS A 155     -16.503  -0.190  -4.881  1.00 84.65           H  
ATOM   2205  HB3 LYS A 155     -18.202  -0.439  -4.438  1.00 84.65           H  
ATOM   2206  O   LYS A 155     -18.409   1.351  -2.007  1.00 84.65           O  
ATOM   2207  CG  LYS A 155     -17.949   0.293  -6.414  1.00 84.65           C  
ATOM   2208  HG2 LYS A 155     -17.329   0.996  -6.971  1.00 84.65           H  
ATOM   2209  HG3 LYS A 155     -18.985   0.627  -6.462  1.00 84.65           H  
ATOM   2210  CD  LYS A 155     -17.830  -1.102  -7.033  1.00 84.65           C  
ATOM   2211  HD2 LYS A 155     -16.795  -1.437  -6.965  1.00 84.65           H  
ATOM   2212  HD3 LYS A 155     -18.470  -1.791  -6.481  1.00 84.65           H  
ATOM   2213  CE  LYS A 155     -18.258  -1.053  -8.499  1.00 84.65           C  
ATOM   2214  HE2 LYS A 155     -19.257  -0.620  -8.552  1.00 84.65           H  
ATOM   2215  HE3 LYS A 155     -17.580  -0.388  -9.034  1.00 84.65           H  
ATOM   2216  NZ  LYS A 155     -18.251  -2.411  -9.094  1.00 84.65           N  
ATOM   2217  HZ1 LYS A 155     -17.321  -2.803  -9.046  1.00 84.65           H  
ATOM   2218  HZ2 LYS A 155     -18.880  -3.016  -8.587  1.00 84.65           H  
ATOM   2219  HZ3 LYS A 155     -18.538  -2.372 -10.062  1.00 84.65           H  
ATOM   2220  N   ILE A 156     -16.185   1.205  -2.215  1.00 84.08           N  
ATOM   2221  H   ILE A 156     -15.415   1.198  -2.868  1.00 84.08           H  
ATOM   2222  CA  ILE A 156     -15.886   1.101  -0.778  1.00 84.08           C  
ATOM   2223  HA  ILE A 156     -16.461   0.277  -0.357  1.00 84.08           H  
ATOM   2224  C   ILE A 156     -16.326   2.377  -0.060  1.00 84.08           C  
ATOM   2225  CB  ILE A 156     -14.377   0.836  -0.552  1.00 84.08           C  
ATOM   2226  HB  ILE A 156     -13.815   1.542  -1.164  1.00 84.08           H  
ATOM   2227  O   ILE A 156     -16.890   2.301   1.027  1.00 84.08           O  
ATOM   2228  CG1 ILE A 156     -13.988  -0.596  -0.978  1.00 84.08           C  
ATOM   2229 HG12 ILE A 156     -14.294  -1.302  -0.207  1.00 84.08           H  
ATOM   2230 HG13 ILE A 156     -14.512  -0.862  -1.896  1.00 84.08           H  
ATOM   2231  CG2 ILE A 156     -13.960   1.060   0.916  1.00 84.08           C  
ATOM   2232 HG21 ILE A 156     -14.053   2.114   1.175  1.00 84.08           H  
ATOM   2233 HG22 ILE A 156     -14.582   0.471   1.589  1.00 84.08           H  
ATOM   2234 HG23 ILE A 156     -12.918   0.774   1.059  1.00 84.08           H  
ATOM   2235  CD1 ILE A 156     -12.485  -0.755  -1.252  1.00 84.08           C  
ATOM   2236 HD11 ILE A 156     -12.188  -0.108  -2.078  1.00 84.08           H  
ATOM   2237 HD12 ILE A 156     -11.895  -0.494  -0.373  1.00 84.08           H  
ATOM   2238 HD13 ILE A 156     -12.272  -1.789  -1.523  1.00 84.08           H  
ATOM   2239  N   ALA A 157     -16.083   3.542  -0.658  1.00 79.26           N  
ATOM   2240  H   ALA A 157     -15.592   3.540  -1.541  1.00 79.26           H  
ATOM   2241  CA  ALA A 157     -16.504   4.827  -0.133  1.00 79.26           C  
ATOM   2242  HA  ALA A 157     -16.151   4.915   0.894  1.00 79.26           H  
ATOM   2243  C   ALA A 157     -18.037   4.921  -0.102  1.00 79.26           C  
ATOM   2244  CB  ALA A 157     -15.837   5.930  -0.961  1.00 79.26           C  
ATOM   2245  HB1 ALA A 157     -14.754   5.807  -0.949  1.00 79.26           H  
ATOM   2246  HB2 ALA A 157     -16.182   5.897  -1.995  1.00 79.26           H  
ATOM   2247  HB3 ALA A 157     -16.082   6.905  -0.540  1.00 79.26           H  
ATOM   2248  O   ALA A 157     -18.590   5.240   0.947  1.00 79.26           O  
ATOM   2249  N   ALA A 158     -18.729   4.554  -1.184  1.00 77.81           N  
ATOM   2250  H   ALA A 158     -18.222   4.352  -2.034  1.00 77.81           H  
ATOM   2251  CA  ALA A 158     -20.190   4.511  -1.251  1.00 77.81           C  
ATOM   2252  HA  ALA A 158     -20.578   5.506  -1.035  1.00 77.81           H  
ATOM   2253  C   ALA A 158     -20.809   3.531  -0.230  1.00 77.81           C  
ATOM   2254  CB  ALA A 158     -20.590   4.153  -2.687  1.00 77.81           C  
ATOM   2255  HB1 ALA A 158     -21.676   4.165  -2.777  1.00 77.81           H  
ATOM   2256  HB2 ALA A 158     -20.174   4.886  -3.378  1.00 77.81           H  
ATOM   2257  HB3 ALA A 158     -20.220   3.161  -2.947  1.00 77.81           H  
ATOM   2258  O   ALA A 158     -21.814   3.845   0.416  1.00 77.81           O  
ATOM   2259  N   ASP A 159     -20.192   2.367  -0.014  1.00 78.97           N  
ATOM   2260  H   ASP A 159     -19.447   2.096  -0.640  1.00 78.97           H  
ATOM   2261  CA  ASP A 159     -20.622   1.410   1.011  1.00 78.97           C  
ATOM   2262  HA  ASP A 159     -21.701   1.272   0.941  1.00 78.97           H  
ATOM   2263  C   ASP A 159     -20.337   1.921   2.426  1.00 78.97           C  
ATOM   2264  CB  ASP A 159     -19.934   0.052   0.797  1.00 78.97           C  
ATOM   2265  HB2 ASP A 159     -18.912   0.199   0.448  1.00 78.97           H  
ATOM   2266  HB3 ASP A 159     -19.878  -0.455   1.761  1.00 78.97           H  
ATOM   2267  O   ASP A 159     -21.174   1.784   3.321  1.00 78.97           O  
ATOM   2268  CG  ASP A 159     -20.682  -0.894  -0.144  1.00 78.97           C  
ATOM   2269  OD1 ASP A 159     -21.796  -0.553  -0.595  1.00 78.97           O  
ATOM   2270  OD2 ASP A 159     -20.180  -2.029  -0.287  1.00 78.97           O  
ATOM   2271  N   ALA A 160     -19.186   2.561   2.640  1.00 71.83           N  
ATOM   2272  H   ALA A 160     -18.524   2.623   1.880  1.00 71.83           H  
ATOM   2273  CA  ALA A 160     -18.829   3.166   3.918  1.00 71.83           C  
ATOM   2274  HA  ALA A 160     -18.903   2.410   4.700  1.00 71.83           H  
ATOM   2275  C   ALA A 160     -19.789   4.304   4.280  1.00 71.83           C  
ATOM   2276  CB  ALA A 160     -17.383   3.668   3.859  1.00 71.83           C  
ATOM   2277  HB1 ALA A 160     -16.697   2.835   3.703  1.00 71.83           H  
ATOM   2278  HB2 ALA A 160     -17.136   4.160   4.799  1.00 71.83           H  
ATOM   2279  HB3 ALA A 160     -17.268   4.382   3.044  1.00 71.83           H  
ATOM   2280  O   ALA A 160     -20.202   4.414   5.434  1.00 71.83           O  
ATOM   2281  N   THR A 161     -20.202   5.128   3.311  1.00 67.69           N  
ATOM   2282  H   THR A 161     -19.828   5.010   2.380  1.00 67.69           H  
ATOM   2283  CA  THR A 161     -21.189   6.190   3.545  1.00 67.69           C  
ATOM   2284  HA  THR A 161     -20.906   6.724   4.453  1.00 67.69           H  
ATOM   2285  C   THR A 161     -22.587   5.640   3.770  1.00 67.69           C  
ATOM   2286  CB  THR A 161     -21.241   7.217   2.414  1.00 67.69           C  
ATOM   2287  HB  THR A 161     -21.936   8.002   2.711  1.00 67.69           H  
ATOM   2288  O   THR A 161     -23.324   6.167   4.606  1.00 67.69           O  
ATOM   2289  CG2 THR A 161     -19.889   7.861   2.174  1.00 67.69           C  
ATOM   2290 HG21 THR A 161     -19.257   7.805   3.060  1.00 67.69           H  
ATOM   2291 HG22 THR A 161     -19.375   7.412   1.324  1.00 67.69           H  
ATOM   2292 HG23 THR A 161     -20.079   8.905   1.924  1.00 67.69           H  
ATOM   2293  OG1 THR A 161     -21.699   6.660   1.212  1.00 67.69           O  
ATOM   2294  HG1 THR A 161     -21.182   7.026   0.491  1.00 67.69           H  
ATOM   2295  N   SER A 162     -22.940   4.552   3.085  1.00 67.20           N  
ATOM   2296  H   SER A 162     -22.326   4.238   2.347  1.00 67.20           H  
ATOM   2297  CA  SER A 162     -24.204   3.846   3.292  1.00 67.20           C  
ATOM   2298  HA  SER A 162     -25.020   4.564   3.213  1.00 67.20           H  
ATOM   2299  C   SER A 162     -24.280   3.227   4.689  1.00 67.20           C  
ATOM   2300  CB  SER A 162     -24.408   2.794   2.200  1.00 67.20           C  
ATOM   2301  HB2 SER A 162     -25.332   2.249   2.391  1.00 67.20           H  
ATOM   2302  HB3 SER A 162     -23.575   2.091   2.186  1.00 67.20           H  
ATOM   2303  O   SER A 162     -25.313   3.349   5.344  1.00 67.20           O  
ATOM   2304  OG  SER A 162     -24.506   3.455   0.953  1.00 67.20           O  
ATOM   2305  HG  SER A 162     -23.614   3.585   0.623  1.00 67.20           H  
ATOM   2306  N   GLN A 163     -23.179   2.666   5.200  1.00 64.16           N  
ATOM   2307  H   GLN A 163     -22.377   2.551   4.597  1.00 64.16           H  
ATOM   2308  CA  GLN A 163     -23.083   2.195   6.587  1.00 64.16           C  
ATOM   2309  HA  GLN A 163     -23.970   1.606   6.821  1.00 64.16           H  
ATOM   2310  C   GLN A 163     -23.045   3.351   7.599  1.00 64.16           C  
ATOM   2311  CB  GLN A 163     -21.851   1.293   6.748  1.00 64.16           C  
ATOM   2312  HB2 GLN A 163     -21.689   1.110   7.810  1.00 64.16           H  
ATOM   2313  HB3 GLN A 163     -20.971   1.796   6.347  1.00 64.16           H  
ATOM   2314  O   GLN A 163     -23.661   3.258   8.659  1.00 64.16           O  
ATOM   2315  CG  GLN A 163     -22.041  -0.058   6.044  1.00 64.16           C  
ATOM   2316  HG2 GLN A 163     -22.244   0.103   4.985  1.00 64.16           H  
ATOM   2317  HG3 GLN A 163     -22.895  -0.579   6.476  1.00 64.16           H  
ATOM   2318  CD  GLN A 163     -20.814  -0.943   6.190  1.00 64.16           C  
ATOM   2319  NE2 GLN A 163     -20.373  -1.593   5.142  1.00 64.16           N  
ATOM   2320 HE21 GLN A 163     -20.873  -1.540   4.266  1.00 64.16           H  
ATOM   2321 HE22 GLN A 163     -19.456  -2.014   5.183  1.00 64.16           H  
ATOM   2322  OE1 GLN A 163     -20.236  -1.122   7.246  1.00 64.16           O  
ATOM   2323  N   ALA A 164     -22.399   4.474   7.266  1.00 55.47           N  
ATOM   2324  H   ALA A 164     -21.843   4.473   6.423  1.00 55.47           H  
ATOM   2325  CA  ALA A 164     -22.339   5.658   8.127  1.00 55.47           C  
ATOM   2326  HA  ALA A 164     -21.985   5.344   9.109  1.00 55.47           H  
ATOM   2327  C   ALA A 164     -23.709   6.329   8.337  1.00 55.47           C  
ATOM   2328  CB  ALA A 164     -21.323   6.650   7.550  1.00 55.47           C  
ATOM   2329  HB1 ALA A 164     -21.675   7.024   6.589  1.00 55.47           H  
ATOM   2330  HB2 ALA A 164     -21.202   7.487   8.236  1.00 55.47           H  
ATOM   2331  HB3 ALA A 164     -20.359   6.158   7.418  1.00 55.47           H  
ATOM   2332  O   ALA A 164     -23.916   6.961   9.373  1.00 55.47           O  
ATOM   2333  N   LYS A 165     -24.675   6.146   7.420  1.00 52.06           N  
ATOM   2334  H   LYS A 165     -24.436   5.648   6.575  1.00 52.06           H  
ATOM   2335  CA  LYS A 165     -26.080   6.541   7.651  1.00 52.06           C  
ATOM   2336  HA  LYS A 165     -26.103   7.593   7.933  1.00 52.06           H  
ATOM   2337  C   LYS A 165     -26.724   5.802   8.839  1.00 52.06           C  
ATOM   2338  CB  LYS A 165     -26.923   6.352   6.375  1.00 52.06           C  
ATOM   2339  HB2 LYS A 165     -27.976   6.457   6.635  1.00 52.06           H  
ATOM   2340  HB3 LYS A 165     -26.776   5.343   5.990  1.00 52.06           H  
ATOM   2341  O   LYS A 165     -27.775   6.238   9.298  1.00 52.06           O  
ATOM   2342  CG  LYS A 165     -26.603   7.382   5.281  1.00 52.06           C  
ATOM   2343  HG2 LYS A 165     -26.790   8.384   5.668  1.00 52.06           H  
ATOM   2344  HG3 LYS A 165     -25.553   7.306   5.000  1.00 52.06           H  
ATOM   2345  CD  LYS A 165     -27.479   7.143   4.044  1.00 52.06           C  
ATOM   2346  HD2 LYS A 165     -28.529   7.245   4.318  1.00 52.06           H  
ATOM   2347  HD3 LYS A 165     -27.300   6.131   3.680  1.00 52.06           H  
ATOM   2348  CE  LYS A 165     -27.120   8.152   2.953  1.00 52.06           C  
ATOM   2349  HE2 LYS A 165     -26.051   8.059   2.762  1.00 52.06           H  
ATOM   2350  HE3 LYS A 165     -27.315   9.157   3.326  1.00 52.06           H  
ATOM   2351  NZ  LYS A 165     -27.872   7.905   1.698  1.00 52.06           N  
ATOM   2352  HZ1 LYS A 165     -28.867   7.972   1.853  1.00 52.06           H  
ATOM   2353  HZ2 LYS A 165     -27.662   6.978   1.357  1.00 52.06           H  
ATOM   2354  HZ3 LYS A 165     -27.596   8.560   0.980  1.00 52.06           H  
ATOM   2355  N   GLY A 166     -26.106   4.725   9.340  1.00 48.74           N  
ATOM   2356  H   GLY A 166     -25.255   4.418   8.891  1.00 48.74           H  
ATOM   2357  CA  GLY A 166     -26.595   3.895  10.445  1.00 48.74           C  
ATOM   2358  HA2 GLY A 166     -26.545   2.853  10.130  1.00 48.74           H  
ATOM   2359  HA3 GLY A 166     -27.640   4.130  10.645  1.00 48.74           H  
ATOM   2360  C   GLY A 166     -25.838   3.999  11.779  1.00 48.74           C  
ATOM   2361  O   GLY A 166     -26.231   3.314  12.718  1.00 48.74           O  
ATOM   2362  N   GLY A 167     -24.789   4.821  11.914  1.00 40.91           N  
ATOM   2363  H   GLY A 167     -24.478   5.352  11.113  1.00 40.91           H  
ATOM   2364  CA  GLY A 167     -24.066   4.966  13.189  1.00 40.91           C  
ATOM   2365  HA2 GLY A 167     -24.593   5.698  13.801  1.00 40.91           H  
ATOM   2366  HA3 GLY A 167     -24.079   4.019  13.730  1.00 40.91           H  
ATOM   2367  C   GLY A 167     -22.598   5.382  13.041  1.00 40.91           C  
ATOM   2368  O   GLY A 167     -21.837   4.760  12.307  1.00 40.91           O  
ATOM   2369  N   SER A 168     -22.247   6.448  13.763  1.00 47.47           N  
ATOM   2370  H   SER A 168     -23.000   6.790  14.342  1.00 47.47           H  
ATOM   2371  CA  SER A 168     -21.010   7.246  13.941  1.00 47.47           C  
ATOM   2372  HA  SER A 168     -21.120   8.140  13.327  1.00 47.47           H  
ATOM   2373  C   SER A 168     -19.589   6.717  13.639  1.00 47.47           C  
ATOM   2374  CB  SER A 168     -21.006   7.713  15.405  1.00 47.47           C  
ATOM   2375  HB2 SER A 168     -21.918   8.271  15.617  1.00 47.47           H  
ATOM   2376  HB3 SER A 168     -20.156   8.370  15.586  1.00 47.47           H  
ATOM   2377  O   SER A 168     -18.650   7.502  13.757  1.00 47.47           O  
ATOM   2378  OG  SER A 168     -20.931   6.601  16.276  1.00 47.47           O  
ATOM   2379  HG  SER A 168     -20.398   6.865  17.030  1.00 47.47           H  
ATOM   2380  N   LEU A 169     -19.347   5.476  13.213  1.00 50.71           N  
ATOM   2381  H   LEU A 169     -20.136   4.864  13.059  1.00 50.71           H  
ATOM   2382  CA  LEU A 169     -17.985   4.917  13.217  1.00 50.71           C  
ATOM   2383  HA  LEU A 169     -17.568   5.112  14.205  1.00 50.71           H  
ATOM   2384  C   LEU A 169     -17.024   5.573  12.202  1.00 50.71           C  
ATOM   2385  CB  LEU A 169     -18.052   3.394  13.009  1.00 50.71           C  
ATOM   2386  HB2 LEU A 169     -19.003   3.003  13.371  1.00 50.71           H  
ATOM   2387  HB3 LEU A 169     -18.000   3.184  11.940  1.00 50.71           H  
ATOM   2388  O   LEU A 169     -15.854   5.791  12.502  1.00 50.71           O  
ATOM   2389  CG  LEU A 169     -16.906   2.673  13.745  1.00 50.71           C  
ATOM   2390  HG  LEU A 169     -16.014   3.301  13.752  1.00 50.71           H  
ATOM   2391  CD1 LEU A 169     -17.307   2.356  15.188  1.00 50.71           C  
ATOM   2392 HD11 LEU A 169     -16.474   1.878  15.703  1.00 50.71           H  
ATOM   2393 HD12 LEU A 169     -17.559   3.276  15.714  1.00 50.71           H  
ATOM   2394 HD13 LEU A 169     -18.167   1.686  15.204  1.00 50.71           H  
ATOM   2395  CD2 LEU A 169     -16.547   1.366  13.042  1.00 50.71           C  
ATOM   2396 HD21 LEU A 169     -17.418   0.712  13.003  1.00 50.71           H  
ATOM   2397 HD22 LEU A 169     -16.208   1.573  12.027  1.00 50.71           H  
ATOM   2398 HD23 LEU A 169     -15.747   0.864  13.585  1.00 50.71           H  
ATOM   2399  N   PHE A 170     -17.502   5.913  11.001  1.00 50.15           N  
ATOM   2400  H   PHE A 170     -18.468   5.699  10.797  1.00 50.15           H  
ATOM   2401  CA  PHE A 170     -16.670   6.563   9.977  1.00 50.15           C  
ATOM   2402  HA  PHE A 170     -15.650   6.189  10.067  1.00 50.15           H  
ATOM   2403  C   PHE A 170     -16.578   8.083  10.165  1.00 50.15           C  
ATOM   2404  CB  PHE A 170     -17.173   6.201   8.572  1.00 50.15           C  
ATOM   2405  HB2 PHE A 170     -18.263   6.203   8.561  1.00 50.15           H  
ATOM   2406  HB3 PHE A 170     -16.847   6.974   7.876  1.00 50.15           H  
ATOM   2407  O   PHE A 170     -15.568   8.672   9.793  1.00 50.15           O  
ATOM   2408  CG  PHE A 170     -16.665   4.866   8.057  1.00 50.15           C  
ATOM   2409  CD1 PHE A 170     -15.599   4.828   7.137  1.00 50.15           C  
ATOM   2410  HD1 PHE A 170     -15.164   5.749   6.777  1.00 50.15           H  
ATOM   2411  CD2 PHE A 170     -17.265   3.662   8.471  1.00 50.15           C  
ATOM   2412  HD2 PHE A 170     -18.095   3.676   9.161  1.00 50.15           H  
ATOM   2413  CE1 PHE A 170     -15.128   3.598   6.643  1.00 50.15           C  
ATOM   2414  HE1 PHE A 170     -14.338   3.574   5.907  1.00 50.15           H  
ATOM   2415  CE2 PHE A 170     -16.805   2.433   7.965  1.00 50.15           C  
ATOM   2416  HE2 PHE A 170     -17.282   1.512   8.265  1.00 50.15           H  
ATOM   2417  CZ  PHE A 170     -15.744   2.403   7.045  1.00 50.15           C  
ATOM   2418  HZ  PHE A 170     -15.436   1.462   6.614  1.00 50.15           H  
ATOM   2419  N   GLY A 171     -17.600   8.704  10.764  1.00 49.26           N  
ATOM   2420  H   GLY A 171     -18.344   8.138  11.146  1.00 49.26           H  
ATOM   2421  CA  GLY A 171     -17.610  10.139  11.057  1.00 49.26           C  
ATOM   2422  HA2 GLY A 171     -17.398  10.702  10.148  1.00 49.26           H  
ATOM   2423  HA3 GLY A 171     -18.594  10.423  11.430  1.00 49.26           H  
ATOM   2424  C   GLY A 171     -16.578  10.527  12.116  1.00 49.26           C  
ATOM   2425  O   GLY A 171     -15.891  11.525  11.936  1.00 49.26           O  
ATOM   2426  N   ASP A 172     -16.408   9.704  13.154  1.00 50.63           N  
ATOM   2427  H   ASP A 172     -17.063   8.951  13.305  1.00 50.63           H  
ATOM   2428  CA  ASP A 172     -15.394   9.937  14.192  1.00 50.63           C  
ATOM   2429  HA  ASP A 172     -15.314  11.006  14.388  1.00 50.63           H  
ATOM   2430  C   ASP A 172     -13.994   9.482  13.764  1.00 50.63           C  
ATOM   2431  CB  ASP A 172     -15.803   9.223  15.494  1.00 50.63           C  
ATOM   2432  HB2 ASP A 172     -16.258   8.262  15.257  1.00 50.63           H  
ATOM   2433  HB3 ASP A 172     -14.904   9.023  16.077  1.00 50.63           H  
ATOM   2434  O   ASP A 172     -13.001  10.151  14.043  1.00 50.63           O  
ATOM   2435  CG  ASP A 172     -16.738  10.048  16.384  1.00 50.63           C  
ATOM   2436  OD1 ASP A 172     -16.716  11.293  16.273  1.00 50.63           O  
ATOM   2437  OD2 ASP A 172     -17.460   9.411  17.182  1.00 50.63           O  
ATOM   2438  N   LEU A 173     -13.886   8.359  13.046  1.00 48.67           N  
ATOM   2439  H   LEU A 173     -14.720   7.814  12.882  1.00 48.67           H  
ATOM   2440  CA  LEU A 173     -12.582   7.803  12.669  1.00 48.67           C  
ATOM   2441  HA  LEU A 173     -11.910   7.957  13.512  1.00 48.67           H  
ATOM   2442  C   LEU A 173     -11.944   8.504  11.459  1.00 48.67           C  
ATOM   2443  CB  LEU A 173     -12.761   6.296  12.448  1.00 48.67           C  
ATOM   2444  HB2 LEU A 173     -13.330   5.898  13.287  1.00 48.67           H  
ATOM   2445  HB3 LEU A 173     -13.347   6.147  11.541  1.00 48.67           H  
ATOM   2446  O   LEU A 173     -10.727   8.448  11.289  1.00 48.67           O  
ATOM   2447  CG  LEU A 173     -11.458   5.490  12.341  1.00 48.67           C  
ATOM   2448  HG  LEU A 173     -10.886   5.806  11.469  1.00 48.67           H  
ATOM   2449  CD1 LEU A 173     -10.579   5.589  13.589  1.00 48.67           C  
ATOM   2450 HD11 LEU A 173     -11.162   5.346  14.477  1.00 48.67           H  
ATOM   2451 HD12 LEU A 173      -9.730   4.910  13.514  1.00 48.67           H  
ATOM   2452 HD13 LEU A 173     -10.191   6.603  13.687  1.00 48.67           H  
ATOM   2453  CD2 LEU A 173     -11.829   4.019  12.151  1.00 48.67           C  
ATOM   2454 HD21 LEU A 173     -10.937   3.392  12.130  1.00 48.67           H  
ATOM   2455 HD22 LEU A 173     -12.430   3.902  11.250  1.00 48.67           H  
ATOM   2456 HD23 LEU A 173     -12.436   3.695  12.996  1.00 48.67           H  
ATOM   2457  N   PHE A 174     -12.751   9.153  10.619  1.00 53.58           N  
ATOM   2458  H   PHE A 174     -13.744   9.128  10.799  1.00 53.58           H  
ATOM   2459  CA  PHE A 174     -12.301   9.924   9.456  1.00 53.58           C  
ATOM   2460  HA  PHE A 174     -11.211   9.954   9.457  1.00 53.58           H  
ATOM   2461  C   PHE A 174     -12.740  11.390   9.530  1.00 53.58           C  
ATOM   2462  CB  PHE A 174     -12.739   9.238   8.156  1.00 53.58           C  
ATOM   2463  HB2 PHE A 174     -12.375   9.824   7.311  1.00 53.58           H  
ATOM   2464  HB3 PHE A 174     -13.827   9.234   8.089  1.00 53.58           H  
ATOM   2465  O   PHE A 174     -12.903  12.024   8.488  1.00 53.58           O  
ATOM   2466  CG  PHE A 174     -12.208   7.833   7.991  1.00 53.58           C  
ATOM   2467  CD1 PHE A 174     -10.879   7.637   7.581  1.00 53.58           C  
ATOM   2468  HD1 PHE A 174     -10.227   8.489   7.456  1.00 53.58           H  
ATOM   2469  CD2 PHE A 174     -13.028   6.722   8.249  1.00 53.58           C  
ATOM   2470  HD2 PHE A 174     -14.034   6.876   8.610  1.00 53.58           H  
ATOM   2471  CE1 PHE A 174     -10.403   6.339   7.338  1.00 53.58           C  
ATOM   2472  HE1 PHE A 174      -9.378   6.193   7.031  1.00 53.58           H  
ATOM   2473  CE2 PHE A 174     -12.553   5.424   7.994  1.00 53.58           C  
ATOM   2474  HE2 PHE A 174     -13.199   4.574   8.163  1.00 53.58           H  
ATOM   2475  CZ  PHE A 174     -11.266   5.240   7.465  1.00 53.58           C  
ATOM   2476  HZ  PHE A 174     -10.939   4.258   7.160  1.00 53.58           H  
ATOM   2477  N   GLY A 175     -12.918  11.902  10.759  1.00 47.99           N  
ATOM   2478  H   GLY A 175     -12.794  11.277  11.543  1.00 47.99           H  
ATOM   2479  CA  GLY A 175     -13.362  13.259  11.081  1.00 47.99           C  
ATOM   2480  HA2 GLY A 175     -12.953  13.549  12.049  1.00 47.99           H  
ATOM   2481  HA3 GLY A 175     -14.449  13.273  11.162  1.00 47.99           H  
ATOM   2482  C   GLY A 175     -12.929  14.292  10.047  1.00 47.99           C  
ATOM   2483  O   GLY A 175     -11.735  14.484   9.811  1.00 47.99           O  
ATOM   2484  N   GLY A 176     -13.933  14.909   9.416  1.00 39.85           N  
ATOM   2485  H   GLY A 176     -14.861  14.647   9.714  1.00 39.85           H  
ATOM   2486  CA  GLY A 176     -13.858  15.759   8.224  1.00 39.85           C  
ATOM   2487  HA2 GLY A 176     -14.867  15.939   7.851  1.00 39.85           H  
ATOM   2488  HA3 GLY A 176     -13.306  15.221   7.454  1.00 39.85           H  
ATOM   2489  C   GLY A 176     -13.179  17.114   8.428  1.00 39.85           C  
ATOM   2490  O   GLY A 176     -13.745  18.152   8.104  1.00 39.85           O  
ATOM   2491  N   GLY A 177     -11.954  17.102   8.943  1.00 45.18           N  
ATOM   2492  H   GLY A 177     -11.568  16.202   9.192  1.00 45.18           H  
ATOM   2493  CA  GLY A 177     -11.082  18.258   9.088  1.00 45.18           C  
ATOM   2494  HA2 GLY A 177     -11.395  18.847   9.950  1.00 45.18           H  
ATOM   2495  HA3 GLY A 177     -11.153  18.880   8.195  1.00 45.18           H  
ATOM   2496  C   GLY A 177      -9.631  17.819   9.275  1.00 45.18           C  
ATOM   2497  O   GLY A 177      -9.347  16.651   9.534  1.00 45.18           O  
ATOM   2498  N   LEU A 178      -8.693  18.763   9.180  1.00 41.06           N  
ATOM   2499  H   LEU A 178      -8.990  19.701   8.953  1.00 41.06           H  
ATOM   2500  CA  LEU A 178      -7.247  18.526   9.343  1.00 41.06           C  
ATOM   2501  HA  LEU A 178      -6.904  17.891   8.526  1.00 41.06           H  
ATOM   2502  C   LEU A 178      -6.876  17.779  10.651  1.00 41.06           C  
ATOM   2503  CB  LEU A 178      -6.538  19.894   9.243  1.00 41.06           C  
ATOM   2504  HB2 LEU A 178      -7.060  20.601   9.889  1.00 41.06           H  
ATOM   2505  HB3 LEU A 178      -5.522  19.801   9.626  1.00 41.06           H  
ATOM   2506  O   LEU A 178      -5.814  17.166  10.725  1.00 41.06           O  
ATOM   2507  CG  LEU A 178      -6.474  20.452   7.804  1.00 41.06           C  
ATOM   2508  HG  LEU A 178      -7.395  20.209   7.275  1.00 41.06           H  
ATOM   2509  CD1 LEU A 178      -6.330  21.973   7.813  1.00 41.06           C  
ATOM   2510 HD11 LEU A 178      -5.416  22.261   8.333  1.00 41.06           H  
ATOM   2511 HD12 LEU A 178      -6.291  22.346   6.789  1.00 41.06           H  
ATOM   2512 HD13 LEU A 178      -7.186  22.425   8.314  1.00 41.06           H  
ATOM   2513  CD2 LEU A 178      -5.289  19.862   7.038  1.00 41.06           C  
ATOM   2514 HD21 LEU A 178      -5.281  20.251   6.019  1.00 41.06           H  
ATOM   2515 HD22 LEU A 178      -4.352  20.128   7.528  1.00 41.06           H  
ATOM   2516 HD23 LEU A 178      -5.375  18.776   6.995  1.00 41.06           H  
ATOM   2517  N   GLY A 179      -7.763  17.758  11.655  1.00 38.74           N  
ATOM   2518  H   GLY A 179      -8.626  18.265  11.522  1.00 38.74           H  
ATOM   2519  CA  GLY A 179      -7.604  16.992  12.897  1.00 38.74           C  
ATOM   2520  HA2 GLY A 179      -8.322  17.367  13.627  1.00 38.74           H  
ATOM   2521  HA3 GLY A 179      -6.603  17.162  13.294  1.00 38.74           H  
ATOM   2522  C   GLY A 179      -7.817  15.472  12.782  1.00 38.74           C  
ATOM   2523  O   GLY A 179      -7.192  14.723  13.532  1.00 38.74           O  
ATOM   2524  N   GLY A 180      -8.624  14.985  11.831  1.00 44.79           N  
ATOM   2525  H   GLY A 180      -9.075  15.621  11.188  1.00 44.79           H  
ATOM   2526  CA  GLY A 180      -8.902  13.546  11.679  1.00 44.79           C  
ATOM   2527  HA2 GLY A 180      -9.727  13.418  10.977  1.00 44.79           H  
ATOM   2528  HA3 GLY A 180      -9.203  13.127  12.639  1.00 44.79           H  
ATOM   2529  C   GLY A 180      -7.705  12.749  11.151  1.00 44.79           C  
ATOM   2530  O   GLY A 180      -7.477  11.605  11.545  1.00 44.79           O  
ATOM   2531  N   ILE A 181      -6.873  13.384  10.322  1.00 46.64           N  
ATOM   2532  H   ILE A 181      -7.118  14.327  10.054  1.00 46.64           H  
ATOM   2533  CA  ILE A 181      -5.657  12.784   9.751  1.00 46.64           C  
ATOM   2534  HA  ILE A 181      -5.913  11.814   9.324  1.00 46.64           H  
ATOM   2535  C   ILE A 181      -4.617  12.540  10.854  1.00 46.64           C  
ATOM   2536  CB  ILE A 181      -5.100  13.686   8.623  1.00 46.64           C  
ATOM   2537  HB  ILE A 181      -4.788  14.632   9.065  1.00 46.64           H  
ATOM   2538  O   ILE A 181      -3.973  11.493  10.895  1.00 46.64           O  
ATOM   2539  CG1 ILE A 181      -6.180  13.982   7.551  1.00 46.64           C  
ATOM   2540 HG12 ILE A 181      -6.440  13.059   7.031  1.00 46.64           H  
ATOM   2541 HG13 ILE A 181      -7.084  14.364   8.025  1.00 46.64           H  
ATOM   2542  CG2 ILE A 181      -3.871  13.023   7.972  1.00 46.64           C  
ATOM   2543 HG21 ILE A 181      -3.440  13.674   7.212  1.00 46.64           H  
ATOM   2544 HG22 ILE A 181      -4.150  12.074   7.515  1.00 46.64           H  
ATOM   2545 HG23 ILE A 181      -3.094  12.841   8.716  1.00 46.64           H  
ATOM   2546  CD1 ILE A 181      -5.764  15.038   6.521  1.00 46.64           C  
ATOM   2547 HD11 ILE A 181      -5.441  15.947   7.030  1.00 46.64           H  
ATOM   2548 HD12 ILE A 181      -6.617  15.274   5.884  1.00 46.64           H  
ATOM   2549 HD13 ILE A 181      -4.957  14.665   5.891  1.00 46.64           H  
ATOM   2550  N   ILE A 182      -4.505  13.474  11.802  1.00 49.35           N  
ATOM   2551  H   ILE A 182      -5.089  14.295  11.732  1.00 49.35           H  
ATOM   2552  CA  ILE A 182      -3.596  13.360  12.947  1.00 49.35           C  
ATOM   2553  HA  ILE A 182      -2.601  13.112  12.577  1.00 49.35           H  
ATOM   2554  C   ILE A 182      -4.035  12.204  13.857  1.00 49.35           C  
ATOM   2555  CB  ILE A 182      -3.511  14.717  13.686  1.00 49.35           C  
ATOM   2556  HB  ILE A 182      -4.516  15.014  13.983  1.00 49.35           H  
ATOM   2557  O   ILE A 182      -3.200  11.397  14.263  1.00 49.35           O  
ATOM   2558  CG1 ILE A 182      -2.933  15.804  12.746  1.00 49.35           C  
ATOM   2559 HG12 ILE A 182      -1.888  15.582  12.533  1.00 49.35           H  
ATOM   2560 HG13 ILE A 182      -3.472  15.799  11.798  1.00 49.35           H  
ATOM   2561  CG2 ILE A 182      -2.651  14.591  14.957  1.00 49.35           C  
ATOM   2562 HG21 ILE A 182      -2.569  15.554  15.461  1.00 49.35           H  
ATOM   2563 HG22 ILE A 182      -1.654  14.230  14.703  1.00 49.35           H  
ATOM   2564 HG23 ILE A 182      -3.119  13.899  15.656  1.00 49.35           H  
ATOM   2565  CD1 ILE A 182      -3.039  17.233  13.294  1.00 49.35           C  
ATOM   2566 HD11 ILE A 182      -4.075  17.457  13.549  1.00 49.35           H  
ATOM   2567 HD12 ILE A 182      -2.408  17.360  14.173  1.00 49.35           H  
ATOM   2568 HD13 ILE A 182      -2.707  17.934  12.529  1.00 49.35           H  
ATOM   2569  N   ALA A 183      -5.338  12.063  14.119  1.00 49.87           N  
ATOM   2570  H   ALA A 183      -5.987  12.749  13.760  1.00 49.87           H  
ATOM   2571  CA  ALA A 183      -5.868  10.961  14.920  1.00 49.87           C  
ATOM   2572  HA  ALA A 183      -5.348  10.947  15.878  1.00 49.87           H  
ATOM   2573  C   ALA A 183      -5.635   9.587  14.258  1.00 49.87           C  
ATOM   2574  CB  ALA A 183      -7.352  11.228  15.191  1.00 49.87           C  
ATOM   2575  HB1 ALA A 183      -7.474  12.188  15.693  1.00 49.87           H  
ATOM   2576  HB2 ALA A 183      -7.911  11.242  14.255  1.00 49.87           H  
ATOM   2577  HB3 ALA A 183      -7.756  10.443  15.830  1.00 49.87           H  
ATOM   2578  O   ALA A 183      -5.212   8.644  14.928  1.00 49.87           O  
ATOM   2579  N   ALA A 184      -5.825   9.478  12.939  1.00 52.58           N  
ATOM   2580  H   ALA A 184      -6.213  10.265  12.439  1.00 52.58           H  
ATOM   2581  CA  ALA A 184      -5.582   8.237  12.202  1.00 52.58           C  
ATOM   2582  HA  ALA A 184      -6.131   7.434  12.693  1.00 52.58           H  
ATOM   2583  C   ALA A 184      -4.095   7.833  12.190  1.00 52.58           C  
ATOM   2584  CB  ALA A 184      -6.142   8.398  10.784  1.00 52.58           C  
ATOM   2585  HB1 ALA A 184      -6.002   7.472  10.227  1.00 52.58           H  
ATOM   2586  HB2 ALA A 184      -7.206   8.630  10.832  1.00 52.58           H  
ATOM   2587  HB3 ALA A 184      -5.625   9.207  10.267  1.00 52.58           H  
ATOM   2588  O   ALA A 184      -3.781   6.661  12.409  1.00 52.58           O  
ATOM   2589  N   ILE A 185      -3.175   8.791  12.004  1.00 57.16           N  
ATOM   2590  H   ILE A 185      -3.493   9.727  11.800  1.00 57.16           H  
ATOM   2591  CA  ILE A 185      -1.725   8.538  12.069  1.00 57.16           C  
ATOM   2592  HA  ILE A 185      -1.485   7.724  11.385  1.00 57.16           H  
ATOM   2593  C   ILE A 185      -1.325   8.067  13.471  1.00 57.16           C  
ATOM   2594  CB  ILE A 185      -0.926   9.787  11.625  1.00 57.16           C  
ATOM   2595  HB  ILE A 185      -1.291  10.652  12.180  1.00 57.16           H  
ATOM   2596  O   ILE A 185      -0.583   7.094  13.599  1.00 57.16           O  
ATOM   2597  CG1 ILE A 185      -1.134  10.029  10.111  1.00 57.16           C  
ATOM   2598 HG12 ILE A 185      -0.627   9.244   9.550  1.00 57.16           H  
ATOM   2599 HG13 ILE A 185      -2.194   9.965   9.865  1.00 57.16           H  
ATOM   2600  CG2 ILE A 185       0.582   9.622  11.912  1.00 57.16           C  
ATOM   2601 HG21 ILE A 185       1.131  10.515  11.614  1.00 57.16           H  
ATOM   2602 HG22 ILE A 185       0.974   8.763  11.367  1.00 57.16           H  
ATOM   2603 HG23 ILE A 185       0.765   9.480  12.977  1.00 57.16           H  
ATOM   2604  CD1 ILE A 185      -0.633  11.393   9.611  1.00 57.16           C  
ATOM   2605 HD11 ILE A 185      -0.839  11.476   8.544  1.00 57.16           H  
ATOM   2606 HD12 ILE A 185      -1.151  12.195  10.137  1.00 57.16           H  
ATOM   2607 HD13 ILE A 185       0.443  11.492   9.758  1.00 57.16           H  
ATOM   2608  N   ILE A 186      -1.854   8.696  14.525  1.00 57.95           N  
ATOM   2609  H   ILE A 186      -2.451   9.494  14.361  1.00 57.95           H  
ATOM   2610  CA  ILE A 186      -1.583   8.296  15.913  1.00 57.95           C  
ATOM   2611  HA  ILE A 186      -0.505   8.312  16.073  1.00 57.95           H  
ATOM   2612  C   ILE A 186      -2.036   6.851  16.158  1.00 57.95           C  
ATOM   2613  CB  ILE A 186      -2.228   9.306  16.891  1.00 57.95           C  
ATOM   2614  HB  ILE A 186      -3.261   9.474  16.587  1.00 57.95           H  
ATOM   2615  O   ILE A 186      -1.275   6.061  16.712  1.00 57.95           O  
ATOM   2616  CG1 ILE A 186      -1.464  10.649  16.838  1.00 57.95           C  
ATOM   2617 HG12 ILE A 186      -0.496  10.533  17.325  1.00 57.95           H  
ATOM   2618 HG13 ILE A 186      -1.270  10.927  15.802  1.00 57.95           H  
ATOM   2619  CG2 ILE A 186      -2.235   8.773  18.336  1.00 57.95           C  
ATOM   2620 HG21 ILE A 186      -1.228   8.486  18.639  1.00 57.95           H  
ATOM   2621 HG22 ILE A 186      -2.897   7.910  18.406  1.00 57.95           H  
ATOM   2622 HG23 ILE A 186      -2.622   9.522  19.026  1.00 57.95           H  
ATOM   2623  CD1 ILE A 186      -2.219  11.810  17.499  1.00 57.95           C  
ATOM   2624 HD11 ILE A 186      -1.678  12.738  17.314  1.00 57.95           H  
ATOM   2625 HD12 ILE A 186      -3.221  11.890  17.077  1.00 57.95           H  
ATOM   2626 HD13 ILE A 186      -2.290  11.663  18.577  1.00 57.95           H  
ATOM   2627  N   ILE A 187      -3.226   6.467  15.687  1.00 61.95           N  
ATOM   2628  H   ILE A 187      -3.815   7.161  15.248  1.00 61.95           H  
ATOM   2629  CA  ILE A 187      -3.737   5.094  15.827  1.00 61.95           C  
ATOM   2630  HA  ILE A 187      -3.699   4.817  16.881  1.00 61.95           H  
ATOM   2631  C   ILE A 187      -2.845   4.087  15.084  1.00 61.95           C  
ATOM   2632  CB  ILE A 187      -5.214   5.029  15.377  1.00 61.95           C  
ATOM   2633  HB  ILE A 187      -5.295   5.481  14.389  1.00 61.95           H  
ATOM   2634  O   ILE A 187      -2.527   3.033  15.633  1.00 61.95           O  
ATOM   2635  CG1 ILE A 187      -6.105   5.819  16.366  1.00 61.95           C  
ATOM   2636 HG12 ILE A 187      -6.197   5.261  17.298  1.00 61.95           H  
ATOM   2637 HG13 ILE A 187      -5.638   6.774  16.610  1.00 61.95           H  
ATOM   2638  CG2 ILE A 187      -5.711   3.573  15.287  1.00 61.95           C  
ATOM   2639 HG21 ILE A 187      -5.166   3.033  14.512  1.00 61.95           H  
ATOM   2640 HG22 ILE A 187      -5.569   3.068  16.242  1.00 61.95           H  
ATOM   2641 HG23 ILE A 187      -6.767   3.542  15.020  1.00 61.95           H  
ATOM   2642  CD1 ILE A 187      -7.508   6.123  15.824  1.00 61.95           C  
ATOM   2643 HD11 ILE A 187      -7.434   6.637  14.866  1.00 61.95           H  
ATOM   2644 HD12 ILE A 187      -8.085   5.206  15.705  1.00 61.95           H  
ATOM   2645 HD13 ILE A 187      -8.031   6.770  16.528  1.00 61.95           H  
ATOM   2646  N   ILE A 188      -2.386   4.408  13.870  1.00 64.26           N  
ATOM   2647  H   ILE A 188      -2.675   5.287  13.466  1.00 64.26           H  
ATOM   2648  CA  ILE A 188      -1.491   3.533  13.093  1.00 64.26           C  
ATOM   2649  HA  ILE A 188      -1.938   2.540  13.039  1.00 64.26           H  
ATOM   2650  C   ILE A 188      -0.136   3.362  13.793  1.00 64.26           C  
ATOM   2651  CB  ILE A 188      -1.340   4.068  11.650  1.00 64.26           C  
ATOM   2652  HB  ILE A 188      -1.085   5.127  11.698  1.00 64.26           H  
ATOM   2653  O   ILE A 188       0.366   2.241  13.885  1.00 64.26           O  
ATOM   2654  CG1 ILE A 188      -2.678   3.906  10.891  1.00 64.26           C  
ATOM   2655 HG12 ILE A 188      -2.853   2.850  10.685  1.00 64.26           H  
ATOM   2656 HG13 ILE A 188      -3.502   4.255  11.514  1.00 64.26           H  
ATOM   2657  CG2 ILE A 188      -0.217   3.334  10.888  1.00 64.26           C  
ATOM   2658 HG21 ILE A 188      -0.150   3.695   9.862  1.00 64.26           H  
ATOM   2659 HG22 ILE A 188      -0.406   2.261  10.880  1.00 64.26           H  
ATOM   2660 HG23 ILE A 188       0.750   3.525  11.354  1.00 64.26           H  
ATOM   2661  CD1 ILE A 188      -2.741   4.690   9.574  1.00 64.26           C  
ATOM   2662 HD11 ILE A 188      -3.747   4.618   9.162  1.00 64.26           H  
ATOM   2663 HD12 ILE A 188      -2.512   5.740   9.757  1.00 64.26           H  
ATOM   2664 HD13 ILE A 188      -2.039   4.284   8.846  1.00 64.26           H  
ATOM   2665  N   VAL A 189       0.436   4.441  14.335  1.00 68.64           N  
ATOM   2666  H   VAL A 189      -0.017   5.336  14.214  1.00 68.64           H  
ATOM   2667  CA  VAL A 189       1.689   4.385  15.106  1.00 68.64           C  
ATOM   2668  HA  VAL A 189       2.449   3.893  14.500  1.00 68.64           H  
ATOM   2669  C   VAL A 189       1.511   3.535  16.365  1.00 68.64           C  
ATOM   2670  CB  VAL A 189       2.191   5.805  15.439  1.00 68.64           C  
ATOM   2671  HB  VAL A 189       1.386   6.374  15.904  1.00 68.64           H  
ATOM   2672  O   VAL A 189       2.366   2.702  16.659  1.00 68.64           O  
ATOM   2673  CG1 VAL A 189       3.395   5.796  16.392  1.00 68.64           C  
ATOM   2674 HG11 VAL A 189       4.192   5.173  15.987  1.00 68.64           H  
ATOM   2675 HG12 VAL A 189       3.766   6.812  16.527  1.00 68.64           H  
ATOM   2676 HG13 VAL A 189       3.101   5.413  17.369  1.00 68.64           H  
ATOM   2677  CG2 VAL A 189       2.640   6.531  14.162  1.00 68.64           C  
ATOM   2678 HG21 VAL A 189       1.844   6.535  13.417  1.00 68.64           H  
ATOM   2679 HG22 VAL A 189       3.510   6.033  13.734  1.00 68.64           H  
ATOM   2680 HG23 VAL A 189       2.896   7.564  14.397  1.00 68.64           H  
ATOM   2681  N   ILE A 190       0.382   3.665  17.069  1.00 68.54           N  
ATOM   2682  H   ILE A 190      -0.279   4.376  16.790  1.00 68.54           H  
ATOM   2683  CA  ILE A 190       0.065   2.833  18.239  1.00 68.54           C  
ATOM   2684  HA  ILE A 190       0.880   2.921  18.958  1.00 68.54           H  
ATOM   2685  C   ILE A 190      -0.017   1.353  17.845  1.00 68.54           C  
ATOM   2686  CB  ILE A 190      -1.230   3.331  18.920  1.00 68.54           C  
ATOM   2687  HB  ILE A 190      -2.007   3.424  18.161  1.00 68.54           H  
ATOM   2688  O   ILE A 190       0.588   0.513  18.510  1.00 68.54           O  
ATOM   2689  CG1 ILE A 190      -1.009   4.710  19.581  1.00 68.54           C  
ATOM   2690 HG12 ILE A 190      -0.480   4.581  20.526  1.00 68.54           H  
ATOM   2691 HG13 ILE A 190      -0.384   5.340  18.949  1.00 68.54           H  
ATOM   2692  CG2 ILE A 190      -1.720   2.334  19.989  1.00 68.54           C  
ATOM   2693 HG21 ILE A 190      -2.030   1.401  19.518  1.00 68.54           H  
ATOM   2694 HG22 ILE A 190      -2.587   2.728  20.520  1.00 68.54           H  
ATOM   2695 HG23 ILE A 190      -0.925   2.130  20.706  1.00 68.54           H  
ATOM   2696  CD1 ILE A 190      -2.324   5.457  19.837  1.00 68.54           C  
ATOM   2697 HD11 ILE A 190      -2.857   5.600  18.897  1.00 68.54           H  
ATOM   2698 HD12 ILE A 190      -2.105   6.431  20.274  1.00 68.54           H  
ATOM   2699 HD13 ILE A 190      -2.966   4.898  20.518  1.00 68.54           H  
ATOM   2700  N   ILE A 191      -0.697   1.018  16.744  1.00 69.26           N  
ATOM   2701  H   ILE A 191      -1.180   1.748  16.239  1.00 69.26           H  
ATOM   2702  CA  ILE A 191      -0.795  -0.366  16.255  1.00 69.26           C  
ATOM   2703  HA  ILE A 191      -1.167  -0.991  17.067  1.00 69.26           H  
ATOM   2704  C   ILE A 191       0.592  -0.915  15.885  1.00 69.26           C  
ATOM   2705  CB  ILE A 191      -1.805  -0.459  15.086  1.00 69.26           C  
ATOM   2706  HB  ILE A 191      -1.547   0.297  14.344  1.00 69.26           H  
ATOM   2707  O   ILE A 191       0.925  -2.034  16.274  1.00 69.26           O  
ATOM   2708  CG1 ILE A 191      -3.241  -0.193  15.596  1.00 69.26           C  
ATOM   2709 HG12 ILE A 191      -3.575  -1.039  16.197  1.00 69.26           H  
ATOM   2710 HG13 ILE A 191      -3.250   0.683  16.244  1.00 69.26           H  
ATOM   2711  CG2 ILE A 191      -1.748  -1.843  14.410  1.00 69.26           C  
ATOM   2712 HG21 ILE A 191      -2.492  -1.916  13.616  1.00 69.26           H  
ATOM   2713 HG22 ILE A 191      -1.927  -2.629  15.143  1.00 69.26           H  
ATOM   2714 HG23 ILE A 191      -0.774  -1.997  13.946  1.00 69.26           H  
ATOM   2715  CD1 ILE A 191      -4.260   0.055  14.476  1.00 69.26           C  
ATOM   2716 HD11 ILE A 191      -5.212   0.350  14.917  1.00 69.26           H  
ATOM   2717 HD12 ILE A 191      -4.420  -0.849  13.888  1.00 69.26           H  
ATOM   2718 HD13 ILE A 191      -3.909   0.857  13.826  1.00 69.26           H  
ATOM   2719  N   ALA A 192       1.433  -0.134  15.201  1.00 67.40           N  
ATOM   2720  H   ALA A 192       1.110   0.774  14.899  1.00 67.40           H  
ATOM   2721  CA  ALA A 192       2.792  -0.541  14.841  1.00 67.40           C  
ATOM   2722  HA  ALA A 192       2.737  -1.481  14.291  1.00 67.40           H  
ATOM   2723  C   ALA A 192       3.681  -0.784  16.076  1.00 67.40           C  
ATOM   2724  CB  ALA A 192       3.390   0.524  13.916  1.00 67.40           C  
ATOM   2725  HB1 ALA A 192       3.459   1.479  14.437  1.00 67.40           H  
ATOM   2726  HB2 ALA A 192       4.387   0.217  13.600  1.00 67.40           H  
ATOM   2727  HB3 ALA A 192       2.760   0.645  13.035  1.00 67.40           H  
ATOM   2728  O   ALA A 192       4.424  -1.766  16.117  1.00 67.40           O  
ATOM   2729  N   VAL A 193       3.565   0.061  17.107  1.00 70.37           N  
ATOM   2730  H   VAL A 193       2.965   0.865  16.998  1.00 70.37           H  
ATOM   2731  CA  VAL A 193       4.269  -0.115  18.388  1.00 70.37           C  
ATOM   2732  HA  VAL A 193       5.330  -0.264  18.186  1.00 70.37           H  
ATOM   2733  C   VAL A 193       3.781  -1.369  19.116  1.00 70.37           C  
ATOM   2734  CB  VAL A 193       4.125   1.145  19.267  1.00 70.37           C  
ATOM   2735  HB  VAL A 193       3.074   1.424  19.328  1.00 70.37           H  
ATOM   2736  O   VAL A 193       4.605  -2.128  19.624  1.00 70.37           O  
ATOM   2737  CG1 VAL A 193       4.655   0.941  20.694  1.00 70.37           C  
ATOM   2738 HG11 VAL A 193       5.686   0.589  20.666  1.00 70.37           H  
ATOM   2739 HG12 VAL A 193       4.612   1.882  21.241  1.00 70.37           H  
ATOM   2740 HG13 VAL A 193       4.040   0.215  21.226  1.00 70.37           H  
ATOM   2741  CG2 VAL A 193       4.917   2.315  18.666  1.00 70.37           C  
ATOM   2742 HG21 VAL A 193       4.639   2.479  17.625  1.00 70.37           H  
ATOM   2743 HG22 VAL A 193       4.709   3.226  19.225  1.00 70.37           H  
ATOM   2744 HG23 VAL A 193       5.986   2.104  18.705  1.00 70.37           H  
ATOM   2745  N   ILE A 194       2.470  -1.640  19.122  1.00 70.63           N  
ATOM   2746  H   ILE A 194       1.840  -0.969  18.707  1.00 70.63           H  
ATOM   2747  CA  ILE A 194       1.906  -2.857  19.727  1.00 70.63           C  
ATOM   2748  HA  ILE A 194       2.264  -2.927  20.754  1.00 70.63           H  
ATOM   2749  C   ILE A 194       2.419  -4.105  18.999  1.00 70.63           C  
ATOM   2750  CB  ILE A 194       0.360  -2.796  19.766  1.00 70.63           C  
ATOM   2751  HB  ILE A 194      -0.005  -2.553  18.768  1.00 70.63           H  
ATOM   2752  O   ILE A 194       2.887  -5.035  19.652  1.00 70.63           O  
ATOM   2753  CG1 ILE A 194      -0.114  -1.707  20.756  1.00 70.63           C  
ATOM   2754 HG12 ILE A 194       0.464  -0.793  20.614  1.00 70.63           H  
ATOM   2755 HG13 ILE A 194       0.071  -2.040  21.777  1.00 70.63           H  
ATOM   2756  CG2 ILE A 194      -0.240  -4.155  20.188  1.00 70.63           C  
ATOM   2757 HG21 ILE A 194      -0.000  -4.925  19.454  1.00 70.63           H  
ATOM   2758 HG22 ILE A 194      -1.327  -4.096  20.240  1.00 70.63           H  
ATOM   2759 HG23 ILE A 194       0.151  -4.453  21.160  1.00 70.63           H  
ATOM   2760  CD1 ILE A 194      -1.599  -1.348  20.613  1.00 70.63           C  
ATOM   2761 HD11 ILE A 194      -1.816  -1.073  19.580  1.00 70.63           H  
ATOM   2762 HD12 ILE A 194      -1.826  -0.502  21.261  1.00 70.63           H  
ATOM   2763 HD13 ILE A 194      -2.231  -2.185  20.909  1.00 70.63           H  
ATOM   2764  N   ILE A 195       2.401  -4.125  17.663  1.00 68.53           N  
ATOM   2765  H   ILE A 195       2.000  -3.336  17.176  1.00 68.53           H  
ATOM   2766  CA  ILE A 195       2.913  -5.259  16.876  1.00 68.53           C  
ATOM   2767  HA  ILE A 195       2.418  -6.168  17.217  1.00 68.53           H  
ATOM   2768  C   ILE A 195       4.415  -5.453  17.127  1.00 68.53           C  
ATOM   2769  CB  ILE A 195       2.591  -5.074  15.374  1.00 68.53           C  
ATOM   2770  HB  ILE A 195       2.954  -4.095  15.061  1.00 68.53           H  
ATOM   2771  O   ILE A 195       4.851  -6.575  17.382  1.00 68.53           O  
ATOM   2772  CG1 ILE A 195       1.063  -5.141  15.140  1.00 68.53           C  
ATOM   2773 HG12 ILE A 195       0.546  -4.512  15.865  1.00 68.53           H  
ATOM   2774 HG13 ILE A 195       0.716  -6.163  15.296  1.00 68.53           H  
ATOM   2775  CG2 ILE A 195       3.292  -6.152  14.522  1.00 68.53           C  
ATOM   2776 HG21 ILE A 195       4.375  -6.066  14.605  1.00 68.53           H  
ATOM   2777 HG22 ILE A 195       3.045  -6.027  13.467  1.00 68.53           H  
ATOM   2778 HG23 ILE A 195       2.985  -7.146  14.845  1.00 68.53           H  
ATOM   2779  CD1 ILE A 195       0.632  -4.677  13.743  1.00 68.53           C  
ATOM   2780 HD11 ILE A 195       0.977  -5.374  12.979  1.00 68.53           H  
ATOM   2781 HD12 ILE A 195       1.034  -3.684  13.541  1.00 68.53           H  
ATOM   2782 HD13 ILE A 195      -0.456  -4.634  13.700  1.00 68.53           H  
ATOM   2783  N   GLY A 196       5.202  -4.371  17.126  1.00 65.63           N  
ATOM   2784  H   GLY A 196       4.792  -3.477  16.900  1.00 65.63           H  
ATOM   2785  CA  GLY A 196       6.631  -4.416  17.440  1.00 65.63           C  
ATOM   2786  HA2 GLY A 196       7.145  -5.038  16.708  1.00 65.63           H  
ATOM   2787  HA3 GLY A 196       7.032  -3.404  17.388  1.00 65.63           H  
ATOM   2788  C   GLY A 196       6.911  -4.972  18.839  1.00 65.63           C  
ATOM   2789  O   GLY A 196       7.777  -5.834  18.996  1.00 65.63           O  
ATOM   2790  N   ALA A 197       6.133  -4.552  19.842  1.00 67.73           N  
ATOM   2791  H   ALA A 197       5.450  -3.832  19.653  1.00 67.73           H  
ATOM   2792  CA  ALA A 197       6.233  -5.051  21.209  1.00 67.73           C  
ATOM   2793  HA  ALA A 197       7.269  -4.958  21.535  1.00 67.73           H  
ATOM   2794  C   ALA A 197       5.850  -6.535  21.314  1.00 67.73           C  
ATOM   2795  CB  ALA A 197       5.366  -4.177  22.123  1.00 67.73           C  
ATOM   2796  HB1 ALA A 197       5.463  -4.516  23.154  1.00 67.73           H  
ATOM   2797  HB2 ALA A 197       4.320  -4.240  21.823  1.00 67.73           H  
ATOM   2798  HB3 ALA A 197       5.692  -3.139  22.058  1.00 67.73           H  
ATOM   2799  O   ALA A 197       6.565  -7.290  21.969  1.00 67.73           O  
ATOM   2800  N   VAL A 198       4.783  -6.978  20.637  1.00 68.29           N  
ATOM   2801  H   VAL A 198       4.226  -6.299  20.137  1.00 68.29           H  
ATOM   2802  CA  VAL A 198       4.361  -8.390  20.599  1.00 68.29           C  
ATOM   2803  HA  VAL A 198       4.243  -8.745  21.623  1.00 68.29           H  
ATOM   2804  C   VAL A 198       5.438  -9.263  19.951  1.00 68.29           C  
ATOM   2805  CB  VAL A 198       2.998  -8.541  19.887  1.00 68.29           C  
ATOM   2806  HB  VAL A 198       3.033  -8.021  18.929  1.00 68.29           H  
ATOM   2807  O   VAL A 198       5.826 -10.277  20.529  1.00 68.29           O  
ATOM   2808  CG1 VAL A 198       2.623 -10.006  19.627  1.00 68.29           C  
ATOM   2809 HG11 VAL A 198       1.611 -10.065  19.228  1.00 68.29           H  
ATOM   2810 HG12 VAL A 198       2.678 -10.579  20.553  1.00 68.29           H  
ATOM   2811 HG13 VAL A 198       3.298 -10.440  18.888  1.00 68.29           H  
ATOM   2812  CG2 VAL A 198       1.866  -7.945  20.734  1.00 68.29           C  
ATOM   2813 HG21 VAL A 198       2.098  -6.922  21.031  1.00 68.29           H  
ATOM   2814 HG22 VAL A 198       0.940  -7.936  20.159  1.00 68.29           H  
ATOM   2815 HG23 VAL A 198       1.721  -8.537  21.638  1.00 68.29           H  
ATOM   2816  N   VAL A 199       5.988  -8.861  18.800  1.00 69.07           N  
ATOM   2817  H   VAL A 199       5.635  -8.017  18.373  1.00 69.07           H  
ATOM   2818  CA  VAL A 199       7.068  -9.601  18.119  1.00 69.07           C  
ATOM   2819  HA  VAL A 199       6.743 -10.631  17.972  1.00 69.07           H  
ATOM   2820  C   VAL A 199       8.333  -9.652  18.981  1.00 69.07           C  
ATOM   2821  CB  VAL A 199       7.360  -8.986  16.734  1.00 69.07           C  
ATOM   2822  HB  VAL A 199       7.541  -7.917  16.846  1.00 69.07           H  
ATOM   2823  O   VAL A 199       8.956 -10.710  19.104  1.00 69.07           O  
ATOM   2824  CG1 VAL A 199       8.585  -9.617  16.055  1.00 69.07           C  
ATOM   2825 HG11 VAL A 199       9.491  -9.382  16.615  1.00 69.07           H  
ATOM   2826 HG12 VAL A 199       8.463 -10.699  15.996  1.00 69.07           H  
ATOM   2827 HG13 VAL A 199       8.695  -9.212  15.049  1.00 69.07           H  
ATOM   2828  CG2 VAL A 199       6.169  -9.192  15.787  1.00 69.07           C  
ATOM   2829 HG21 VAL A 199       6.014 -10.254  15.601  1.00 69.07           H  
ATOM   2830 HG22 VAL A 199       5.257  -8.778  16.218  1.00 69.07           H  
ATOM   2831 HG23 VAL A 199       6.357  -8.684  14.841  1.00 69.07           H  
ATOM   2832  N   TYR A 200       8.697  -8.540  19.623  1.00 69.27           N  
ATOM   2833  H   TYR A 200       8.162  -7.696  19.473  1.00 69.27           H  
ATOM   2834  CA  TYR A 200       9.840  -8.473  20.532  1.00 69.27           C  
ATOM   2835  HA  TYR A 200      10.726  -8.826  20.003  1.00 69.27           H  
ATOM   2836  C   TYR A 200       9.652  -9.384  21.760  1.00 69.27           C  
ATOM   2837  CB  TYR A 200      10.074  -7.008  20.921  1.00 69.27           C  
ATOM   2838  HB2 TYR A 200      10.220  -6.422  20.013  1.00 69.27           H  
ATOM   2839  HB3 TYR A 200       9.185  -6.622  21.420  1.00 69.27           H  
ATOM   2840  O   TYR A 200      10.548 -10.165  22.089  1.00 69.27           O  
ATOM   2841  CG  TYR A 200      11.273  -6.801  21.818  1.00 69.27           C  
ATOM   2842  CD1 TYR A 200      11.096  -6.746  23.212  1.00 69.27           C  
ATOM   2843  HD1 TYR A 200      10.109  -6.835  23.640  1.00 69.27           H  
ATOM   2844  CD2 TYR A 200      12.562  -6.684  21.262  1.00 69.27           C  
ATOM   2845  HD2 TYR A 200      12.690  -6.703  20.190  1.00 69.27           H  
ATOM   2846  CE1 TYR A 200      12.210  -6.590  24.053  1.00 69.27           C  
ATOM   2847  HE1 TYR A 200      12.074  -6.565  25.124  1.00 69.27           H  
ATOM   2848  CE2 TYR A 200      13.682  -6.536  22.104  1.00 69.27           C  
ATOM   2849  HE2 TYR A 200      14.678  -6.448  21.696  1.00 69.27           H  
ATOM   2850  OH  TYR A 200      14.583  -6.420  24.323  1.00 69.27           O  
ATOM   2851  HH  TYR A 200      14.295  -6.537  25.232  1.00 69.27           H  
ATOM   2852  CZ  TYR A 200      13.506  -6.505  23.503  1.00 69.27           C  
ATOM   2853  N   PHE A 201       8.470  -9.370  22.389  1.00 61.48           N  
ATOM   2854  H   PHE A 201       7.766  -8.713  22.081  1.00 61.48           H  
ATOM   2855  CA  PHE A 201       8.172 -10.202  23.559  1.00 61.48           C  
ATOM   2856  HA  PHE A 201       9.021 -10.126  24.238  1.00 61.48           H  
ATOM   2857  C   PHE A 201       8.033 -11.689  23.225  1.00 61.48           C  
ATOM   2858  CB  PHE A 201       6.931  -9.698  24.315  1.00 61.48           C  
ATOM   2859  HB2 PHE A 201       6.382  -8.964  23.725  1.00 61.48           H  
ATOM   2860  HB3 PHE A 201       6.242 -10.528  24.474  1.00 61.48           H  
ATOM   2861  O   PHE A 201       8.491 -12.511  24.013  1.00 61.48           O  
ATOM   2862  CG  PHE A 201       7.268  -9.108  25.667  1.00 61.48           C  
ATOM   2863  CD1 PHE A 201       7.346  -9.949  26.794  1.00 61.48           C  
ATOM   2864  HD1 PHE A 201       7.158 -11.007  26.693  1.00 61.48           H  
ATOM   2865  CD2 PHE A 201       7.530  -7.732  25.799  1.00 61.48           C  
ATOM   2866  HD2 PHE A 201       7.475  -7.088  24.934  1.00 61.48           H  
ATOM   2867  CE1 PHE A 201       7.671  -9.413  28.053  1.00 61.48           C  
ATOM   2868  HE1 PHE A 201       7.728 -10.057  28.918  1.00 61.48           H  
ATOM   2869  CE2 PHE A 201       7.858  -7.197  27.058  1.00 61.48           C  
ATOM   2870  HE2 PHE A 201       8.056  -6.140  27.160  1.00 61.48           H  
ATOM   2871  CZ  PHE A 201       7.926  -8.036  28.185  1.00 61.48           C  
ATOM   2872  HZ  PHE A 201       8.178  -7.622  29.150  1.00 61.48           H  
ATOM   2873  N   ILE A 202       7.487 -12.068  22.063  1.00 64.17           N  
ATOM   2874  H   ILE A 202       7.066 -11.365  21.473  1.00 64.17           H  
ATOM   2875  CA  ILE A 202       7.483 -13.472  21.612  1.00 64.17           C  
ATOM   2876  HA  ILE A 202       7.051 -14.091  22.399  1.00 64.17           H  
ATOM   2877  C   ILE A 202       8.927 -13.961  21.410  1.00 64.17           C  
ATOM   2878  CB  ILE A 202       6.612 -13.640  20.343  1.00 64.17           C  
ATOM   2879  HB  ILE A 202       6.916 -12.890  19.613  1.00 64.17           H  
ATOM   2880  O   ILE A 202       9.276 -15.065  21.832  1.00 64.17           O  
ATOM   2881  CG1 ILE A 202       5.119 -13.430  20.691  1.00 64.17           C  
ATOM   2882 HG12 ILE A 202       4.767 -14.266  21.296  1.00 64.17           H  
ATOM   2883 HG13 ILE A 202       4.999 -12.529  21.292  1.00 64.17           H  
ATOM   2884  CG2 ILE A 202       6.799 -15.036  19.714  1.00 64.17           C  
ATOM   2885 HG21 ILE A 202       6.541 -15.811  20.435  1.00 64.17           H  
ATOM   2886 HG22 ILE A 202       7.829 -15.179  19.388  1.00 64.17           H  
ATOM   2887 HG23 ILE A 202       6.169 -15.147  18.831  1.00 64.17           H  
ATOM   2888  CD1 ILE A 202       4.211 -13.291  19.462  1.00 64.17           C  
ATOM   2889 HD11 ILE A 202       4.148 -14.233  18.918  1.00 64.17           H  
ATOM   2890 HD12 ILE A 202       3.207 -13.018  19.788  1.00 64.17           H  
ATOM   2891 HD13 ILE A 202       4.596 -12.513  18.803  1.00 64.17           H  
ATOM   2892  N   LYS A 203       9.805 -13.114  20.854  1.00 58.93           N  
ATOM   2893  H   LYS A 203       9.459 -12.226  20.519  1.00 58.93           H  
ATOM   2894  CA  LYS A 203      11.230 -13.431  20.668  1.00 58.93           C  
ATOM   2895  HA  LYS A 203      11.288 -14.422  20.218  1.00 58.93           H  
ATOM   2896  C   LYS A 203      11.999 -13.517  21.997  1.00 58.93           C  
ATOM   2897  CB  LYS A 203      11.826 -12.407  19.686  1.00 58.93           C  
ATOM   2898  HB2 LYS A 203      11.089 -12.213  18.907  1.00 58.93           H  
ATOM   2899  HB3 LYS A 203      12.025 -11.470  20.206  1.00 58.93           H  
ATOM   2900  O   LYS A 203      12.936 -14.308  22.102  1.00 58.93           O  
ATOM   2901  CG  LYS A 203      13.103 -12.906  18.994  1.00 58.93           C  
ATOM   2902  HG2 LYS A 203      12.899 -13.864  18.517  1.00 58.93           H  
ATOM   2903  HG3 LYS A 203      13.896 -13.035  19.731  1.00 58.93           H  
ATOM   2904  CD  LYS A 203      13.553 -11.898  17.924  1.00 58.93           C  
ATOM   2905  HD2 LYS A 203      13.817 -10.960  18.412  1.00 58.93           H  
ATOM   2906  HD3 LYS A 203      12.725 -11.716  17.239  1.00 58.93           H  
ATOM   2907  CE  LYS A 203      14.754 -12.433  17.134  1.00 58.93           C  
ATOM   2908  HE2 LYS A 203      14.467 -13.375  16.666  1.00 58.93           H  
ATOM   2909  HE3 LYS A 203      15.565 -12.639  17.831  1.00 58.93           H  
ATOM   2910  NZ  LYS A 203      15.201 -11.465  16.098  1.00 58.93           N  
ATOM   2911  HZ1 LYS A 203      15.475 -10.589  16.519  1.00 58.93           H  
ATOM   2912  HZ2 LYS A 203      15.985 -11.830  15.577  1.00 58.93           H  
ATOM   2913  HZ3 LYS A 203      14.454 -11.278  15.445  1.00 58.93           H  
ATOM   2914  N   GLN A 204      11.601 -12.753  23.020  1.00 56.36           N  
ATOM   2915  H   GLN A 204      10.890 -12.060  22.832  1.00 56.36           H  
ATOM   2916  CA  GLN A 204      12.249 -12.745  24.339  1.00 56.36           C  
ATOM   2917  HA  GLN A 204      13.293 -13.019  24.189  1.00 56.36           H  
ATOM   2918  C   GLN A 204      11.673 -13.787  25.323  1.00 56.36           C  
ATOM   2919  CB  GLN A 204      12.244 -11.306  24.888  1.00 56.36           C  
ATOM   2920  HB2 GLN A 204      11.233 -11.007  25.165  1.00 56.36           H  
ATOM   2921  HB3 GLN A 204      12.592 -10.645  24.094  1.00 56.36           H  
ATOM   2922  O   GLN A 204      12.419 -14.347  26.128  1.00 56.36           O  
ATOM   2923  CG  GLN A 204      13.188 -11.153  26.095  1.00 56.36           C  
ATOM   2924  HG2 GLN A 204      12.668 -11.450  27.005  1.00 56.36           H  
ATOM   2925  HG3 GLN A 204      14.041 -11.819  25.965  1.00 56.36           H  
ATOM   2926  CD  GLN A 204      13.738  -9.738  26.272  1.00 56.36           C  
ATOM   2927  NE2 GLN A 204      14.881  -9.585  26.904  1.00 56.36           N  
ATOM   2928 HE21 GLN A 204      15.365 -10.372  27.311  1.00 56.36           H  
ATOM   2929 HE22 GLN A 204      15.197  -8.632  27.013  1.00 56.36           H  
ATOM   2930  OE1 GLN A 204      13.177  -8.744  25.856  1.00 56.36           O  
ATOM   2931  N   SER A 205      10.387 -14.138  25.210  1.00 50.16           N  
ATOM   2932  H   SER A 205       9.815 -13.623  24.556  1.00 50.16           H  
ATOM   2933  CA  SER A 205       9.706 -15.140  26.050  1.00 50.16           C  
ATOM   2934  HA  SER A 205       9.908 -14.902  27.094  1.00 50.16           H  
ATOM   2935  C   SER A 205      10.186 -16.574  25.806  1.00 50.16           C  
ATOM   2936  CB  SER A 205       8.188 -15.073  25.843  1.00 50.16           C  
ATOM   2937  HB2 SER A 205       7.947 -15.369  24.822  1.00 50.16           H  
ATOM   2938  HB3 SER A 205       7.840 -14.054  26.007  1.00 50.16           H  
ATOM   2939  O   SER A 205       9.924 -17.447  26.631  1.00 50.16           O  
ATOM   2940  OG  SER A 205       7.528 -15.932  26.754  1.00 50.16           O  
ATOM   2941  HG  SER A 205       8.053 -16.728  26.865  1.00 50.16           H  
ATOM   2942  N   SER A 206      10.930 -16.836  24.728  1.00 47.72           N  
ATOM   2943  H   SER A 206      11.051 -16.110  24.036  1.00 47.72           H  
ATOM   2944  CA  SER A 206      11.553 -18.145  24.510  1.00 47.72           C  
ATOM   2945  HA  SER A 206      10.821 -18.908  24.777  1.00 47.72           H  
ATOM   2946  C   SER A 206      12.790 -18.391  25.393  1.00 47.72           C  
ATOM   2947  CB  SER A 206      11.874 -18.338  23.026  1.00 47.72           C  
ATOM   2948  HB2 SER A 206      11.031 -18.001  22.422  1.00 47.72           H  
ATOM   2949  HB3 SER A 206      12.757 -17.757  22.759  1.00 47.72           H  
ATOM   2950  O   SER A 206      13.347 -19.486  25.335  1.00 47.72           O  
ATOM   2951  OG  SER A 206      12.096 -19.708  22.767  1.00 47.72           O  
ATOM   2952  HG  SER A 206      12.684 -20.049  23.445  1.00 47.72           H  
ATOM   2953  N   LYS A 207      13.243 -17.408  26.196  1.00 45.78           N  
ATOM   2954  H   LYS A 207      12.758 -16.522  26.184  1.00 45.78           H  
ATOM   2955  CA  LYS A 207      14.496 -17.509  26.971  1.00 45.78           C  
ATOM   2956  HA  LYS A 207      14.974 -18.458  26.728  1.00 45.78           H  
ATOM   2957  C   LYS A 207      14.365 -17.598  28.497  1.00 45.78           C  
ATOM   2958  CB  LYS A 207      15.482 -16.407  26.542  1.00 45.78           C  
ATOM   2959  HB2 LYS A 207      14.997 -15.432  26.577  1.00 45.78           H  
ATOM   2960  HB3 LYS A 207      16.316 -16.399  27.244  1.00 45.78           H  
ATOM   2961  O   LYS A 207      15.327 -18.041  29.105  1.00 45.78           O  
ATOM   2962  CG  LYS A 207      16.039 -16.676  25.132  1.00 45.78           C  
ATOM   2963  HG2 LYS A 207      16.357 -17.716  25.068  1.00 45.78           H  
ATOM   2964  HG3 LYS A 207      15.258 -16.502  24.392  1.00 45.78           H  
ATOM   2965  CD  LYS A 207      17.247 -15.781  24.825  1.00 45.78           C  
ATOM   2966  HD2 LYS A 207      18.000 -15.934  25.598  1.00 45.78           H  
ATOM   2967  HD3 LYS A 207      16.934 -14.737  24.833  1.00 45.78           H  
ATOM   2968  CE  LYS A 207      17.835 -16.147  23.457  1.00 45.78           C  
ATOM   2969  HE2 LYS A 207      17.098 -15.917  22.688  1.00 45.78           H  
ATOM   2970  HE3 LYS A 207      18.011 -17.223  23.437  1.00 45.78           H  
ATOM   2971  NZ  LYS A 207      19.106 -15.424  23.198  1.00 45.78           N  
ATOM   2972  HZ1 LYS A 207      19.788 -15.654  23.907  1.00 45.78           H  
ATOM   2973  HZ2 LYS A 207      18.959 -14.425  23.213  1.00 45.78           H  
ATOM   2974  HZ3 LYS A 207      19.489 -15.686  22.301  1.00 45.78           H  
ATOM   2975  N   ASN A 208      13.228 -17.275  29.124  1.00 45.33           N  
ATOM   2976  H   ASN A 208      12.431 -16.979  28.579  1.00 45.33           H  
ATOM   2977  CA  ASN A 208      13.137 -17.232  30.594  1.00 45.33           C  
ATOM   2978  HA  ASN A 208      13.976 -17.772  31.033  1.00 45.33           H  
ATOM   2979  C   ASN A 208      11.864 -17.911  31.131  1.00 45.33           C  
ATOM   2980  CB  ASN A 208      13.259 -15.766  31.056  1.00 45.33           C  
ATOM   2981  HB2 ASN A 208      12.569 -15.144  30.485  1.00 45.33           H  
ATOM   2982  HB3 ASN A 208      12.975 -15.699  32.106  1.00 45.33           H  
ATOM   2983  O   ASN A 208      10.764 -17.381  31.004  1.00 45.33           O  
ATOM   2984  CG  ASN A 208      14.671 -15.207  30.943  1.00 45.33           C  
ATOM   2985  ND2 ASN A 208      14.819 -13.911  30.814  1.00 45.33           N  
ATOM   2986 HD21 ASN A 208      15.773 -13.583  30.858  1.00 45.33           H  
ATOM   2987 HD22 ASN A 208      14.019 -13.297  30.870  1.00 45.33           H  
ATOM   2988  OD1 ASN A 208      15.666 -15.902  30.993  1.00 45.33           O  
ATOM   2989  N   LYS A 209      12.027 -19.084  31.759  1.00 35.53           N  
ATOM   2990  H   LYS A 209      12.974 -19.423  31.854  1.00 35.53           H  
ATOM   2991  CA  LYS A 209      10.998 -19.759  32.566  1.00 35.53           C  
ATOM   2992  HA  LYS A 209      10.006 -19.470  32.219  1.00 35.53           H  
ATOM   2993  C   LYS A 209      11.146 -19.322  34.031  1.00 35.53           C  
ATOM   2994  CB  LYS A 209      11.152 -21.295  32.468  1.00 35.53           C  
ATOM   2995  HB2 LYS A 209      12.164 -21.573  32.762  1.00 35.53           H  
ATOM   2996  HB3 LYS A 209      10.466 -21.742  33.187  1.00 35.53           H  
ATOM   2997  O   LYS A 209      12.183 -19.600  34.620  1.00 35.53           O  
ATOM   2998  CG  LYS A 209      10.854 -21.898  31.084  1.00 35.53           C  
ATOM   2999  HG2 LYS A 209      11.594 -21.547  30.365  1.00 35.53           H  
ATOM   3000  HG3 LYS A 209       9.865 -21.572  30.761  1.00 35.53           H  
ATOM   3001  CD  LYS A 209      10.883 -23.436  31.146  1.00 35.53           C  
ATOM   3002  HD2 LYS A 209      10.171 -23.771  31.900  1.00 35.53           H  
ATOM   3003  HD3 LYS A 209      11.882 -23.761  31.438  1.00 35.53           H  
ATOM   3004  CE  LYS A 209      10.515 -24.056  29.790  1.00 35.53           C  
ATOM   3005  HE2 LYS A 209      11.258 -23.748  29.054  1.00 35.53           H  
ATOM   3006  HE3 LYS A 209       9.552 -23.652  29.477  1.00 35.53           H  
ATOM   3007  NZ  LYS A 209      10.443 -25.539  29.862  1.00 35.53           N  
ATOM   3008  HZ1 LYS A 209       9.748 -25.832  30.534  1.00 35.53           H  
ATOM   3009  HZ2 LYS A 209      11.335 -25.923  30.140  1.00 35.53           H  
ATOM   3010  HZ3 LYS A 209      10.201 -25.928  28.962  1.00 35.53           H  
ATOM   3011  N   GLY A 210      10.116 -18.715  34.628  1.00 35.92           N  
ATOM   3012  H   GLY A 210       9.360 -18.367  34.056  1.00 35.92           H  
ATOM   3013  CA  GLY A 210       9.994 -18.595  36.091  1.00 35.92           C  
ATOM   3014  HA2 GLY A 210       9.408 -19.439  36.454  1.00 35.92           H  
ATOM   3015  HA3 GLY A 210      10.980 -18.667  36.551  1.00 35.92           H  
ATOM   3016  C   GLY A 210       9.363 -17.294  36.612  1.00 35.92           C  
ATOM   3017  O   GLY A 210       9.659 -16.226  36.093  1.00 35.92           O  
ATOM   3018  N   ALA A 211       8.570 -17.434  37.688  1.00 34.44           N  
ATOM   3019  H   ALA A 211       8.437 -18.387  37.996  1.00 34.44           H  
ATOM   3020  CA  ALA A 211       8.064 -16.419  38.640  1.00 34.44           C  
ATOM   3021  HA  ALA A 211       7.942 -16.980  39.566  1.00 34.44           H  
ATOM   3022  C   ALA A 211       6.656 -15.788  38.435  1.00 34.44           C  
ATOM   3023  CB  ALA A 211       9.164 -15.421  39.014  1.00 34.44           C  
ATOM   3024  HB1 ALA A 211       9.349 -14.739  38.184  1.00 34.44           H  
ATOM   3025  HB2 ALA A 211      10.086 -15.944  39.270  1.00 34.44           H  
ATOM   3026  HB3 ALA A 211       8.840 -14.832  39.872  1.00 34.44           H  
ATOM   3027  O   ALA A 211       6.477 -14.713  37.873  1.00 34.44           O  
ATOM   3028  N   GLU A 212       5.651 -16.540  38.901  1.00 36.76           N  
ATOM   3029  H   GLU A 212       5.934 -17.508  38.958  1.00 36.76           H  
ATOM   3030  CA  GLU A 212       4.653 -16.273  39.969  1.00 36.76           C  
ATOM   3031  HA  GLU A 212       3.788 -16.843  39.631  1.00 36.76           H  
ATOM   3032  C   GLU A 212       4.078 -14.857  40.313  1.00 36.76           C  
ATOM   3033  CB  GLU A 212       5.143 -17.022  41.230  1.00 36.76           C  
ATOM   3034  HB2 GLU A 212       5.960 -16.473  41.698  1.00 36.76           H  
ATOM   3035  HB3 GLU A 212       5.523 -17.990  40.904  1.00 36.76           H  
ATOM   3036  O   GLU A 212       4.791 -13.912  40.624  1.00 36.76           O  
ATOM   3037  CG  GLU A 212       4.019 -17.257  42.252  1.00 36.76           C  
ATOM   3038  HG2 GLU A 212       3.888 -16.343  42.832  1.00 36.76           H  
ATOM   3039  HG3 GLU A 212       3.109 -17.455  41.685  1.00 36.76           H  
ATOM   3040  CD  GLU A 212       4.196 -18.444  43.209  1.00 36.76           C  
ATOM   3041  OE1 GLU A 212       3.198 -18.723  43.926  1.00 36.76           O  
ATOM   3042  OE2 GLU A 212       5.223 -19.145  43.119  1.00 36.76           O  
ATOM   3043  N   LYS A 213       2.723 -14.833  40.329  1.00 29.21           N  
ATOM   3044  H   LYS A 213       2.352 -15.660  39.884  1.00 29.21           H  
ATOM   3045  CA  LYS A 213       1.661 -14.119  41.103  1.00 29.21           C  
ATOM   3046  HA  LYS A 213       0.815 -14.001  40.427  1.00 29.21           H  
ATOM   3047  C   LYS A 213       1.879 -12.732  41.743  1.00 29.21           C  
ATOM   3048  CB  LYS A 213       1.186 -15.030  42.255  1.00 29.21           C  
ATOM   3049  HB2 LYS A 213       2.035 -15.214  42.913  1.00 29.21           H  
ATOM   3050  HB3 LYS A 213       0.447 -14.489  42.845  1.00 29.21           H  
ATOM   3051  O   LYS A 213       2.568 -12.629  42.746  1.00 29.21           O  
ATOM   3052  CG  LYS A 213       0.542 -16.363  41.841  1.00 29.21           C  
ATOM   3053  HG2 LYS A 213      -0.428 -16.174  41.380  1.00 29.21           H  
ATOM   3054  HG3 LYS A 213       1.164 -16.885  41.114  1.00 29.21           H  
ATOM   3055  CD  LYS A 213       0.355 -17.226  43.096  1.00 29.21           C  
ATOM   3056  HD2 LYS A 213       1.265 -17.161  43.692  1.00 29.21           H  
ATOM   3057  HD3 LYS A 213      -0.460 -16.828  43.701  1.00 29.21           H  
ATOM   3058  CE  LYS A 213       0.088 -18.695  42.765  1.00 29.21           C  
ATOM   3059  HE2 LYS A 213       0.671 -18.963  41.883  1.00 29.21           H  
ATOM   3060  HE3 LYS A 213      -0.970 -18.840  42.549  1.00 29.21           H  
ATOM   3061  NZ  LYS A 213       0.532 -19.535  43.899  1.00 29.21           N  
ATOM   3062  HZ1 LYS A 213       0.060 -19.297  44.760  1.00 29.21           H  
ATOM   3063  HZ2 LYS A 213       1.513 -19.351  44.052  1.00 29.21           H  
ATOM   3064  HZ3 LYS A 213       0.451 -20.524  43.709  1.00 29.21           H  
ATOM   3065  N   ILE A 214       1.011 -11.775  41.354  1.00 32.00           N  
ATOM   3066  H   ILE A 214       0.564 -11.911  40.458  1.00 32.00           H  
ATOM   3067  CA  ILE A 214       0.361 -10.777  42.246  1.00 32.00           C  
ATOM   3068  HA  ILE A 214       0.299 -11.222  43.239  1.00 32.00           H  
ATOM   3069  C   ILE A 214      -1.094 -10.485  41.769  1.00 32.00           C  
ATOM   3070  CB  ILE A 214       1.184  -9.467  42.418  1.00 32.00           C  
ATOM   3071  HB  ILE A 214       1.248  -8.967  41.452  1.00 32.00           H  
ATOM   3072  O   ILE A 214      -1.320  -9.877  40.717  1.00 32.00           O  
ATOM   3073  CG1 ILE A 214       2.624  -9.737  42.922  1.00 32.00           C  
ATOM   3074 HG12 ILE A 214       2.580 -10.332  43.835  1.00 32.00           H  
ATOM   3075 HG13 ILE A 214       3.155 -10.299  42.154  1.00 32.00           H  
ATOM   3076  CG2 ILE A 214       0.457  -8.529  43.405  1.00 32.00           C  
ATOM   3077 HG21 ILE A 214       0.973  -7.571  43.469  1.00 32.00           H  
ATOM   3078 HG22 ILE A 214       0.421  -8.978  44.397  1.00 32.00           H  
ATOM   3079 HG23 ILE A 214      -0.558  -8.313  43.072  1.00 32.00           H  
ATOM   3080  CD1 ILE A 214       3.495  -8.512  43.207  1.00 32.00           C  
ATOM   3081 HD11 ILE A 214       4.516  -8.836  43.407  1.00 32.00           H  
ATOM   3082 HD12 ILE A 214       3.128  -7.976  44.082  1.00 32.00           H  
ATOM   3083 HD13 ILE A 214       3.496  -7.848  42.342  1.00 32.00           H  
ATOM   3084  N   ILE A 215      -2.042 -11.067  42.517  1.00 31.69           N  
ATOM   3085  H   ILE A 215      -1.635 -11.759  43.129  1.00 31.69           H  
ATOM   3086  CA  ILE A 215      -3.343 -10.616  43.082  1.00 31.69           C  
ATOM   3087  HA  ILE A 215      -3.999 -11.481  42.993  1.00 31.69           H  
ATOM   3088  C   ILE A 215      -4.168  -9.451  42.442  1.00 31.69           C  
ATOM   3089  CB  ILE A 215      -3.087 -10.455  44.611  1.00 31.69           C  
ATOM   3090  HB  ILE A 215      -2.202  -9.833  44.743  1.00 31.69           H  
ATOM   3091  O   ILE A 215      -3.618  -8.439  42.017  1.00 31.69           O  
ATOM   3092  CG1 ILE A 215      -2.810 -11.851  45.242  1.00 31.69           C  
ATOM   3093 HG12 ILE A 215      -2.005 -12.352  44.705  1.00 31.69           H  
ATOM   3094 HG13 ILE A 215      -3.703 -12.470  45.154  1.00 31.69           H  
ATOM   3095  CG2 ILE A 215      -4.216  -9.783  45.384  1.00 31.69           C  
ATOM   3096 HG21 ILE A 215      -3.950  -9.643  46.432  1.00 31.69           H  
ATOM   3097 HG22 ILE A 215      -5.110 -10.405  45.345  1.00 31.69           H  
ATOM   3098 HG23 ILE A 215      -4.410  -8.784  44.991  1.00 31.69           H  
ATOM   3099  CD1 ILE A 215      -2.386 -11.826  46.716  1.00 31.69           C  
ATOM   3100 HD11 ILE A 215      -1.567 -11.121  46.857  1.00 31.69           H  
ATOM   3101 HD12 ILE A 215      -2.051 -12.820  47.013  1.00 31.69           H  
ATOM   3102 HD13 ILE A 215      -3.225 -11.546  47.353  1.00 31.69           H  
ATOM   3103  N   GLU A 216      -5.496  -9.718  42.391  1.00 33.99           N  
ATOM   3104  H   GLU A 216      -5.681 -10.656  42.715  1.00 33.99           H  
ATOM   3105  CA  GLU A 216      -6.777  -8.935  42.447  1.00 33.99           C  
ATOM   3106  HA  GLU A 216      -7.512  -9.547  41.924  1.00 33.99           H  
ATOM   3107  C   GLU A 216      -6.893  -7.552  41.759  1.00 33.99           C  
ATOM   3108  CB  GLU A 216      -7.265  -8.882  43.909  1.00 33.99           C  
ATOM   3109  HB2 GLU A 216      -8.151  -8.249  43.963  1.00 33.99           H  
ATOM   3110  HB3 GLU A 216      -6.495  -8.415  44.523  1.00 33.99           H  
ATOM   3111  O   GLU A 216      -6.005  -6.723  41.861  1.00 33.99           O  
ATOM   3112  CG  GLU A 216      -7.653 -10.282  44.442  1.00 33.99           C  
ATOM   3113  HG2 GLU A 216      -8.610 -10.551  43.996  1.00 33.99           H  
ATOM   3114  HG3 GLU A 216      -6.931 -11.021  44.093  1.00 33.99           H  
ATOM   3115  CD  GLU A 216      -7.742 -10.399  45.976  1.00 33.99           C  
ATOM   3116  OE1 GLU A 216      -8.421 -11.348  46.421  1.00 33.99           O  
ATOM   3117  OE2 GLU A 216      -7.063  -9.618  46.678  1.00 33.99           O  
ATOM   3118  N   ASN A 217      -7.948  -7.187  41.008  1.00 39.27           N  
ATOM   3119  H   ASN A 217      -7.754  -6.354  40.472  1.00 39.27           H  
ATOM   3120  CA  ASN A 217      -9.393  -7.446  41.142  1.00 39.27           C  
ATOM   3121  HA  ASN A 217      -9.536  -8.390  41.669  1.00 39.27           H  
ATOM   3122  C   ASN A 217     -10.099  -7.490  39.748  1.00 39.27           C  
ATOM   3123  CB  ASN A 217      -9.973  -6.271  41.975  1.00 39.27           C  
ATOM   3124  HB2 ASN A 217     -10.754  -5.760  41.412  1.00 39.27           H  
ATOM   3125  HB3 ASN A 217      -9.201  -5.531  42.186  1.00 39.27           H  
ATOM   3126  O   ASN A 217      -9.706  -6.728  38.862  1.00 39.27           O  
ATOM   3127  CG  ASN A 217     -10.589  -6.698  43.292  1.00 39.27           C  
ATOM   3128  ND2 ASN A 217     -10.592  -5.843  44.286  1.00 39.27           N  
ATOM   3129 HD21 ASN A 217     -10.179  -4.925  44.202  1.00 39.27           H  
ATOM   3130 HD22 ASN A 217     -10.999  -6.181  45.147  1.00 39.27           H  
ATOM   3131  OD1 ASN A 217     -11.078  -7.801  43.430  1.00 39.27           O  
ATOM   3132  N   PRO A 218     -11.132  -8.333  39.520  1.00 38.28           N  
ATOM   3133  CA  PRO A 218     -11.650  -8.668  38.179  1.00 38.28           C  
ATOM   3134  HA  PRO A 218     -10.831  -8.605  37.463  1.00 38.28           H  
ATOM   3135  C   PRO A 218     -12.789  -7.792  37.607  1.00 38.28           C  
ATOM   3136  CB  PRO A 218     -12.065 -10.141  38.291  1.00 38.28           C  
ATOM   3137  HB2 PRO A 218     -11.189 -10.776  38.153  1.00 38.28           H  
ATOM   3138  HB3 PRO A 218     -12.846 -10.419  37.584  1.00 38.28           H  
ATOM   3139  O   PRO A 218     -13.258  -8.074  36.505  1.00 38.28           O  
ATOM   3140  CG  PRO A 218     -12.548 -10.250  39.734  1.00 38.28           C  
ATOM   3141  HG2 PRO A 218     -12.475 -11.270  40.112  1.00 38.28           H  
ATOM   3142  HG3 PRO A 218     -13.574  -9.891  39.803  1.00 38.28           H  
ATOM   3143  CD  PRO A 218     -11.625  -9.300  40.492  1.00 38.28           C  
ATOM   3144  HD2 PRO A 218     -10.797  -9.878  40.903  1.00 38.28           H  
ATOM   3145  HD3 PRO A 218     -12.174  -8.808  41.294  1.00 38.28           H  
ATOM   3146  N   GLU A 219     -13.237  -6.728  38.275  1.00 41.47           N  
ATOM   3147  H   GLU A 219     -12.879  -6.548  39.202  1.00 41.47           H  
ATOM   3148  CA  GLU A 219     -14.470  -6.024  37.858  1.00 41.47           C  
ATOM   3149  HA  GLU A 219     -15.089  -6.716  37.286  1.00 41.47           H  
ATOM   3150  C   GLU A 219     -14.259  -4.829  36.908  1.00 41.47           C  
ATOM   3151  CB  GLU A 219     -15.303  -5.664  39.093  1.00 41.47           C  
ATOM   3152  HB2 GLU A 219     -14.707  -5.055  39.772  1.00 41.47           H  
ATOM   3153  HB3 GLU A 219     -16.174  -5.094  38.771  1.00 41.47           H  
ATOM   3154  O   GLU A 219     -15.170  -4.444  36.179  1.00 41.47           O  
ATOM   3155  CG  GLU A 219     -15.780  -6.947  39.800  1.00 41.47           C  
ATOM   3156  HG2 GLU A 219     -16.224  -7.609  39.057  1.00 41.47           H  
ATOM   3157  HG3 GLU A 219     -14.920  -7.458  40.233  1.00 41.47           H  
ATOM   3158  CD  GLU A 219     -16.805  -6.675  40.906  1.00 41.47           C  
ATOM   3159  OE1 GLU A 219     -17.595  -7.605  41.180  1.00 41.47           O  
ATOM   3160  OE2 GLU A 219     -16.775  -5.556  41.464  1.00 41.47           O  
ATOM   3161  N   THR A 220     -13.043  -4.288  36.795  1.00 39.11           N  
ATOM   3162  H   THR A 220     -12.305  -4.618  37.400  1.00 39.11           H  
ATOM   3163  CA  THR A 220     -12.751  -3.132  35.918  1.00 39.11           C  
ATOM   3164  HA  THR A 220     -13.662  -2.543  35.807  1.00 39.11           H  
ATOM   3165  C   THR A 220     -12.331  -3.513  34.494  1.00 39.11           C  
ATOM   3166  CB  THR A 220     -11.709  -2.216  36.566  1.00 39.11           C  
ATOM   3167  HB  THR A 220     -11.382  -1.463  35.849  1.00 39.11           H  
ATOM   3168  O   THR A 220     -12.290  -2.663  33.605  1.00 39.11           O  
ATOM   3169  CG2 THR A 220     -12.280  -1.507  37.794  1.00 39.11           C  
ATOM   3170 HG21 THR A 220     -12.557  -2.232  38.559  1.00 39.11           H  
ATOM   3171 HG22 THR A 220     -11.540  -0.819  38.202  1.00 39.11           H  
ATOM   3172 HG23 THR A 220     -13.165  -0.938  37.511  1.00 39.11           H  
ATOM   3173  OG1 THR A 220     -10.602  -2.978  36.993  1.00 39.11           O  
ATOM   3174  HG1 THR A 220     -10.060  -2.411  37.547  1.00 39.11           H  
ATOM   3175  N   ALA A 221     -12.075  -4.797  34.229  1.00 36.41           N  
ATOM   3176  H   ALA A 221     -12.128  -5.452  34.996  1.00 36.41           H  
ATOM   3177  CA  ALA A 221     -11.681  -5.283  32.905  1.00 36.41           C  
ATOM   3178  HA  ALA A 221     -11.013  -4.551  32.449  1.00 36.41           H  
ATOM   3179  C   ALA A 221     -12.876  -5.462  31.948  1.00 36.41           C  
ATOM   3180  CB  ALA A 221     -10.896  -6.586  33.093  1.00 36.41           C  
ATOM   3181  HB1 ALA A 221     -11.530  -7.342  33.555  1.00 36.41           H  
ATOM   3182  HB2 ALA A 221     -10.029  -6.407  33.729  1.00 36.41           H  
ATOM   3183  HB3 ALA A 221     -10.553  -6.948  32.124  1.00 36.41           H  
ATOM   3184  O   ALA A 221     -12.716  -5.358  30.732  1.00 36.41           O  
ATOM   3185  N   ALA A 222     -14.082  -5.706  32.472  1.00 36.67           N  
ATOM   3186  H   ALA A 222     -14.174  -5.745  33.477  1.00 36.67           H  
ATOM   3187  CA  ALA A 222     -15.248  -6.052  31.659  1.00 36.67           C  
ATOM   3188  HA  ALA A 222     -14.964  -6.848  30.972  1.00 36.67           H  
ATOM   3189  C   ALA A 222     -15.766  -4.885  30.798  1.00 36.67           C  
ATOM   3190  CB  ALA A 222     -16.334  -6.602  32.590  1.00 36.67           C  
ATOM   3191  HB1 ALA A 222     -15.958  -7.468  33.134  1.00 36.67           H  
ATOM   3192  HB2 ALA A 222     -17.203  -6.902  32.005  1.00 36.67           H  
ATOM   3193  HB3 ALA A 222     -16.638  -5.838  33.306  1.00 36.67           H  
ATOM   3194  O   ALA A 222     -16.231  -5.114  29.683  1.00 36.67           O  
ATOM   3195  N   LEU A 223     -15.636  -3.638  31.265  1.00 33.79           N  
ATOM   3196  H   LEU A 223     -15.258  -3.510  32.193  1.00 33.79           H  
ATOM   3197  CA  LEU A 223     -16.149  -2.463  30.549  1.00 33.79           C  
ATOM   3198  HA  LEU A 223     -17.118  -2.734  30.128  1.00 33.79           H  
ATOM   3199  C   LEU A 223     -15.245  -2.054  29.376  1.00 33.79           C  
ATOM   3200  CB  LEU A 223     -16.341  -1.302  31.547  1.00 33.79           C  
ATOM   3201  HB2 LEU A 223     -16.308  -1.677  32.570  1.00 33.79           H  
ATOM   3202  HB3 LEU A 223     -15.507  -0.608  31.448  1.00 33.79           H  
ATOM   3203  O   LEU A 223     -15.724  -1.740  28.288  1.00 33.79           O  
ATOM   3204  CG  LEU A 223     -17.675  -0.557  31.329  1.00 33.79           C  
ATOM   3205  HG  LEU A 223     -18.117  -0.844  30.375  1.00 33.79           H  
ATOM   3206  CD1 LEU A 223     -18.662  -0.898  32.448  1.00 33.79           C  
ATOM   3207 HD11 LEU A 223     -18.830  -1.974  32.478  1.00 33.79           H  
ATOM   3208 HD12 LEU A 223     -19.614  -0.401  32.261  1.00 33.79           H  
ATOM   3209 HD13 LEU A 223     -18.273  -0.566  33.410  1.00 33.79           H  
ATOM   3210  CD2 LEU A 223     -17.468   0.954  31.301  1.00 33.79           C  
ATOM   3211 HD21 LEU A 223     -18.425   1.454  31.148  1.00 33.79           H  
ATOM   3212 HD22 LEU A 223     -17.035   1.293  32.242  1.00 33.79           H  
ATOM   3213 HD23 LEU A 223     -16.804   1.220  30.479  1.00 33.79           H  
ATOM   3214  N   LEU A 224     -13.926  -2.137  29.576  1.00 35.67           N  
ATOM   3215  H   LEU A 224     -13.600  -2.395  30.497  1.00 35.67           H  
ATOM   3216  CA  LEU A 224     -12.933  -1.854  28.538  1.00 35.67           C  
ATOM   3217  HA  LEU A 224     -13.204  -0.910  28.064  1.00 35.67           H  
ATOM   3218  C   LEU A 224     -12.950  -2.941  27.456  1.00 35.67           C  
ATOM   3219  CB  LEU A 224     -11.540  -1.735  29.188  1.00 35.67           C  
ATOM   3220  HB2 LEU A 224     -10.975  -2.643  28.977  1.00 35.67           H  
ATOM   3221  HB3 LEU A 224     -11.633  -1.684  30.273  1.00 35.67           H  
ATOM   3222  O   LEU A 224     -12.893  -2.642  26.267  1.00 35.67           O  
ATOM   3223  CG  LEU A 224     -10.752  -0.504  28.693  1.00 35.67           C  
ATOM   3224  HG  LEU A 224     -11.216  -0.085  27.800  1.00 35.67           H  
ATOM   3225  CD1 LEU A 224     -10.703   0.571  29.780  1.00 35.67           C  
ATOM   3226 HD11 LEU A 224     -10.178   1.451  29.408  1.00 35.67           H  
ATOM   3227 HD12 LEU A 224     -10.186   0.199  30.665  1.00 35.67           H  
ATOM   3228 HD13 LEU A 224     -11.717   0.865  30.054  1.00 35.67           H  
ATOM   3229  CD2 LEU A 224      -9.320  -0.890  28.337  1.00 35.67           C  
ATOM   3230 HD21 LEU A 224      -8.759   0.003  28.060  1.00 35.67           H  
ATOM   3231 HD22 LEU A 224      -9.323  -1.584  27.496  1.00 35.67           H  
ATOM   3232 HD23 LEU A 224      -8.835  -1.351  29.197  1.00 35.67           H  
ATOM   3233  N   VAL A 225     -13.103  -4.203  27.871  1.00 38.18           N  
ATOM   3234  H   VAL A 225     -13.109  -4.379  28.865  1.00 38.18           H  
ATOM   3235  CA  VAL A 225     -13.267  -5.347  26.965  1.00 38.18           C  
ATOM   3236  HA  VAL A 225     -12.497  -5.294  26.195  1.00 38.18           H  
ATOM   3237  C   VAL A 225     -14.613  -5.290  26.241  1.00 38.18           C  
ATOM   3238  CB  VAL A 225     -13.082  -6.666  27.738  1.00 38.18           C  
ATOM   3239  HB  VAL A 225     -13.725  -6.669  28.618  1.00 38.18           H  
ATOM   3240  O   VAL A 225     -14.670  -5.626  25.064  1.00 38.18           O  
ATOM   3241  CG1 VAL A 225     -13.431  -7.888  26.885  1.00 38.18           C  
ATOM   3242 HG11 VAL A 225     -12.936  -7.789  25.919  1.00 38.18           H  
ATOM   3243 HG12 VAL A 225     -14.508  -7.938  26.729  1.00 38.18           H  
ATOM   3244 HG13 VAL A 225     -13.106  -8.803  27.380  1.00 38.18           H  
ATOM   3245  CG2 VAL A 225     -11.619  -6.827  28.177  1.00 38.18           C  
ATOM   3246 HG21 VAL A 225     -11.284  -5.954  28.736  1.00 38.18           H  
ATOM   3247 HG22 VAL A 225     -11.519  -7.702  28.819  1.00 38.18           H  
ATOM   3248 HG23 VAL A 225     -10.976  -6.942  27.304  1.00 38.18           H  
ATOM   3249  N   GLY A 226     -15.679  -4.817  26.892  1.00 38.55           N  
ATOM   3250  H   GLY A 226     -15.600  -4.614  27.878  1.00 38.55           H  
ATOM   3251  CA  GLY A 226     -16.977  -4.574  26.257  1.00 38.55           C  
ATOM   3252  HA2 GLY A 226     -17.678  -4.227  27.016  1.00 38.55           H  
ATOM   3253  HA3 GLY A 226     -17.354  -5.501  25.825  1.00 38.55           H  
ATOM   3254  C   GLY A 226     -16.904  -3.514  25.155  1.00 38.55           C  
ATOM   3255  O   GLY A 226     -17.431  -3.727  24.065  1.00 38.55           O  
ATOM   3256  N   GLY A 227     -16.177  -2.416  25.394  1.00 40.84           N  
ATOM   3257  H   GLY A 227     -15.822  -2.269  26.327  1.00 40.84           H  
ATOM   3258  CA  GLY A 227     -15.919  -1.385  24.384  1.00 40.84           C  
ATOM   3259  HA2 GLY A 227     -15.424  -0.540  24.863  1.00 40.84           H  
ATOM   3260  HA3 GLY A 227     -16.863  -1.041  23.961  1.00 40.84           H  
ATOM   3261  C   GLY A 227     -15.024  -1.877  23.242  1.00 40.84           C  
ATOM   3262  O   GLY A 227     -15.315  -1.633  22.075  1.00 40.84           O  
ATOM   3263  N   PHE A 228     -13.982  -2.649  23.558  1.00 37.37           N  
ATOM   3264  H   PHE A 228     -13.762  -2.775  24.536  1.00 37.37           H  
ATOM   3265  CA  PHE A 228     -13.057  -3.203  22.565  1.00 37.37           C  
ATOM   3266  HA  PHE A 228     -12.762  -2.398  21.893  1.00 37.37           H  
ATOM   3267  C   PHE A 228     -13.697  -4.306  21.707  1.00 37.37           C  
ATOM   3268  CB  PHE A 228     -11.805  -3.710  23.291  1.00 37.37           C  
ATOM   3269  HB2 PHE A 228     -11.656  -3.131  24.202  1.00 37.37           H  
ATOM   3270  HB3 PHE A 228     -11.944  -4.749  23.591  1.00 37.37           H  
ATOM   3271  O   PHE A 228     -13.418  -4.403  20.516  1.00 37.37           O  
ATOM   3272  CG  PHE A 228     -10.525  -3.559  22.502  1.00 37.37           C  
ATOM   3273  CD1 PHE A 228      -9.907  -4.674  21.911  1.00 37.37           C  
ATOM   3274  HD1 PHE A 228     -10.371  -5.648  21.969  1.00 37.37           H  
ATOM   3275  CD2 PHE A 228      -9.915  -2.292  22.422  1.00 37.37           C  
ATOM   3276  HD2 PHE A 228     -10.386  -1.435  22.879  1.00 37.37           H  
ATOM   3277  CE1 PHE A 228      -8.662  -4.525  21.276  1.00 37.37           C  
ATOM   3278  HE1 PHE A 228      -8.169  -5.385  20.848  1.00 37.37           H  
ATOM   3279  CE2 PHE A 228      -8.689  -2.139  21.754  1.00 37.37           C  
ATOM   3280  HE2 PHE A 228      -8.227  -1.165  21.687  1.00 37.37           H  
ATOM   3281  CZ  PHE A 228      -8.059  -3.258  21.185  1.00 37.37           C  
ATOM   3282  HZ  PHE A 228      -7.110  -3.145  20.681  1.00 37.37           H  
ATOM   3283  N   LYS A 229     -14.610  -5.100  22.281  1.00 39.56           N  
ATOM   3284  H   LYS A 229     -14.759  -4.996  23.275  1.00 39.56           H  
ATOM   3285  CA  LYS A 229     -15.396  -6.125  21.572  1.00 39.56           C  
ATOM   3286  HA  LYS A 229     -14.713  -6.746  20.992  1.00 39.56           H  
ATOM   3287  C   LYS A 229     -16.374  -5.506  20.569  1.00 39.56           C  
ATOM   3288  CB  LYS A 229     -16.109  -6.995  22.620  1.00 39.56           C  
ATOM   3289  HB2 LYS A 229     -16.888  -6.408  23.109  1.00 39.56           H  
ATOM   3290  HB3 LYS A 229     -15.377  -7.297  23.369  1.00 39.56           H  
ATOM   3291  O   LYS A 229     -16.615  -6.094  19.520  1.00 39.56           O  
ATOM   3292  CG  LYS A 229     -16.709  -8.281  22.044  1.00 39.56           C  
ATOM   3293  HG2 LYS A 229     -17.451  -8.035  21.283  1.00 39.56           H  
ATOM   3294  HG3 LYS A 229     -15.915  -8.871  21.588  1.00 39.56           H  
ATOM   3295  CD  LYS A 229     -17.382  -9.100  23.155  1.00 39.56           C  
ATOM   3296  HD2 LYS A 229     -18.221  -8.527  23.550  1.00 39.56           H  
ATOM   3297  HD3 LYS A 229     -16.666  -9.286  23.956  1.00 39.56           H  
ATOM   3298  CE  LYS A 229     -17.876 -10.433  22.584  1.00 39.56           C  
ATOM   3299  HE2 LYS A 229     -18.466 -10.224  21.691  1.00 39.56           H  
ATOM   3300  HE3 LYS A 229     -17.012 -11.022  22.277  1.00 39.56           H  
ATOM   3301  NZ  LYS A 229     -18.698 -11.189  23.563  1.00 39.56           N  
ATOM   3302  HZ1 LYS A 229     -19.513 -10.653  23.827  1.00 39.56           H  
ATOM   3303  HZ2 LYS A 229     -19.011 -12.059  23.157  1.00 39.56           H  
ATOM   3304  HZ3 LYS A 229     -18.161 -11.401  24.391  1.00 39.56           H  
ATOM   3305  N   SER A 230     -16.884  -4.313  20.870  1.00 40.97           N  
ATOM   3306  H   SER A 230     -16.730  -3.944  21.798  1.00 40.97           H  
ATOM   3307  CA  SER A 230     -17.699  -3.515  19.944  1.00 40.97           C  
ATOM   3308  HA  SER A 230     -18.401  -4.168  19.427  1.00 40.97           H  
ATOM   3309  C   SER A 230     -16.855  -2.809  18.878  1.00 40.97           C  
ATOM   3310  CB  SER A 230     -18.507  -2.485  20.736  1.00 40.97           C  
ATOM   3311  HB2 SER A 230     -17.828  -1.810  21.257  1.00 40.97           H  
ATOM   3312  HB3 SER A 230     -19.131  -1.906  20.054  1.00 40.97           H  
ATOM   3313  O   SER A 230     -17.333  -2.572  17.774  1.00 40.97           O  
ATOM   3314  OG  SER A 230     -19.327  -3.154  21.675  1.00 40.97           O  
ATOM   3315  HG  SER A 230     -19.356  -2.637  22.484  1.00 40.97           H  
ATOM   3316  N   PHE A 231     -15.594  -2.497  19.191  1.00 43.22           N  
ATOM   3317  H   PHE A 231     -15.294  -2.642  20.144  1.00 43.22           H  
ATOM   3318  CA  PHE A 231     -14.668  -1.809  18.288  1.00 43.22           C  
ATOM   3319  HA  PHE A 231     -15.237  -1.107  17.679  1.00 43.22           H  
ATOM   3320  C   PHE A 231     -13.941  -2.758  17.319  1.00 43.22           C  
ATOM   3321  CB  PHE A 231     -13.684  -1.007  19.148  1.00 43.22           C  
ATOM   3322  HB2 PHE A 231     -12.934  -1.679  19.566  1.00 43.22           H  
ATOM   3323  HB3 PHE A 231     -14.223  -0.556  19.981  1.00 43.22           H  
ATOM   3324  O   PHE A 231     -13.574  -2.361  16.217  1.00 43.22           O  
ATOM   3325  CG  PHE A 231     -13.006   0.119  18.402  1.00 43.22           C  
ATOM   3326  CD1 PHE A 231     -11.698  -0.033  17.908  1.00 43.22           C  
ATOM   3327  HD1 PHE A 231     -11.171  -0.965  18.049  1.00 43.22           H  
ATOM   3328  CD2 PHE A 231     -13.696   1.330  18.202  1.00 43.22           C  
ATOM   3329  HD2 PHE A 231     -14.702   1.448  18.577  1.00 43.22           H  
ATOM   3330  CE1 PHE A 231     -11.080   1.028  17.222  1.00 43.22           C  
ATOM   3331  HE1 PHE A 231     -10.076   0.911  16.842  1.00 43.22           H  
ATOM   3332  CE2 PHE A 231     -13.079   2.388  17.515  1.00 43.22           C  
ATOM   3333  HE2 PHE A 231     -13.610   3.317  17.365  1.00 43.22           H  
ATOM   3334  CZ  PHE A 231     -11.770   2.238  17.027  1.00 43.22           C  
ATOM   3335  HZ  PHE A 231     -11.295   3.055  16.504  1.00 43.22           H  
ATOM   3336  N   ILE A 232     -13.756  -4.024  17.702  1.00 43.54           N  
ATOM   3337  H   ILE A 232     -14.012  -4.266  18.649  1.00 43.54           H  
ATOM   3338  CA  ILE A 232     -13.110  -5.058  16.889  1.00 43.54           C  
ATOM   3339  HA  ILE A 232     -12.904  -4.646  15.902  1.00 43.54           H  
ATOM   3340  C   ILE A 232     -14.094  -6.209  16.686  1.00 43.54           C  
ATOM   3341  CB  ILE A 232     -11.749  -5.491  17.481  1.00 43.54           C  
ATOM   3342  HB  ILE A 232     -11.916  -6.078  18.384  1.00 43.54           H  
ATOM   3343  O   ILE A 232     -14.017  -7.263  17.325  1.00 43.54           O  
ATOM   3344  CG1 ILE A 232     -10.896  -4.258  17.858  1.00 43.54           C  
ATOM   3345 HG12 ILE A 232     -11.345  -3.766  18.721  1.00 43.54           H  
ATOM   3346 HG13 ILE A 232     -10.888  -3.552  17.028  1.00 43.54           H  
ATOM   3347  CG2 ILE A 232     -11.019  -6.364  16.440  1.00 43.54           C  
ATOM   3348 HG21 ILE A 232     -10.769  -5.765  15.564  1.00 43.54           H  
ATOM   3349 HG22 ILE A 232     -11.648  -7.196  16.125  1.00 43.54           H  
ATOM   3350 HG23 ILE A 232     -10.102  -6.775  16.861  1.00 43.54           H  
ATOM   3351  CD1 ILE A 232      -9.449  -4.588  18.220  1.00 43.54           C  
ATOM   3352 HD11 ILE A 232      -8.888  -4.855  17.324  1.00 43.54           H  
ATOM   3353 HD12 ILE A 232      -8.981  -3.705  18.656  1.00 43.54           H  
ATOM   3354 HD13 ILE A 232      -9.427  -5.424  18.919  1.00 43.54           H  
ATOM   3355  N   GLY A 233     -15.052  -5.990  15.784  1.00 36.08           N  
ATOM   3356  H   GLY A 233     -15.092  -5.082  15.344  1.00 36.08           H  
ATOM   3357  CA  GLY A 233     -15.940  -7.041  15.297  1.00 36.08           C  
ATOM   3358  HA2 GLY A 233     -16.612  -6.633  14.542  1.00 36.08           H  
ATOM   3359  HA3 GLY A 233     -16.532  -7.433  16.124  1.00 36.08           H  
ATOM   3360  C   GLY A 233     -15.115  -8.162  14.665  1.00 36.08           C  
ATOM   3361  O   GLY A 233     -14.631  -8.015  13.549  1.00 36.08           O  
ATOM   3362  N   GLY A 234     -14.916  -9.261  15.397  1.00 42.00           N  
ATOM   3363  H   GLY A 234     -15.285  -9.260  16.337  1.00 42.00           H  
ATOM   3364  CA  GLY A 234     -14.198 -10.450  14.917  1.00 42.00           C  
ATOM   3365  HA2 GLY A 234     -13.808 -10.273  13.915  1.00 42.00           H  
ATOM   3366  HA3 GLY A 234     -14.908 -11.275  14.848  1.00 42.00           H  
ATOM   3367  C   GLY A 234     -13.025 -10.930  15.776  1.00 42.00           C  
ATOM   3368  O   GLY A 234     -12.335 -11.856  15.374  1.00 42.00           O  
ATOM   3369  N   ALA A 235     -12.787 -10.343  16.951  1.00 43.47           N  
ATOM   3370  H   ALA A 235     -13.325  -9.523  17.191  1.00 43.47           H  
ATOM   3371  CA  ALA A 235     -11.637 -10.671  17.800  1.00 43.47           C  
ATOM   3372  HA  ALA A 235     -10.967 -11.336  17.255  1.00 43.47           H  
ATOM   3373  C   ALA A 235     -11.998 -11.432  19.095  1.00 43.47           C  
ATOM   3374  CB  ALA A 235     -10.871  -9.363  18.027  1.00 43.47           C  
ATOM   3375  HB1 ALA A 235     -10.078  -9.478  18.767  1.00 43.47           H  
ATOM   3376  HB2 ALA A 235     -11.552  -8.593  18.388  1.00 43.47           H  
ATOM   3377  HB3 ALA A 235     -10.422  -9.052  17.084  1.00 43.47           H  
ATOM   3378  O   ALA A 235     -11.375 -11.187  20.129  1.00 43.47           O  
ATOM   3379  N   SER A 236     -12.983 -12.346  19.075  1.00 39.98           N  
ATOM   3380  H   SER A 236     -13.400 -12.603  18.192  1.00 39.98           H  
ATOM   3381  CA  SER A 236     -13.322 -13.164  20.261  1.00 39.98           C  
ATOM   3382  HA  SER A 236     -13.696 -12.509  21.048  1.00 39.98           H  
ATOM   3383  C   SER A 236     -12.092 -13.879  20.822  1.00 39.98           C  
ATOM   3384  CB  SER A 236     -14.409 -14.204  19.946  1.00 39.98           C  
ATOM   3385  HB2 SER A 236     -14.565 -14.846  20.813  1.00 39.98           H  
ATOM   3386  HB3 SER A 236     -15.341 -13.680  19.731  1.00 39.98           H  
ATOM   3387  O   SER A 236     -11.829 -13.818  22.021  1.00 39.98           O  
ATOM   3388  OG  SER A 236     -14.071 -14.998  18.826  1.00 39.98           O  
ATOM   3389  HG  SER A 236     -13.555 -15.762  19.092  1.00 39.98           H  
ATOM   3390  N   ASP A 237     -11.272 -14.432  19.933  1.00 45.29           N  
ATOM   3391  H   ASP A 237     -11.622 -14.534  18.991  1.00 45.29           H  
ATOM   3392  CA  ASP A 237     -10.146 -15.285  20.315  1.00 45.29           C  
ATOM   3393  HA  ASP A 237     -10.436 -15.894  21.170  1.00 45.29           H  
ATOM   3394  C   ASP A 237      -8.914 -14.464  20.721  1.00 45.29           C  
ATOM   3395  CB  ASP A 237      -9.833 -16.232  19.147  1.00 45.29           C  
ATOM   3396  HB2 ASP A 237      -9.024 -16.899  19.444  1.00 45.29           H  
ATOM   3397  HB3 ASP A 237      -9.489 -15.640  18.298  1.00 45.29           H  
ATOM   3398  O   ASP A 237      -8.140 -14.858  21.592  1.00 45.29           O  
ATOM   3399  CG  ASP A 237     -11.035 -17.083  18.707  1.00 45.29           C  
ATOM   3400  OD1 ASP A 237     -12.051 -17.121  19.443  1.00 45.29           O  
ATOM   3401  OD2 ASP A 237     -10.954 -17.630  17.591  1.00 45.29           O  
ATOM   3402  N   PHE A 238      -8.757 -13.271  20.144  1.00 44.55           N  
ATOM   3403  H   PHE A 238      -9.453 -12.991  19.468  1.00 44.55           H  
ATOM   3404  CA  PHE A 238      -7.683 -12.338  20.490  1.00 44.55           C  
ATOM   3405  HA  PHE A 238      -6.735 -12.876  20.515  1.00 44.55           H  
ATOM   3406  C   PHE A 238      -7.904 -11.718  21.876  1.00 44.55           C  
ATOM   3407  CB  PHE A 238      -7.619 -11.272  19.394  1.00 44.55           C  
ATOM   3408  HB2 PHE A 238      -8.587 -10.774  19.354  1.00 44.55           H  
ATOM   3409  HB3 PHE A 238      -7.462 -11.763  18.433  1.00 44.55           H  
ATOM   3410  O   PHE A 238      -6.972 -11.599  22.672  1.00 44.55           O  
ATOM   3411  CG  PHE A 238      -6.538 -10.229  19.581  1.00 44.55           C  
ATOM   3412  CD1 PHE A 238      -6.848  -8.962  20.112  1.00 44.55           C  
ATOM   3413  HD1 PHE A 238      -7.862  -8.727  20.400  1.00 44.55           H  
ATOM   3414  CD2 PHE A 238      -5.217 -10.527  19.206  1.00 44.55           C  
ATOM   3415  HD2 PHE A 238      -4.978 -11.497  18.794  1.00 44.55           H  
ATOM   3416  CE1 PHE A 238      -5.837  -7.996  20.257  1.00 44.55           C  
ATOM   3417  HE1 PHE A 238      -6.075  -7.021  20.656  1.00 44.55           H  
ATOM   3418  CE2 PHE A 238      -4.204  -9.566  19.364  1.00 44.55           C  
ATOM   3419  HE2 PHE A 238      -3.190  -9.798  19.075  1.00 44.55           H  
ATOM   3420  CZ  PHE A 238      -4.514  -8.300  19.891  1.00 44.55           C  
ATOM   3421  HZ  PHE A 238      -3.736  -7.559  20.007  1.00 44.55           H  
ATOM   3422  N   VAL A 239      -9.155 -11.377  22.197  1.00 46.88           N  
ATOM   3423  H   VAL A 239      -9.880 -11.523  21.509  1.00 46.88           H  
ATOM   3424  CA  VAL A 239      -9.547 -10.853  23.512  1.00 46.88           C  
ATOM   3425  HA  VAL A 239      -8.872 -10.042  23.786  1.00 46.88           H  
ATOM   3426  C   VAL A 239      -9.416 -11.927  24.594  1.00 46.88           C  
ATOM   3427  CB  VAL A 239     -10.976 -10.290  23.432  1.00 46.88           C  
ATOM   3428  HB  VAL A 239     -11.629 -11.034  22.976  1.00 46.88           H  
ATOM   3429  O   VAL A 239      -8.926 -11.638  25.689  1.00 46.88           O  
ATOM   3430  CG1 VAL A 239     -11.556  -9.931  24.803  1.00 46.88           C  
ATOM   3431 HG11 VAL A 239     -12.564  -9.543  24.656  1.00 46.88           H  
ATOM   3432 HG12 VAL A 239     -10.928  -9.189  25.296  1.00 46.88           H  
ATOM   3433 HG13 VAL A 239     -11.631 -10.824  25.424  1.00 46.88           H  
ATOM   3434  CG2 VAL A 239     -11.005  -9.013  22.577  1.00 46.88           C  
ATOM   3435 HG21 VAL A 239     -12.033  -8.667  22.463  1.00 46.88           H  
ATOM   3436 HG22 VAL A 239     -10.601  -9.209  21.584  1.00 46.88           H  
ATOM   3437 HG23 VAL A 239     -10.410  -8.231  23.049  1.00 46.88           H  
ATOM   3438  N   ASP A 240      -9.790 -13.172  24.298  1.00 51.81           N  
ATOM   3439  H   ASP A 240     -10.246 -13.364  23.417  1.00 51.81           H  
ATOM   3440  CA  ASP A 240      -9.630 -14.276  25.247  1.00 51.81           C  
ATOM   3441  HA  ASP A 240      -9.925 -13.924  26.235  1.00 51.81           H  
ATOM   3442  C   ASP A 240      -8.162 -14.713  25.410  1.00 51.81           C  
ATOM   3443  CB  ASP A 240     -10.582 -15.422  24.872  1.00 51.81           C  
ATOM   3444  HB2 ASP A 240     -10.270 -16.318  25.409  1.00 51.81           H  
ATOM   3445  HB3 ASP A 240     -10.503 -15.629  23.804  1.00 51.81           H  
ATOM   3446  O   ASP A 240      -7.752 -15.090  26.512  1.00 51.81           O  
ATOM   3447  CG  ASP A 240     -12.047 -15.130  25.258  1.00 51.81           C  
ATOM   3448  OD1 ASP A 240     -12.296 -14.277  26.163  1.00 51.81           O  
ATOM   3449  OD2 ASP A 240     -12.936 -15.806  24.705  1.00 51.81           O  
ATOM   3450  N   GLY A 241      -7.325 -14.550  24.378  1.00 46.04           N  
ATOM   3451  H   GLY A 241      -7.722 -14.334  23.474  1.00 46.04           H  
ATOM   3452  CA  GLY A 241      -5.869 -14.708  24.473  1.00 46.04           C  
ATOM   3453  HA2 GLY A 241      -5.450 -14.642  23.469  1.00 46.04           H  
ATOM   3454  HA3 GLY A 241      -5.638 -15.691  24.884  1.00 46.04           H  
ATOM   3455  C   GLY A 241      -5.194 -13.639  25.343  1.00 46.04           C  
ATOM   3456  O   GLY A 241      -4.290 -13.946  26.126  1.00 46.04           O  
ATOM   3457  N   LEU A 242      -5.677 -12.395  25.277  1.00 44.63           N  
ATOM   3458  H   LEU A 242      -6.382 -12.200  24.581  1.00 44.63           H  
ATOM   3459  CA  LEU A 242      -5.176 -11.284  26.092  1.00 44.63           C  
ATOM   3460  HA  LEU A 242      -4.089 -11.264  26.018  1.00 44.63           H  
ATOM   3461  C   LEU A 242      -5.495 -11.455  27.582  1.00 44.63           C  
ATOM   3462  CB  LEU A 242      -5.746  -9.965  25.542  1.00 44.63           C  
ATOM   3463  HB2 LEU A 242      -6.788 -10.118  25.262  1.00 44.63           H  
ATOM   3464  HB3 LEU A 242      -5.727  -9.209  26.327  1.00 44.63           H  
ATOM   3465  O   LEU A 242      -4.635 -11.184  28.419  1.00 44.63           O  
ATOM   3466  CG  LEU A 242      -4.965  -9.428  24.329  1.00 44.63           C  
ATOM   3467  HG  LEU A 242      -4.776 -10.227  23.612  1.00 44.63           H  
ATOM   3468  CD1 LEU A 242      -5.778  -8.330  23.647  1.00 44.63           C  
ATOM   3469 HD11 LEU A 242      -5.184  -7.885  22.849  1.00 44.63           H  
ATOM   3470 HD12 LEU A 242      -6.679  -8.765  23.214  1.00 44.63           H  
ATOM   3471 HD13 LEU A 242      -6.051  -7.557  24.365  1.00 44.63           H  
ATOM   3472  CD2 LEU A 242      -3.633  -8.815  24.768  1.00 44.63           C  
ATOM   3473 HD21 LEU A 242      -3.820  -8.036  25.508  1.00 44.63           H  
ATOM   3474 HD22 LEU A 242      -3.125  -8.386  23.905  1.00 44.63           H  
ATOM   3475 HD23 LEU A 242      -2.985  -9.578  25.199  1.00 44.63           H  
ATOM   3476  N   LYS A 243      -6.676 -11.983  27.935  1.00 51.47           N  
ATOM   3477  H   LYS A 243      -7.339 -12.174  27.198  1.00 51.47           H  
ATOM   3478  CA  LYS A 243      -7.068 -12.237  29.339  1.00 51.47           C  
ATOM   3479  HA  LYS A 243      -7.051 -11.300  29.895  1.00 51.47           H  
ATOM   3480  C   LYS A 243      -6.128 -13.188  30.085  1.00 51.47           C  
ATOM   3481  CB  LYS A 243      -8.482 -12.830  29.384  1.00 51.47           C  
ATOM   3482  HB2 LYS A 243      -8.554 -13.626  28.644  1.00 51.47           H  
ATOM   3483  HB3 LYS A 243      -8.648 -13.272  30.366  1.00 51.47           H  
ATOM   3484  O   LYS A 243      -6.077 -13.155  31.312  1.00 51.47           O  
ATOM   3485  CG  LYS A 243      -9.587 -11.794  29.151  1.00 51.47           C  
ATOM   3486  HG2 LYS A 243      -9.584 -11.055  29.953  1.00 51.47           H  
ATOM   3487  HG3 LYS A 243      -9.432 -11.291  28.197  1.00 51.47           H  
ATOM   3488  CD  LYS A 243     -10.923 -12.540  29.131  1.00 51.47           C  
ATOM   3489  HD2 LYS A 243     -10.838 -13.356  28.414  1.00 51.47           H  
ATOM   3490  HD3 LYS A 243     -11.125 -12.966  30.114  1.00 51.47           H  
ATOM   3491  CE  LYS A 243     -12.085 -11.646  28.708  1.00 51.47           C  
ATOM   3492  HE2 LYS A 243     -12.407 -11.035  29.552  1.00 51.47           H  
ATOM   3493  HE3 LYS A 243     -11.738 -10.992  27.909  1.00 51.47           H  
ATOM   3494  NZ  LYS A 243     -13.184 -12.502  28.199  1.00 51.47           N  
ATOM   3495  HZ1 LYS A 243     -13.516 -13.150  28.899  1.00 51.47           H  
ATOM   3496  HZ2 LYS A 243     -13.952 -11.963  27.826  1.00 51.47           H  
ATOM   3497  HZ3 LYS A 243     -12.846 -13.081  27.443  1.00 51.47           H  
ATOM   3498  N   LYS A 244      -5.395 -14.048  29.371  1.00 55.03           N  
ATOM   3499  H   LYS A 244      -5.487 -14.006  28.366  1.00 55.03           H  
ATOM   3500  CA  LYS A 244      -4.629 -15.153  29.968  1.00 55.03           C  
ATOM   3501  HA  LYS A 244      -5.133 -15.431  30.893  1.00 55.03           H  
ATOM   3502  C   LYS A 244      -3.202 -14.786  30.385  1.00 55.03           C  
ATOM   3503  CB  LYS A 244      -4.684 -16.354  29.010  1.00 55.03           C  
ATOM   3504  HB2 LYS A 244      -3.808 -16.354  28.362  1.00 55.03           H  
ATOM   3505  HB3 LYS A 244      -5.568 -16.268  28.378  1.00 55.03           H  
ATOM   3506  O   LYS A 244      -2.515 -15.608  30.984  1.00 55.03           O  
ATOM   3507  CG  LYS A 244      -4.783 -17.681  29.776  1.00 55.03           C  
ATOM   3508  HG2 LYS A 244      -5.639 -17.640  30.451  1.00 55.03           H  
ATOM   3509  HG3 LYS A 244      -3.877 -17.842  30.360  1.00 55.03           H  
ATOM   3510  CD  LYS A 244      -4.976 -18.844  28.799  1.00 55.03           C  
ATOM   3511  HD2 LYS A 244      -4.091 -18.933  28.169  1.00 55.03           H  
ATOM   3512  HD3 LYS A 244      -5.841 -18.637  28.168  1.00 55.03           H  
ATOM   3513  CE  LYS A 244      -5.209 -20.150  29.566  1.00 55.03           C  
ATOM   3514  HE2 LYS A 244      -6.071 -20.016  30.220  1.00 55.03           H  
ATOM   3515  HE3 LYS A 244      -4.340 -20.346  30.193  1.00 55.03           H  
ATOM   3516  NZ  LYS A 244      -5.446 -21.283  28.637  1.00 55.03           N  
ATOM   3517  HZ1 LYS A 244      -4.652 -21.419  28.028  1.00 55.03           H  
ATOM   3518  HZ2 LYS A 244      -5.615 -22.137  29.148  1.00 55.03           H  
ATOM   3519  HZ3 LYS A 244      -6.254 -21.098  28.060  1.00 55.03           H  
ATOM   3520  N   THR A 245      -2.735 -13.576  30.085  1.00 50.40           N  
ATOM   3521  H   THR A 245      -3.356 -12.911  29.645  1.00 50.40           H  
ATOM   3522  CA  THR A 245      -1.358 -13.149  30.368  1.00 50.40           C  
ATOM   3523  HA  THR A 245      -0.848 -13.921  30.946  1.00 50.40           H  
ATOM   3524  C   THR A 245      -1.332 -11.889  31.224  1.00 50.40           C  
ATOM   3525  CB  THR A 245      -0.556 -12.949  29.068  1.00 50.40           C  
ATOM   3526  HB  THR A 245       0.318 -12.336  29.292  1.00 50.40           H  
ATOM   3527  O   THR A 245      -2.145 -10.993  31.034  1.00 50.40           O  
ATOM   3528  CG2 THR A 245      -0.054 -14.267  28.488  1.00 50.40           C  
ATOM   3529 HG21 THR A 245      -0.895 -14.923  28.262  1.00 50.40           H  
ATOM   3530 HG22 THR A 245       0.503 -14.072  27.572  1.00 50.40           H  
ATOM   3531 HG23 THR A 245       0.604 -14.760  29.203  1.00 50.40           H  
ATOM   3532  OG1 THR A 245      -1.309 -12.305  28.069  1.00 50.40           O  
ATOM   3533  HG1 THR A 245      -1.982 -12.904  27.737  1.00 50.40           H  
ATOM   3534  N   ASN A 246      -0.328 -11.745  32.101  1.00 58.65           N  
ATOM   3535  H   ASN A 246       0.272 -12.539  32.276  1.00 58.65           H  
ATOM   3536  CA  ASN A 246      -0.029 -10.490  32.825  1.00 58.65           C  
ATOM   3537  HA  ASN A 246      -0.862 -10.265  33.491  1.00 58.65           H  
ATOM   3538  C   ASN A 246       0.126  -9.258  31.894  1.00 58.65           C  
ATOM   3539  CB  ASN A 246       1.249 -10.698  33.670  1.00 58.65           C  
ATOM   3540  HB2 ASN A 246       1.607  -9.727  34.010  1.00 58.65           H  
ATOM   3541  HB3 ASN A 246       2.032 -11.139  33.053  1.00 58.65           H  
ATOM   3542  O   ASN A 246       0.220  -8.126  32.362  1.00 58.65           O  
ATOM   3543  CG  ASN A 246       1.049 -11.544  34.918  1.00 58.65           C  
ATOM   3544  ND2 ASN A 246       2.119 -12.000  35.527  1.00 58.65           N  
ATOM   3545 HD21 ASN A 246       3.048 -11.768  35.206  1.00 58.65           H  
ATOM   3546 HD22 ASN A 246       1.972 -12.537  36.370  1.00 58.65           H  
ATOM   3547  OD1 ASN A 246      -0.055 -11.794  35.368  1.00 58.65           O  
ATOM   3548  N   MET A 247       0.123  -9.480  30.577  1.00 57.11           N  
ATOM   3549  H   MET A 247      -0.018 -10.437  30.288  1.00 57.11           H  
ATOM   3550  CA  MET A 247       0.116  -8.503  29.499  1.00 57.11           C  
ATOM   3551  HA  MET A 247       0.964  -7.833  29.644  1.00 57.11           H  
ATOM   3552  C   MET A 247      -1.163  -7.642  29.455  1.00 57.11           C  
ATOM   3553  CB  MET A 247       0.317  -9.287  28.187  1.00 57.11           C  
ATOM   3554  HB2 MET A 247       0.901 -10.187  28.376  1.00 57.11           H  
ATOM   3555  HB3 MET A 247      -0.652  -9.587  27.786  1.00 57.11           H  
ATOM   3556  O   MET A 247      -1.064  -6.459  29.128  1.00 57.11           O  
ATOM   3557  CG  MET A 247       1.075  -8.474  27.139  1.00 57.11           C  
ATOM   3558  HG2 MET A 247       2.077  -8.252  27.507  1.00 57.11           H  
ATOM   3559  HG3 MET A 247       0.551  -7.528  27.001  1.00 57.11           H  
ATOM   3560  SD  MET A 247       1.206  -9.265  25.509  1.00 57.11           S  
ATOM   3561  CE  MET A 247       2.465 -10.539  25.796  1.00 57.11           C  
ATOM   3562  HE1 MET A 247       2.091 -11.272  26.510  1.00 57.11           H  
ATOM   3563  HE2 MET A 247       3.372 -10.076  26.185  1.00 57.11           H  
ATOM   3564  HE3 MET A 247       2.693 -11.038  24.854  1.00 57.11           H  
ATOM   3565  N   TYR A 248      -2.344  -8.155  29.848  1.00 61.36           N  
ATOM   3566  H   TYR A 248      -2.408  -9.130  30.105  1.00 61.36           H  
ATOM   3567  CA  TYR A 248      -3.572  -7.335  29.837  1.00 61.36           C  
ATOM   3568  HA  TYR A 248      -3.678  -6.923  28.833  1.00 61.36           H  
ATOM   3569  C   TYR A 248      -3.484  -6.146  30.799  1.00 61.36           C  
ATOM   3570  CB  TYR A 248      -4.843  -8.156  30.124  1.00 61.36           C  
ATOM   3571  HB2 TYR A 248      -5.695  -7.587  29.752  1.00 61.36           H  
ATOM   3572  HB3 TYR A 248      -4.808  -9.077  29.542  1.00 61.36           H  
ATOM   3573  O   TYR A 248      -3.994  -5.074  30.487  1.00 61.36           O  
ATOM   3574  CG  TYR A 248      -5.113  -8.485  31.584  1.00 61.36           C  
ATOM   3575  CD1 TYR A 248      -4.752  -9.738  32.106  1.00 61.36           C  
ATOM   3576  HD1 TYR A 248      -4.379 -10.503  31.441  1.00 61.36           H  
ATOM   3577  CD2 TYR A 248      -5.741  -7.540  32.421  1.00 61.36           C  
ATOM   3578  HD2 TYR A 248      -6.056  -6.587  32.022  1.00 61.36           H  
ATOM   3579  CE1 TYR A 248      -4.934 -10.026  33.471  1.00 61.36           C  
ATOM   3580  HE1 TYR A 248      -4.654 -10.996  33.853  1.00 61.36           H  
ATOM   3581  CE2 TYR A 248      -5.941  -7.825  33.785  1.00 61.36           C  
ATOM   3582  HE2 TYR A 248      -6.415  -7.104  34.434  1.00 61.36           H  
ATOM   3583  OH  TYR A 248      -5.696  -9.333  35.636  1.00 61.36           O  
ATOM   3584  HH  TYR A 248      -5.585 -10.269  35.816  1.00 61.36           H  
ATOM   3585  CZ  TYR A 248      -5.522  -9.062  34.316  1.00 61.36           C  
ATOM   3586  N   LYS A 249      -2.800  -6.302  31.944  1.00 58.60           N  
ATOM   3587  H   LYS A 249      -2.399  -7.210  32.132  1.00 58.60           H  
ATOM   3588  CA  LYS A 249      -2.664  -5.236  32.949  1.00 58.60           C  
ATOM   3589  HA  LYS A 249      -3.658  -4.869  33.207  1.00 58.60           H  
ATOM   3590  C   LYS A 249      -1.913  -4.025  32.379  1.00 58.60           C  
ATOM   3591  CB  LYS A 249      -1.995  -5.772  34.233  1.00 58.60           C  
ATOM   3592  HB2 LYS A 249      -1.826  -4.924  34.897  1.00 58.60           H  
ATOM   3593  HB3 LYS A 249      -1.024  -6.201  33.986  1.00 58.60           H  
ATOM   3594  O   LYS A 249      -2.346  -2.893  32.572  1.00 58.60           O  
ATOM   3595  CG  LYS A 249      -2.836  -6.819  34.995  1.00 58.60           C  
ATOM   3596  HG2 LYS A 249      -3.838  -6.419  35.150  1.00 58.60           H  
ATOM   3597  HG3 LYS A 249      -2.907  -7.727  34.397  1.00 58.60           H  
ATOM   3598  CD  LYS A 249      -2.228  -7.166  36.372  1.00 58.60           C  
ATOM   3599  HD2 LYS A 249      -1.227  -7.574  36.230  1.00 58.60           H  
ATOM   3600  HD3 LYS A 249      -2.147  -6.247  36.953  1.00 58.60           H  
ATOM   3601  CE  LYS A 249      -3.088  -8.178  37.157  1.00 58.60           C  
ATOM   3602  HE2 LYS A 249      -3.072  -9.133  36.632  1.00 58.60           H  
ATOM   3603  HE3 LYS A 249      -4.119  -7.822  37.148  1.00 58.60           H  
ATOM   3604  NZ  LYS A 249      -2.645  -8.358  38.574  1.00 58.60           N  
ATOM   3605  HZ1 LYS A 249      -2.654  -7.488  39.087  1.00 58.60           H  
ATOM   3606  HZ2 LYS A 249      -1.723  -8.760  38.671  1.00 58.60           H  
ATOM   3607  HZ3 LYS A 249      -3.264  -8.959  39.099  1.00 58.60           H  
ATOM   3608  N   PHE A 250      -0.840  -4.260  31.617  1.00 64.82           N  
ATOM   3609  H   PHE A 250      -0.559  -5.219  31.471  1.00 64.82           H  
ATOM   3610  CA  PHE A 250      -0.077  -3.195  30.952  1.00 64.82           C  
ATOM   3611  HA  PHE A 250       0.155  -2.416  31.677  1.00 64.82           H  
ATOM   3612  C   PHE A 250      -0.867  -2.525  29.829  1.00 64.82           C  
ATOM   3613  CB  PHE A 250       1.239  -3.757  30.401  1.00 64.82           C  
ATOM   3614  HB2 PHE A 250       1.059  -4.710  29.905  1.00 64.82           H  
ATOM   3615  HB3 PHE A 250       1.625  -3.070  29.648  1.00 64.82           H  
ATOM   3616  O   PHE A 250      -0.860  -1.301  29.725  1.00 64.82           O  
ATOM   3617  CG  PHE A 250       2.308  -3.915  31.459  1.00 64.82           C  
ATOM   3618  CD1 PHE A 250       3.035  -2.786  31.881  1.00 64.82           C  
ATOM   3619  HD1 PHE A 250       2.834  -1.818  31.447  1.00 64.82           H  
ATOM   3620  CD2 PHE A 250       2.570  -5.174  32.032  1.00 64.82           C  
ATOM   3621  HD2 PHE A 250       2.010  -6.042  31.718  1.00 64.82           H  
ATOM   3622  CE1 PHE A 250       4.025  -2.914  32.869  1.00 64.82           C  
ATOM   3623  HE1 PHE A 250       4.582  -2.047  33.193  1.00 64.82           H  
ATOM   3624  CE2 PHE A 250       3.563  -5.301  33.019  1.00 64.82           C  
ATOM   3625  HE2 PHE A 250       3.767  -6.265  33.461  1.00 64.82           H  
ATOM   3626  CZ  PHE A 250       4.290  -4.172  33.437  1.00 64.82           C  
ATOM   3627  HZ  PHE A 250       5.052  -4.269  34.197  1.00 64.82           H  
ATOM   3628  N   ILE A 251      -1.576  -3.310  29.015  1.00 67.59           N  
ATOM   3629  H   ILE A 251      -1.526  -4.311  29.143  1.00 67.59           H  
ATOM   3630  CA  ILE A 251      -2.380  -2.785  27.905  1.00 67.59           C  
ATOM   3631  HA  ILE A 251      -1.753  -2.131  27.298  1.00 67.59           H  
ATOM   3632  C   ILE A 251      -3.528  -1.916  28.433  1.00 67.59           C  
ATOM   3633  CB  ILE A 251      -2.859  -3.951  27.012  1.00 67.59           C  
ATOM   3634  HB  ILE A 251      -3.319  -4.708  27.647  1.00 67.59           H  
ATOM   3635  O   ILE A 251      -3.739  -0.818  27.928  1.00 67.59           O  
ATOM   3636  CG1 ILE A 251      -1.642  -4.574  26.287  1.00 67.59           C  
ATOM   3637 HG12 ILE A 251      -1.289  -3.888  25.517  1.00 67.59           H  
ATOM   3638 HG13 ILE A 251      -0.824  -4.724  26.993  1.00 67.59           H  
ATOM   3639  CG2 ILE A 251      -3.907  -3.481  25.987  1.00 67.59           C  
ATOM   3640 HG21 ILE A 251      -4.201  -4.299  25.329  1.00 67.59           H  
ATOM   3641 HG22 ILE A 251      -3.507  -2.665  25.386  1.00 67.59           H  
ATOM   3642 HG23 ILE A 251      -4.808  -3.140  26.497  1.00 67.59           H  
ATOM   3643  CD1 ILE A 251      -1.929  -5.936  25.650  1.00 67.59           C  
ATOM   3644 HD11 ILE A 251      -2.267  -6.629  26.420  1.00 67.59           H  
ATOM   3645 HD12 ILE A 251      -2.681  -5.849  24.866  1.00 67.59           H  
ATOM   3646 HD13 ILE A 251      -1.012  -6.326  25.207  1.00 67.59           H  
ATOM   3647  N   VAL A 252      -4.222  -2.354  29.489  1.00 70.66           N  
ATOM   3648  H   VAL A 252      -4.009  -3.269  29.860  1.00 70.66           H  
ATOM   3649  CA  VAL A 252      -5.292  -1.573  30.132  1.00 70.66           C  
ATOM   3650  HA  VAL A 252      -6.030  -1.302  29.378  1.00 70.66           H  
ATOM   3651  C   VAL A 252      -4.753  -0.259  30.707  1.00 70.66           C  
ATOM   3652  CB  VAL A 252      -5.999  -2.412  31.216  1.00 70.66           C  
ATOM   3653  HB  VAL A 252      -5.250  -2.839  31.882  1.00 70.66           H  
ATOM   3654  O   VAL A 252      -5.375   0.783  30.512  1.00 70.66           O  
ATOM   3655  CG1 VAL A 252      -6.983  -1.589  32.059  1.00 70.66           C  
ATOM   3656 HG11 VAL A 252      -7.691  -1.068  31.415  1.00 70.66           H  
ATOM   3657 HG12 VAL A 252      -6.446  -0.856  32.661  1.00 70.66           H  
ATOM   3658 HG13 VAL A 252      -7.531  -2.242  32.739  1.00 70.66           H  
ATOM   3659  CG2 VAL A 252      -6.808  -3.557  30.584  1.00 70.66           C  
ATOM   3660 HG21 VAL A 252      -6.194  -4.137  29.894  1.00 70.66           H  
ATOM   3661 HG22 VAL A 252      -7.179  -4.219  31.366  1.00 70.66           H  
ATOM   3662 HG23 VAL A 252      -7.654  -3.155  30.027  1.00 70.66           H  
ATOM   3663  N   LEU A 253      -3.585  -0.277  31.361  1.00 70.70           N  
ATOM   3664  H   LEU A 253      -3.123  -1.162  31.511  1.00 70.70           H  
ATOM   3665  CA  LEU A 253      -2.963   0.934  31.908  1.00 70.70           C  
ATOM   3666  HA  LEU A 253      -3.705   1.439  32.526  1.00 70.70           H  
ATOM   3667  C   LEU A 253      -2.561   1.915  30.795  1.00 70.70           C  
ATOM   3668  CB  LEU A 253      -1.793   0.512  32.816  1.00 70.70           C  
ATOM   3669  HB2 LEU A 253      -2.163  -0.288  33.458  1.00 70.70           H  
ATOM   3670  HB3 LEU A 253      -0.982   0.097  32.217  1.00 70.70           H  
ATOM   3671  O   LEU A 253      -2.820   3.110  30.910  1.00 70.70           O  
ATOM   3672  CG  LEU A 253      -1.258   1.641  33.723  1.00 70.70           C  
ATOM   3673  HG  LEU A 253      -2.065   2.336  33.959  1.00 70.70           H  
ATOM   3674  CD1 LEU A 253      -0.747   1.049  35.038  1.00 70.70           C  
ATOM   3675 HD11 LEU A 253       0.057   0.338  34.843  1.00 70.70           H  
ATOM   3676 HD12 LEU A 253      -0.374   1.847  35.680  1.00 70.70           H  
ATOM   3677 HD13 LEU A 253      -1.561   0.543  35.557  1.00 70.70           H  
ATOM   3678  CD2 LEU A 253      -0.102   2.414  33.083  1.00 70.70           C  
ATOM   3679 HD21 LEU A 253       0.721   1.738  32.848  1.00 70.70           H  
ATOM   3680 HD22 LEU A 253       0.248   3.183  33.771  1.00 70.70           H  
ATOM   3681 HD23 LEU A 253      -0.436   2.906  32.170  1.00 70.70           H  
ATOM   3682  N   LEU A 254      -2.006   1.413  29.689  1.00 71.15           N  
ATOM   3683  H   LEU A 254      -1.813   0.423  29.659  1.00 71.15           H  
ATOM   3684  CA  LEU A 254      -1.630   2.226  28.530  1.00 71.15           C  
ATOM   3685  HA  LEU A 254      -0.997   3.039  28.886  1.00 71.15           H  
ATOM   3686  C   LEU A 254      -2.866   2.866  27.875  1.00 71.15           C  
ATOM   3687  CB  LEU A 254      -0.803   1.340  27.576  1.00 71.15           C  
ATOM   3688  HB2 LEU A 254      -0.204   0.674  28.196  1.00 71.15           H  
ATOM   3689  HB3 LEU A 254      -1.465   0.717  26.975  1.00 71.15           H  
ATOM   3690  O   LEU A 254      -2.850   4.061  27.589  1.00 71.15           O  
ATOM   3691  CG  LEU A 254       0.185   2.098  26.670  1.00 71.15           C  
ATOM   3692  HG  LEU A 254       0.690   2.869  27.251  1.00 71.15           H  
ATOM   3693  CD1 LEU A 254       1.246   1.120  26.158  1.00 71.15           C  
ATOM   3694 HD11 LEU A 254       0.775   0.328  25.575  1.00 71.15           H  
ATOM   3695 HD12 LEU A 254       1.963   1.650  25.531  1.00 71.15           H  
ATOM   3696 HD13 LEU A 254       1.782   0.681  26.999  1.00 71.15           H  
ATOM   3697  CD2 LEU A 254      -0.478   2.743  25.453  1.00 71.15           C  
ATOM   3698 HD21 LEU A 254      -1.154   3.534  25.776  1.00 71.15           H  
ATOM   3699 HD22 LEU A 254       0.281   3.192  24.812  1.00 71.15           H  
ATOM   3700 HD23 LEU A 254      -1.035   1.998  24.885  1.00 71.15           H  
ATOM   3701  N   ILE A 255      -3.962   2.112  27.723  1.00 75.83           N  
ATOM   3702  H   ILE A 255      -3.908   1.136  27.977  1.00 75.83           H  
ATOM   3703  CA  ILE A 255      -5.239   2.635  27.209  1.00 75.83           C  
ATOM   3704  HA  ILE A 255      -5.043   3.139  26.262  1.00 75.83           H  
ATOM   3705  C   ILE A 255      -5.822   3.697  28.154  1.00 75.83           C  
ATOM   3706  CB  ILE A 255      -6.243   1.489  26.937  1.00 75.83           C  
ATOM   3707  HB  ILE A 255      -6.345   0.894  27.845  1.00 75.83           H  
ATOM   3708  O   ILE A 255      -6.256   4.743  27.681  1.00 75.83           O  
ATOM   3709  CG1 ILE A 255      -5.749   0.576  25.791  1.00 75.83           C  
ATOM   3710 HG12 ILE A 255      -4.687   0.363  25.913  1.00 75.83           H  
ATOM   3711 HG13 ILE A 255      -5.862   1.095  24.839  1.00 75.83           H  
ATOM   3712  CG2 ILE A 255      -7.624   2.066  26.565  1.00 75.83           C  
ATOM   3713 HG21 ILE A 255      -8.079   2.542  27.434  1.00 75.83           H  
ATOM   3714 HG22 ILE A 255      -8.305   1.286  26.224  1.00 75.83           H  
ATOM   3715 HG23 ILE A 255      -7.521   2.805  25.771  1.00 75.83           H  
ATOM   3716  CD1 ILE A 255      -6.485  -0.770  25.720  1.00 75.83           C  
ATOM   3717 HD11 ILE A 255      -7.530  -0.629  25.444  1.00 75.83           H  
ATOM   3718 HD12 ILE A 255      -6.014  -1.396  24.963  1.00 75.83           H  
ATOM   3719 HD13 ILE A 255      -6.429  -1.274  26.684  1.00 75.83           H  
ATOM   3720  N   MET A 256      -5.792   3.482  29.474  1.00 68.90           N  
ATOM   3721  H   MET A 256      -5.441   2.597  29.811  1.00 68.90           H  
ATOM   3722  CA  MET A 256      -6.263   4.470  30.457  1.00 68.90           C  
ATOM   3723  HA  MET A 256      -7.301   4.719  30.236  1.00 68.90           H  
ATOM   3724  C   MET A 256      -5.478   5.783  30.384  1.00 68.90           C  
ATOM   3725  CB  MET A 256      -6.183   3.887  31.877  1.00 68.90           C  
ATOM   3726  HB2 MET A 256      -6.150   4.701  32.602  1.00 68.90           H  
ATOM   3727  HB3 MET A 256      -5.267   3.308  31.987  1.00 68.90           H  
ATOM   3728  O   MET A 256      -6.083   6.852  30.374  1.00 68.90           O  
ATOM   3729  CG  MET A 256      -7.388   2.999  32.199  1.00 68.90           C  
ATOM   3730  HG2 MET A 256      -7.499   2.262  31.404  1.00 68.90           H  
ATOM   3731  HG3 MET A 256      -7.186   2.460  33.125  1.00 68.90           H  
ATOM   3732  SD  MET A 256      -8.964   3.886  32.386  1.00 68.90           S  
ATOM   3733  CE  MET A 256      -8.721   4.693  33.995  1.00 68.90           C  
ATOM   3734  HE1 MET A 256      -7.894   5.400  33.936  1.00 68.90           H  
ATOM   3735  HE2 MET A 256      -8.509   3.942  34.756  1.00 68.90           H  
ATOM   3736  HE3 MET A 256      -9.628   5.232  34.266  1.00 68.90           H  
ATOM   3737  N   VAL A 257      -4.146   5.723  30.270  1.00 73.00           N  
ATOM   3738  H   VAL A 257      -3.701   4.817  30.298  1.00 73.00           H  
ATOM   3739  CA  VAL A 257      -3.308   6.921  30.084  1.00 73.00           C  
ATOM   3740  HA  VAL A 257      -3.515   7.622  30.893  1.00 73.00           H  
ATOM   3741  C   VAL A 257      -3.664   7.635  28.777  1.00 73.00           C  
ATOM   3742  CB  VAL A 257      -1.810   6.559  30.136  1.00 73.00           C  
ATOM   3743  HB  VAL A 257      -1.607   5.758  29.425  1.00 73.00           H  
ATOM   3744  O   VAL A 257      -3.770   8.858  28.758  1.00 73.00           O  
ATOM   3745  CG1 VAL A 257      -0.901   7.750  29.799  1.00 73.00           C  
ATOM   3746 HG11 VAL A 257       0.144   7.470  29.934  1.00 73.00           H  
ATOM   3747 HG12 VAL A 257      -1.133   8.593  30.449  1.00 73.00           H  
ATOM   3748 HG13 VAL A 257      -1.038   8.051  28.760  1.00 73.00           H  
ATOM   3749  CG2 VAL A 257      -1.411   6.084  31.541  1.00 73.00           C  
ATOM   3750 HG21 VAL A 257      -1.525   6.898  32.257  1.00 73.00           H  
ATOM   3751 HG22 VAL A 257      -2.038   5.252  31.862  1.00 73.00           H  
ATOM   3752 HG23 VAL A 257      -0.373   5.751  31.536  1.00 73.00           H  
ATOM   3753  N   LEU A 258      -3.913   6.891  27.698  1.00 73.73           N  
ATOM   3754  H   LEU A 258      -3.809   5.889  27.774  1.00 73.73           H  
ATOM   3755  CA  LEU A 258      -4.302   7.451  26.401  1.00 73.73           C  
ATOM   3756  HA  LEU A 258      -3.567   8.213  26.141  1.00 73.73           H  
ATOM   3757  C   LEU A 258      -5.665   8.153  26.459  1.00 73.73           C  
ATOM   3758  CB  LEU A 258      -4.269   6.327  25.347  1.00 73.73           C  
ATOM   3759  HB2 LEU A 258      -3.802   5.445  25.785  1.00 73.73           H  
ATOM   3760  HB3 LEU A 258      -5.281   6.033  25.068  1.00 73.73           H  
ATOM   3761  O   LEU A 258      -5.795   9.262  25.948  1.00 73.73           O  
ATOM   3762  CG  LEU A 258      -3.465   6.705  24.094  1.00 73.73           C  
ATOM   3763  HG  LEU A 258      -2.592   7.290  24.383  1.00 73.73           H  
ATOM   3764  CD1 LEU A 258      -2.960   5.441  23.402  1.00 73.73           C  
ATOM   3765 HD11 LEU A 258      -2.392   4.834  24.107  1.00 73.73           H  
ATOM   3766 HD12 LEU A 258      -2.293   5.725  22.588  1.00 73.73           H  
ATOM   3767 HD13 LEU A 258      -3.798   4.860  23.017  1.00 73.73           H  
ATOM   3768  CD2 LEU A 258      -4.303   7.511  23.104  1.00 73.73           C  
ATOM   3769 HD21 LEU A 258      -3.705   7.757  22.227  1.00 73.73           H  
ATOM   3770 HD22 LEU A 258      -5.177   6.937  22.797  1.00 73.73           H  
ATOM   3771 HD23 LEU A 258      -4.631   8.438  23.576  1.00 73.73           H  
ATOM   3772  N   ILE A 259      -6.652   7.553  27.133  1.00 74.66           N  
ATOM   3773  H   ILE A 259      -6.475   6.633  27.511  1.00 74.66           H  
ATOM   3774  CA  ILE A 259      -7.966   8.167  27.374  1.00 74.66           C  
ATOM   3775  HA  ILE A 259      -8.404   8.444  26.415  1.00 74.66           H  
ATOM   3776  C   ILE A 259      -7.806   9.461  28.178  1.00 74.66           C  
ATOM   3777  CB  ILE A 259      -8.923   7.169  28.070  1.00 74.66           C  
ATOM   3778  HB  ILE A 259      -8.418   6.755  28.943  1.00 74.66           H  
ATOM   3779  O   ILE A 259      -8.389  10.473  27.804  1.00 74.66           O  
ATOM   3780  CG1 ILE A 259      -9.289   6.013  27.110  1.00 74.66           C  
ATOM   3781 HG12 ILE A 259      -8.389   5.638  26.621  1.00 74.66           H  
ATOM   3782 HG13 ILE A 259      -9.948   6.389  26.328  1.00 74.66           H  
ATOM   3783  CG2 ILE A 259     -10.213   7.870  28.545  1.00 74.66           C  
ATOM   3784 HG21 ILE A 259      -9.984   8.614  29.307  1.00 74.66           H  
ATOM   3785 HG22 ILE A 259     -10.708   8.359  27.706  1.00 74.66           H  
ATOM   3786 HG23 ILE A 259     -10.899   7.155  29.000  1.00 74.66           H  
ATOM   3787  CD1 ILE A 259      -9.966   4.823  27.804  1.00 74.66           C  
ATOM   3788 HD11 ILE A 259     -10.947   5.102  28.187  1.00 74.66           H  
ATOM   3789 HD12 ILE A 259      -9.341   4.466  28.623  1.00 74.66           H  
ATOM   3790 HD13 ILE A 259     -10.098   4.017  27.082  1.00 74.66           H  
ATOM   3791  N   ILE A 260      -6.981   9.465  29.230  1.00 71.23           N  
ATOM   3792  H   ILE A 260      -6.541   8.597  29.501  1.00 71.23           H  
ATOM   3793  CA  ILE A 260      -6.706  10.671  30.027  1.00 71.23           C  
ATOM   3794  HA  ILE A 260      -7.655  11.078  30.376  1.00 71.23           H  
ATOM   3795  C   ILE A 260      -6.057  11.762  29.163  1.00 71.23           C  
ATOM   3796  CB  ILE A 260      -5.854  10.319  31.269  1.00 71.23           C  
ATOM   3797  HB  ILE A 260      -4.986   9.745  30.942  1.00 71.23           H  
ATOM   3798  O   ILE A 260      -6.479  12.911  29.226  1.00 71.23           O  
ATOM   3799  CG1 ILE A 260      -6.675   9.461  32.259  1.00 71.23           C  
ATOM   3800 HG12 ILE A 260      -7.416  10.088  32.755  1.00 71.23           H  
ATOM   3801 HG13 ILE A 260      -7.221   8.688  31.719  1.00 71.23           H  
ATOM   3802  CG2 ILE A 260      -5.348  11.587  31.984  1.00 71.23           C  
ATOM   3803 HG21 ILE A 260      -6.187  12.232  32.246  1.00 71.23           H  
ATOM   3804 HG22 ILE A 260      -4.798  11.330  32.889  1.00 71.23           H  
ATOM   3805 HG23 ILE A 260      -4.663  12.137  31.338  1.00 71.23           H  
ATOM   3806  CD1 ILE A 260      -5.818   8.761  33.322  1.00 71.23           C  
ATOM   3807 HD11 ILE A 260      -5.369   9.488  33.999  1.00 71.23           H  
ATOM   3808 HD12 ILE A 260      -6.449   8.090  33.906  1.00 71.23           H  
ATOM   3809 HD13 ILE A 260      -5.034   8.175  32.842  1.00 71.23           H  
ATOM   3810  N   VAL A 261      -5.079  11.423  28.317  1.00 69.19           N  
ATOM   3811  H   VAL A 261      -4.758  10.465  28.322  1.00 69.19           H  
ATOM   3812  CA  VAL A 261      -4.428  12.385  27.407  1.00 69.19           C  
ATOM   3813  HA  VAL A 261      -4.075  13.233  27.994  1.00 69.19           H  
ATOM   3814  C   VAL A 261      -5.411  12.948  26.377  1.00 69.19           C  
ATOM   3815  CB  VAL A 261      -3.210  11.740  26.715  1.00 69.19           C  
ATOM   3816  HB  VAL A 261      -3.506  10.784  26.282  1.00 69.19           H  
ATOM   3817  O   VAL A 261      -5.375  14.146  26.095  1.00 69.19           O  
ATOM   3818  CG1 VAL A 261      -2.620  12.612  25.596  1.00 69.19           C  
ATOM   3819 HG11 VAL A 261      -1.707  12.155  25.214  1.00 69.19           H  
ATOM   3820 HG12 VAL A 261      -3.328  12.695  24.771  1.00 69.19           H  
ATOM   3821 HG13 VAL A 261      -2.395  13.607  25.980  1.00 69.19           H  
ATOM   3822  CG2 VAL A 261      -2.080  11.496  27.723  1.00 69.19           C  
ATOM   3823 HG21 VAL A 261      -1.279  10.927  27.253  1.00 69.19           H  
ATOM   3824 HG22 VAL A 261      -2.443  10.935  28.585  1.00 69.19           H  
ATOM   3825 HG23 VAL A 261      -1.687  12.448  28.080  1.00 69.19           H  
ATOM   3826  N   ILE A 262      -6.299  12.112  25.828  1.00 71.74           N  
ATOM   3827  H   ILE A 262      -6.266  11.137  26.089  1.00 71.74           H  
ATOM   3828  CA  ILE A 262      -7.352  12.553  24.904  1.00 71.74           C  
ATOM   3829  HA  ILE A 262      -6.894  13.137  24.106  1.00 71.74           H  
ATOM   3830  C   ILE A 262      -8.323  13.491  25.626  1.00 71.74           C  
ATOM   3831  CB  ILE A 262      -8.064  11.341  24.258  1.00 71.74           C  
ATOM   3832  HB  ILE A 262      -8.367  10.654  25.048  1.00 71.74           H  
ATOM   3833  O   ILE A 262      -8.573  14.580  25.119  1.00 71.74           O  
ATOM   3834  CG1 ILE A 262      -7.103  10.608  23.291  1.00 71.74           C  
ATOM   3835 HG12 ILE A 262      -6.975  11.207  22.389  1.00 71.74           H  
ATOM   3836 HG13 ILE A 262      -6.120  10.504  23.750  1.00 71.74           H  
ATOM   3837  CG2 ILE A 262      -9.325  11.782  23.487  1.00 71.74           C  
ATOM   3838 HG21 ILE A 262      -9.067  12.519  22.727  1.00 71.74           H  
ATOM   3839 HG22 ILE A 262     -10.057  12.220  24.165  1.00 71.74           H  
ATOM   3840 HG23 ILE A 262      -9.808  10.929  23.010  1.00 71.74           H  
ATOM   3841  CD1 ILE A 262      -7.580   9.205  22.894  1.00 71.74           C  
ATOM   3842 HD11 ILE A 262      -6.837   8.744  22.244  1.00 71.74           H  
ATOM   3843 HD12 ILE A 262      -8.524   9.253  22.351  1.00 71.74           H  
ATOM   3844 HD13 ILE A 262      -7.704   8.589  23.786  1.00 71.74           H  
ATOM   3845  N   LEU A 263      -8.797  13.118  26.822  1.00 68.85           N  
ATOM   3846  H   LEU A 263      -8.535  12.210  27.179  1.00 68.85           H  
ATOM   3847  CA  LEU A 263      -9.706  13.936  27.630  1.00 68.85           C  
ATOM   3848  HA  LEU A 263     -10.591  14.155  27.033  1.00 68.85           H  
ATOM   3849  C   LEU A 263      -9.084  15.289  27.998  1.00 68.85           C  
ATOM   3850  CB  LEU A 263     -10.145  13.165  28.889  1.00 68.85           C  
ATOM   3851  HB2 LEU A 263      -9.260  12.748  29.369  1.00 68.85           H  
ATOM   3852  HB3 LEU A 263     -10.595  13.871  29.587  1.00 68.85           H  
ATOM   3853  O   LEU A 263      -9.735  16.320  27.833  1.00 68.85           O  
ATOM   3854  CG  LEU A 263     -11.164  12.038  28.631  1.00 68.85           C  
ATOM   3855  HG  LEU A 263     -10.778  11.348  27.879  1.00 68.85           H  
ATOM   3856  CD1 LEU A 263     -11.399  11.263  29.929  1.00 68.85           C  
ATOM   3857 HD11 LEU A 263     -10.452  10.859  30.288  1.00 68.85           H  
ATOM   3858 HD12 LEU A 263     -12.087  10.438  29.745  1.00 68.85           H  
ATOM   3859 HD13 LEU A 263     -11.820  11.924  30.688  1.00 68.85           H  
ATOM   3860  CD2 LEU A 263     -12.517  12.565  28.147  1.00 68.85           C  
ATOM   3861 HD21 LEU A 263     -12.905  13.305  28.848  1.00 68.85           H  
ATOM   3862 HD22 LEU A 263     -13.227  11.742  28.064  1.00 68.85           H  
ATOM   3863 HD23 LEU A 263     -12.416  13.023  27.163  1.00 68.85           H  
ATOM   3864  N   LEU A 264      -7.814  15.300  28.420  1.00 62.04           N  
ATOM   3865  H   LEU A 264      -7.350  14.412  28.550  1.00 62.04           H  
ATOM   3866  CA  LEU A 264      -7.068  16.525  28.721  1.00 62.04           C  
ATOM   3867  HA  LEU A 264      -7.629  17.109  29.450  1.00 62.04           H  
ATOM   3868  C   LEU A 264      -6.926  17.422  27.483  1.00 62.04           C  
ATOM   3869  CB  LEU A 264      -5.688  16.169  29.309  1.00 62.04           C  
ATOM   3870  HB2 LEU A 264      -5.058  17.058  29.280  1.00 62.04           H  
ATOM   3871  HB3 LEU A 264      -5.225  15.418  28.668  1.00 62.04           H  
ATOM   3872  O   LEU A 264      -7.139  18.623  27.588  1.00 62.04           O  
ATOM   3873  CG  LEU A 264      -5.721  15.652  30.761  1.00 62.04           C  
ATOM   3874  HG  LEU A 264      -6.456  14.854  30.860  1.00 62.04           H  
ATOM   3875  CD1 LEU A 264      -4.344  15.098  31.136  1.00 62.04           C  
ATOM   3876 HD11 LEU A 264      -4.373  14.701  32.150  1.00 62.04           H  
ATOM   3877 HD12 LEU A 264      -3.597  15.889  31.077  1.00 62.04           H  
ATOM   3878 HD13 LEU A 264      -4.077  14.296  30.448  1.00 62.04           H  
ATOM   3879  CD2 LEU A 264      -6.074  16.754  31.763  1.00 62.04           C  
ATOM   3880 HD21 LEU A 264      -5.373  17.584  31.672  1.00 62.04           H  
ATOM   3881 HD22 LEU A 264      -6.035  16.358  32.778  1.00 62.04           H  
ATOM   3882 HD23 LEU A 264      -7.083  17.121  31.578  1.00 62.04           H  
ATOM   3883  N   LYS A 265      -6.651  16.858  26.297  1.00 64.20           N  
ATOM   3884  H   LYS A 265      -6.493  15.861  26.263  1.00 64.20           H  
ATOM   3885  CA  LYS A 265      -6.588  17.645  25.053  1.00 64.20           C  
ATOM   3886  HA  LYS A 265      -6.022  18.555  25.253  1.00 64.20           H  
ATOM   3887  C   LYS A 265      -7.948  18.154  24.572  1.00 64.20           C  
ATOM   3888  CB  LYS A 265      -5.898  16.856  23.933  1.00 64.20           C  
ATOM   3889  HB2 LYS A 265      -6.221  15.815  23.944  1.00 64.20           H  
ATOM   3890  HB3 LYS A 265      -6.206  17.292  22.983  1.00 64.20           H  
ATOM   3891  O   LYS A 265      -7.998  19.221  23.972  1.00 64.20           O  
ATOM   3892  CG  LYS A 265      -4.369  16.944  24.031  1.00 64.20           C  
ATOM   3893  HG2 LYS A 265      -4.083  17.959  24.304  1.00 64.20           H  
ATOM   3894  HG3 LYS A 265      -4.006  16.257  24.796  1.00 64.20           H  
ATOM   3895  CD  LYS A 265      -3.740  16.614  22.673  1.00 64.20           C  
ATOM   3896  HD2 LYS A 265      -4.175  17.271  21.920  1.00 64.20           H  
ATOM   3897  HD3 LYS A 265      -3.956  15.578  22.414  1.00 64.20           H  
ATOM   3898  CE  LYS A 265      -2.230  16.846  22.731  1.00 64.20           C  
ATOM   3899  HE2 LYS A 265      -2.054  17.820  23.188  1.00 64.20           H  
ATOM   3900  HE3 LYS A 265      -1.784  16.091  23.378  1.00 64.20           H  
ATOM   3901  NZ  LYS A 265      -1.631  16.811  21.375  1.00 64.20           N  
ATOM   3902  HZ1 LYS A 265      -0.636  16.978  21.429  1.00 64.20           H  
ATOM   3903  HZ2 LYS A 265      -2.044  17.535  20.805  1.00 64.20           H  
ATOM   3904  HZ3 LYS A 265      -1.799  15.915  20.939  1.00 64.20           H  
ATOM   3905  N   THR A 266      -9.040  17.425  24.805  1.00 56.35           N  
ATOM   3906  H   THR A 266      -8.936  16.507  25.214  1.00 56.35           H  
ATOM   3907  CA  THR A 266     -10.396  17.890  24.453  1.00 56.35           C  
ATOM   3908  HA  THR A 266     -10.357  18.357  23.469  1.00 56.35           H  
ATOM   3909  C   THR A 266     -10.934  18.968  25.395  1.00 56.35           C  
ATOM   3910  CB  THR A 266     -11.407  16.736  24.375  1.00 56.35           C  
ATOM   3911  HB  THR A 266     -12.416  17.148  24.347  1.00 56.35           H  
ATOM   3912  O   THR A 266     -11.846  19.693  25.010  1.00 56.35           O  
ATOM   3913  CG2 THR A 266     -11.203  15.894  23.116  1.00 56.35           C  
ATOM   3914 HG21 THR A 266     -11.328  16.519  22.232  1.00 56.35           H  
ATOM   3915 HG22 THR A 266     -11.943  15.094  23.094  1.00 56.35           H  
ATOM   3916 HG23 THR A 266     -10.204  15.457  23.117  1.00 56.35           H  
ATOM   3917  OG1 THR A 266     -11.303  15.862  25.474  1.00 56.35           O  
ATOM   3918  HG1 THR A 266     -11.011  16.349  26.248  1.00 56.35           H  
ATOM   3919  N   LEU A 267     -10.377  19.097  26.604  1.00 50.49           N  
ATOM   3920  H   LEU A 267      -9.638  18.463  26.870  1.00 50.49           H  
ATOM   3921  CA  LEU A 267     -10.749  20.137  27.571  1.00 50.49           C  
ATOM   3922  HA  LEU A 267     -11.816  20.337  27.477  1.00 50.49           H  
ATOM   3923  C   LEU A 267     -10.058  21.491  27.307  1.00 50.49           C  
ATOM   3924  CB  LEU A 267     -10.475  19.605  28.993  1.00 50.49           C  
ATOM   3925  HB2 LEU A 267      -9.502  19.112  28.997  1.00 50.49           H  
ATOM   3926  HB3 LEU A 267     -10.412  20.443  29.687  1.00 50.49           H  
ATOM   3927  O   LEU A 267     -10.499  22.501  27.846  1.00 50.49           O  
ATOM   3928  CG  LEU A 267     -11.558  18.627  29.492  1.00 50.49           C  
ATOM   3929  HG  LEU A 267     -11.868  17.974  28.676  1.00 50.49           H  
ATOM   3930  CD1 LEU A 267     -11.028  17.749  30.627  1.00 50.49           C  
ATOM   3931 HD11 LEU A 267     -10.734  18.375  31.469  1.00 50.49           H  
ATOM   3932 HD12 LEU A 267     -10.160  17.189  30.279  1.00 50.49           H  
ATOM   3933 HD13 LEU A 267     -11.798  17.046  30.942  1.00 50.49           H  
ATOM   3934  CD2 LEU A 267     -12.783  19.378  30.025  1.00 50.49           C  
ATOM   3935 HD21 LEU A 267     -13.535  18.668  30.367  1.00 50.49           H  
ATOM   3936 HD22 LEU A 267     -13.212  19.988  29.230  1.00 50.49           H  
ATOM   3937 HD23 LEU A 267     -12.495  20.027  30.852  1.00 50.49           H  
ATOM   3938  N   ASP A 268      -9.034  21.535  26.449  1.00 45.83           N  
ATOM   3939  H   ASP A 268      -8.716  20.663  26.051  1.00 45.83           H  
ATOM   3940  CA  ASP A 268      -8.204  22.722  26.173  1.00 45.83           C  
ATOM   3941  HA  ASP A 268      -8.288  23.373  27.043  1.00 45.83           H  
ATOM   3942  C   ASP A 268      -8.704  23.591  24.989  1.00 45.83           C  
ATOM   3943  CB  ASP A 268      -6.721  22.282  26.048  1.00 45.83           C  
ATOM   3944  HB2 ASP A 268      -6.307  22.595  25.090  1.00 45.83           H  
ATOM   3945  HB3 ASP A 268      -6.671  21.193  26.047  1.00 45.83           H  
ATOM   3946  O   ASP A 268      -7.923  24.285  24.335  1.00 45.83           O  
ATOM   3947  CG  ASP A 268      -5.794  22.801  27.159  1.00 45.83           C  
ATOM   3948  OD1 ASP A 268      -6.126  23.812  27.818  1.00 45.83           O  
ATOM   3949  OD2 ASP A 268      -4.719  22.175  27.322  1.00 45.83           O  
ATOM   3950  N   ILE A 269     -10.010  23.576  24.677  1.00 40.24           N  
ATOM   3951  H   ILE A 269     -10.628  23.045  25.274  1.00 40.24           H  
ATOM   3952  CA  ILE A 269     -10.596  24.459  23.647  1.00 40.24           C  
ATOM   3953  HA  ILE A 269      -9.781  24.785  23.001  1.00 40.24           H  
ATOM   3954  C   ILE A 269     -11.235  25.695  24.316  1.00 40.24           C  
ATOM   3955  CB  ILE A 269     -11.561  23.726  22.691  1.00 40.24           C  
ATOM   3956  HB  ILE A 269     -12.414  23.359  23.261  1.00 40.24           H  
ATOM   3957  O   ILE A 269     -12.246  25.558  25.009  1.00 40.24           O  
ATOM   3958  CG1 ILE A 269     -10.841  22.524  22.032  1.00 40.24           C  
ATOM   3959 HG12 ILE A 269      -9.964  22.878  21.489  1.00 40.24           H  
ATOM   3960 HG13 ILE A 269     -10.498  21.843  22.811  1.00 40.24           H  
ATOM   3961  CG2 ILE A 269     -12.063  24.711  21.610  1.00 40.24           C  
ATOM   3962 HG21 ILE A 269     -12.564  25.562  22.070  1.00 40.24           H  
ATOM   3963 HG22 ILE A 269     -11.228  25.070  21.008  1.00 40.24           H  
ATOM   3964 HG23 ILE A 269     -12.794  24.224  20.965  1.00 40.24           H  
ATOM   3965  CD1 ILE A 269     -11.713  21.700  21.076  1.00 40.24           C  
ATOM   3966 HD11 ILE A 269     -11.169  20.804  20.779  1.00 40.24           H  
ATOM   3967 HD12 ILE A 269     -11.949  22.274  20.180  1.00 40.24           H  
ATOM   3968 HD13 ILE A 269     -12.634  21.404  21.578  1.00 40.24           H  
ATOM   3969  N   PRO A 270     -10.682  26.907  24.111  1.00 39.49           N  
ATOM   3970  CA  PRO A 270     -11.160  28.137  24.737  1.00 39.49           C  
ATOM   3971  HA  PRO A 270     -11.298  27.957  25.803  1.00 39.49           H  
ATOM   3972  C   PRO A 270     -12.493  28.634  24.148  1.00 39.49           C  
ATOM   3973  CB  PRO A 270     -10.022  29.151  24.557  1.00 39.49           C  
ATOM   3974  HB2 PRO A 270      -9.337  29.076  25.402  1.00 39.49           H  
ATOM   3975  HB3 PRO A 270     -10.390  30.172  24.459  1.00 39.49           H  
ATOM   3976  O   PRO A 270     -12.685  28.653  22.934  1.00 39.49           O  
ATOM   3977  CG  PRO A 270      -9.312  28.680  23.290  1.00 39.49           C  
ATOM   3978  HG2 PRO A 270      -8.262  28.972  23.280  1.00 39.49           H  
ATOM   3979  HG3 PRO A 270      -9.829  29.075  22.415  1.00 39.49           H  
ATOM   3980  CD  PRO A 270      -9.478  27.168  23.336  1.00 39.49           C  
ATOM   3981  HD2 PRO A 270      -8.619  26.723  23.839  1.00 39.49           H  
ATOM   3982  HD3 PRO A 270      -9.565  26.781  22.321  1.00 39.49           H  
ATOM   3983  N   ASN A 271     -13.381  29.079  25.046  1.00 33.04           N  
ATOM   3984  H   ASN A 271     -13.127  28.935  26.013  1.00 33.04           H  
ATOM   3985  CA  ASN A 271     -14.663  29.764  24.812  1.00 33.04           C  
ATOM   3986  HA  ASN A 271     -15.452  29.030  24.650  1.00 33.04           H  
ATOM   3987  C   ASN A 271     -14.655  30.751  23.624  1.00 33.04           C  
ATOM   3988  CB  ASN A 271     -14.974  30.605  26.081  1.00 33.04           C  
ATOM   3989  HB2 ASN A 271     -14.047  30.980  26.514  1.00 33.04           H  
ATOM   3990  HB3 ASN A 271     -15.560  31.478  25.795  1.00 33.04           H  
ATOM   3991  O   ASN A 271     -13.947  31.758  23.690  1.00 33.04           O  
ATOM   3992  CG  ASN A 271     -15.805  29.915  27.141  1.00 33.04           C  
ATOM   3993  ND2 ASN A 271     -15.544  30.177  28.402  1.00 33.04           N  
ATOM   3994 HD21 ASN A 271     -16.121  29.694  29.076  1.00 33.04           H  
ATOM   3995 HD22 ASN A 271     -14.788  30.795  28.658  1.00 33.04           H  
ATOM   3996  OD1 ASN A 271     -16.732  29.181  26.861  1.00 33.04           O  
ATOM   3997  N   PRO A 272     -15.561  30.602  22.642  1.00 43.43           N  
ATOM   3998  CA  PRO A 272     -16.084  31.730  21.891  1.00 43.43           C  
ATOM   3999  HA  PRO A 272     -15.401  32.577  21.964  1.00 43.43           H  
ATOM   4000  C   PRO A 272     -17.456  32.164  22.430  1.00 43.43           C  
ATOM   4001  CB  PRO A 272     -16.096  31.291  20.435  1.00 43.43           C  
ATOM   4002  HB2 PRO A 272     -16.891  31.772  19.866  1.00 43.43           H  
ATOM   4003  HB3 PRO A 272     -15.125  31.501  19.987  1.00 43.43           H  
ATOM   4004  O   PRO A 272     -18.383  31.382  22.623  1.00 43.43           O  
ATOM   4005  CG  PRO A 272     -16.295  29.778  20.524  1.00 43.43           C  
ATOM   4006  HG2 PRO A 272     -17.353  29.543  20.406  1.00 43.43           H  
ATOM   4007  HG3 PRO A 272     -15.712  29.262  19.761  1.00 43.43           H  
ATOM   4008  CD  PRO A 272     -15.847  29.367  21.934  1.00 43.43           C  
ATOM   4009  HD2 PRO A 272     -14.953  28.746  21.870  1.00 43.43           H  
ATOM   4010  HD3 PRO A 272     -16.644  28.821  22.438  1.00 43.43           H  
ATOM   4011  N   ILE A 273     -17.516  33.464  22.686  1.00 43.53           N  
ATOM   4012  H   ILE A 273     -16.693  33.986  22.422  1.00 43.53           H  
ATOM   4013  CA  ILE A 273     -18.573  34.258  23.303  1.00 43.53           C  
ATOM   4014  HA  ILE A 273     -18.786  33.857  24.294  1.00 43.53           H  
ATOM   4015  C   ILE A 273     -19.865  34.217  22.466  1.00 43.53           C  
ATOM   4016  CB  ILE A 273     -17.983  35.686  23.451  1.00 43.53           C  
ATOM   4017  HB  ILE A 273     -17.609  35.991  22.474  1.00 43.53           H  
ATOM   4018  O   ILE A 273     -19.846  34.444  21.259  1.00 43.53           O  
ATOM   4019  CG1 ILE A 273     -16.789  35.681  24.444  1.00 43.53           C  
ATOM   4020 HG12 ILE A 273     -17.169  35.658  25.466  1.00 43.53           H  
ATOM   4021 HG13 ILE A 273     -16.173  34.792  24.310  1.00 43.53           H  
ATOM   4022  CG2 ILE A 273     -19.018  36.735  23.881  1.00 43.53           C  
ATOM   4023 HG21 ILE A 273     -19.528  36.422  24.792  1.00 43.53           H  
ATOM   4024 HG22 ILE A 273     -18.548  37.704  24.047  1.00 43.53           H  
ATOM   4025 HG23 ILE A 273     -19.751  36.870  23.085  1.00 43.53           H  
ATOM   4026  CD1 ILE A 273     -15.849  36.882  24.286  1.00 43.53           C  
ATOM   4027 HD11 ILE A 273     -15.474  36.930  23.263  1.00 43.53           H  
ATOM   4028 HD12 ILE A 273     -15.004  36.770  24.965  1.00 43.53           H  
ATOM   4029 HD13 ILE A 273     -16.365  37.812  24.527  1.00 43.53           H  
ATOM   4030  N   ASN A 274     -20.991  33.971  23.143  1.00 38.70           N  
ATOM   4031  H   ASN A 274     -20.892  33.753  24.124  1.00 38.70           H  
ATOM   4032  CA  ASN A 274     -22.349  34.215  22.653  1.00 38.70           C  
ATOM   4033  HA  ASN A 274     -22.564  33.583  21.791  1.00 38.70           H  
ATOM   4034  C   ASN A 274     -22.530  35.692  22.274  1.00 38.70           C  
ATOM   4035  CB  ASN A 274     -23.341  33.929  23.807  1.00 38.70           C  
ATOM   4036  HB2 ASN A 274     -22.986  34.403  24.722  1.00 38.70           H  
ATOM   4037  HB3 ASN A 274     -24.302  34.383  23.564  1.00 38.70           H  
ATOM   4038  O   ASN A 274     -22.251  36.538  23.113  1.00 38.70           O  
ATOM   4039  CG  ASN A 274     -23.622  32.464  24.052  1.00 38.70           C  
ATOM   4040  ND2 ASN A 274     -23.489  31.991  25.270  1.00 38.70           N  
ATOM   4041 HD21 ASN A 274     -23.673  31.003  25.376  1.00 38.70           H  
ATOM   4042 HD22 ASN A 274     -23.191  32.584  26.031  1.00 38.70           H  
ATOM   4043  OD1 ASN A 274     -24.009  31.736  23.159  1.00 38.70           O  
ATOM   4044  N   HIS A 275     -23.117  36.004  21.116  1.00 44.85           N  
ATOM   4045  H   HIS A 275     -23.125  35.311  20.381  1.00 44.85           H  
ATOM   4046  CA  HIS A 275     -24.159  37.038  21.036  1.00 44.85           C  
ATOM   4047  HA  HIS A 275     -24.817  36.833  21.881  1.00 44.85           H  
ATOM   4048  C   HIS A 275     -24.983  36.922  19.731  1.00 44.85           C  
ATOM   4049  CB  HIS A 275     -23.619  38.470  21.238  1.00 44.85           C  
ATOM   4050  HB2 HIS A 275     -24.002  39.121  20.452  1.00 44.85           H  
ATOM   4051  HB3 HIS A 275     -22.531  38.477  21.165  1.00 44.85           H  
ATOM   4052  O   HIS A 275     -24.409  36.668  18.672  1.00 44.85           O  
ATOM   4053  CG  HIS A 275     -24.041  39.049  22.575  1.00 44.85           C  
ATOM   4054  CD2 HIS A 275     -23.284  39.156  23.713  1.00 44.85           C  
ATOM   4055  HD2 HIS A 275     -22.247  38.873  23.814  1.00 44.85           H  
ATOM   4056  ND1 HIS A 275     -25.295  39.519  22.894  1.00 44.85           N  
ATOM   4057  HD1 HIS A 275     -26.053  39.664  22.242  1.00 44.85           H  
ATOM   4058  CE1 HIS A 275     -25.302  39.866  24.191  1.00 44.85           C  
ATOM   4059  HE1 HIS A 275     -26.145  40.287  24.718  1.00 44.85           H  
ATOM   4060  NE2 HIS A 275     -24.096  39.663  24.735  1.00 44.85           N  
ATOM   4061  N   PRO A 276     -26.319  37.094  19.800  1.00 38.28           N  
ATOM   4062  CA  PRO A 276     -27.241  37.061  18.667  1.00 38.28           C  
ATOM   4063  HA  PRO A 276     -26.897  36.372  17.896  1.00 38.28           H  
ATOM   4064  C   PRO A 276     -27.432  38.466  18.070  1.00 38.28           C  
ATOM   4065  CB  PRO A 276     -28.550  36.559  19.289  1.00 38.28           C  
ATOM   4066  HB2 PRO A 276     -28.505  35.476  19.406  1.00 38.28           H  
ATOM   4067  HB3 PRO A 276     -29.422  36.841  18.699  1.00 38.28           H  
ATOM   4068  O   PRO A 276     -27.345  39.445  18.808  1.00 38.28           O  
ATOM   4069  CG  PRO A 276     -28.560  37.224  20.666  1.00 38.28           C  
ATOM   4070  HG2 PRO A 276     -29.004  38.217  20.595  1.00 38.28           H  
ATOM   4071  HG3 PRO A 276     -29.099  36.620  21.396  1.00 38.28           H  
ATOM   4072  CD  PRO A 276     -27.081  37.344  21.019  1.00 38.28           C  
ATOM   4073  HD2 PRO A 276     -26.846  36.599  21.779  1.00 38.28           H  
ATOM   4074  HD3 PRO A 276     -26.889  38.353  21.386  1.00 38.28           H  
ATOM   4075  N   ASN A 277     -27.732  38.566  16.771  1.00 48.50           N  
ATOM   4076  H   ASN A 277     -27.454  37.794  16.182  1.00 48.50           H  
ATOM   4077  CA  ASN A 277     -28.847  39.362  16.230  1.00 48.50           C  
ATOM   4078  HA  ASN A 277     -29.751  38.777  16.400  1.00 48.50           H  
ATOM   4079  C   ASN A 277     -28.771  39.562  14.710  1.00 48.50           C  
ATOM   4080  CB  ASN A 277     -29.035  40.747  16.899  1.00 48.50           C  
ATOM   4081  HB2 ASN A 277     -28.072  41.167  17.190  1.00 48.50           H  
ATOM   4082  HB3 ASN A 277     -29.473  41.449  16.189  1.00 48.50           H  
ATOM   4083  O   ASN A 277     -27.709  39.699  14.116  1.00 48.50           O  
ATOM   4084  CG  ASN A 277     -29.990  40.712  18.083  1.00 48.50           C  
ATOM   4085  ND2 ASN A 277     -30.050  41.773  18.851  1.00 48.50           N  
ATOM   4086 HD21 ASN A 277     -30.752  41.763  19.577  1.00 48.50           H  
ATOM   4087 HD22 ASN A 277     -29.504  42.587  18.608  1.00 48.50           H  
ATOM   4088  OD1 ASN A 277     -30.726  39.763  18.316  1.00 48.50           O  
ATOM   4089  N   ASP A 278     -29.982  39.667  14.174  1.00 46.72           N  
ATOM   4090  H   ASP A 278     -30.737  39.489  14.821  1.00 46.72           H  
ATOM   4091  CA  ASP A 278     -30.412  40.434  13.012  1.00 46.72           C  
ATOM   4092  HA  ASP A 278     -31.485  40.256  13.093  1.00 46.72           H  
ATOM   4093  C   ASP A 278     -30.127  39.961  11.581  1.00 46.72           C  
ATOM   4094  CB  ASP A 278     -30.267  41.953  13.214  1.00 46.72           C  
ATOM   4095  HB2 ASP A 278     -29.419  42.170  13.864  1.00 46.72           H  
ATOM   4096  HB3 ASP A 278     -30.068  42.425  12.251  1.00 46.72           H  
ATOM   4097  O   ASP A 278     -29.104  40.210  10.955  1.00 46.72           O  
ATOM   4098  CG  ASP A 278     -31.547  42.583  13.777  1.00 46.72           C  
ATOM   4099  OD1 ASP A 278     -32.651  42.155  13.349  1.00 46.72           O  
ATOM   4100  OD2 ASP A 278     -31.421  43.460  14.655  1.00 46.72           O  
ATOM   4101  N   SER A 279     -31.169  39.320  11.050  1.00 46.72           N  
ATOM   4102  H   SER A 279     -31.764  38.933  11.769  1.00 46.72           H  
ATOM   4103  CA  SER A 279     -32.022  39.855   9.985  1.00 46.72           C  
ATOM   4104  HA  SER A 279     -32.392  38.979   9.453  1.00 46.72           H  
ATOM   4105  C   SER A 279     -31.410  40.803   8.942  1.00 46.72           C  
ATOM   4106  CB  SER A 279     -33.275  40.550  10.563  1.00 46.72           C  
ATOM   4107  HB2 SER A 279     -34.128  40.316   9.925  1.00 46.72           H  
ATOM   4108  HB3 SER A 279     -33.143  41.632  10.558  1.00 46.72           H  
ATOM   4109  O   SER A 279     -31.218  41.990   9.166  1.00 46.72           O  
ATOM   4110  OG  SER A 279     -33.586  40.187  11.887  1.00 46.72           O  
ATOM   4111  HG  SER A 279     -33.337  40.926  12.446  1.00 46.72           H  
ATOM   4112  N   ASN A 280     -31.455  40.286   7.716  1.00 41.38           N  
ATOM   4113  H   ASN A 280     -31.391  39.279   7.688  1.00 41.38           H  
ATOM   4114  CA  ASN A 280     -32.100  40.897   6.553  1.00 41.38           C  
ATOM   4115  HA  ASN A 280     -32.067  40.097   5.813  1.00 41.38           H  
ATOM   4116  C   ASN A 280     -31.469  42.099   5.838  1.00 41.38           C  
ATOM   4117  CB  ASN A 280     -33.599  41.171   6.831  1.00 41.38           C  
ATOM   4118  HB2 ASN A 280     -33.906  42.071   6.297  1.00 41.38           H  
ATOM   4119  HB3 ASN A 280     -33.761  41.389   7.887  1.00 41.38           H  
ATOM   4120  O   ASN A 280     -31.589  43.241   6.267  1.00 41.38           O  
ATOM   4121  CG  ASN A 280     -34.532  40.071   6.379  1.00 41.38           C  
ATOM   4122  ND2 ASN A 280     -35.758  40.093   6.839  1.00 41.38           N  
ATOM   4123 HD21 ASN A 280     -36.338  39.300   6.605  1.00 41.38           H  
ATOM   4124 HD22 ASN A 280     -36.013  40.763   7.550  1.00 41.38           H  
ATOM   4125  OD1 ASN A 280     -34.211  39.215   5.572  1.00 41.38           O  
ATOM   4126  N   ARG A 281     -31.160  41.783   4.567  1.00 40.78           N  
ATOM   4127  H   ARG A 281     -31.021  40.797   4.403  1.00 40.78           H  
ATOM   4128  CA  ARG A 281     -31.092  42.641   3.373  1.00 40.78           C  
ATOM   4129  HA  ARG A 281     -30.822  42.000   2.533  1.00 40.78           H  
ATOM   4130  C   ARG A 281     -29.950  43.659   3.454  1.00 40.78           C  
ATOM   4131  CB  ARG A 281     -32.472  43.253   3.064  1.00 40.78           C  
ATOM   4132  HB2 ARG A 281     -32.738  43.958   3.851  1.00 40.78           H  
ATOM   4133  HB3 ARG A 281     -32.374  43.794   2.123  1.00 40.78           H  
ATOM   4134  O   ARG A 281     -29.645  44.202   4.494  1.00 40.78           O  
ATOM   4135  CG  ARG A 281     -33.616  42.247   2.862  1.00 40.78           C  
ATOM   4136  HG2 ARG A 281     -33.808  41.712   3.792  1.00 40.78           H  
ATOM   4137  HG3 ARG A 281     -33.334  41.531   2.090  1.00 40.78           H  
ATOM   4138  CD  ARG A 281     -34.886  42.994   2.430  1.00 40.78           C  
ATOM   4139  HD2 ARG A 281     -34.665  43.539   1.513  1.00 40.78           H  
ATOM   4140  HD3 ARG A 281     -35.153  43.710   3.207  1.00 40.78           H  
ATOM   4141  NE  ARG A 281     -36.017  42.071   2.204  1.00 40.78           N  
ATOM   4142  HE  ARG A 281     -35.944  41.164   2.642  1.00 40.78           H  
ATOM   4143  NH1 ARG A 281     -37.302  43.463   0.898  1.00 40.78           N  
ATOM   4144 HH11 ARG A 281     -36.602  44.184   1.000  1.00 40.78           H  
ATOM   4145 HH12 ARG A 281     -38.140  43.637   0.362  1.00 40.78           H  
ATOM   4146  NH2 ARG A 281     -38.033  41.409   1.372  1.00 40.78           N  
ATOM   4147 HH21 ARG A 281     -37.915  40.510   1.817  1.00 40.78           H  
ATOM   4148 HH22 ARG A 281     -38.864  41.600   0.831  1.00 40.78           H  
ATOM   4149  CZ  ARG A 281     -37.107  42.319   1.496  1.00 40.78           C  
ATOM   4150  N   ILE A 282     -29.247  43.989   2.389  1.00 44.33           N  
ATOM   4151  H   ILE A 282     -28.337  44.359   2.622  1.00 44.33           H  
ATOM   4152  CA  ILE A 282     -29.640  44.301   1.021  1.00 44.33           C  
ATOM   4153  HA  ILE A 282     -30.391  43.603   0.648  1.00 44.33           H  
ATOM   4154  C   ILE A 282     -28.335  44.199   0.190  1.00 44.33           C  
ATOM   4155  CB  ILE A 282     -30.144  45.781   0.980  1.00 44.33           C  
ATOM   4156  HB  ILE A 282     -29.257  46.413   1.035  1.00 44.33           H  
ATOM   4157  O   ILE A 282     -27.264  44.291   0.785  1.00 44.33           O  
ATOM   4158  CG1 ILE A 282     -31.094  46.282   2.107  1.00 44.33           C  
ATOM   4159 HG12 ILE A 282     -30.717  45.992   3.088  1.00 44.33           H  
ATOM   4160 HG13 ILE A 282     -32.095  45.873   1.974  1.00 44.33           H  
ATOM   4161  CG2 ILE A 282     -30.896  46.037  -0.338  1.00 44.33           C  
ATOM   4162 HG21 ILE A 282     -31.783  45.405  -0.385  1.00 44.33           H  
ATOM   4163 HG22 ILE A 282     -31.209  47.077  -0.420  1.00 44.33           H  
ATOM   4164 HG23 ILE A 282     -30.285  45.820  -1.215  1.00 44.33           H  
ATOM   4165  CD1 ILE A 282     -31.234  47.805   2.208  1.00 44.33           C  
ATOM   4166 HD11 ILE A 282     -30.247  48.263   2.280  1.00 44.33           H  
ATOM   4167 HD12 ILE A 282     -31.800  48.051   3.106  1.00 44.33           H  
ATOM   4168 HD13 ILE A 282     -31.765  48.212   1.348  1.00 44.33           H  
ATOM   4169  N   TYR A 283     -28.456  44.176  -1.141  1.00 42.97           N  
ATOM   4170  H   TYR A 283     -29.379  44.037  -1.527  1.00 42.97           H  
ATOM   4171  CA  TYR A 283     -27.418  44.576  -2.108  1.00 42.97           C  
ATOM   4172  HA  TYR A 283     -27.906  44.588  -3.082  1.00 42.97           H  
ATOM   4173  C   TYR A 283     -26.251  43.611  -2.346  1.00 42.97           C  
ATOM   4174  CB  TYR A 283     -26.953  46.029  -1.861  1.00 42.97           C  
ATOM   4175  HB2 TYR A 283     -26.719  46.187  -0.808  1.00 42.97           H  
ATOM   4176  HB3 TYR A 283     -26.018  46.177  -2.402  1.00 42.97           H  
ATOM   4177  O   TYR A 283     -25.771  42.953  -1.402  1.00 42.97           O  
ATOM   4178  CG  TYR A 283     -27.924  47.084  -2.351  1.00 42.97           C  
ATOM   4179  CD1 TYR A 283     -28.029  47.324  -3.731  1.00 42.97           C  
ATOM   4180  HD1 TYR A 283     -27.406  46.763  -4.411  1.00 42.97           H  
ATOM   4181  CD2 TYR A 283     -28.702  47.841  -1.458  1.00 42.97           C  
ATOM   4182  HD2 TYR A 283     -28.533  47.733  -0.396  1.00 42.97           H  
ATOM   4183  CE1 TYR A 283     -28.950  48.270  -4.218  1.00 42.97           C  
ATOM   4184  HE1 TYR A 283     -29.037  48.452  -5.279  1.00 42.97           H  
ATOM   4185  CE2 TYR A 283     -29.668  48.747  -1.937  1.00 42.97           C  
ATOM   4186  HE2 TYR A 283     -30.271  49.312  -1.242  1.00 42.97           H  
ATOM   4187  OH  TYR A 283     -30.702  49.849  -3.798  1.00 42.97           O  
ATOM   4188  HH  TYR A 283     -31.165  50.291  -3.083  1.00 42.97           H  
ATOM   4189  CZ  TYR A 283     -29.792  48.960  -3.325  1.00 42.97           C  
ATOM   4190  OXT TYR A 283     -25.904  43.542  -3.544  1.00 42.97           O  
TER    4191      TYR A 283                                                       
END   
