# Supplementary material for: Elucidating the protein interaction network of one of the largest icosahedral capsids in the virosphere
Source: EMBO J. 2026 Apr 10;45(10):3514–39. doi: 10.1038/s44318-026-00770-8 (PMC13186993; doi:10.1038/s44318-026-00770-8)
Supplement: Supplementary file 14 — Source data Fig. 4 [file 44318_2026_770_MOESM14_ESM.zip › Figure_4/4B/rigid_body_alignment/pdbs/VACWR088_unrelaxed_rank_001_alphafold2_ptm_model_1_seed_000_L1.pdb]

MODEL     1                                                                     
ATOM      1  N   MET A   1      20.797  -1.796  -8.383  1.00 35.09           N  
ATOM      2  CA  MET A   1      20.422  -0.921  -7.273  1.00 35.09           C  
ATOM      3  C   MET A   1      19.062  -0.278  -7.520  1.00 35.09           C  
ATOM      4  CB  MET A   1      21.484   0.161  -7.062  1.00 35.09           C  
ATOM      5  O   MET A   1      18.531   0.421  -6.652  1.00 35.09           O  
ATOM      6  CG  MET A   1      22.703  -0.319  -6.297  1.00 35.09           C  
ATOM      7  SD  MET A   1      23.688   1.066  -5.590  1.00 35.09           S  
ATOM      8  CE  MET A   1      25.344   0.627  -6.184  1.00 35.09           C  
ATOM      9  N   GLY A   2      17.812  -0.915  -8.062  1.00 33.88           N  
ATOM     10  CA  GLY A   2      16.750  -0.162  -8.711  1.00 33.88           C  
ATOM     11  C   GLY A   2      15.375  -0.785  -8.523  1.00 33.88           C  
ATOM     12  O   GLY A   2      14.367  -0.075  -8.469  1.00 33.88           O  
ATOM     13  N   ALA A   3      15.180  -1.793  -7.973  1.00 39.72           N  
ATOM     14  CA  ALA A   3      13.852  -2.389  -7.816  1.00 39.72           C  
ATOM     15  C   ALA A   3      13.461  -2.475  -6.344  1.00 39.72           C  
ATOM     16  CB  ALA A   3      13.812  -3.773  -8.461  1.00 39.72           C  
ATOM     17  O   ALA A   3      12.289  -2.295  -5.996  1.00 39.72           O  
ATOM     18  N   ALA A   4      14.438  -2.541  -5.461  1.00 32.53           N  
ATOM     19  CA  ALA A   4      14.203  -2.600  -4.020  1.00 32.53           C  
ATOM     20  C   ALA A   4      14.031  -1.201  -3.432  1.00 32.53           C  
ATOM     21  CB  ALA A   4      15.344  -3.332  -3.324  1.00 32.53           C  
ATOM     22  O   ALA A   4      13.227  -0.995  -2.525  1.00 32.53           O  
ATOM     23  N   ALA A   5      14.680  -0.120  -4.031  1.00 36.25           N  
ATOM     24  CA  ALA A   5      14.516   1.295  -3.707  1.00 36.25           C  
ATOM     25  C   ALA A   5      13.227   1.850  -4.293  1.00 36.25           C  
ATOM     26  CB  ALA A   5      15.719   2.096  -4.211  1.00 36.25           C  
ATOM     27  O   ALA A   5      12.570   2.691  -3.680  1.00 36.25           O  
ATOM     28  N   SER A   6      12.617   1.274  -5.375  1.00 50.06           N  
ATOM     29  CA  SER A   6      11.398   1.623  -6.086  1.00 50.06           C  
ATOM     30  C   SER A   6      10.172   0.989  -5.430  1.00 50.06           C  
ATOM     31  CB  SER A   6      11.484   1.187  -7.551  1.00 50.06           C  
ATOM     32  O   SER A   6       9.109   1.604  -5.363  1.00 50.06           O  
ATOM     33  OG  SER A   6      11.531  -0.227  -7.648  1.00 50.06           O  
ATOM     34  N   ILE A   7      10.336  -0.068  -4.742  1.00 50.91           N  
ATOM     35  CA  ILE A   7       9.242  -0.766  -4.074  1.00 50.91           C  
ATOM     36  C   ILE A   7       8.992  -0.140  -2.705  1.00 50.91           C  
ATOM     37  CB  ILE A   7       9.539  -2.275  -3.928  1.00 50.91           C  
ATOM     38  O   ILE A   7       7.840   0.032  -2.297  1.00 50.91           O  
ATOM     39  CG1 ILE A   7       9.594  -2.945  -5.305  1.00 50.91           C  
ATOM     40  CG2 ILE A   7       8.500  -2.945  -3.027  1.00 50.91           C  
ATOM     41  CD1 ILE A   7      10.023  -4.406  -5.266  1.00 50.91           C  
ATOM     42  N   GLN A   8      10.086   0.285  -2.057  1.00 47.88           N  
ATOM     43  CA  GLN A   8       9.992   1.015  -0.796  1.00 47.88           C  
ATOM     44  C   GLN A   8       9.367   2.393  -1.006  1.00 47.88           C  
ATOM     45  CB  GLN A   8      11.367   1.153  -0.148  1.00 47.88           C  
ATOM     46  O   GLN A   8       8.539   2.832  -0.209  1.00 47.88           O  
ATOM     47  CG  GLN A   8      11.336   1.763   1.247  1.00 47.88           C  
ATOM     48  CD  GLN A   8      10.602   0.889   2.252  1.00 47.88           C  
ATOM     49  NE2 GLN A   8       9.906   1.520   3.191  1.00 47.88           N  
ATOM     50  OE1 GLN A   8      10.664  -0.343   2.182  1.00 47.88           O  
ATOM     51  N   THR A   9       9.750   3.105  -2.021  1.00 57.44           N  
ATOM     52  CA  THR A   9       9.180   4.387  -2.420  1.00 57.44           C  
ATOM     53  C   THR A   9       7.719   4.219  -2.826  1.00 57.44           C  
ATOM     54  CB  THR A   9       9.969   5.016  -3.580  1.00 57.44           C  
ATOM     55  O   THR A   9       6.875   5.059  -2.498  1.00 57.44           O  
ATOM     56  CG2 THR A   9       9.453   6.414  -3.900  1.00 57.44           C  
ATOM     57  OG1 THR A   9      11.352   5.102  -3.219  1.00 57.44           O  
ATOM     58  N   THR A  10       7.375   3.135  -3.438  1.00 59.59           N  
ATOM     59  CA  THR A  10       6.023   2.791  -3.865  1.00 59.59           C  
ATOM     60  C   THR A  10       5.156   2.414  -2.666  1.00 59.59           C  
ATOM     61  CB  THR A  10       6.035   1.630  -4.875  1.00 59.59           C  
ATOM     62  O   THR A  10       3.992   2.816  -2.584  1.00 59.59           O  
ATOM     63  CG2 THR A  10       4.625   1.309  -5.363  1.00 59.59           C  
ATOM     64  OG1 THR A  10       6.844   1.993  -6.000  1.00 59.59           O  
ATOM     65  N   VAL A  11       5.754   1.745  -1.708  1.00 58.25           N  
ATOM     66  CA  VAL A  11       5.055   1.353  -0.488  1.00 58.25           C  
ATOM     67  C   VAL A  11       4.805   2.582   0.383  1.00 58.25           C  
ATOM     68  CB  VAL A  11       5.852   0.291   0.303  1.00 58.25           C  
ATOM     69  O   VAL A  11       3.725   2.736   0.957  1.00 58.25           O  
ATOM     70  CG1 VAL A  11       5.215   0.051   1.672  1.00 58.25           C  
ATOM     71  CG2 VAL A  11       5.930  -1.014  -0.488  1.00 58.25           C  
ATOM     72  N   ASN A  12       5.750   3.477   0.439  1.00 60.31           N  
ATOM     73  CA  ASN A  12       5.617   4.730   1.177  1.00 60.31           C  
ATOM     74  C   ASN A  12       4.613   5.668   0.511  1.00 60.31           C  
ATOM     75  CB  ASN A  12       6.973   5.418   1.315  1.00 60.31           C  
ATOM     76  O   ASN A  12       3.820   6.320   1.193  1.00 60.31           O  
ATOM     77  CG  ASN A  12       7.883   4.727   2.312  1.00 60.31           C  
ATOM     78  ND2 ASN A  12       9.180   4.988   2.215  1.00 60.31           N  
ATOM     79  OD1 ASN A  12       7.418   3.963   3.166  1.00 60.31           O  
ATOM     80  N   THR A  13       4.641   5.699  -0.789  1.00 64.31           N  
ATOM     81  CA  THR A  13       3.699   6.480  -1.582  1.00 64.31           C  
ATOM     82  C   THR A  13       2.285   5.918  -1.455  1.00 64.31           C  
ATOM     83  CB  THR A  13       4.109   6.516  -3.064  1.00 64.31           C  
ATOM     84  O   THR A  13       1.320   6.676  -1.329  1.00 64.31           O  
ATOM     85  CG2 THR A  13       3.133   7.348  -3.889  1.00 64.31           C  
ATOM     86  OG1 THR A  13       5.422   7.082  -3.180  1.00 64.31           O  
ATOM     87  N   LEU A  14       2.182   4.699  -1.469  1.00 64.81           N  
ATOM     88  CA  LEU A  14       0.908   4.004  -1.304  1.00 64.81           C  
ATOM     89  C   LEU A  14       0.331   4.254   0.086  1.00 64.81           C  
ATOM     90  CB  LEU A  14       1.083   2.502  -1.536  1.00 64.81           C  
ATOM     91  O   LEU A  14      -0.861   4.539   0.226  1.00 64.81           O  
ATOM     92  CG  LEU A  14      -0.178   1.646  -1.411  1.00 64.81           C  
ATOM     93  CD1 LEU A  14      -1.223   2.090  -2.430  1.00 64.81           C  
ATOM     94  CD2 LEU A  14       0.158   0.170  -1.591  1.00 64.81           C  
ATOM     95  N   SER A  15       1.143   4.125   1.051  1.00 63.25           N  
ATOM     96  CA  SER A  15       0.750   4.367   2.434  1.00 63.25           C  
ATOM     97  C   SER A  15       0.317   5.816   2.639  1.00 63.25           C  
ATOM     98  CB  SER A  15       1.899   4.031   3.385  1.00 63.25           C  
ATOM     99  O   SER A  15      -0.667   6.082   3.330  1.00 63.25           O  
ATOM    100  OG  SER A  15       1.488   4.156   4.734  1.00 63.25           O  
ATOM    101  N   GLU A  16       1.012   6.758   2.092  1.00 66.38           N  
ATOM    102  CA  GLU A  16       0.682   8.180   2.162  1.00 66.38           C  
ATOM    103  C   GLU A  16      -0.620   8.477   1.426  1.00 66.38           C  
ATOM    104  CB  GLU A  16       1.821   9.023   1.587  1.00 66.38           C  
ATOM    105  O   GLU A  16      -1.442   9.266   1.904  1.00 66.38           O  
ATOM    106  CG  GLU A  16       3.006   9.180   2.527  1.00 66.38           C  
ATOM    107  CD  GLU A  16       4.184   9.898   1.894  1.00 66.38           C  
ATOM    108  OE1 GLU A  16       5.246  10.023   2.549  1.00 66.38           O  
ATOM    109  OE2 GLU A  16       4.047  10.352   0.733  1.00 66.38           O  
ATOM    110  N   ARG A  17      -0.906   7.895   0.357  1.00 70.19           N  
ATOM    111  CA  ARG A  17      -2.098   8.086  -0.462  1.00 70.19           C  
ATOM    112  C   ARG A  17      -3.324   7.469   0.202  1.00 70.19           C  
ATOM    113  CB  ARG A  17      -1.896   7.484  -1.854  1.00 70.19           C  
ATOM    114  O   ARG A  17      -4.422   8.023   0.136  1.00 70.19           O  
ATOM    115  CG  ARG A  17      -0.986   8.305  -2.754  1.00 70.19           C  
ATOM    116  CD  ARG A  17      -0.938   7.746  -4.168  1.00 70.19           C  
ATOM    117  NE  ARG A  17      -0.021   8.500  -5.016  1.00 70.19           N  
ATOM    118  NH1 ARG A  17      -0.823   7.641  -7.004  1.00 70.19           N  
ATOM    119  NH2 ARG A  17       0.887   9.172  -7.020  1.00 70.19           N  
ATOM    120  CZ  ARG A  17       0.012   8.438  -6.344  1.00 70.19           C  
ATOM    121  N   ILE A  18      -3.102   6.340   0.824  1.00 65.81           N  
ATOM    122  CA  ILE A  18      -4.156   5.672   1.583  1.00 65.81           C  
ATOM    123  C   ILE A  18      -4.566   6.543   2.768  1.00 65.81           C  
ATOM    124  CB  ILE A  18      -3.703   4.281   2.074  1.00 65.81           C  
ATOM    125  O   ILE A  18      -5.758   6.719   3.035  1.00 65.81           O  
ATOM    126  CG1 ILE A  18      -3.590   3.309   0.894  1.00 65.81           C  
ATOM    127  CG2 ILE A  18      -4.668   3.742   3.135  1.00 65.81           C  
ATOM    128  CD1 ILE A  18      -2.961   1.970   1.252  1.00 65.81           C  
ATOM    129  N   SER A  19      -3.602   7.066   3.391  1.00 66.25           N  
ATOM    130  CA  SER A  19      -3.844   7.973   4.508  1.00 66.25           C  
ATOM    131  C   SER A  19      -4.555   9.242   4.051  1.00 66.25           C  
ATOM    132  CB  SER A  19      -2.529   8.336   5.199  1.00 66.25           C  
ATOM    133  O   SER A  19      -5.496   9.703   4.699  1.00 66.25           O  
ATOM    134  OG  SER A  19      -1.978   7.207   5.859  1.00 66.25           O  
ATOM    135  N   SER A  20      -4.082   9.805   2.984  1.00 73.50           N  
ATOM    136  CA  SER A  20      -4.660  11.023   2.418  1.00 73.50           C  
ATOM    137  C   SER A  20      -6.090  10.781   1.945  1.00 73.50           C  
ATOM    138  CB  SER A  20      -3.811  11.531   1.256  1.00 73.50           C  
ATOM    139  O   SER A  20      -6.977  11.609   2.184  1.00 73.50           O  
ATOM    140  OG  SER A  20      -4.387  12.695   0.683  1.00 73.50           O  
ATOM    141  N   LYS A  21      -6.430   9.656   1.305  1.00 70.00           N  
ATOM    142  CA  LYS A  21      -7.742   9.305   0.771  1.00 70.00           C  
ATOM    143  C   LYS A  21      -8.703   8.922   1.891  1.00 70.00           C  
ATOM    144  CB  LYS A  21      -7.625   8.156  -0.234  1.00 70.00           C  
ATOM    145  O   LYS A  21      -9.898   9.219   1.815  1.00 70.00           O  
ATOM    146  CG  LYS A  21      -6.953   8.547  -1.543  1.00 70.00           C  
ATOM    147  CD  LYS A  21      -7.809   9.531  -2.338  1.00 70.00           C  
ATOM    148  CE  LYS A  21      -7.164   9.883  -3.672  1.00 70.00           C  
ATOM    149  NZ  LYS A  21      -7.965  10.891  -4.426  1.00 70.00           N  
ATOM    150  N   LEU A  22      -8.203   8.281   2.877  1.00 63.50           N  
ATOM    151  CA  LEU A  22      -8.992   7.938   4.055  1.00 63.50           C  
ATOM    152  C   LEU A  22      -9.359   9.180   4.852  1.00 63.50           C  
ATOM    153  CB  LEU A  22      -8.227   6.953   4.941  1.00 63.50           C  
ATOM    154  O   LEU A  22     -10.461   9.273   5.402  1.00 63.50           O  
ATOM    155  CG  LEU A  22      -8.172   5.504   4.457  1.00 63.50           C  
ATOM    156  CD1 LEU A  22      -7.180   4.703   5.297  1.00 63.50           C  
ATOM    157  CD2 LEU A  22      -9.555   4.867   4.508  1.00 63.50           C  
ATOM    158  N   GLU A  23      -8.484  10.172   4.785  1.00 67.12           N  
ATOM    159  CA  GLU A  23      -8.742  11.469   5.410  1.00 67.12           C  
ATOM    160  C   GLU A  23      -9.781  12.266   4.621  1.00 67.12           C  
ATOM    161  CB  GLU A  23      -7.445  12.273   5.535  1.00 67.12           C  
ATOM    162  O   GLU A  23     -10.656  12.906   5.207  1.00 67.12           O  
ATOM    163  CG  GLU A  23      -6.551  11.820   6.676  1.00 67.12           C  
ATOM    164  CD  GLU A  23      -5.254  12.609   6.770  1.00 67.12           C  
ATOM    165  OE1 GLU A  23      -4.422  12.312   7.656  1.00 67.12           O  
ATOM    166  OE2 GLU A  23      -5.062  13.531   5.941  1.00 67.12           O  
ATOM    167  N   GLN A  24      -9.688  12.156   3.324  1.00 64.69           N  
ATOM    168  CA  GLN A  24     -10.500  12.961   2.406  1.00 64.69           C  
ATOM    169  C   GLN A  24     -11.844  12.297   2.139  1.00 64.69           C  
ATOM    170  CB  GLN A  24      -9.750  13.180   1.091  1.00 64.69           C  
ATOM    171  O   GLN A  24     -12.859  12.977   2.000  1.00 64.69           O  
ATOM    172  CG  GLN A  24      -8.602  14.172   1.197  1.00 64.69           C  
ATOM    173  CD  GLN A  24      -7.848  14.336  -0.110  1.00 64.69           C  
ATOM    174  NE2 GLN A  24      -6.531  14.508  -0.020  1.00 64.69           N  
ATOM    175  OE1 GLN A  24      -8.445  14.320  -1.191  1.00 64.69           O  
ATOM    176  N   GLU A  25     -11.961  10.945   2.154  1.00 65.25           N  
ATOM    177  CA  GLU A  25     -13.125  10.203   1.687  1.00 65.25           C  
ATOM    178  C   GLU A  25     -13.844   9.523   2.846  1.00 65.25           C  
ATOM    179  CB  GLU A  25     -12.719   9.164   0.637  1.00 65.25           C  
ATOM    180  O   GLU A  25     -15.070   9.375   2.824  1.00 65.25           O  
ATOM    181  CG  GLU A  25     -12.266   9.773  -0.682  1.00 65.25           C  
ATOM    182  CD  GLU A  25     -11.984   8.734  -1.757  1.00 65.25           C  
ATOM    183  OE1 GLU A  25     -11.594   9.117  -2.883  1.00 65.25           O  
ATOM    184  OE2 GLU A  25     -12.164   7.527  -1.471  1.00 65.25           O  
ATOM    185  N   ALA A  26     -13.164   9.125   3.928  1.00 57.81           N  
ATOM    186  CA  ALA A  26     -13.711   8.328   5.023  1.00 57.81           C  
ATOM    187  C   ALA A  26     -13.797   9.148   6.305  1.00 57.81           C  
ATOM    188  CB  ALA A  26     -12.859   7.082   5.254  1.00 57.81           C  
ATOM    189  O   ALA A  26     -14.359   8.695   7.305  1.00 57.81           O  
ATOM    190  N   ASN A  27     -14.047  10.594   6.238  1.00 57.59           N  
ATOM    191  CA  ASN A  27     -14.250  11.516   7.348  1.00 57.59           C  
ATOM    192  C   ASN A  27     -14.297  10.781   8.688  1.00 57.59           C  
ATOM    193  CB  ASN A  27     -15.531  12.328   7.141  1.00 57.59           C  
ATOM    194  O   ASN A  27     -14.977   9.766   8.820  1.00 57.59           O  
ATOM    195  CG  ASN A  27     -15.367  13.438   6.125  1.00 57.59           C  
ATOM    196  ND2 ASN A  27     -16.453  13.797   5.457  1.00 57.59           N  
ATOM    197  OD1 ASN A  27     -14.266  13.969   5.941  1.00 57.59           O  
ATOM    198  N   ALA A  28     -13.164  10.766   9.539  1.00 55.06           N  
ATOM    199  CA  ALA A  28     -13.062  10.234  10.898  1.00 55.06           C  
ATOM    200  C   ALA A  28     -14.344  10.492  11.688  1.00 55.06           C  
ATOM    201  CB  ALA A  28     -11.859  10.844  11.617  1.00 55.06           C  
ATOM    202  O   ALA A  28     -14.828  11.625  11.742  1.00 55.06           O  
ATOM    203  N   SER A  29     -15.336   9.500  11.672  1.00 53.97           N  
ATOM    204  CA  SER A  29     -16.562   9.680  12.445  1.00 53.97           C  
ATOM    205  C   SER A  29     -16.328   9.359  13.914  1.00 53.97           C  
ATOM    206  CB  SER A  29     -17.672   8.797  11.883  1.00 53.97           C  
ATOM    207  O   SER A  29     -15.656   8.383  14.250  1.00 53.97           O  
ATOM    208  OG  SER A  29     -17.625   7.496  12.438  1.00 53.97           O  
ATOM    209  N   ALA A  30     -16.297  10.320  14.844  1.00 48.66           N  
ATOM    210  CA  ALA A  30     -16.219  10.320  16.297  1.00 48.66           C  
ATOM    211  C   ALA A  30     -17.031   9.172  16.891  1.00 48.66           C  
ATOM    212  CB  ALA A  30     -16.703  11.656  16.859  1.00 48.66           C  
ATOM    213  O   ALA A  30     -16.766   8.727  18.016  1.00 48.66           O  
ATOM    214  N   GLN A  31     -17.891   8.359  16.062  1.00 52.72           N  
ATOM    215  CA  GLN A  31     -18.797   7.320  16.547  1.00 52.72           C  
ATOM    216  C   GLN A  31     -18.188   5.930  16.344  1.00 52.72           C  
ATOM    217  CB  GLN A  31     -20.141   7.414  15.820  1.00 52.72           C  
ATOM    218  O   GLN A  31     -18.609   4.969  17.000  1.00 52.72           O  
ATOM    219  CG  GLN A  31     -20.984   8.617  16.234  1.00 52.72           C  
ATOM    220  CD  GLN A  31     -22.328   8.672  15.531  1.00 52.72           C  
ATOM    221  NE2 GLN A  31     -23.234   9.484  16.062  1.00 52.72           N  
ATOM    222  OE1 GLN A  31     -22.547   7.984  14.531  1.00 52.72           O  
ATOM    223  N   THR A  32     -17.000   5.816  15.688  1.00 57.38           N  
ATOM    224  CA  THR A  32     -16.328   4.543  15.430  1.00 57.38           C  
ATOM    225  C   THR A  32     -15.125   4.367  16.359  1.00 57.38           C  
ATOM    226  CB  THR A  32     -15.875   4.441  13.961  1.00 57.38           C  
ATOM    227  O   THR A  32     -14.305   5.277  16.500  1.00 57.38           O  
ATOM    228  CG2 THR A  32     -15.359   3.039  13.648  1.00 57.38           C  
ATOM    229  OG1 THR A  32     -16.984   4.738  13.102  1.00 57.38           O  
ATOM    230  N   LYS A  33     -15.195   3.354  17.266  1.00 61.50           N  
ATOM    231  CA  LYS A  33     -14.133   3.012  18.203  1.00 61.50           C  
ATOM    232  C   LYS A  33     -12.977   2.305  17.500  1.00 61.50           C  
ATOM    233  CB  LYS A  33     -14.672   2.135  19.344  1.00 61.50           C  
ATOM    234  O   LYS A  33     -13.164   1.229  16.922  1.00 61.50           O  
ATOM    235  CG  LYS A  33     -15.578   2.867  20.312  1.00 61.50           C  
ATOM    236  CD  LYS A  33     -15.984   1.978  21.484  1.00 61.50           C  
ATOM    237  CE  LYS A  33     -16.938   2.689  22.422  1.00 61.50           C  
ATOM    238  NZ  LYS A  33     -17.375   1.804  23.547  1.00 61.50           N  
ATOM    239  N   CYS A  34     -11.922   3.021  17.266  1.00 65.44           N  
ATOM    240  CA  CYS A  34     -10.703   2.508  16.641  1.00 65.44           C  
ATOM    241  C   CYS A  34      -9.609   2.285  17.672  1.00 65.44           C  
ATOM    242  CB  CYS A  34     -10.203   3.471  15.562  1.00 65.44           C  
ATOM    243  O   CYS A  34      -9.203   3.221  18.375  1.00 65.44           O  
ATOM    244  SG  CYS A  34     -11.344   3.660  14.172  1.00 65.44           S  
ATOM    245  N   ASP A  35      -9.438   1.082  18.078  1.00 64.06           N  
ATOM    246  CA  ASP A  35      -8.398   0.780  19.062  1.00 64.06           C  
ATOM    247  C   ASP A  35      -7.273  -0.038  18.422  1.00 64.06           C  
ATOM    248  CB  ASP A  35      -8.984   0.029  20.250  1.00 64.06           C  
ATOM    249  O   ASP A  35      -7.527  -1.003  17.703  1.00 64.06           O  
ATOM    250  CG  ASP A  35      -9.930   0.884  21.078  1.00 64.06           C  
ATOM    251  OD1 ASP A  35      -9.578   2.037  21.406  1.00 64.06           O  
ATOM    252  OD2 ASP A  35     -11.031   0.399  21.422  1.00 64.06           O  
ATOM    253  N   ILE A  36      -6.012   0.489  18.609  1.00 63.06           N  
ATOM    254  CA  ILE A  36      -4.844  -0.258  18.156  1.00 63.06           C  
ATOM    255  C   ILE A  36      -4.059  -0.767  19.359  1.00 63.06           C  
ATOM    256  CB  ILE A  36      -3.939   0.607  17.250  1.00 63.06           C  
ATOM    257  O   ILE A  36      -3.674   0.014  20.234  1.00 63.06           O  
ATOM    258  CG1 ILE A  36      -4.719   1.095  16.031  1.00 63.06           C  
ATOM    259  CG2 ILE A  36      -2.691  -0.175  16.828  1.00 63.06           C  
ATOM    260  CD1 ILE A  36      -3.969   2.117  15.180  1.00 63.06           C  
ATOM    261  N   GLU A  37      -4.051  -2.051  19.547  1.00 63.19           N  
ATOM    262  CA  GLU A  37      -3.230  -2.635  20.594  1.00 63.19           C  
ATOM    263  C   GLU A  37      -2.012  -3.352  20.016  1.00 63.19           C  
ATOM    264  CB  GLU A  37      -4.055  -3.605  21.453  1.00 63.19           C  
ATOM    265  O   GLU A  37      -2.152  -4.281  19.219  1.00 63.19           O  
ATOM    266  CG  GLU A  37      -3.357  -4.055  22.719  1.00 63.19           C  
ATOM    267  CD  GLU A  37      -4.215  -4.973  23.578  1.00 63.19           C  
ATOM    268  OE1 GLU A  37      -3.658  -5.672  24.469  1.00 63.19           O  
ATOM    269  OE2 GLU A  37      -5.445  -4.992  23.375  1.00 63.19           O  
ATOM    270  N   ILE A  38      -0.863  -2.725  20.312  1.00 65.56           N  
ATOM    271  CA  ILE A  38       0.383  -3.320  19.844  1.00 65.56           C  
ATOM    272  C   ILE A  38       1.129  -3.947  21.031  1.00 65.56           C  
ATOM    273  CB  ILE A  38       1.278  -2.279  19.141  1.00 65.56           C  
ATOM    274  O   ILE A  38       1.379  -3.283  22.031  1.00 65.56           O  
ATOM    275  CG1 ILE A  38       0.525  -1.634  17.969  1.00 65.56           C  
ATOM    276  CG2 ILE A  38       2.584  -2.922  18.672  1.00 65.56           C  
ATOM    277  CD1 ILE A  38       1.247  -0.446  17.359  1.00 65.56           C  
ATOM    278  N   GLY A  39       1.273  -5.328  21.109  1.00 64.50           N  
ATOM    279  CA  GLY A  39       2.129  -5.945  22.109  1.00 64.50           C  
ATOM    280  C   GLY A  39       3.533  -5.371  22.125  1.00 64.50           C  
ATOM    281  O   GLY A  39       3.715  -4.156  22.031  1.00 64.50           O  
ATOM    282  N   ASN A  40       4.559  -6.051  22.312  1.00 66.94           N  
ATOM    283  CA  ASN A  40       5.938  -5.578  22.297  1.00 66.94           C  
ATOM    284  C   ASN A  40       6.469  -5.449  20.875  1.00 66.94           C  
ATOM    285  CB  ASN A  40       6.836  -6.504  23.125  1.00 66.94           C  
ATOM    286  O   ASN A  40       6.258  -6.336  20.047  1.00 66.94           O  
ATOM    287  CG  ASN A  40       6.469  -6.523  24.594  1.00 66.94           C  
ATOM    288  ND2 ASN A  40       6.562  -7.695  25.203  1.00 66.94           N  
ATOM    289  OD1 ASN A  40       6.105  -5.496  25.172  1.00 66.94           O  
ATOM    290  N   PHE A  41       6.910  -4.176  20.594  1.00 65.50           N  
ATOM    291  CA  PHE A  41       7.555  -3.875  19.328  1.00 65.50           C  
ATOM    292  C   PHE A  41       9.055  -3.672  19.500  1.00 65.50           C  
ATOM    293  CB  PHE A  41       6.930  -2.629  18.688  1.00 65.50           C  
ATOM    294  O   PHE A  41       9.477  -2.773  20.234  1.00 65.50           O  
ATOM    295  CG  PHE A  41       7.375  -2.385  17.266  1.00 65.50           C  
ATOM    296  CD1 PHE A  41       8.516  -1.642  17.000  1.00 65.50           C  
ATOM    297  CD2 PHE A  41       6.648  -2.896  16.203  1.00 65.50           C  
ATOM    298  CE1 PHE A  41       8.930  -1.414  15.688  1.00 65.50           C  
ATOM    299  CE2 PHE A  41       7.055  -2.674  14.891  1.00 65.50           C  
ATOM    300  CZ  PHE A  41       8.195  -1.932  14.633  1.00 65.50           C  
ATOM    301  N   TYR A  42       9.766  -4.711  18.953  1.00 69.12           N  
ATOM    302  CA  TYR A  42      11.211  -4.676  19.109  1.00 69.12           C  
ATOM    303  C   TYR A  42      11.906  -4.617  17.750  1.00 69.12           C  
ATOM    304  CB  TYR A  42      11.695  -5.902  19.891  1.00 69.12           C  
ATOM    305  O   TYR A  42      11.664  -5.453  16.891  1.00 69.12           O  
ATOM    306  CG  TYR A  42      11.297  -5.898  21.344  1.00 69.12           C  
ATOM    307  CD1 TYR A  42      12.062  -5.230  22.297  1.00 69.12           C  
ATOM    308  CD2 TYR A  42      10.141  -6.559  21.766  1.00 69.12           C  
ATOM    309  CE1 TYR A  42      11.695  -5.227  23.641  1.00 69.12           C  
ATOM    310  CE2 TYR A  42       9.766  -6.559  23.109  1.00 69.12           C  
ATOM    311  OH  TYR A  42      10.180  -5.887  25.359  1.00 69.12           O  
ATOM    312  CZ  TYR A  42      10.547  -5.891  24.031  1.00 69.12           C  
ATOM    313  N   ILE A  43      12.656  -3.410  17.531  1.00 72.19           N  
ATOM    314  CA  ILE A  43      13.531  -3.342  16.375  1.00 72.19           C  
ATOM    315  C   ILE A  43      14.984  -3.518  16.797  1.00 72.19           C  
ATOM    316  CB  ILE A  43      13.352  -2.006  15.609  1.00 72.19           C  
ATOM    317  O   ILE A  43      15.531  -2.670  17.516  1.00 72.19           O  
ATOM    318  CG1 ILE A  43      11.891  -1.813  15.195  1.00 72.19           C  
ATOM    319  CG2 ILE A  43      14.281  -1.954  14.391  1.00 72.19           C  
ATOM    320  CD1 ILE A  43      11.602  -0.456  14.570  1.00 72.19           C  
ATOM    321  N   ARG A  44      15.602  -4.680  16.516  1.00 71.19           N  
ATOM    322  CA  ARG A  44      16.938  -5.047  16.969  1.00 71.19           C  
ATOM    323  C   ARG A  44      18.000  -4.203  16.281  1.00 71.19           C  
ATOM    324  CB  ARG A  44      17.203  -6.535  16.719  1.00 71.19           C  
ATOM    325  O   ARG A  44      18.938  -3.730  16.938  1.00 71.19           O  
ATOM    326  CG  ARG A  44      16.516  -7.461  17.703  1.00 71.19           C  
ATOM    327  CD  ARG A  44      17.062  -8.875  17.641  1.00 71.19           C  
ATOM    328  NE  ARG A  44      16.406  -9.766  18.578  1.00 71.19           N  
ATOM    329  NH1 ARG A  44      16.625 -11.664  17.281  1.00 71.19           N  
ATOM    330  NH2 ARG A  44      15.586 -11.781  19.328  1.00 71.19           N  
ATOM    331  CZ  ARG A  44      16.203 -11.070  18.391  1.00 71.19           C  
ATOM    332  N   GLN A  45      17.781  -3.836  15.055  1.00 70.44           N  
ATOM    333  CA  GLN A  45      18.688  -2.975  14.305  1.00 70.44           C  
ATOM    334  C   GLN A  45      17.922  -2.041  13.375  1.00 70.44           C  
ATOM    335  CB  GLN A  45      19.688  -3.811  13.500  1.00 70.44           C  
ATOM    336  O   GLN A  45      17.328  -2.488  12.383  1.00 70.44           O  
ATOM    337  CG  GLN A  45      20.641  -4.621  14.359  1.00 70.44           C  
ATOM    338  CD  GLN A  45      21.641  -5.426  13.539  1.00 70.44           C  
ATOM    339  NE2 GLN A  45      22.234  -6.434  14.156  1.00 70.44           N  
ATOM    340  OE1 GLN A  45      21.859  -5.137  12.359  1.00 70.44           O  
ATOM    341  N   ASN A  46      17.906  -0.665  13.766  1.00 74.62           N  
ATOM    342  CA  ASN A  46      17.188   0.357  13.016  1.00 74.62           C  
ATOM    343  C   ASN A  46      18.125   1.242  12.211  1.00 74.62           C  
ATOM    344  CB  ASN A  46      16.344   1.210  13.969  1.00 74.62           C  
ATOM    345  O   ASN A  46      18.938   1.968  12.773  1.00 74.62           O  
ATOM    346  CG  ASN A  46      15.430   2.182  13.234  1.00 74.62           C  
ATOM    347  ND2 ASN A  46      14.953   3.193  13.945  1.00 74.62           N  
ATOM    348  OD1 ASN A  46      15.172   2.021  12.039  1.00 74.62           O  
ATOM    349  N   HIS A  47      18.078   1.090  10.945  1.00 73.56           N  
ATOM    350  CA  HIS A  47      18.906   1.893  10.062  1.00 73.56           C  
ATOM    351  C   HIS A  47      18.062   2.871   9.250  1.00 73.56           C  
ATOM    352  CB  HIS A  47      19.719   0.992   9.125  1.00 73.56           C  
ATOM    353  O   HIS A  47      18.031   2.795   8.016  1.00 73.56           O  
ATOM    354  CG  HIS A  47      20.688   0.100   9.836  1.00 73.56           C  
ATOM    355  CD2 HIS A  47      20.641  -1.229  10.094  1.00 73.56           C  
ATOM    356  ND1 HIS A  47      21.859   0.565  10.383  1.00 73.56           N  
ATOM    357  CE1 HIS A  47      22.516  -0.443  10.945  1.00 73.56           C  
ATOM    358  NE2 HIS A  47      21.797  -1.542  10.789  1.00 73.56           N  
ATOM    359  N   GLY A  48      17.172   3.678   9.977  1.00 65.94           N  
ATOM    360  CA  GLY A  48      16.438   4.719   9.281  1.00 65.94           C  
ATOM    361  C   GLY A  48      14.984   4.359   9.031  1.00 65.94           C  
ATOM    362  O   GLY A  48      14.398   4.777   8.031  1.00 65.94           O  
ATOM    363  N   CYS A  49      14.391   3.576   9.984  1.00 68.62           N  
ATOM    364  CA  CYS A  49      12.984   3.189   9.922  1.00 68.62           C  
ATOM    365  C   CYS A  49      12.156   3.975  10.938  1.00 68.62           C  
ATOM    366  CB  CYS A  49      12.828   1.690  10.180  1.00 68.62           C  
ATOM    367  O   CYS A  49      12.633   4.270  12.031  1.00 68.62           O  
ATOM    368  SG  CYS A  49      13.648   0.655   8.945  1.00 68.62           S  
ATOM    369  N   ASN A  50      11.047   4.398  10.484  1.00 69.25           N  
ATOM    370  CA  ASN A  50      10.078   5.074  11.344  1.00 69.25           C  
ATOM    371  C   ASN A  50       8.789   4.273  11.477  1.00 69.25           C  
ATOM    372  CB  ASN A  50       9.781   6.480  10.812  1.00 69.25           C  
ATOM    373  O   ASN A  50       8.352   3.637  10.516  1.00 69.25           O  
ATOM    374  CG  ASN A  50      10.984   7.398  10.883  1.00 69.25           C  
ATOM    375  ND2 ASN A  50      11.070   8.336   9.945  1.00 69.25           N  
ATOM    376  OD1 ASN A  50      11.828   7.270  11.773  1.00 69.25           O  
ATOM    377  N   LEU A  51       8.312   4.293  12.750  1.00 66.44           N  
ATOM    378  CA  LEU A  51       7.039   3.633  13.016  1.00 66.44           C  
ATOM    379  C   LEU A  51       5.926   4.656  13.227  1.00 66.44           C  
ATOM    380  CB  LEU A  51       7.148   2.721  14.242  1.00 66.44           C  
ATOM    381  O   LEU A  51       6.062   5.562  14.055  1.00 66.44           O  
ATOM    382  CG  LEU A  51       5.879   1.961  14.633  1.00 66.44           C  
ATOM    383  CD1 LEU A  51       5.641   0.797  13.680  1.00 66.44           C  
ATOM    384  CD2 LEU A  51       5.980   1.467  16.078  1.00 66.44           C  
ATOM    385  N   THR A  52       4.848   4.527  12.406  1.00 69.50           N  
ATOM    386  CA  THR A  52       3.715   5.430  12.547  1.00 69.50           C  
ATOM    387  C   THR A  52       2.410   4.648  12.664  1.00 69.50           C  
ATOM    388  CB  THR A  52       3.627   6.406  11.359  1.00 69.50           C  
ATOM    389  O   THR A  52       2.154   3.736  11.883  1.00 69.50           O  
ATOM    390  CG2 THR A  52       2.518   7.430  11.570  1.00 69.50           C  
ATOM    391  OG1 THR A  52       4.875   7.090  11.219  1.00 69.50           O  
ATOM    392  N   VAL A  53       1.722   4.965  13.727  1.00 64.69           N  
ATOM    393  CA  VAL A  53       0.411   4.359  13.938  1.00 64.69           C  
ATOM    394  C   VAL A  53      -0.681   5.406  13.719  1.00 64.69           C  
ATOM    395  CB  VAL A  53       0.289   3.744  15.344  1.00 64.69           C  
ATOM    396  O   VAL A  53      -0.665   6.465  14.352  1.00 64.69           O  
ATOM    397  CG1 VAL A  53      -1.063   3.057  15.523  1.00 64.69           C  
ATOM    398  CG2 VAL A  53       1.429   2.758  15.602  1.00 64.69           C  
ATOM    399  N   LYS A  54      -1.614   5.082  12.766  1.00 66.50           N  
ATOM    400  CA  LYS A  54      -2.668   6.043  12.461  1.00 66.50           C  
ATOM    401  C   LYS A  54      -4.051   5.410  12.602  1.00 66.50           C  
ATOM    402  CB  LYS A  54      -2.492   6.613  11.055  1.00 66.50           C  
ATOM    403  O   LYS A  54      -4.281   4.305  12.109  1.00 66.50           O  
ATOM    404  CG  LYS A  54      -1.235   7.453  10.883  1.00 66.50           C  
ATOM    405  CD  LYS A  54      -1.157   8.062   9.484  1.00 66.50           C  
ATOM    406  CE  LYS A  54       0.087   8.922   9.320  1.00 66.50           C  
ATOM    407  NZ  LYS A  54       0.125   9.586   7.984  1.00 66.50           N  
ATOM    408  N   ASN A  55      -4.832   6.188  13.359  1.00 66.94           N  
ATOM    409  CA  ASN A  55      -6.234   5.797  13.438  1.00 66.94           C  
ATOM    410  C   ASN A  55      -7.098   6.590  12.461  1.00 66.94           C  
ATOM    411  CB  ASN A  55      -6.758   5.961  14.867  1.00 66.94           C  
ATOM    412  O   ASN A  55      -7.215   7.812  12.586  1.00 66.94           O  
ATOM    413  CG  ASN A  55      -6.234   4.895  15.805  1.00 66.94           C  
ATOM    414  ND2 ASN A  55      -6.148   5.223  17.094  1.00 66.94           N  
ATOM    415  OD1 ASN A  55      -5.914   3.779  15.383  1.00 66.94           O  
ATOM    416  N   MET A  56      -7.617   5.852  11.492  1.00 68.44           N  
ATOM    417  CA  MET A  56      -8.453   6.492  10.477  1.00 68.44           C  
ATOM    418  C   MET A  56      -9.852   5.891  10.461  1.00 68.44           C  
ATOM    419  CB  MET A  56      -7.809   6.359   9.094  1.00 68.44           C  
ATOM    420  O   MET A  56     -10.234   5.234   9.492  1.00 68.44           O  
ATOM    421  CG  MET A  56      -6.422   6.980   9.000  1.00 68.44           C  
ATOM    422  SD  MET A  56      -6.469   8.812   9.031  1.00 68.44           S  
ATOM    423  CE  MET A  56      -7.082   9.148   7.359  1.00 68.44           C  
ATOM    424  N   CYS A  57     -10.508   6.004  11.602  1.00 69.94           N  
ATOM    425  CA  CYS A  57     -11.797   5.367  11.852  1.00 69.94           C  
ATOM    426  C   CYS A  57     -12.922   6.113  11.133  1.00 69.94           C  
ATOM    427  CB  CYS A  57     -12.094   5.309  13.352  1.00 69.94           C  
ATOM    428  O   CYS A  57     -12.984   7.344  11.188  1.00 69.94           O  
ATOM    429  SG  CYS A  57     -10.844   4.406  14.297  1.00 69.94           S  
ATOM    430  N   SER A  58     -13.617   5.344  10.297  1.00 67.75           N  
ATOM    431  CA  SER A  58     -14.797   5.883   9.625  1.00 67.75           C  
ATOM    432  C   SER A  58     -15.992   4.953   9.781  1.00 67.75           C  
ATOM    433  CB  SER A  58     -14.508   6.109   8.141  1.00 67.75           C  
ATOM    434  O   SER A  58     -15.836   3.732   9.828  1.00 67.75           O  
ATOM    435  OG  SER A  58     -15.672   6.547   7.465  1.00 67.75           O  
ATOM    436  N   ALA A  59     -17.125   5.559  10.055  1.00 65.50           N  
ATOM    437  CA  ALA A  59     -18.375   4.828  10.234  1.00 65.50           C  
ATOM    438  C   ALA A  59     -18.891   4.293   8.898  1.00 65.50           C  
ATOM    439  CB  ALA A  59     -19.422   5.723  10.883  1.00 65.50           C  
ATOM    440  O   ALA A  59     -19.766   3.420   8.867  1.00 65.50           O  
ATOM    441  N   ASP A  60     -18.219   4.727   7.801  1.00 72.56           N  
ATOM    442  CA  ASP A  60     -18.609   4.324   6.453  1.00 72.56           C  
ATOM    443  C   ASP A  60     -17.594   3.336   5.867  1.00 72.56           C  
ATOM    444  CB  ASP A  60     -18.734   5.547   5.543  1.00 72.56           C  
ATOM    445  O   ASP A  60     -16.562   3.738   5.344  1.00 72.56           O  
ATOM    446  CG  ASP A  60     -19.438   5.242   4.230  1.00 72.56           C  
ATOM    447  OD1 ASP A  60     -19.484   4.059   3.824  1.00 72.56           O  
ATOM    448  OD2 ASP A  60     -19.938   6.191   3.594  1.00 72.56           O  
ATOM    449  N   ALA A  61     -17.812   2.031   6.020  1.00 69.06           N  
ATOM    450  CA  ALA A  61     -16.938   0.930   5.605  1.00 69.06           C  
ATOM    451  C   ALA A  61     -16.766   0.913   4.090  1.00 69.06           C  
ATOM    452  CB  ALA A  61     -17.516  -0.402   6.086  1.00 69.06           C  
ATOM    453  O   ALA A  61     -15.688   0.609   3.584  1.00 69.06           O  
ATOM    454  N   ASP A  62     -17.797   1.322   3.328  1.00 71.44           N  
ATOM    455  CA  ASP A  62     -17.734   1.397   1.871  1.00 71.44           C  
ATOM    456  C   ASP A  62     -16.859   2.559   1.416  1.00 71.44           C  
ATOM    457  CB  ASP A  62     -19.141   1.544   1.286  1.00 71.44           C  
ATOM    458  O   ASP A  62     -16.125   2.438   0.433  1.00 71.44           O  
ATOM    459  CG  ASP A  62     -19.984   0.285   1.431  1.00 71.44           C  
ATOM    460  OD1 ASP A  62     -19.422  -0.830   1.390  1.00 71.44           O  
ATOM    461  OD2 ASP A  62     -21.219   0.408   1.584  1.00 71.44           O  
ATOM    462  N   ALA A  63     -16.953   3.650   2.113  1.00 70.75           N  
ATOM    463  CA  ALA A  63     -16.125   4.820   1.844  1.00 70.75           C  
ATOM    464  C   ALA A  63     -14.656   4.531   2.148  1.00 70.75           C  
ATOM    465  CB  ALA A  63     -16.609   6.016   2.658  1.00 70.75           C  
ATOM    466  O   ALA A  63     -13.766   4.988   1.428  1.00 70.75           O  
ATOM    467  N   GLN A  64     -14.375   3.732   3.107  1.00 67.50           N  
ATOM    468  CA  GLN A  64     -13.031   3.312   3.488  1.00 67.50           C  
ATOM    469  C   GLN A  64     -12.438   2.361   2.453  1.00 67.50           C  
ATOM    470  CB  GLN A  64     -13.047   2.645   4.863  1.00 67.50           C  
ATOM    471  O   GLN A  64     -11.258   2.477   2.098  1.00 67.50           O  
ATOM    472  CG  GLN A  64     -13.312   3.609   6.012  1.00 67.50           C  
ATOM    473  CD  GLN A  64     -13.391   2.912   7.359  1.00 67.50           C  
ATOM    474  NE2 GLN A  64     -13.328   3.691   8.430  1.00 67.50           N  
ATOM    475  OE1 GLN A  64     -13.508   1.686   7.434  1.00 67.50           O  
ATOM    476  N   LEU A  65     -13.227   1.485   2.016  1.00 70.75           N  
ATOM    477  CA  LEU A  65     -12.836   0.566   0.954  1.00 70.75           C  
ATOM    478  C   LEU A  65     -12.578   1.318  -0.348  1.00 70.75           C  
ATOM    479  CB  LEU A  65     -13.906  -0.499   0.737  1.00 70.75           C  
ATOM    480  O   LEU A  65     -11.570   1.074  -1.022  1.00 70.75           O  
ATOM    481  CG  LEU A  65     -13.617  -1.554  -0.332  1.00 70.75           C  
ATOM    482  CD1 LEU A  65     -12.406  -2.395   0.072  1.00 70.75           C  
ATOM    483  CD2 LEU A  65     -14.836  -2.438  -0.561  1.00 70.75           C  
ATOM    484  N   ASP A  66     -13.391   2.256  -0.674  1.00 74.94           N  
ATOM    485  CA  ASP A  66     -13.242   3.080  -1.869  1.00 74.94           C  
ATOM    486  C   ASP A  66     -11.992   3.953  -1.782  1.00 74.94           C  
ATOM    487  CB  ASP A  66     -14.477   3.955  -2.076  1.00 74.94           C  
ATOM    488  O   ASP A  66     -11.297   4.160  -2.781  1.00 74.94           O  
ATOM    489  CG  ASP A  66     -15.672   3.178  -2.607  1.00 74.94           C  
ATOM    490  OD1 ASP A  66     -15.492   2.051  -3.113  1.00 74.94           O  
ATOM    491  OD2 ASP A  66     -16.797   3.701  -2.520  1.00 74.94           O  
ATOM    492  N   ALA A  67     -11.719   4.434  -0.648  1.00 70.44           N  
ATOM    493  CA  ALA A  67     -10.539   5.262  -0.388  1.00 70.44           C  
ATOM    494  C   ALA A  67      -9.258   4.465  -0.578  1.00 70.44           C  
ATOM    495  CB  ALA A  67     -10.602   5.844   1.022  1.00 70.44           C  
ATOM    496  O   ALA A  67      -8.297   4.953  -1.182  1.00 70.44           O  
ATOM    497  N   VAL A  68      -9.227   3.285  -0.099  1.00 68.44           N  
ATOM    498  CA  VAL A  68      -8.086   2.385  -0.229  1.00 68.44           C  
ATOM    499  C   VAL A  68      -7.922   1.966  -1.688  1.00 68.44           C  
ATOM    500  CB  VAL A  68      -8.242   1.138   0.669  1.00 68.44           C  
ATOM    501  O   VAL A  68      -6.809   1.961  -2.219  1.00 68.44           O  
ATOM    502  CG1 VAL A  68      -7.113   0.141   0.409  1.00 68.44           C  
ATOM    503  CG2 VAL A  68      -8.273   1.542   2.143  1.00 68.44           C  
ATOM    504  N   LEU A  69      -8.992   1.698  -2.389  1.00 72.94           N  
ATOM    505  CA  LEU A  69      -8.977   1.327  -3.799  1.00 72.94           C  
ATOM    506  C   LEU A  69      -8.555   2.506  -4.668  1.00 72.94           C  
ATOM    507  CB  LEU A  69     -10.359   0.831  -4.234  1.00 72.94           C  
ATOM    508  O   LEU A  69      -7.809   2.332  -5.633  1.00 72.94           O  
ATOM    509  CG  LEU A  69     -10.789  -0.536  -3.699  1.00 72.94           C  
ATOM    510  CD1 LEU A  69     -12.250  -0.812  -4.055  1.00 72.94           C  
ATOM    511  CD2 LEU A  69      -9.883  -1.634  -4.246  1.00 72.94           C  
ATOM    512  N   SER A  70      -9.008   3.586  -4.340  1.00 72.88           N  
ATOM    513  CA  SER A  70      -8.648   4.812  -5.043  1.00 72.88           C  
ATOM    514  C   SER A  70      -7.160   5.121  -4.883  1.00 72.88           C  
ATOM    515  CB  SER A  70      -9.477   5.988  -4.535  1.00 72.88           C  
ATOM    516  O   SER A  70      -6.500   5.527  -5.840  1.00 72.88           O  
ATOM    517  OG  SER A  70     -10.727   6.051  -5.207  1.00 72.88           O  
ATOM    518  N   ALA A  71      -6.652   4.996  -3.705  1.00 68.94           N  
ATOM    519  CA  ALA A  71      -5.234   5.172  -3.400  1.00 68.94           C  
ATOM    520  C   ALA A  71      -4.379   4.164  -4.160  1.00 68.94           C  
ATOM    521  CB  ALA A  71      -4.996   5.047  -1.897  1.00 68.94           C  
ATOM    522  O   ALA A  71      -3.324   4.516  -4.695  1.00 68.94           O  
ATOM    523  N   ALA A  72      -4.801   2.996  -4.262  1.00 67.62           N  
ATOM    524  CA  ALA A  72      -4.125   1.936  -5.004  1.00 67.62           C  
ATOM    525  C   ALA A  72      -4.164   2.209  -6.508  1.00 67.62           C  
ATOM    526  CB  ALA A  72      -4.762   0.583  -4.699  1.00 67.62           C  
ATOM    527  O   ALA A  72      -3.164   2.018  -7.203  1.00 67.62           O  
ATOM    528  N   THR A  73      -5.246   2.662  -6.973  1.00 72.19           N  
ATOM    529  CA  THR A  73      -5.426   3.002  -8.383  1.00 72.19           C  
ATOM    530  C   THR A  73      -4.543   4.188  -8.766  1.00 72.19           C  
ATOM    531  CB  THR A  73      -6.895   3.332  -8.695  1.00 72.19           C  
ATOM    532  O   THR A  73      -3.918   4.184  -9.828  1.00 72.19           O  
ATOM    533  CG2 THR A  73      -7.082   3.650 -10.172  1.00 72.19           C  
ATOM    534  OG1 THR A  73      -7.715   2.209  -8.352  1.00 72.19           O  
ATOM    535  N   GLU A  74      -4.531   5.168  -7.953  1.00 68.94           N  
ATOM    536  CA  GLU A  74      -3.723   6.359  -8.172  1.00 68.94           C  
ATOM    537  C   GLU A  74      -2.232   6.031  -8.156  1.00 68.94           C  
ATOM    538  CB  GLU A  74      -4.039   7.430  -7.129  1.00 68.94           C  
ATOM    539  O   GLU A  74      -1.454   6.594  -8.922  1.00 68.94           O  
ATOM    540  CG  GLU A  74      -5.375   8.125  -7.344  1.00 68.94           C  
ATOM    541  CD  GLU A  74      -5.660   9.211  -6.316  1.00 68.94           C  
ATOM    542  OE1 GLU A  74      -6.789   9.750  -6.305  1.00 68.94           O  
ATOM    543  OE2 GLU A  74      -4.750   9.516  -5.516  1.00 68.94           O  
ATOM    544  N   THR A  75      -1.875   5.125  -7.270  1.00 66.88           N  
ATOM    545  CA  THR A  75      -0.497   4.652  -7.180  1.00 66.88           C  
ATOM    546  C   THR A  75      -0.124   3.834  -8.414  1.00 66.88           C  
ATOM    547  CB  THR A  75      -0.277   3.811  -5.910  1.00 66.88           C  
ATOM    548  O   THR A  75       0.979   3.971  -8.945  1.00 66.88           O  
ATOM    549  CG2 THR A  75       1.178   3.367  -5.789  1.00 66.88           C  
ATOM    550  OG1 THR A  75      -0.625   4.590  -4.758  1.00 66.88           O  
ATOM    551  N   TYR A  76      -1.028   3.078  -8.898  1.00 67.94           N  
ATOM    552  CA  TYR A  76      -0.835   2.311 -10.125  1.00 67.94           C  
ATOM    553  C   TYR A  76      -0.752   3.229 -11.336  1.00 67.94           C  
ATOM    554  CB  TYR A  76      -1.973   1.301 -10.305  1.00 67.94           C  
ATOM    555  O   TYR A  76       0.094   3.035 -12.211  1.00 67.94           O  
ATOM    556  CG  TYR A  76      -1.853   0.475 -11.562  1.00 67.94           C  
ATOM    557  CD1 TYR A  76      -2.596   0.789 -12.703  1.00 67.94           C  
ATOM    558  CD2 TYR A  76      -0.996  -0.619 -11.625  1.00 67.94           C  
ATOM    559  CE1 TYR A  76      -2.490   0.031 -13.859  1.00 67.94           C  
ATOM    560  CE2 TYR A  76      -0.882  -1.385 -12.781  1.00 67.94           C  
ATOM    561  OH  TYR A  76      -1.522  -1.807 -15.039  1.00 67.94           O  
ATOM    562  CZ  TYR A  76      -1.632  -1.053 -13.891  1.00 67.94           C  
ATOM    563  N   SER A  77      -1.550   4.195 -11.406  1.00 71.00           N  
ATOM    564  CA  SER A  77      -1.616   5.152 -12.508  1.00 71.00           C  
ATOM    565  C   SER A  77      -0.361   6.016 -12.570  1.00 71.00           C  
ATOM    566  CB  SER A  77      -2.852   6.039 -12.375  1.00 71.00           C  
ATOM    567  O   SER A  77      -0.004   6.527 -13.633  1.00 71.00           O  
ATOM    568  OG  SER A  77      -4.039   5.273 -12.500  1.00 71.00           O  
ATOM    569  N   GLY A  78       0.267   6.160 -11.469  1.00 66.75           N  
ATOM    570  CA  GLY A  78       1.467   6.973 -11.352  1.00 66.75           C  
ATOM    571  C   GLY A  78       2.740   6.203 -11.641  1.00 66.75           C  
ATOM    572  O   GLY A  78       3.826   6.785 -11.695  1.00 66.75           O  
ATOM    573  N   LEU A  79       2.568   4.844 -11.914  1.00 65.00           N  
ATOM    574  CA  LEU A  79       3.705   3.984 -12.234  1.00 65.00           C  
ATOM    575  C   LEU A  79       4.102   4.125 -13.695  1.00 65.00           C  
ATOM    576  CB  LEU A  79       3.375   2.521 -11.922  1.00 65.00           C  
ATOM    577  O   LEU A  79       3.258   4.410 -14.547  1.00 65.00           O  
ATOM    578  CG  LEU A  79       3.152   2.176 -10.445  1.00 65.00           C  
ATOM    579  CD1 LEU A  79       2.709   0.723 -10.305  1.00 65.00           C  
ATOM    580  CD2 LEU A  79       4.418   2.438  -9.641  1.00 65.00           C  
ATOM    581  N   THR A  80       5.324   4.035 -14.008  1.00 69.81           N  
ATOM    582  CA  THR A  80       5.801   4.016 -15.391  1.00 69.81           C  
ATOM    583  C   THR A  80       5.363   2.736 -16.094  1.00 69.81           C  
ATOM    584  CB  THR A  80       7.332   4.145 -15.453  1.00 69.81           C  
ATOM    585  O   THR A  80       5.055   1.736 -15.445  1.00 69.81           O  
ATOM    586  CG2 THR A  80       7.812   5.387 -14.711  1.00 69.81           C  
ATOM    587  OG1 THR A  80       7.930   2.986 -14.859  1.00 69.81           O  
ATOM    588  N   PRO A  81       5.133   2.719 -17.359  1.00 64.94           N  
ATOM    589  CA  PRO A  81       4.734   1.546 -18.141  1.00 64.94           C  
ATOM    590  C   PRO A  81       5.609   0.325 -17.859  1.00 64.94           C  
ATOM    591  CB  PRO A  81       4.902   2.014 -19.594  1.00 64.94           C  
ATOM    592  O   PRO A  81       5.113  -0.805 -17.859  1.00 64.94           O  
ATOM    593  CG  PRO A  81       4.762   3.500 -19.531  1.00 64.94           C  
ATOM    594  CD  PRO A  81       5.297   3.979 -18.219  1.00 64.94           C  
ATOM    595  N   GLU A  82       6.863   0.458 -17.578  1.00 57.62           N  
ATOM    596  CA  GLU A  82       7.809  -0.590 -17.203  1.00 57.62           C  
ATOM    597  C   GLU A  82       7.508  -1.131 -15.805  1.00 57.62           C  
ATOM    598  CB  GLU A  82       9.242  -0.065 -17.266  1.00 57.62           C  
ATOM    599  O   GLU A  82       7.629  -2.334 -15.562  1.00 57.62           O  
ATOM    600  CG  GLU A  82       9.695   0.322 -18.672  1.00 57.62           C  
ATOM    601  CD  GLU A  82       9.266   1.726 -19.062  1.00 57.62           C  
ATOM    602  OE1 GLU A  82       9.297   2.047 -20.281  1.00 57.62           O  
ATOM    603  OE2 GLU A  82       8.906   2.512 -18.156  1.00 57.62           O  
ATOM    604  N   GLN A  83       7.031  -0.342 -14.859  1.00 57.84           N  
ATOM    605  CA  GLN A  83       6.645  -0.691 -13.492  1.00 57.84           C  
ATOM    606  C   GLN A  83       5.270  -1.354 -13.461  1.00 57.84           C  
ATOM    607  CB  GLN A  83       6.648   0.549 -12.602  1.00 57.84           C  
ATOM    608  O   GLN A  83       5.035  -2.270 -12.672  1.00 57.84           O  
ATOM    609  CG  GLN A  83       8.039   1.123 -12.352  1.00 57.84           C  
ATOM    610  CD  GLN A  83       8.000   2.422 -11.562  1.00 57.84           C  
ATOM    611  NE2 GLN A  83       8.977   2.607 -10.680  1.00 57.84           N  
ATOM    612  OE1 GLN A  83       7.105   3.252 -11.750  1.00 57.84           O  
ATOM    613  N   LYS A  84       4.441  -0.936 -14.406  1.00 63.47           N  
ATOM    614  CA  LYS A  84       3.098  -1.488 -14.539  1.00 63.47           C  
ATOM    615  C   LYS A  84       3.143  -2.926 -15.047  1.00 63.47           C  
ATOM    616  CB  LYS A  84       2.254  -0.625 -15.477  1.00 63.47           C  
ATOM    617  O   LYS A  84       2.289  -3.742 -14.688  1.00 63.47           O  
ATOM    618  CG  LYS A  84       1.793   0.689 -14.859  1.00 63.47           C  
ATOM    619  CD  LYS A  84       0.847   1.438 -15.789  1.00 63.47           C  
ATOM    620  CE  LYS A  84       0.347   2.730 -15.156  1.00 63.47           C  
ATOM    621  NZ  LYS A  84      -0.630   3.438 -16.031  1.00 63.47           N  
ATOM    622  N   ALA A  85       4.086  -3.285 -15.805  1.00 63.81           N  
ATOM    623  CA  ALA A  85       4.289  -4.598 -16.406  1.00 63.81           C  
ATOM    624  C   ALA A  85       4.695  -5.629 -15.359  1.00 63.81           C  
ATOM    625  CB  ALA A  85       5.348  -4.520 -17.516  1.00 63.81           C  
ATOM    626  O   ALA A  85       4.504  -6.832 -15.555  1.00 63.81           O  
ATOM    627  N   TYR A  86       5.082  -5.129 -14.227  1.00 62.72           N  
ATOM    628  CA  TYR A  86       5.559  -5.965 -13.133  1.00 62.72           C  
ATOM    629  C   TYR A  86       4.453  -6.215 -12.117  1.00 62.72           C  
ATOM    630  CB  TYR A  86       6.762  -5.309 -12.445  1.00 62.72           C  
ATOM    631  O   TYR A  86       4.523  -7.168 -11.336  1.00 62.72           O  
ATOM    632  CG  TYR A  86       8.016  -5.320 -13.281  1.00 62.72           C  
ATOM    633  CD1 TYR A  86       8.805  -6.469 -13.383  1.00 62.72           C  
ATOM    634  CD2 TYR A  86       8.430  -4.188 -13.977  1.00 62.72           C  
ATOM    635  CE1 TYR A  86       9.961  -6.484 -14.148  1.00 62.72           C  
ATOM    636  CE2 TYR A  86       9.586  -4.191 -14.742  1.00 62.72           C  
ATOM    637  OH  TYR A  86      11.492  -5.352 -15.586  1.00 62.72           O  
ATOM    638  CZ  TYR A  86      10.344  -5.344 -14.828  1.00 62.72           C  
ATOM    639  N   VAL A  87       3.441  -5.539 -12.211  1.00 65.88           N  
ATOM    640  CA  VAL A  87       2.355  -5.488 -11.234  1.00 65.88           C  
ATOM    641  C   VAL A  87       1.470  -6.723 -11.391  1.00 65.88           C  
ATOM    642  CB  VAL A  87       1.510  -4.203 -11.391  1.00 65.88           C  
ATOM    643  O   VAL A  87       1.079  -7.340 -10.391  1.00 65.88           O  
ATOM    644  CG1 VAL A  87       0.260  -4.273 -10.516  1.00 65.88           C  
ATOM    645  CG2 VAL A  87       2.344  -2.973 -11.047  1.00 65.88           C  
ATOM    646  N   PRO A  88       1.190  -7.199 -12.570  1.00 66.62           N  
ATOM    647  CA  PRO A  88       0.411  -8.422 -12.766  1.00 66.62           C  
ATOM    648  C   PRO A  88       1.119  -9.664 -12.234  1.00 66.62           C  
ATOM    649  CB  PRO A  88       0.252  -8.500 -14.289  1.00 66.62           C  
ATOM    650  O   PRO A  88       0.474 -10.555 -11.664  1.00 66.62           O  
ATOM    651  CG  PRO A  88       0.330  -7.082 -14.750  1.00 66.62           C  
ATOM    652  CD  PRO A  88       1.290  -6.340 -13.867  1.00 66.62           C  
ATOM    653  N   ALA A  89       2.377  -9.742 -12.469  1.00 64.81           N  
ATOM    654  CA  ALA A  89       3.207 -10.820 -11.922  1.00 64.81           C  
ATOM    655  C   ALA A  89       3.223 -10.781 -10.398  1.00 64.81           C  
ATOM    656  CB  ALA A  89       4.629 -10.719 -12.469  1.00 64.81           C  
ATOM    657  O   ALA A  89       3.234 -11.828  -9.742  1.00 64.81           O  
ATOM    658  N   MET A  90       3.080  -9.703  -9.820  1.00 66.81           N  
ATOM    659  CA  MET A  90       3.047  -9.492  -8.383  1.00 66.81           C  
ATOM    660  C   MET A  90       1.702  -9.914  -7.797  1.00 66.81           C  
ATOM    661  CB  MET A  90       3.320  -8.023  -8.047  1.00 66.81           C  
ATOM    662  O   MET A  90       1.648 -10.516  -6.723  1.00 66.81           O  
ATOM    663  CG  MET A  90       4.758  -7.594  -8.297  1.00 66.81           C  
ATOM    664  SD  MET A  90       5.078  -5.867  -7.762  1.00 66.81           S  
ATOM    665  CE  MET A  90       6.809  -5.691  -8.281  1.00 66.81           C  
ATOM    666  N   PHE A  91       0.741  -9.656  -8.477  1.00 65.94           N  
ATOM    667  CA  PHE A  91      -0.617 -10.039  -8.102  1.00 65.94           C  
ATOM    668  C   PHE A  91      -0.795 -11.547  -8.172  1.00 65.94           C  
ATOM    669  CB  PHE A  91      -1.639  -9.344  -9.016  1.00 65.94           C  
ATOM    670  O   PHE A  91      -1.426 -12.148  -7.301  1.00 65.94           O  
ATOM    671  CG  PHE A  91      -2.160  -8.047  -8.461  1.00 65.94           C  
ATOM    672  CD1 PHE A  91      -3.416  -7.984  -7.867  1.00 65.94           C  
ATOM    673  CD2 PHE A  91      -1.395  -6.891  -8.531  1.00 65.94           C  
ATOM    674  CE1 PHE A  91      -3.902  -6.781  -7.355  1.00 65.94           C  
ATOM    675  CE2 PHE A  91      -1.874  -5.688  -8.016  1.00 65.94           C  
ATOM    676  CZ  PHE A  91      -3.129  -5.637  -7.434  1.00 65.94           C  
ATOM    677  N   THR A  92      -0.203 -12.094  -9.164  1.00 65.81           N  
ATOM    678  CA  THR A  92      -0.216 -13.547  -9.305  1.00 65.81           C  
ATOM    679  C   THR A  92       0.568 -14.203  -8.172  1.00 65.81           C  
ATOM    680  CB  THR A  92       0.368 -13.977 -10.656  1.00 65.81           C  
ATOM    681  O   THR A  92       0.112 -15.188  -7.582  1.00 65.81           O  
ATOM    682  CG2 THR A  92       0.337 -15.500 -10.812  1.00 65.81           C  
ATOM    683  OG1 THR A  92      -0.399 -13.391 -11.711  1.00 65.81           O  
ATOM    684  N   ALA A  93       1.636 -13.688  -7.883  1.00 62.88           N  
ATOM    685  CA  ALA A  93       2.545 -14.219  -6.871  1.00 62.88           C  
ATOM    686  C   ALA A  93       1.986 -14.008  -5.465  1.00 62.88           C  
ATOM    687  CB  ALA A  93       3.920 -13.562  -6.996  1.00 62.88           C  
ATOM    688  O   ALA A  93       2.074 -14.898  -4.617  1.00 62.88           O  
ATOM    689  N   ALA A  94       1.332 -12.984  -5.191  1.00 64.56           N  
ATOM    690  CA  ALA A  94       0.910 -12.586  -3.852  1.00 64.56           C  
ATOM    691  C   ALA A  94      -0.531 -13.008  -3.582  1.00 64.56           C  
ATOM    692  CB  ALA A  94       1.059 -11.078  -3.676  1.00 64.56           C  
ATOM    693  O   ALA A  94      -0.857 -13.453  -2.479  1.00 64.56           O  
ATOM    694  N   LEU A  95      -1.324 -13.023  -4.621  1.00 66.88           N  
ATOM    695  CA  LEU A  95      -2.756 -13.203  -4.410  1.00 66.88           C  
ATOM    696  C   LEU A  95      -3.312 -14.281  -5.324  1.00 66.88           C  
ATOM    697  CB  LEU A  95      -3.502 -11.883  -4.645  1.00 66.88           C  
ATOM    698  O   LEU A  95      -4.516 -14.562  -5.309  1.00 66.88           O  
ATOM    699  CG  LEU A  95      -3.143 -10.727  -3.711  1.00 66.88           C  
ATOM    700  CD1 LEU A  95      -3.865  -9.453  -4.145  1.00 66.88           C  
ATOM    701  CD2 LEU A  95      -3.486 -11.078  -2.268  1.00 66.88           C  
ATOM    702  N   ASN A  96      -2.438 -14.953  -6.055  1.00 71.81           N  
ATOM    703  CA  ASN A  96      -2.811 -16.016  -6.977  1.00 71.81           C  
ATOM    704  C   ASN A  96      -3.869 -15.555  -7.973  1.00 71.81           C  
ATOM    705  CB  ASN A  96      -3.307 -17.250  -6.207  1.00 71.81           C  
ATOM    706  O   ASN A  96      -4.809 -16.297  -8.273  1.00 71.81           O  
ATOM    707  CG  ASN A  96      -3.248 -18.516  -7.031  1.00 71.81           C  
ATOM    708  ND2 ASN A  96      -4.148 -19.453  -6.750  1.00 71.81           N  
ATOM    709  OD1 ASN A  96      -2.400 -18.656  -7.918  1.00 71.81           O  
ATOM    710  N   ILE A  97      -3.793 -14.273  -8.344  1.00 69.12           N  
ATOM    711  CA  ILE A  97      -4.707 -13.672  -9.312  1.00 69.12           C  
ATOM    712  C   ILE A  97      -3.986 -13.461 -10.641  1.00 69.12           C  
ATOM    713  CB  ILE A  97      -5.281 -12.336  -8.789  1.00 69.12           C  
ATOM    714  O   ILE A  97      -2.939 -12.805 -10.688  1.00 69.12           O  
ATOM    715  CG1 ILE A  97      -6.090 -12.562  -7.508  1.00 69.12           C  
ATOM    716  CG2 ILE A  97      -6.141 -11.664  -9.867  1.00 69.12           C  
ATOM    717  CD1 ILE A  97      -6.551 -11.273  -6.832  1.00 69.12           C  
ATOM    718  N   GLN A  98      -4.496 -14.180 -11.664  1.00 73.69           N  
ATOM    719  CA  GLN A  98      -3.977 -13.953 -13.008  1.00 73.69           C  
ATOM    720  C   GLN A  98      -4.574 -12.680 -13.617  1.00 73.69           C  
ATOM    721  CB  GLN A  98      -4.262 -15.148 -13.914  1.00 73.69           C  
ATOM    722  O   GLN A  98      -5.789 -12.586 -13.789  1.00 73.69           O  
ATOM    723  CG  GLN A  98      -3.375 -16.359 -13.633  1.00 73.69           C  
ATOM    724  CD  GLN A  98      -3.719 -17.547 -14.500  1.00 73.69           C  
ATOM    725  NE2 GLN A  98      -3.631 -18.750 -13.922  1.00 73.69           N  
ATOM    726  OE1 GLN A  98      -4.059 -17.406 -15.680  1.00 73.69           O  
ATOM    727  N   THR A  99      -3.729 -11.656 -13.828  1.00 73.12           N  
ATOM    728  CA  THR A  99      -4.242 -10.375 -14.281  1.00 73.12           C  
ATOM    729  C   THR A  99      -3.297  -9.742 -15.305  1.00 73.12           C  
ATOM    730  CB  THR A  99      -4.449  -9.398 -13.109  1.00 73.12           C  
ATOM    731  O   THR A  99      -2.270 -10.336 -15.648  1.00 73.12           O  
ATOM    732  CG2 THR A  99      -3.113  -8.984 -12.500  1.00 73.12           C  
ATOM    733  OG1 THR A  99      -5.137  -8.234 -13.578  1.00 73.12           O  
ATOM    734  N   SER A 100      -3.729  -8.703 -16.016  1.00 76.12           N  
ATOM    735  CA  SER A 100      -2.922  -7.977 -17.000  1.00 76.12           C  
ATOM    736  C   SER A 100      -2.791  -6.504 -16.625  1.00 76.12           C  
ATOM    737  CB  SER A 100      -3.531  -8.102 -18.391  1.00 76.12           C  
ATOM    738  O   SER A 100      -3.473  -6.027 -15.703  1.00 76.12           O  
ATOM    739  OG  SER A 100      -4.742  -7.371 -18.484  1.00 76.12           O  
ATOM    740  N   VAL A 101      -1.888  -5.875 -17.219  1.00 68.81           N  
ATOM    741  CA  VAL A 101      -1.595  -4.465 -16.969  1.00 68.81           C  
ATOM    742  C   VAL A 101      -2.861  -3.633 -17.156  1.00 68.81           C  
ATOM    743  CB  VAL A 101      -0.476  -3.945 -17.891  1.00 68.81           C  
ATOM    744  O   VAL A 101      -3.064  -2.639 -16.453  1.00 68.81           O  
ATOM    745  CG1 VAL A 101      -0.260  -2.447 -17.703  1.00 68.81           C  
ATOM    746  CG2 VAL A 101       0.822  -4.711 -17.656  1.00 68.81           C  
ATOM    747  N   ASN A 102      -3.820  -4.102 -18.016  1.00 71.06           N  
ATOM    748  CA  ASN A 102      -5.027  -3.365 -18.375  1.00 71.06           C  
ATOM    749  C   ASN A 102      -6.195  -3.719 -17.453  1.00 71.06           C  
ATOM    750  CB  ASN A 102      -5.406  -3.629 -19.828  1.00 71.06           C  
ATOM    751  O   ASN A 102      -7.141  -2.945 -17.312  1.00 71.06           O  
ATOM    752  CG  ASN A 102      -4.379  -3.090 -20.797  1.00 71.06           C  
ATOM    753  ND2 ASN A 102      -4.129  -3.832 -21.875  1.00 71.06           N  
ATOM    754  OD1 ASN A 102      -3.811  -2.014 -20.594  1.00 71.06           O  
ATOM    755  N   THR A 103      -6.039  -4.867 -16.641  1.00 76.94           N  
ATOM    756  CA  THR A 103      -7.176  -5.352 -15.875  1.00 76.94           C  
ATOM    757  C   THR A 103      -6.809  -5.477 -14.398  1.00 76.94           C  
ATOM    758  CB  THR A 103      -7.672  -6.707 -16.406  1.00 76.94           C  
ATOM    759  O   THR A 103      -7.633  -5.906 -13.586  1.00 76.94           O  
ATOM    760  CG2 THR A 103      -8.219  -6.582 -17.812  1.00 76.94           C  
ATOM    761  OG1 THR A 103      -6.586  -7.641 -16.406  1.00 76.94           O  
ATOM    762  N   VAL A 104      -5.586  -5.105 -14.086  1.00 67.81           N  
ATOM    763  CA  VAL A 104      -5.012  -5.316 -12.766  1.00 67.81           C  
ATOM    764  C   VAL A 104      -5.766  -4.477 -11.734  1.00 67.81           C  
ATOM    765  CB  VAL A 104      -3.506  -4.969 -12.734  1.00 67.81           C  
ATOM    766  O   VAL A 104      -6.035  -4.938 -10.625  1.00 67.81           O  
ATOM    767  CG1 VAL A 104      -3.297  -3.463 -12.898  1.00 67.81           C  
ATOM    768  CG2 VAL A 104      -2.869  -5.461 -11.438  1.00 67.81           C  
ATOM    769  N   VAL A 105      -6.156  -3.309 -12.023  1.00 73.06           N  
ATOM    770  CA  VAL A 105      -6.906  -2.426 -11.141  1.00 73.06           C  
ATOM    771  C   VAL A 105      -8.320  -2.973 -10.938  1.00 73.06           C  
ATOM    772  CB  VAL A 105      -6.965  -0.984 -11.688  1.00 73.06           C  
ATOM    773  O   VAL A 105      -8.812  -3.031  -9.805  1.00 73.06           O  
ATOM    774  CG1 VAL A 105      -7.910  -0.124 -10.852  1.00 73.06           C  
ATOM    775  CG2 VAL A 105      -5.570  -0.369 -11.727  1.00 73.06           C  
ATOM    776  N   ARG A 106      -8.906  -3.355 -12.016  1.00 73.81           N  
ATOM    777  CA  ARG A 106     -10.242  -3.932 -11.977  1.00 73.81           C  
ATOM    778  C   ARG A 106     -10.250  -5.258 -11.227  1.00 73.81           C  
ATOM    779  CB  ARG A 106     -10.789  -4.125 -13.398  1.00 73.81           C  
ATOM    780  O   ARG A 106     -11.148  -5.520 -10.422  1.00 73.81           O  
ATOM    781  CG  ARG A 106     -12.227  -4.613 -13.445  1.00 73.81           C  
ATOM    782  CD  ARG A 106     -12.750  -4.676 -14.875  1.00 73.81           C  
ATOM    783  NE  ARG A 106     -13.250  -6.004 -15.203  1.00 73.81           N  
ATOM    784  NH1 ARG A 106     -14.625  -5.285 -16.922  1.00 73.81           N  
ATOM    785  NH2 ARG A 106     -14.523  -7.512 -16.391  1.00 73.81           N  
ATOM    786  CZ  ARG A 106     -14.133  -6.262 -16.172  1.00 73.81           C  
ATOM    787  N   ASP A 107      -9.344  -6.137 -11.461  1.00 71.56           N  
ATOM    788  CA  ASP A 107      -9.195  -7.438 -10.820  1.00 71.56           C  
ATOM    789  C   ASP A 107      -8.906  -7.285  -9.328  1.00 71.56           C  
ATOM    790  CB  ASP A 107      -8.078  -8.242 -11.484  1.00 71.56           C  
ATOM    791  O   ASP A 107      -9.406  -8.062  -8.508  1.00 71.56           O  
ATOM    792  CG  ASP A 107      -8.461  -8.766 -12.859  1.00 71.56           C  
ATOM    793  OD1 ASP A 107      -9.664  -8.758 -13.195  1.00 71.56           O  
ATOM    794  OD2 ASP A 107      -7.555  -9.188 -13.609  1.00 71.56           O  
ATOM    795  N   PHE A 108      -8.180  -6.297  -9.031  1.00 72.19           N  
ATOM    796  CA  PHE A 108      -7.895  -5.977  -7.637  1.00 72.19           C  
ATOM    797  C   PHE A 108      -9.148  -5.477  -6.926  1.00 72.19           C  
ATOM    798  CB  PHE A 108      -6.785  -4.922  -7.543  1.00 72.19           C  
ATOM    799  O   PHE A 108      -9.438  -5.895  -5.805  1.00 72.19           O  
ATOM    800  CG  PHE A 108      -6.414  -4.551  -6.133  1.00 72.19           C  
ATOM    801  CD1 PHE A 108      -6.676  -3.279  -5.641  1.00 72.19           C  
ATOM    802  CD2 PHE A 108      -5.805  -5.480  -5.297  1.00 72.19           C  
ATOM    803  CE1 PHE A 108      -6.336  -2.936  -4.336  1.00 72.19           C  
ATOM    804  CE2 PHE A 108      -5.461  -5.141  -3.990  1.00 72.19           C  
ATOM    805  CZ  PHE A 108      -5.727  -3.869  -3.512  1.00 72.19           C  
ATOM    806  N   GLU A 109      -9.789  -4.613  -7.539  1.00 73.94           N  
ATOM    807  CA  GLU A 109     -11.047  -4.094  -7.012  1.00 73.94           C  
ATOM    808  C   GLU A 109     -12.047  -5.223  -6.770  1.00 73.94           C  
ATOM    809  CB  GLU A 109     -11.648  -3.061  -7.969  1.00 73.94           C  
ATOM    810  O   GLU A 109     -12.703  -5.262  -5.727  1.00 73.94           O  
ATOM    811  CG  GLU A 109     -12.875  -2.354  -7.418  1.00 73.94           C  
ATOM    812  CD  GLU A 109     -13.398  -1.257  -8.336  1.00 73.94           C  
ATOM    813  OE1 GLU A 109     -14.500  -0.724  -8.078  1.00 73.94           O  
ATOM    814  OE2 GLU A 109     -12.695  -0.929  -9.320  1.00 73.94           O  
ATOM    815  N   ASN A 110     -12.148  -6.070  -7.664  1.00 76.69           N  
ATOM    816  CA  ASN A 110     -13.055  -7.215  -7.586  1.00 76.69           C  
ATOM    817  C   ASN A 110     -12.625  -8.188  -6.484  1.00 76.69           C  
ATOM    818  CB  ASN A 110     -13.125  -7.938  -8.930  1.00 76.69           C  
ATOM    819  O   ASN A 110     -13.469  -8.711  -5.762  1.00 76.69           O  
ATOM    820  CG  ASN A 110     -13.914  -7.160  -9.969  1.00 76.69           C  
ATOM    821  ND2 ASN A 110     -13.672  -7.457 -11.242  1.00 76.69           N  
ATOM    822  OD1 ASN A 110     -14.727  -6.301  -9.633  1.00 76.69           O  
ATOM    823  N   TYR A 111     -11.406  -8.406  -6.391  1.00 74.00           N  
ATOM    824  CA  TYR A 111     -10.844  -9.266  -5.355  1.00 74.00           C  
ATOM    825  C   TYR A 111     -11.125  -8.703  -3.967  1.00 74.00           C  
ATOM    826  CB  TYR A 111      -9.336  -9.430  -5.559  1.00 74.00           C  
ATOM    827  O   TYR A 111     -11.570  -9.438  -3.076  1.00 74.00           O  
ATOM    828  CG  TYR A 111      -8.656 -10.219  -4.461  1.00 74.00           C  
ATOM    829  CD1 TYR A 111      -8.023  -9.570  -3.404  1.00 74.00           C  
ATOM    830  CD2 TYR A 111      -8.648 -11.609  -4.484  1.00 74.00           C  
ATOM    831  CE1 TYR A 111      -7.395 -10.289  -2.393  1.00 74.00           C  
ATOM    832  CE2 TYR A 111      -8.023 -12.336  -3.477  1.00 74.00           C  
ATOM    833  OH  TYR A 111      -6.781 -12.391  -1.439  1.00 74.00           O  
ATOM    834  CZ  TYR A 111      -7.402 -11.672  -2.438  1.00 74.00           C  
ATOM    835  N   VAL A 112     -10.828  -7.527  -3.748  1.00 69.25           N  
ATOM    836  CA  VAL A 112     -10.984  -6.852  -2.465  1.00 69.25           C  
ATOM    837  C   VAL A 112     -12.461  -6.762  -2.100  1.00 69.25           C  
ATOM    838  CB  VAL A 112     -10.352  -5.441  -2.490  1.00 69.25           C  
ATOM    839  O   VAL A 112     -12.836  -6.969  -0.943  1.00 69.25           O  
ATOM    840  CG1 VAL A 112     -10.727  -4.660  -1.229  1.00 69.25           C  
ATOM    841  CG2 VAL A 112      -8.836  -5.539  -2.633  1.00 69.25           C  
ATOM    842  N   LYS A 113     -13.312  -6.465  -3.027  1.00 73.69           N  
ATOM    843  CA  LYS A 113     -14.758  -6.418  -2.807  1.00 73.69           C  
ATOM    844  C   LYS A 113     -15.312  -7.805  -2.479  1.00 73.69           C  
ATOM    845  CB  LYS A 113     -15.469  -5.848  -4.035  1.00 73.69           C  
ATOM    846  O   LYS A 113     -16.203  -7.938  -1.641  1.00 73.69           O  
ATOM    847  CG  LYS A 113     -15.359  -4.336  -4.168  1.00 73.69           C  
ATOM    848  CD  LYS A 113     -16.172  -3.820  -5.355  1.00 73.69           C  
ATOM    849  CE  LYS A 113     -16.062  -2.307  -5.484  1.00 73.69           C  
ATOM    850  NZ  LYS A 113     -16.797  -1.803  -6.680  1.00 73.69           N  
ATOM    851  N   GLN A 114     -14.742  -8.805  -3.107  1.00 71.12           N  
ATOM    852  CA  GLN A 114     -15.164 -10.188  -2.924  1.00 71.12           C  
ATOM    853  C   GLN A 114     -14.609 -10.766  -1.623  1.00 71.12           C  
ATOM    854  CB  GLN A 114     -14.719 -11.047  -4.109  1.00 71.12           C  
ATOM    855  O   GLN A 114     -15.305 -11.500  -0.916  1.00 71.12           O  
ATOM    856  CG  GLN A 114     -15.539 -10.820  -5.375  1.00 71.12           C  
ATOM    857  CD  GLN A 114     -15.102 -11.719  -6.520  1.00 71.12           C  
ATOM    858  NE2 GLN A 114     -15.680 -11.492  -7.695  1.00 71.12           N  
ATOM    859  OE1 GLN A 114     -14.258 -12.602  -6.352  1.00 71.12           O  
ATOM    860  N   THR A 115     -13.461 -10.406  -1.346  1.00 71.06           N  
ATOM    861  CA  THR A 115     -12.727 -10.969  -0.213  1.00 71.06           C  
ATOM    862  C   THR A 115     -13.000 -10.164   1.057  1.00 71.06           C  
ATOM    863  CB  THR A 115     -11.211 -11.000  -0.486  1.00 71.06           C  
ATOM    864  O   THR A 115     -13.086 -10.734   2.148  1.00 71.06           O  
ATOM    865  CG2 THR A 115     -10.461 -11.641   0.673  1.00 71.06           C  
ATOM    866  OG1 THR A 115     -10.961 -11.750  -1.679  1.00 71.06           O  
ATOM    867  N   CYS A 116     -13.281  -8.859   0.860  1.00 70.81           N  
ATOM    868  CA  CYS A 116     -13.344  -7.945   1.995  1.00 70.81           C  
ATOM    869  C   CYS A 116     -14.773  -7.520   2.271  1.00 70.81           C  
ATOM    870  CB  CYS A 116     -12.469  -6.715   1.739  1.00 70.81           C  
ATOM    871  O   CYS A 116     -15.023  -6.660   3.121  1.00 70.81           O  
ATOM    872  SG  CYS A 116     -10.711  -7.082   1.603  1.00 70.81           S  
ATOM    873  N   ASN A 117     -15.750  -8.109   1.601  1.00 68.62           N  
ATOM    874  CA  ASN A 117     -17.172  -7.840   1.750  1.00 68.62           C  
ATOM    875  C   ASN A 117     -17.734  -8.500   3.006  1.00 68.62           C  
ATOM    876  CB  ASN A 117     -17.938  -8.312   0.513  1.00 68.62           C  
ATOM    877  O   ASN A 117     -18.953  -8.562   3.184  1.00 68.62           O  
ATOM    878  CG  ASN A 117     -19.250  -7.578   0.323  1.00 68.62           C  
ATOM    879  ND2 ASN A 117     -20.125  -8.117  -0.529  1.00 68.62           N  
ATOM    880  OD1 ASN A 117     -19.484  -6.531   0.936  1.00 68.62           O  
ATOM    881  N   SER A 118     -16.828  -8.789   4.070  1.00 55.53           N  
ATOM    882  CA  SER A 118     -17.266  -9.414   5.312  1.00 55.53           C  
ATOM    883  C   SER A 118     -17.766  -8.367   6.305  1.00 55.53           C  
ATOM    884  CB  SER A 118     -16.125 -10.219   5.941  1.00 55.53           C  
ATOM    885  O   SER A 118     -17.516  -7.172   6.133  1.00 55.53           O  
ATOM    886  OG  SER A 118     -15.086  -9.367   6.371  1.00 55.53           O  
ATOM    887  N   SER A 119     -19.125  -8.383   6.805  1.00 52.47           N  
ATOM    888  CA  SER A 119     -19.938  -7.633   7.766  1.00 52.47           C  
ATOM    889  C   SER A 119     -19.141  -6.488   8.383  1.00 52.47           C  
ATOM    890  CB  SER A 119     -20.453  -8.562   8.867  1.00 52.47           C  
ATOM    891  O   SER A 119     -18.016  -6.688   8.859  1.00 52.47           O  
ATOM    892  OG  SER A 119     -21.125  -9.672   8.312  1.00 52.47           O  
ATOM    893  N   ALA A 120     -18.922  -5.352   7.633  1.00 53.34           N  
ATOM    894  CA  ALA A 120     -18.391  -4.043   8.000  1.00 53.34           C  
ATOM    895  C   ALA A 120     -18.438  -3.840   9.516  1.00 53.34           C  
ATOM    896  CB  ALA A 120     -19.172  -2.936   7.297  1.00 53.34           C  
ATOM    897  O   ALA A 120     -19.516  -3.734  10.102  1.00 53.34           O  
ATOM    898  N   VAL A 121     -17.812  -4.797  10.367  1.00 53.50           N  
ATOM    899  CA  VAL A 121     -17.812  -4.547  11.805  1.00 53.50           C  
ATOM    900  C   VAL A 121     -17.188  -3.182  12.094  1.00 53.50           C  
ATOM    901  CB  VAL A 121     -17.047  -5.648  12.578  1.00 53.50           C  
ATOM    902  O   VAL A 121     -16.031  -2.928  11.719  1.00 53.50           O  
ATOM    903  CG1 VAL A 121     -17.078  -5.375  14.078  1.00 53.50           C  
ATOM    904  CG2 VAL A 121     -17.656  -7.020  12.266  1.00 53.50           C  
ATOM    905  N   VAL A 122     -18.031  -2.154  12.352  1.00 51.72           N  
ATOM    906  CA  VAL A 122     -17.734  -0.771  12.711  1.00 51.72           C  
ATOM    907  C   VAL A 122     -17.500  -0.666  14.219  1.00 51.72           C  
ATOM    908  CB  VAL A 122     -18.859   0.188  12.273  1.00 51.72           C  
ATOM    909  O   VAL A 122     -18.328  -1.130  15.008  1.00 51.72           O  
ATOM    910  CG1 VAL A 122     -18.438   1.643  12.484  1.00 51.72           C  
ATOM    911  CG2 VAL A 122     -19.219  -0.057  10.812  1.00 51.72           C  
ATOM    912  N   ASP A 123     -16.266  -1.146  14.688  1.00 52.97           N  
ATOM    913  CA  ASP A 123     -15.664  -1.135  16.016  1.00 52.97           C  
ATOM    914  C   ASP A 123     -14.578  -2.207  16.141  1.00 52.97           C  
ATOM    915  CB  ASP A 123     -16.734  -1.341  17.094  1.00 52.97           C  
ATOM    916  O   ASP A 123     -14.727  -3.158  16.906  1.00 52.97           O  
ATOM    917  CG  ASP A 123     -17.656  -0.148  17.250  1.00 52.97           C  
ATOM    918  OD1 ASP A 123     -17.203   1.004  17.062  1.00 52.97           O  
ATOM    919  OD2 ASP A 123     -18.859  -0.362  17.547  1.00 52.97           O  
ATOM    920  N   ASN A 124     -13.664  -2.154  15.297  1.00 55.59           N  
ATOM    921  CA  ASN A 124     -12.625  -3.176  15.172  1.00 55.59           C  
ATOM    922  C   ASN A 124     -11.383  -2.814  15.977  1.00 55.59           C  
ATOM    923  CB  ASN A 124     -12.258  -3.393  13.703  1.00 55.59           C  
ATOM    924  O   ASN A 124     -11.016  -1.643  16.062  1.00 55.59           O  
ATOM    925  CG  ASN A 124     -11.648  -4.758  13.445  1.00 55.59           C  
ATOM    926  ND2 ASN A 124     -11.359  -5.051  12.188  1.00 55.59           N  
ATOM    927  OD1 ASN A 124     -11.445  -5.543  14.383  1.00 55.59           O  
ATOM    928  N   LYS A 125     -11.039  -3.693  16.844  1.00 57.62           N  
ATOM    929  CA  LYS A 125      -9.789  -3.656  17.594  1.00 57.62           C  
ATOM    930  C   LYS A 125      -8.672  -4.371  16.844  1.00 57.62           C  
ATOM    931  CB  LYS A 125      -9.984  -4.281  18.984  1.00 57.62           C  
ATOM    932  O   LYS A 125      -8.852  -5.500  16.391  1.00 57.62           O  
ATOM    933  CG  LYS A 125      -8.812  -4.070  19.922  1.00 57.62           C  
ATOM    934  CD  LYS A 125      -9.094  -4.637  21.312  1.00 57.62           C  
ATOM    935  CE  LYS A 125      -7.883  -4.527  22.219  1.00 57.62           C  
ATOM    936  NZ  LYS A 125      -8.156  -5.090  23.578  1.00 57.62           N  
ATOM    937  N   LEU A 126      -7.711  -3.539  16.344  1.00 59.59           N  
ATOM    938  CA  LEU A 126      -6.516  -4.070  15.703  1.00 59.59           C  
ATOM    939  C   LEU A 126      -5.477  -4.480  16.750  1.00 59.59           C  
ATOM    940  CB  LEU A 126      -5.914  -3.035  14.750  1.00 59.59           C  
ATOM    941  O   LEU A 126      -5.016  -3.650  17.531  1.00 59.59           O  
ATOM    942  CG  LEU A 126      -4.816  -3.537  13.805  1.00 59.59           C  
ATOM    943  CD1 LEU A 126      -5.426  -4.344  12.664  1.00 59.59           C  
ATOM    944  CD2 LEU A 126      -3.996  -2.369  13.273  1.00 59.59           C  
ATOM    945  N   LYS A 127      -5.375  -5.805  16.969  1.00 57.78           N  
ATOM    946  CA  LYS A 127      -4.398  -6.336  17.922  1.00 57.78           C  
ATOM    947  C   LYS A 127      -3.174  -6.883  17.188  1.00 57.78           C  
ATOM    948  CB  LYS A 127      -5.023  -7.426  18.781  1.00 57.78           C  
ATOM    949  O   LYS A 127      -3.291  -7.785  16.359  1.00 57.78           O  
ATOM    950  CG  LYS A 127      -4.152  -7.867  19.953  1.00 57.78           C  
ATOM    951  CD  LYS A 127      -4.875  -8.867  20.844  1.00 57.78           C  
ATOM    952  CE  LYS A 127      -3.994  -9.336  22.000  1.00 57.78           C  
ATOM    953  NZ  LYS A 127      -4.703 -10.305  22.875  1.00 57.78           N  
ATOM    954  N   ILE A 128      -2.133  -6.188  17.312  1.00 59.22           N  
ATOM    955  CA  ILE A 128      -0.862  -6.625  16.734  1.00 59.22           C  
ATOM    956  C   ILE A 128      -0.003  -7.266  17.828  1.00 59.22           C  
ATOM    957  CB  ILE A 128      -0.105  -5.449  16.078  1.00 59.22           C  
ATOM    958  O   ILE A 128       0.231  -6.664  18.875  1.00 59.22           O  
ATOM    959  CG1 ILE A 128      -0.973  -4.789  15.008  1.00 59.22           C  
ATOM    960  CG2 ILE A 128       1.228  -5.926  15.500  1.00 59.22           C  
ATOM    961  CD1 ILE A 128      -0.405  -3.484  14.469  1.00 59.22           C  
ATOM    962  N   GLN A 129       0.243  -8.602  17.766  1.00 63.75           N  
ATOM    963  CA  GLN A 129       1.135  -9.266  18.719  1.00 63.75           C  
ATOM    964  C   GLN A 129       2.535  -8.664  18.672  1.00 63.75           C  
ATOM    965  CB  GLN A 129       1.202 -10.766  18.422  1.00 63.75           C  
ATOM    966  O   GLN A 129       2.742  -7.609  18.062  1.00 63.75           O  
ATOM    967  CG  GLN A 129      -0.112 -11.500  18.641  1.00 63.75           C  
ATOM    968  CD  GLN A 129      -0.032 -12.977  18.297  1.00 63.75           C  
ATOM    969  NE2 GLN A 129      -1.188 -13.609  18.125  1.00 63.75           N  
ATOM    970  OE1 GLN A 129       1.061 -13.539  18.188  1.00 63.75           O  
ATOM    971  N   ASN A 130       3.428  -9.391  19.438  1.00 54.38           N  
ATOM    972  CA  ASN A 130       4.816  -8.945  19.484  1.00 54.38           C  
ATOM    973  C   ASN A 130       5.449  -8.930  18.094  1.00 54.38           C  
ATOM    974  CB  ASN A 130       5.629  -9.844  20.422  1.00 54.38           C  
ATOM    975  O   ASN A 130       5.340  -9.906  17.344  1.00 54.38           O  
ATOM    976  CG  ASN A 130       5.117  -9.805  21.859  1.00 54.38           C  
ATOM    977  ND2 ASN A 130       5.168 -10.945  22.531  1.00 54.38           N  
ATOM    978  OD1 ASN A 130       4.676  -8.766  22.344  1.00 54.38           O  
ATOM    979  N   VAL A 131       5.781  -7.777  17.609  1.00 59.50           N  
ATOM    980  CA  VAL A 131       6.484  -7.578  16.344  1.00 59.50           C  
ATOM    981  C   VAL A 131       7.980  -7.414  16.609  1.00 59.50           C  
ATOM    982  CB  VAL A 131       5.938  -6.355  15.578  1.00 59.50           C  
ATOM    983  O   VAL A 131       8.383  -6.555  17.391  1.00 59.50           O  
ATOM    984  CG1 VAL A 131       6.703  -6.148  14.266  1.00 59.50           C  
ATOM    985  CG2 VAL A 131       4.445  -6.520  15.305  1.00 59.50           C  
ATOM    986  N   ILE A 132       8.766  -8.484  16.125  1.00 63.75           N  
ATOM    987  CA  ILE A 132      10.219  -8.422  16.250  1.00 63.75           C  
ATOM    988  C   ILE A 132      10.852  -8.234  14.875  1.00 63.75           C  
ATOM    989  CB  ILE A 132      10.773  -9.703  16.922  1.00 63.75           C  
ATOM    990  O   ILE A 132      10.680  -9.070  13.992  1.00 63.75           O  
ATOM    991  CG1 ILE A 132      10.102  -9.922  18.281  1.00 63.75           C  
ATOM    992  CG2 ILE A 132      12.297  -9.617  17.078  1.00 63.75           C  
ATOM    993  CD1 ILE A 132      10.414 -11.273  18.922  1.00 63.75           C  
ATOM    994  N   ILE A 133      11.383  -7.027  14.695  1.00 63.94           N  
ATOM    995  CA  ILE A 133      12.086  -6.715  13.461  1.00 63.94           C  
ATOM    996  C   ILE A 133      13.594  -6.723  13.711  1.00 63.94           C  
ATOM    997  CB  ILE A 133      11.648  -5.352  12.883  1.00 63.94           C  
ATOM    998  O   ILE A 133      14.094  -5.973  14.555  1.00 63.94           O  
ATOM    999  CG1 ILE A 133      10.148  -5.355  12.586  1.00 63.94           C  
ATOM   1000  CG2 ILE A 133      12.453  -5.016  11.617  1.00 63.94           C  
ATOM   1001  CD1 ILE A 133       9.602  -4.012  12.133  1.00 63.94           C  
ATOM   1002  N   ASP A 134      14.336  -7.781  13.117  1.00 55.84           N  
ATOM   1003  CA  ASP A 134      15.758  -8.023  13.305  1.00 55.84           C  
ATOM   1004  C   ASP A 134      16.594  -6.938  12.633  1.00 55.84           C  
ATOM   1005  CB  ASP A 134      16.141  -9.398  12.758  1.00 55.84           C  
ATOM   1006  O   ASP A 134      17.469  -6.336  13.273  1.00 55.84           O  
ATOM   1007  CG  ASP A 134      15.656 -10.547  13.625  1.00 55.84           C  
ATOM   1008  OD1 ASP A 134      15.516 -10.367  14.852  1.00 55.84           O  
ATOM   1009  OD2 ASP A 134      15.406 -11.641  13.070  1.00 55.84           O  
ATOM   1010  N   GLU A 135      16.297  -6.438  11.516  1.00 64.06           N  
ATOM   1011  CA  GLU A 135      16.984  -5.344  10.852  1.00 64.06           C  
ATOM   1012  C   GLU A 135      16.047  -4.555   9.945  1.00 64.06           C  
ATOM   1013  CB  GLU A 135      18.172  -5.879  10.031  1.00 64.06           C  
ATOM   1014  O   GLU A 135      15.367  -5.133   9.094  1.00 64.06           O  
ATOM   1015  CG  GLU A 135      19.281  -6.480  10.883  1.00 64.06           C  
ATOM   1016  CD  GLU A 135      20.453  -6.988  10.062  1.00 64.06           C  
ATOM   1017  OE1 GLU A 135      21.453  -7.453  10.656  1.00 64.06           O  
ATOM   1018  OE2 GLU A 135      20.375  -6.922   8.820  1.00 64.06           O  
ATOM   1019  N   CYS A 136      15.867  -3.250  10.305  1.00 61.41           N  
ATOM   1020  CA  CYS A 136      15.086  -2.328   9.492  1.00 61.41           C  
ATOM   1021  C   CYS A 136      15.984  -1.319   8.789  1.00 61.41           C  
ATOM   1022  CB  CYS A 136      14.062  -1.594  10.352  1.00 61.41           C  
ATOM   1023  O   CYS A 136      16.781  -0.643   9.430  1.00 61.41           O  
ATOM   1024  SG  CYS A 136      13.023  -0.437   9.430  1.00 61.41           S  
ATOM   1025  N   TYR A 137      15.898  -1.281   7.426  1.00 65.50           N  
ATOM   1026  CA  TYR A 137      16.766  -0.395   6.660  1.00 65.50           C  
ATOM   1027  C   TYR A 137      15.953   0.653   5.910  1.00 65.50           C  
ATOM   1028  CB  TYR A 137      17.625  -1.198   5.676  1.00 65.50           C  
ATOM   1029  O   TYR A 137      15.000   0.320   5.207  1.00 65.50           O  
ATOM   1030  CG  TYR A 137      18.703  -2.016   6.336  1.00 65.50           C  
ATOM   1031  CD1 TYR A 137      19.984  -1.488   6.535  1.00 65.50           C  
ATOM   1032  CD2 TYR A 137      18.453  -3.314   6.762  1.00 65.50           C  
ATOM   1033  CE1 TYR A 137      20.984  -2.238   7.141  1.00 65.50           C  
ATOM   1034  CE2 TYR A 137      19.453  -4.074   7.371  1.00 65.50           C  
ATOM   1035  OH  TYR A 137      21.703  -4.273   8.156  1.00 65.50           O  
ATOM   1036  CZ  TYR A 137      20.703  -3.527   7.559  1.00 65.50           C  
ATOM   1037  N   GLY A 138      16.250   1.898   6.180  1.00 60.84           N  
ATOM   1038  CA  GLY A 138      15.742   2.965   5.332  1.00 60.84           C  
ATOM   1039  C   GLY A 138      16.703   3.359   4.223  1.00 60.84           C  
ATOM   1040  O   GLY A 138      17.906   3.145   4.340  1.00 60.84           O  
ATOM   1041  N   ALA A 139      16.250   3.479   3.014  1.00 57.16           N  
ATOM   1042  CA  ALA A 139      17.094   3.977   1.929  1.00 57.16           C  
ATOM   1043  C   ALA A 139      17.734   5.305   2.305  1.00 57.16           C  
ATOM   1044  CB  ALA A 139      16.266   4.137   0.651  1.00 57.16           C  
ATOM   1045  O   ALA A 139      17.203   6.051   3.131  1.00 57.16           O  
ATOM   1046  N   PRO A 140      19.109   5.539   1.889  1.00 50.41           N  
ATOM   1047  CA  PRO A 140      19.750   6.824   2.172  1.00 50.41           C  
ATOM   1048  C   PRO A 140      18.953   8.016   1.653  1.00 50.41           C  
ATOM   1049  CB  PRO A 140      21.094   6.719   1.442  1.00 50.41           C  
ATOM   1050  O   PRO A 140      18.609   8.062   0.469  1.00 50.41           O  
ATOM   1051  CG  PRO A 140      21.188   5.289   1.011  1.00 50.41           C  
ATOM   1052  CD  PRO A 140      19.812   4.688   1.073  1.00 50.41           C  
ATOM   1053  N   GLY A 141      18.297   8.805   2.623  1.00 56.78           N  
ATOM   1054  CA  GLY A 141      17.547   9.992   2.252  1.00 56.78           C  
ATOM   1055  C   GLY A 141      16.047   9.773   2.230  1.00 56.78           C  
ATOM   1056  O   GLY A 141      15.281  10.711   1.995  1.00 56.78           O  
ATOM   1057  N   SER A 142      15.586   8.422   2.510  1.00 59.47           N  
ATOM   1058  CA  SER A 142      14.172   8.102   2.637  1.00 59.47           C  
ATOM   1059  C   SER A 142      13.930   7.074   3.736  1.00 59.47           C  
ATOM   1060  CB  SER A 142      13.617   7.582   1.311  1.00 59.47           C  
ATOM   1061  O   SER A 142      14.219   5.887   3.557  1.00 59.47           O  
ATOM   1062  OG  SER A 142      14.289   6.402   0.913  1.00 59.47           O  
ATOM   1063  N   PRO A 143      13.641   7.570   5.066  1.00 64.75           N  
ATOM   1064  CA  PRO A 143      13.359   6.609   6.133  1.00 64.75           C  
ATOM   1065  C   PRO A 143      12.250   5.625   5.766  1.00 64.75           C  
ATOM   1066  CB  PRO A 143      12.938   7.496   7.305  1.00 64.75           C  
ATOM   1067  O   PRO A 143      11.406   5.930   4.922  1.00 64.75           O  
ATOM   1068  CG  PRO A 143      12.398   8.742   6.668  1.00 64.75           C  
ATOM   1069  CD  PRO A 143      13.086   8.938   5.352  1.00 64.75           C  
ATOM   1070  N   THR A 144      12.461   4.305   6.039  1.00 63.56           N  
ATOM   1071  CA  THR A 144      11.406   3.303   5.938  1.00 63.56           C  
ATOM   1072  C   THR A 144      10.359   3.514   7.023  1.00 63.56           C  
ATOM   1073  CB  THR A 144      11.984   1.877   6.047  1.00 63.56           C  
ATOM   1074  O   THR A 144      10.680   3.514   8.211  1.00 63.56           O  
ATOM   1075  CG2 THR A 144      10.883   0.831   5.906  1.00 63.56           C  
ATOM   1076  OG1 THR A 144      12.953   1.678   5.008  1.00 63.56           O  
ATOM   1077  N   ASN A 145       9.125   3.959   6.590  1.00 65.50           N  
ATOM   1078  CA  ASN A 145       8.039   4.219   7.523  1.00 65.50           C  
ATOM   1079  C   ASN A 145       7.129   3.002   7.684  1.00 65.50           C  
ATOM   1080  CB  ASN A 145       7.223   5.434   7.078  1.00 65.50           C  
ATOM   1081  O   ASN A 145       6.547   2.527   6.707  1.00 65.50           O  
ATOM   1082  CG  ASN A 145       7.992   6.734   7.203  1.00 65.50           C  
ATOM   1083  ND2 ASN A 145       7.699   7.688   6.328  1.00 65.50           N  
ATOM   1084  OD1 ASN A 145       8.844   6.879   8.078  1.00 65.50           O  
ATOM   1085  N   LEU A 146       7.211   2.406   8.852  1.00 65.56           N  
ATOM   1086  CA  LEU A 146       6.266   1.344   9.188  1.00 65.56           C  
ATOM   1087  C   LEU A 146       4.953   1.924   9.695  1.00 65.56           C  
ATOM   1088  CB  LEU A 146       6.867   0.406  10.242  1.00 65.56           C  
ATOM   1089  O   LEU A 146       4.914   2.555  10.758  1.00 65.56           O  
ATOM   1090  CG  LEU A 146       8.195  -0.256   9.875  1.00 65.56           C  
ATOM   1091  CD1 LEU A 146       8.789  -0.955  11.094  1.00 65.56           C  
ATOM   1092  CD2 LEU A 146       8.008  -1.241   8.727  1.00 65.56           C  
ATOM   1093  N   GLU A 147       3.932   1.878   8.812  1.00 65.06           N  
ATOM   1094  CA  GLU A 147       2.668   2.531   9.141  1.00 65.06           C  
ATOM   1095  C   GLU A 147       1.574   1.507   9.422  1.00 65.06           C  
ATOM   1096  CB  GLU A 147       2.236   3.463   8.000  1.00 65.06           C  
ATOM   1097  O   GLU A 147       1.345   0.598   8.617  1.00 65.06           O  
ATOM   1098  CG  GLU A 147       3.141   4.676   7.824  1.00 65.06           C  
ATOM   1099  CD  GLU A 147       2.658   5.629   6.738  1.00 65.06           C  
ATOM   1100  OE1 GLU A 147       3.348   6.637   6.469  1.00 65.06           O  
ATOM   1101  OE2 GLU A 147       1.580   5.363   6.160  1.00 65.06           O  
ATOM   1102  N   PHE A 148       1.034   1.652  10.586  1.00 66.06           N  
ATOM   1103  CA  PHE A 148      -0.134   0.862  10.953  1.00 66.06           C  
ATOM   1104  C   PHE A 148      -1.402   1.704  10.883  1.00 66.06           C  
ATOM   1105  CB  PHE A 148       0.032   0.279  12.359  1.00 66.06           C  
ATOM   1106  O   PHE A 148      -1.528   2.705  11.594  1.00 66.06           O  
ATOM   1107  CG  PHE A 148       1.157  -0.714  12.477  1.00 66.06           C  
ATOM   1108  CD1 PHE A 148       0.950  -2.057  12.188  1.00 66.06           C  
ATOM   1109  CD2 PHE A 148       2.424  -0.303  12.875  1.00 66.06           C  
ATOM   1110  CE1 PHE A 148       1.989  -2.979  12.297  1.00 66.06           C  
ATOM   1111  CE2 PHE A 148       3.467  -1.217  12.984  1.00 66.06           C  
ATOM   1112  CZ  PHE A 148       3.248  -2.555  12.695  1.00 66.06           C  
ATOM   1113  N   ILE A 149      -2.254   1.361   9.984  1.00 66.81           N  
ATOM   1114  CA  ILE A 149      -3.459   2.150   9.758  1.00 66.81           C  
ATOM   1115  C   ILE A 149      -4.688   1.351  10.180  1.00 66.81           C  
ATOM   1116  CB  ILE A 149      -3.586   2.576   8.273  1.00 66.81           C  
ATOM   1117  O   ILE A 149      -4.910   0.238   9.703  1.00 66.81           O  
ATOM   1118  CG1 ILE A 149      -2.346   3.363   7.836  1.00 66.81           C  
ATOM   1119  CG2 ILE A 149      -4.863   3.395   8.055  1.00 66.81           C  
ATOM   1120  CD1 ILE A 149      -2.285   3.641   6.340  1.00 66.81           C  
ATOM   1121  N   ASN A 150      -5.379   1.807  11.125  1.00 66.44           N  
ATOM   1122  CA  ASN A 150      -6.664   1.267  11.547  1.00 66.44           C  
ATOM   1123  C   ASN A 150      -7.828   2.086  10.984  1.00 66.44           C  
ATOM   1124  CB  ASN A 150      -6.746   1.204  13.070  1.00 66.44           C  
ATOM   1125  O   ASN A 150      -7.988   3.258  11.328  1.00 66.44           O  
ATOM   1126  CG  ASN A 150      -7.988   0.491  13.562  1.00 66.44           C  
ATOM   1127  ND2 ASN A 150      -8.180   0.469  14.875  1.00 66.44           N  
ATOM   1128  OD1 ASN A 150      -8.773  -0.038  12.766  1.00 66.44           O  
ATOM   1129  N   THR A 151      -8.633   1.437  10.148  1.00 66.31           N  
ATOM   1130  CA  THR A 151      -9.695   2.119   9.414  1.00 66.31           C  
ATOM   1131  C   THR A 151     -11.031   1.987  10.148  1.00 66.31           C  
ATOM   1132  CB  THR A 151      -9.836   1.563   7.984  1.00 66.31           C  
ATOM   1133  O   THR A 151     -11.977   2.721   9.852  1.00 66.31           O  
ATOM   1134  CG2 THR A 151      -8.547   1.768   7.191  1.00 66.31           C  
ATOM   1135  OG1 THR A 151     -10.125   0.162   8.047  1.00 66.31           O  
ATOM   1136  N   GLY A 152     -11.086   1.238  11.328  1.00 64.00           N  
ATOM   1137  CA  GLY A 152     -12.297   1.203  12.125  1.00 64.00           C  
ATOM   1138  C   GLY A 152     -13.359   0.278  11.562  1.00 64.00           C  
ATOM   1139  O   GLY A 152     -14.375   0.026  12.211  1.00 64.00           O  
ATOM   1140  N   SER A 153     -13.102  -0.257  10.266  1.00 66.75           N  
ATOM   1141  CA  SER A 153     -13.961  -1.237   9.617  1.00 66.75           C  
ATOM   1142  C   SER A 153     -13.172  -2.445   9.133  1.00 66.75           C  
ATOM   1143  CB  SER A 153     -14.711  -0.603   8.445  1.00 66.75           C  
ATOM   1144  O   SER A 153     -11.984  -2.326   8.805  1.00 66.75           O  
ATOM   1145  OG  SER A 153     -13.820  -0.340   7.367  1.00 66.75           O  
ATOM   1146  N   SER A 154     -13.758  -3.570   9.305  1.00 66.69           N  
ATOM   1147  CA  SER A 154     -13.172  -4.828   8.844  1.00 66.69           C  
ATOM   1148  C   SER A 154     -12.938  -4.816   7.340  1.00 66.69           C  
ATOM   1149  CB  SER A 154     -14.070  -6.008   9.227  1.00 66.69           C  
ATOM   1150  O   SER A 154     -11.977  -5.406   6.852  1.00 66.69           O  
ATOM   1151  OG  SER A 154     -15.367  -5.852   8.672  1.00 66.69           O  
ATOM   1152  N   LYS A 155     -13.781  -4.055   6.617  1.00 67.50           N  
ATOM   1153  CA  LYS A 155     -13.672  -3.920   5.168  1.00 67.50           C  
ATOM   1154  C   LYS A 155     -12.461  -3.066   4.789  1.00 67.50           C  
ATOM   1155  CB  LYS A 155     -14.945  -3.312   4.582  1.00 67.50           C  
ATOM   1156  O   LYS A 155     -11.703  -3.418   3.879  1.00 67.50           O  
ATOM   1157  CG  LYS A 155     -16.125  -4.270   4.547  1.00 67.50           C  
ATOM   1158  CD  LYS A 155     -17.312  -3.658   3.820  1.00 67.50           C  
ATOM   1159  CE  LYS A 155     -18.516  -4.594   3.834  1.00 67.50           C  
ATOM   1160  NZ  LYS A 155     -19.688  -3.998   3.121  1.00 67.50           N  
ATOM   1161  N   GLY A 156     -12.250  -1.979   5.332  1.00 64.31           N  
ATOM   1162  CA  GLY A 156     -11.117  -1.091   5.129  1.00 64.31           C  
ATOM   1163  C   GLY A 156      -9.797  -1.693   5.570  1.00 64.31           C  
ATOM   1164  O   GLY A 156      -8.789  -1.578   4.871  1.00 64.31           O  
ATOM   1165  N   ASN A 157      -9.766  -2.375   6.688  1.00 65.12           N  
ATOM   1166  CA  ASN A 157      -8.586  -3.051   7.207  1.00 65.12           C  
ATOM   1167  C   ASN A 157      -8.211  -4.254   6.352  1.00 65.12           C  
ATOM   1168  CB  ASN A 157      -8.805  -3.482   8.656  1.00 65.12           C  
ATOM   1169  O   ASN A 157      -7.023  -4.547   6.172  1.00 65.12           O  
ATOM   1170  CG  ASN A 157      -8.820  -2.311   9.617  1.00 65.12           C  
ATOM   1171  ND2 ASN A 157      -9.367  -2.527  10.812  1.00 65.12           N  
ATOM   1172  OD1 ASN A 157      -8.352  -1.219   9.297  1.00 65.12           O  
ATOM   1173  N   CYS A 158      -9.219  -4.938   5.848  1.00 67.31           N  
ATOM   1174  CA  CYS A 158      -9.016  -6.055   4.934  1.00 67.31           C  
ATOM   1175  C   CYS A 158      -8.375  -5.586   3.635  1.00 67.31           C  
ATOM   1176  CB  CYS A 158     -10.344  -6.754   4.641  1.00 67.31           C  
ATOM   1177  O   CYS A 158      -7.473  -6.242   3.109  1.00 67.31           O  
ATOM   1178  SG  CYS A 158     -10.188  -8.164   3.521  1.00 67.31           S  
ATOM   1179  N   ALA A 159      -8.805  -4.543   3.133  1.00 65.75           N  
ATOM   1180  CA  ALA A 159      -8.281  -3.945   1.909  1.00 65.75           C  
ATOM   1181  C   ALA A 159      -6.832  -3.496   2.098  1.00 65.75           C  
ATOM   1182  CB  ALA A 159      -9.148  -2.768   1.474  1.00 65.75           C  
ATOM   1183  O   ALA A 159      -5.992  -3.705   1.221  1.00 65.75           O  
ATOM   1184  N   ILE A 160      -6.496  -2.873   3.176  1.00 64.69           N  
ATOM   1185  CA  ILE A 160      -5.152  -2.426   3.521  1.00 64.69           C  
ATOM   1186  C   ILE A 160      -4.238  -3.633   3.715  1.00 64.69           C  
ATOM   1187  CB  ILE A 160      -5.160  -1.548   4.793  1.00 64.69           C  
ATOM   1188  O   ILE A 160      -3.080  -3.619   3.289  1.00 64.69           O  
ATOM   1189  CG1 ILE A 160      -5.867  -0.216   4.520  1.00 64.69           C  
ATOM   1190  CG2 ILE A 160      -3.730  -1.316   5.297  1.00 64.69           C  
ATOM   1191  CD1 ILE A 160      -6.098   0.630   5.762  1.00 64.69           C  
ATOM   1192  N   LYS A 161      -4.762  -4.691   4.312  1.00 65.56           N  
ATOM   1193  CA  LYS A 161      -4.039  -5.945   4.469  1.00 65.56           C  
ATOM   1194  C   LYS A 161      -3.703  -6.562   3.111  1.00 65.56           C  
ATOM   1195  CB  LYS A 161      -4.852  -6.938   5.305  1.00 65.56           C  
ATOM   1196  O   LYS A 161      -2.594  -7.055   2.904  1.00 65.56           O  
ATOM   1197  CG  LYS A 161      -4.117  -8.234   5.617  1.00 65.56           C  
ATOM   1198  CD  LYS A 161      -4.945  -9.141   6.512  1.00 65.56           C  
ATOM   1199  CE  LYS A 161      -4.230 -10.461   6.789  1.00 65.56           C  
ATOM   1200  NZ  LYS A 161      -5.059 -11.375   7.633  1.00 65.56           N  
ATOM   1201  N   ALA A 162      -4.645  -6.648   2.283  1.00 62.91           N  
ATOM   1202  CA  ALA A 162      -4.473  -7.188   0.937  1.00 62.91           C  
ATOM   1203  C   ALA A 162      -3.422  -6.398   0.160  1.00 62.91           C  
ATOM   1204  CB  ALA A 162      -5.801  -7.180   0.186  1.00 62.91           C  
ATOM   1205  O   ALA A 162      -2.586  -6.980  -0.536  1.00 62.91           O  
ATOM   1206  N   LEU A 163      -3.396  -5.148   0.339  1.00 65.56           N  
ATOM   1207  CA  LEU A 163      -2.432  -4.266  -0.308  1.00 65.56           C  
ATOM   1208  C   LEU A 163      -1.041  -4.449   0.288  1.00 65.56           C  
ATOM   1209  CB  LEU A 163      -2.869  -2.805  -0.173  1.00 65.56           C  
ATOM   1210  O   LEU A 163      -0.046  -4.457  -0.440  1.00 65.56           O  
ATOM   1211  CG  LEU A 163      -3.930  -2.320  -1.164  1.00 65.56           C  
ATOM   1212  CD1 LEU A 163      -4.461  -0.954  -0.745  1.00 65.56           C  
ATOM   1213  CD2 LEU A 163      -3.355  -2.266  -2.576  1.00 65.56           C  
ATOM   1214  N   MET A 164      -0.953  -4.605   1.534  1.00 62.22           N  
ATOM   1215  CA  MET A 164       0.309  -4.832   2.234  1.00 62.22           C  
ATOM   1216  C   MET A 164       0.888  -6.199   1.884  1.00 62.22           C  
ATOM   1217  CB  MET A 164       0.113  -4.719   3.746  1.00 62.22           C  
ATOM   1218  O   MET A 164       2.104  -6.348   1.748  1.00 62.22           O  
ATOM   1219  CG  MET A 164      -0.073  -3.293   4.234  1.00 62.22           C  
ATOM   1220  SD  MET A 164      -0.248  -3.191   6.059  1.00 62.22           S  
ATOM   1221  CE  MET A 164       1.475  -3.459   6.562  1.00 62.22           C  
ATOM   1222  N   GLN A 165       0.032  -7.203   1.774  1.00 59.12           N  
ATOM   1223  CA  GLN A 165       0.424  -8.547   1.352  1.00 59.12           C  
ATOM   1224  C   GLN A 165       0.972  -8.531  -0.073  1.00 59.12           C  
ATOM   1225  CB  GLN A 165      -0.759  -9.508   1.451  1.00 59.12           C  
ATOM   1226  O   GLN A 165       1.928  -9.250  -0.382  1.00 59.12           O  
ATOM   1227  CG  GLN A 165      -1.107  -9.906   2.879  1.00 59.12           C  
ATOM   1228  CD  GLN A 165      -2.271 -10.883   2.947  1.00 59.12           C  
ATOM   1229  NE2 GLN A 165      -2.309 -11.688   4.004  1.00 59.12           N  
ATOM   1230  OE1 GLN A 165      -3.127 -10.906   2.059  1.00 59.12           O  
ATOM   1231  N   LEU A 166       0.435  -7.762  -0.892  1.00 59.88           N  
ATOM   1232  CA  LEU A 166       0.871  -7.578  -2.271  1.00 59.88           C  
ATOM   1233  C   LEU A 166       2.234  -6.895  -2.326  1.00 59.88           C  
ATOM   1234  CB  LEU A 166      -0.156  -6.754  -3.053  1.00 59.88           C  
ATOM   1235  O   LEU A 166       3.102  -7.293  -3.105  1.00 59.88           O  
ATOM   1236  CG  LEU A 166      -1.398  -7.504  -3.539  1.00 59.88           C  
ATOM   1237  CD1 LEU A 166      -2.455  -6.516  -4.027  1.00 59.88           C  
ATOM   1238  CD2 LEU A 166      -1.030  -8.492  -4.641  1.00 59.88           C  
ATOM   1239  N   THR A 167       2.439  -5.961  -1.496  1.00 61.22           N  
ATOM   1240  CA  THR A 167       3.676  -5.188  -1.485  1.00 61.22           C  
ATOM   1241  C   THR A 167       4.773  -5.930  -0.731  1.00 61.22           C  
ATOM   1242  CB  THR A 167       3.461  -3.801  -0.848  1.00 61.22           C  
ATOM   1243  O   THR A 167       5.953  -5.812  -1.066  1.00 61.22           O  
ATOM   1244  CG2 THR A 167       2.523  -2.945  -1.695  1.00 61.22           C  
ATOM   1245  OG1 THR A 167       2.893  -3.965   0.457  1.00 61.22           O  
ATOM   1246  N   THR A 168       4.512  -6.734   0.323  1.00 57.62           N  
ATOM   1247  CA  THR A 168       5.445  -7.531   1.115  1.00 57.62           C  
ATOM   1248  C   THR A 168       5.910  -8.758   0.332  1.00 57.62           C  
ATOM   1249  CB  THR A 168       4.809  -7.980   2.443  1.00 57.62           C  
ATOM   1250  O   THR A 168       7.074  -9.156   0.427  1.00 57.62           O  
ATOM   1251  CG2 THR A 168       4.559  -6.789   3.365  1.00 57.62           C  
ATOM   1252  OG1 THR A 168       3.559  -8.625   2.172  1.00 57.62           O  
ATOM   1253  N   LYS A 169       5.133  -9.422  -0.431  1.00 56.81           N  
ATOM   1254  CA  LYS A 169       5.453 -10.562  -1.284  1.00 56.81           C  
ATOM   1255  C   LYS A 169       6.230 -10.117  -2.521  1.00 56.81           C  
ATOM   1256  CB  LYS A 169       4.180 -11.297  -1.700  1.00 56.81           C  
ATOM   1257  O   LYS A 169       7.059 -10.875  -3.043  1.00 56.81           O  
ATOM   1258  CG  LYS A 169       3.660 -12.273  -0.656  1.00 56.81           C  
ATOM   1259  CD  LYS A 169       2.707 -13.289  -1.269  1.00 56.81           C  
ATOM   1260  CE  LYS A 169       2.180 -14.266  -0.223  1.00 56.81           C  
ATOM   1261  NZ  LYS A 169       1.610 -15.492  -0.849  1.00 56.81           N  
ATOM   1262  N   ALA A 170       5.988  -8.906  -2.910  1.00 51.06           N  
ATOM   1263  CA  ALA A 170       6.734  -8.250  -3.979  1.00 51.06           C  
ATOM   1264  C   ALA A 170       8.172  -7.965  -3.547  1.00 51.06           C  
ATOM   1265  CB  ALA A 170       6.039  -6.957  -4.398  1.00 51.06           C  
ATOM   1266  O   ALA A 170       9.102  -8.086  -4.348  1.00 51.06           O  
ATOM   1267  N   THR A 171       8.367  -7.754  -2.234  1.00 51.22           N  
ATOM   1268  CA  THR A 171       9.656  -7.473  -1.617  1.00 51.22           C  
ATOM   1269  C   THR A 171      10.414  -8.766  -1.335  1.00 51.22           C  
ATOM   1270  CB  THR A 171       9.492  -6.676  -0.310  1.00 51.22           C  
ATOM   1271  O   THR A 171      11.648  -8.797  -1.410  1.00 51.22           O  
ATOM   1272  CG2 THR A 171       8.906  -5.293  -0.579  1.00 51.22           C  
ATOM   1273  OG1 THR A 171       8.609  -7.391   0.568  1.00 51.22           O  
ATOM   1274  N   THR A 172       9.719  -9.891  -1.042  1.00 46.03           N  
ATOM   1275  CA  THR A 172      10.273 -11.211  -0.760  1.00 46.03           C  
ATOM   1276  C   THR A 172      10.602 -11.945  -2.055  1.00 46.03           C  
ATOM   1277  CB  THR A 172       9.305 -12.062   0.086  1.00 46.03           C  
ATOM   1278  O   THR A 172      11.523 -12.773  -2.092  1.00 46.03           O  
ATOM   1279  CG2 THR A 172       9.117 -11.453   1.474  1.00 46.03           C  
ATOM   1280  OG1 THR A 172       8.039 -12.125  -0.574  1.00 46.03           O  
ATOM   1281  N   GLN A 173       9.969 -11.680  -3.170  1.00 44.06           N  
ATOM   1282  CA  GLN A 173      10.258 -12.211  -4.496  1.00 44.06           C  
ATOM   1283  C   GLN A 173      11.367 -11.414  -5.180  1.00 44.06           C  
ATOM   1284  CB  GLN A 173       9.000 -12.211  -5.363  1.00 44.06           C  
ATOM   1285  O   GLN A 173      12.102 -11.953  -6.008  1.00 44.06           O  
ATOM   1286  CG  GLN A 173       7.965 -13.242  -4.941  1.00 44.06           C  
ATOM   1287  CD  GLN A 173       7.141 -13.758  -6.109  1.00 44.06           C  
ATOM   1288  NE2 GLN A 173       5.859 -14.016  -5.863  1.00 44.06           N  
ATOM   1289  OE1 GLN A 173       7.648 -13.922  -7.223  1.00 44.06           O  
ATOM   1290  N   ILE A 174      11.594 -10.242  -4.762  1.00 42.19           N  
ATOM   1291  CA  ILE A 174      12.641  -9.344  -5.223  1.00 42.19           C  
ATOM   1292  C   ILE A 174      13.875  -9.484  -4.332  1.00 42.19           C  
ATOM   1293  CB  ILE A 174      12.164  -7.875  -5.238  1.00 42.19           C  
ATOM   1294  O   ILE A 174      15.008  -9.352  -4.805  1.00 42.19           O  
ATOM   1295  CG1 ILE A 174      10.945  -7.723  -6.152  1.00 42.19           C  
ATOM   1296  CG2 ILE A 174      13.297  -6.938  -5.680  1.00 42.19           C  
ATOM   1297  CD1 ILE A 174      10.250  -6.371  -6.039  1.00 42.19           C  
ATOM   1298  N   ALA A 175      13.688  -9.977  -3.002  1.00 36.34           N  
ATOM   1299  CA  ALA A 175      14.734 -10.141  -1.989  1.00 36.34           C  
ATOM   1300  C   ALA A 175      15.328 -11.547  -2.043  1.00 36.34           C  
ATOM   1301  CB  ALA A 175      14.172  -9.859  -0.598  1.00 36.34           C  
ATOM   1302  O   ALA A 175      16.531 -11.719  -1.825  1.00 36.34           O  
ATOM   1303  N   PRO A 176      14.703 -12.617  -2.699  1.00 30.44           N  
ATOM   1304  CA  PRO A 176      15.469 -13.844  -2.951  1.00 30.44           C  
ATOM   1305  C   PRO A 176      15.828 -14.023  -4.422  1.00 30.44           C  
ATOM   1306  CB  PRO A 176      14.516 -14.953  -2.484  1.00 30.44           C  
ATOM   1307  O   PRO A 176      16.531 -14.977  -4.777  1.00 30.44           O  
ATOM   1308  CG  PRO A 176      13.172 -14.297  -2.428  1.00 30.44           C  
ATOM   1309  CD  PRO A 176      13.328 -12.852  -2.811  1.00 30.44           C  
ATOM   1310  N   LYS A 177      15.750 -13.008  -5.352  1.00 34.72           N  
ATOM   1311  CA  LYS A 177      16.328 -13.055  -6.695  1.00 34.72           C  
ATOM   1312  C   LYS A 177      17.547 -12.141  -6.809  1.00 34.72           C  
ATOM   1313  CB  LYS A 177      15.273 -12.648  -7.734  1.00 34.72           C  
ATOM   1314  O   LYS A 177      18.188 -12.086  -7.855  1.00 34.72           O  
ATOM   1315  CG  LYS A 177      14.219 -13.719  -7.996  1.00 34.72           C  
ATOM   1316  CD  LYS A 177      13.492 -13.477  -9.312  1.00 34.72           C  
ATOM   1317  CE  LYS A 177      12.516 -14.602  -9.625  1.00 34.72           C  
ATOM   1318  NZ  LYS A 177      11.859 -14.406 -10.953  1.00 34.72           N  
ATOM   1319  N   GLN A 178      18.062 -11.789  -5.645  1.00 29.69           N  
ATOM   1320  CA  GLN A 178      19.312 -11.023  -5.586  1.00 29.69           C  
ATOM   1321  C   GLN A 178      20.438 -11.859  -4.992  1.00 29.69           C  
ATOM   1322  CB  GLN A 178      19.125  -9.750  -4.773  1.00 29.69           C  
ATOM   1323  O   GLN A 178      21.469 -11.320  -4.594  1.00 29.69           O  
ATOM   1324  CG  GLN A 178      18.594  -8.570  -5.586  1.00 29.69           C  
ATOM   1325  CD  GLN A 178      18.484  -7.297  -4.773  1.00 29.69           C  
ATOM   1326  NE2 GLN A 178      18.297  -6.172  -5.457  1.00 29.69           N  
ATOM   1327  OE1 GLN A 178      18.562  -7.320  -3.541  1.00 29.69           O  
ATOM   1328  N   VAL A 179      20.406 -13.297  -5.293  1.00 30.56           N  
ATOM   1329  CA  VAL A 179      21.531 -14.164  -4.977  1.00 30.56           C  
ATOM   1330  C   VAL A 179      21.734 -15.172  -6.109  1.00 30.56           C  
ATOM   1331  CB  VAL A 179      21.312 -14.906  -3.639  1.00 30.56           C  
ATOM   1332  O   VAL A 179      20.797 -15.844  -6.527  1.00 30.56           O  
ATOM   1333  CG1 VAL A 179      22.547 -15.742  -3.279  1.00 30.56           C  
ATOM   1334  CG2 VAL A 179      20.984 -13.914  -2.523  1.00 30.56           C  
ATOM   1335  N   ALA A 180      22.438 -14.773  -7.293  1.00 25.89           N  
ATOM   1336  CA  ALA A 180      23.469 -15.602  -7.906  1.00 25.89           C  
ATOM   1337  C   ALA A 180      23.125 -15.914  -9.359  1.00 25.89           C  
ATOM   1338  CB  ALA A 180      23.641 -16.906  -7.121  1.00 25.89           C  
ATOM   1339  O   ALA A 180      22.078 -16.469  -9.656  1.00 25.89           O  
ATOM   1340  N   GLY A 181      23.438 -14.992 -10.391  1.00 31.88           N  
ATOM   1341  CA  GLY A 181      24.047 -15.656 -11.539  1.00 31.88           C  
ATOM   1342  C   GLY A 181      24.109 -14.781 -12.773  1.00 31.88           C  
ATOM   1343  O   GLY A 181      23.109 -14.188 -13.172  1.00 31.88           O  
ATOM   1344  N   THR A 182      25.000 -13.898 -12.898  1.00 35.06           N  
ATOM   1345  CA  THR A 182      25.969 -13.578 -13.938  1.00 35.06           C  
ATOM   1346  C   THR A 182      25.656 -14.336 -15.227  1.00 35.06           C  
ATOM   1347  CB  THR A 182      27.406 -13.922 -13.484  1.00 35.06           C  
ATOM   1348  O   THR A 182      25.375 -15.539 -15.188  1.00 35.06           O  
ATOM   1349  CG2 THR A 182      27.844 -13.023 -12.328  1.00 35.06           C  
ATOM   1350  OG1 THR A 182      27.453 -15.289 -13.062  1.00 35.06           O  
ATOM   1351  N   GLY A 183      24.531 -13.930 -16.000  1.00 36.47           N  
ATOM   1352  CA  GLY A 183      24.797 -14.148 -17.422  1.00 36.47           C  
ATOM   1353  C   GLY A 183      23.547 -14.070 -18.281  1.00 36.47           C  
ATOM   1354  O   GLY A 183      23.625 -13.719 -19.453  1.00 36.47           O  
ATOM   1355  N   VAL A 184      22.297 -13.492 -17.781  1.00 42.84           N  
ATOM   1356  CA  VAL A 184      21.125 -13.258 -18.609  1.00 42.84           C  
ATOM   1357  C   VAL A 184      20.500 -11.922 -18.250  1.00 42.84           C  
ATOM   1358  CB  VAL A 184      20.094 -14.398 -18.469  1.00 42.84           C  
ATOM   1359  O   VAL A 184      19.891 -11.266 -19.094  1.00 42.84           O  
ATOM   1360  CG1 VAL A 184      18.891 -14.156 -19.375  1.00 42.84           C  
ATOM   1361  CG2 VAL A 184      20.734 -15.750 -18.766  1.00 42.84           C  
ATOM   1362  N   GLN A 185      20.891 -11.281 -17.109  1.00 43.72           N  
ATOM   1363  CA  GLN A 185      20.453  -9.984 -16.609  1.00 43.72           C  
ATOM   1364  C   GLN A 185      21.281  -8.859 -17.203  1.00 43.72           C  
ATOM   1365  CB  GLN A 185      20.531  -9.945 -15.086  1.00 43.72           C  
ATOM   1366  O   GLN A 185      20.766  -7.770 -17.484  1.00 43.72           O  
ATOM   1367  CG  GLN A 185      19.297 -10.492 -14.391  1.00 43.72           C  
ATOM   1368  CD  GLN A 185      19.422 -10.492 -12.883  1.00 43.72           C  
ATOM   1369  NE2 GLN A 185      18.281 -10.469 -12.195  1.00 43.72           N  
ATOM   1370  OE1 GLN A 185      20.516 -10.508 -12.336  1.00 43.72           O  
ATOM   1371  N   PHE A 186      22.516  -9.312 -17.703  1.00 41.34           N  
ATOM   1372  CA  PHE A 186      23.391  -8.367 -18.375  1.00 41.34           C  
ATOM   1373  C   PHE A 186      22.969  -8.180 -19.828  1.00 41.34           C  
ATOM   1374  CB  PHE A 186      24.844  -8.852 -18.312  1.00 41.34           C  
ATOM   1375  O   PHE A 186      22.969  -7.059 -20.344  1.00 41.34           O  
ATOM   1376  CG  PHE A 186      25.859  -7.738 -18.406  1.00 41.34           C  
ATOM   1377  CD1 PHE A 186      26.375  -7.344 -19.625  1.00 41.34           C  
ATOM   1378  CD2 PHE A 186      26.297  -7.094 -17.250  1.00 41.34           C  
ATOM   1379  CE1 PHE A 186      27.312  -6.312 -19.703  1.00 41.34           C  
ATOM   1380  CE2 PHE A 186      27.234  -6.062 -17.328  1.00 41.34           C  
ATOM   1381  CZ  PHE A 186      27.734  -5.676 -18.547  1.00 41.34           C  
ATOM   1382  N   TYR A 187      22.344  -9.281 -20.438  1.00 48.19           N  
ATOM   1383  CA  TYR A 187      21.891  -9.250 -21.812  1.00 48.19           C  
ATOM   1384  C   TYR A 187      20.516  -8.586 -21.922  1.00 48.19           C  
ATOM   1385  CB  TYR A 187      21.828 -10.664 -22.391  1.00 48.19           C  
ATOM   1386  O   TYR A 187      20.250  -7.844 -22.859  1.00 48.19           O  
ATOM   1387  CG  TYR A 187      23.172 -11.227 -22.750  1.00 48.19           C  
ATOM   1388  CD1 TYR A 187      23.859 -10.781 -23.891  1.00 48.19           C  
ATOM   1389  CD2 TYR A 187      23.766 -12.211 -21.969  1.00 48.19           C  
ATOM   1390  CE1 TYR A 187      25.109 -11.305 -24.219  1.00 48.19           C  
ATOM   1391  CE2 TYR A 187      25.016 -12.742 -22.297  1.00 48.19           C  
ATOM   1392  OH  TYR A 187      26.906 -12.797 -23.750  1.00 48.19           O  
ATOM   1393  CZ  TYR A 187      25.672 -12.281 -23.422  1.00 48.19           C  
ATOM   1394  N   MET A 188      19.797  -8.570 -20.828  1.00 49.94           N  
ATOM   1395  CA  MET A 188      18.469  -7.969 -20.703  1.00 49.94           C  
ATOM   1396  C   MET A 188      18.562  -6.492 -20.328  1.00 49.94           C  
ATOM   1397  CB  MET A 188      17.625  -8.719 -19.672  1.00 49.94           C  
ATOM   1398  O   MET A 188      17.766  -5.672 -20.797  1.00 49.94           O  
ATOM   1399  CG  MET A 188      17.172 -10.094 -20.125  1.00 49.94           C  
ATOM   1400  SD  MET A 188      15.820 -10.008 -21.359  1.00 49.94           S  
ATOM   1401  CE  MET A 188      14.406  -9.664 -20.281  1.00 49.94           C  
ATOM   1402  N   ILE A 189      19.703  -6.188 -19.672  1.00 52.34           N  
ATOM   1403  CA  ILE A 189      20.031  -4.809 -19.328  1.00 52.34           C  
ATOM   1404  C   ILE A 189      20.719  -4.129 -20.516  1.00 52.34           C  
ATOM   1405  CB  ILE A 189      20.938  -4.738 -18.078  1.00 52.34           C  
ATOM   1406  O   ILE A 189      20.422  -2.973 -20.828  1.00 52.34           O  
ATOM   1407  CG1 ILE A 189      20.188  -5.227 -16.844  1.00 52.34           C  
ATOM   1408  CG2 ILE A 189      21.469  -3.316 -17.875  1.00 52.34           C  
ATOM   1409  CD1 ILE A 189      21.062  -5.363 -15.602  1.00 52.34           C  
ATOM   1410  N   VAL A 190      21.438  -4.902 -21.312  1.00 51.66           N  
ATOM   1411  CA  VAL A 190      22.109  -4.445 -22.531  1.00 51.66           C  
ATOM   1412  C   VAL A 190      21.094  -4.270 -23.641  1.00 51.66           C  
ATOM   1413  CB  VAL A 190      23.219  -5.430 -22.969  1.00 51.66           C  
ATOM   1414  O   VAL A 190      21.125  -3.275 -24.375  1.00 51.66           O  
ATOM   1415  CG1 VAL A 190      23.781  -5.023 -24.328  1.00 51.66           C  
ATOM   1416  CG2 VAL A 190      24.328  -5.492 -21.922  1.00 51.66           C  
ATOM   1417  N   ILE A 191      20.062  -5.102 -23.719  1.00 56.34           N  
ATOM   1418  CA  ILE A 191      18.969  -5.043 -24.672  1.00 56.34           C  
ATOM   1419  C   ILE A 191      17.984  -3.953 -24.266  1.00 56.34           C  
ATOM   1420  CB  ILE A 191      18.250  -6.402 -24.797  1.00 56.34           C  
ATOM   1421  O   ILE A 191      17.469  -3.215 -25.109  1.00 56.34           O  
ATOM   1422  CG1 ILE A 191      19.156  -7.438 -25.453  1.00 56.34           C  
ATOM   1423  CG2 ILE A 191      16.938  -6.250 -25.578  1.00 56.34           C  
ATOM   1424  CD1 ILE A 191      18.625  -8.859 -25.422  1.00 56.34           C  
ATOM   1425  N   GLY A 192      17.828  -3.719 -22.891  1.00 53.41           N  
ATOM   1426  CA  GLY A 192      17.047  -2.635 -22.312  1.00 53.41           C  
ATOM   1427  C   GLY A 192      17.703  -1.275 -22.484  1.00 53.41           C  
ATOM   1428  O   GLY A 192      17.031  -0.294 -22.812  1.00 53.41           O  
ATOM   1429  N   VAL A 193      19.062  -1.253 -22.531  1.00 63.81           N  
ATOM   1430  CA  VAL A 193      19.859  -0.056 -22.734  1.00 63.81           C  
ATOM   1431  C   VAL A 193      19.938   0.276 -24.219  1.00 63.81           C  
ATOM   1432  CB  VAL A 193      21.297  -0.230 -22.156  1.00 63.81           C  
ATOM   1433  O   VAL A 193      19.859   1.445 -24.609  1.00 63.81           O  
ATOM   1434  CG1 VAL A 193      22.172   0.952 -22.547  1.00 63.81           C  
ATOM   1435  CG2 VAL A 193      21.234  -0.389 -20.641  1.00 63.81           C  
ATOM   1436  N   ILE A 194      19.844  -0.640 -25.156  1.00 66.31           N  
ATOM   1437  CA  ILE A 194      19.859  -0.506 -26.609  1.00 66.31           C  
ATOM   1438  C   ILE A 194      18.500  -0.044 -27.109  1.00 66.31           C  
ATOM   1439  CB  ILE A 194      20.266  -1.833 -27.297  1.00 66.31           C  
ATOM   1440  O   ILE A 194      18.406   0.823 -27.984  1.00 66.31           O  
ATOM   1441  CG1 ILE A 194      21.719  -2.180 -26.984  1.00 66.31           C  
ATOM   1442  CG2 ILE A 194      20.031  -1.750 -28.812  1.00 66.31           C  
ATOM   1443  CD1 ILE A 194      22.203  -3.469 -27.625  1.00 66.31           C  
ATOM   1444  N   ILE A 195      17.453  -0.487 -26.438  1.00 66.94           N  
ATOM   1445  CA  ILE A 195      16.062  -0.139 -26.734  1.00 66.94           C  
ATOM   1446  C   ILE A 195      15.758   1.252 -26.188  1.00 66.94           C  
ATOM   1447  CB  ILE A 195      15.086  -1.179 -26.141  1.00 66.94           C  
ATOM   1448  O   ILE A 195      15.125   2.066 -26.859  1.00 66.94           O  
ATOM   1449  CG1 ILE A 195      15.266  -2.533 -26.828  1.00 66.94           C  
ATOM   1450  CG2 ILE A 195      13.641  -0.686 -26.250  1.00 66.94           C  
ATOM   1451  CD1 ILE A 195      14.406  -3.646 -26.234  1.00 66.94           C  
ATOM   1452  N   LEU A 196      16.344   1.625 -25.047  1.00 62.12           N  
ATOM   1453  CA  LEU A 196      16.234   2.947 -24.438  1.00 62.12           C  
ATOM   1454  C   LEU A 196      17.109   3.957 -25.172  1.00 62.12           C  
ATOM   1455  CB  LEU A 196      16.641   2.891 -22.969  1.00 62.12           C  
ATOM   1456  O   LEU A 196      16.719   5.113 -25.359  1.00 62.12           O  
ATOM   1457  CG  LEU A 196      15.516   2.568 -21.969  1.00 62.12           C  
ATOM   1458  CD1 LEU A 196      16.109   2.102 -20.641  1.00 62.12           C  
ATOM   1459  CD2 LEU A 196      14.617   3.783 -21.766  1.00 62.12           C  
ATOM   1460  N   ALA A 197      18.250   3.527 -25.688  1.00 63.44           N  
ATOM   1461  CA  ALA A 197      19.156   4.320 -26.516  1.00 63.44           C  
ATOM   1462  C   ALA A 197      18.594   4.539 -27.906  1.00 63.44           C  
ATOM   1463  CB  ALA A 197      20.531   3.641 -26.594  1.00 63.44           C  
ATOM   1464  O   ALA A 197      18.703   5.633 -28.469  1.00 63.44           O  
ATOM   1465  N   ALA A 198      17.875   3.623 -28.547  1.00 60.50           N  
ATOM   1466  CA  ALA A 198      17.172   3.709 -29.812  1.00 60.50           C  
ATOM   1467  C   ALA A 198      15.914   4.578 -29.703  1.00 60.50           C  
ATOM   1468  CB  ALA A 198      16.797   2.316 -30.312  1.00 60.50           C  
ATOM   1469  O   ALA A 198      15.602   5.352 -30.609  1.00 60.50           O  
ATOM   1470  N   LEU A 199      15.289   4.516 -28.500  1.00 58.72           N  
ATOM   1471  CA  LEU A 199      14.109   5.301 -28.172  1.00 58.72           C  
ATOM   1472  C   LEU A 199      14.492   6.746 -27.859  1.00 58.72           C  
ATOM   1473  CB  LEU A 199      13.375   4.684 -26.969  1.00 58.72           C  
ATOM   1474  O   LEU A 199      13.781   7.676 -28.234  1.00 58.72           O  
ATOM   1475  CG  LEU A 199      12.445   3.510 -27.281  1.00 58.72           C  
ATOM   1476  CD1 LEU A 199      11.953   2.867 -26.000  1.00 58.72           C  
ATOM   1477  CD2 LEU A 199      11.273   3.971 -28.141  1.00 58.72           C  
ATOM   1478  N   PHE A 200      15.641   6.918 -27.266  1.00 63.31           N  
ATOM   1479  CA  PHE A 200      16.234   8.219 -26.984  1.00 63.31           C  
ATOM   1480  C   PHE A 200      16.750   8.867 -28.266  1.00 63.31           C  
ATOM   1481  CB  PHE A 200      17.391   8.086 -25.984  1.00 63.31           C  
ATOM   1482  O   PHE A 200      16.562  10.070 -28.484  1.00 63.31           O  
ATOM   1483  CG  PHE A 200      17.750   9.375 -25.297  1.00 63.31           C  
ATOM   1484  CD1 PHE A 200      18.781  10.164 -25.781  1.00 63.31           C  
ATOM   1485  CD2 PHE A 200      17.047   9.797 -24.172  1.00 63.31           C  
ATOM   1486  CE1 PHE A 200      19.125  11.359 -25.141  1.00 63.31           C  
ATOM   1487  CE2 PHE A 200      17.391  10.984 -23.531  1.00 63.31           C  
ATOM   1488  CZ  PHE A 200      18.422  11.766 -24.016  1.00 63.31           C  
ATOM   1489  N   MET A 201      17.344   8.180 -29.219  1.00 63.38           N  
ATOM   1490  CA  MET A 201      17.812   8.617 -30.531  1.00 63.38           C  
ATOM   1491  C   MET A 201      16.641   8.914 -31.453  1.00 63.38           C  
ATOM   1492  CB  MET A 201      18.719   7.559 -31.156  1.00 63.38           C  
ATOM   1493  O   MET A 201      16.703   9.852 -32.250  1.00 63.38           O  
ATOM   1494  CG  MET A 201      20.203   7.758 -30.859  1.00 63.38           C  
ATOM   1495  SD  MET A 201      21.281   6.684 -31.891  1.00 63.38           S  
ATOM   1496  CE  MET A 201      21.359   5.215 -30.828  1.00 63.38           C  
ATOM   1497  N   TYR A 202      15.586   8.180 -31.359  1.00 56.81           N  
ATOM   1498  CA  TYR A 202      14.328   8.344 -32.062  1.00 56.81           C  
ATOM   1499  C   TYR A 202      13.594   9.594 -31.594  1.00 56.81           C  
ATOM   1500  CB  TYR A 202      13.438   7.113 -31.906  1.00 56.81           C  
ATOM   1501  O   TYR A 202      13.078  10.367 -32.406  1.00 56.81           O  
ATOM   1502  CG  TYR A 202      12.094   7.230 -32.562  1.00 56.81           C  
ATOM   1503  CD1 TYR A 202      10.953   7.562 -31.859  1.00 56.81           C  
ATOM   1504  CD2 TYR A 202      11.969   7.004 -33.938  1.00 56.81           C  
ATOM   1505  CE1 TYR A 202       9.711   7.668 -32.469  1.00 56.81           C  
ATOM   1506  CE2 TYR A 202      10.727   7.109 -34.562  1.00 56.81           C  
ATOM   1507  OH  TYR A 202       8.383   7.547 -34.438  1.00 56.81           O  
ATOM   1508  CZ  TYR A 202       9.609   7.441 -33.844  1.00 56.81           C  
ATOM   1509  N   TYR A 203      13.625  10.023 -30.312  1.00 54.12           N  
ATOM   1510  CA  TYR A 203      13.008  11.195 -29.703  1.00 54.12           C  
ATOM   1511  C   TYR A 203      13.930  12.406 -29.766  1.00 54.12           C  
ATOM   1512  CB  TYR A 203      12.633  10.898 -28.250  1.00 54.12           C  
ATOM   1513  O   TYR A 203      13.461  13.539 -29.875  1.00 54.12           O  
ATOM   1514  CG  TYR A 203      11.281  10.250 -28.078  1.00 54.12           C  
ATOM   1515  CD1 TYR A 203      10.117  11.000 -28.172  1.00 54.12           C  
ATOM   1516  CD2 TYR A 203      11.180   8.891 -27.828  1.00 54.12           C  
ATOM   1517  CE1 TYR A 203       8.867  10.406 -28.016  1.00 54.12           C  
ATOM   1518  CE2 TYR A 203       9.930   8.281 -27.672  1.00 54.12           C  
ATOM   1519  OH  TYR A 203       7.555   8.453 -27.625  1.00 54.12           O  
ATOM   1520  CZ  TYR A 203       8.789   9.047 -27.766  1.00 54.12           C  
ATOM   1521  N   ALA A 204      15.188  12.180 -29.766  1.00 53.75           N  
ATOM   1522  CA  ALA A 204      16.219  13.195 -29.969  1.00 53.75           C  
ATOM   1523  C   ALA A 204      16.297  13.641 -31.422  1.00 53.75           C  
ATOM   1524  CB  ALA A 204      17.578  12.656 -29.516  1.00 53.75           C  
ATOM   1525  O   ALA A 204      16.516  14.820 -31.703  1.00 53.75           O  
ATOM   1526  N   LYS A 205      16.062  12.773 -32.406  1.00 52.81           N  
ATOM   1527  CA  LYS A 205      15.938  13.062 -33.844  1.00 52.81           C  
ATOM   1528  C   LYS A 205      14.609  13.742 -34.156  1.00 52.81           C  
ATOM   1529  CB  LYS A 205      16.078  11.781 -34.656  1.00 52.81           C  
ATOM   1530  O   LYS A 205      14.531  14.609 -35.031  1.00 52.81           O  
ATOM   1531  CG  LYS A 205      16.969  11.914 -35.875  1.00 52.81           C  
ATOM   1532  CD  LYS A 205      16.891  10.680 -36.781  1.00 52.81           C  
ATOM   1533  CE  LYS A 205      17.719  10.852 -38.031  1.00 52.81           C  
ATOM   1534  NZ  LYS A 205      17.719   9.617 -38.875  1.00 52.81           N  
ATOM   1535  N   ARG A 206      13.625  13.562 -33.312  1.00 48.25           N  
ATOM   1536  CA  ARG A 206      12.289  14.133 -33.438  1.00 48.25           C  
ATOM   1537  C   ARG A 206      12.180  15.430 -32.656  1.00 48.25           C  
ATOM   1538  CB  ARG A 206      11.234  13.133 -32.938  1.00 48.25           C  
ATOM   1539  O   ARG A 206      11.461  16.359 -33.062  1.00 48.25           O  
ATOM   1540  CG  ARG A 206      10.031  13.016 -33.875  1.00 48.25           C  
ATOM   1541  CD  ARG A 206       8.984  12.062 -33.312  1.00 48.25           C  
ATOM   1542  NE  ARG A 206       7.750  12.102 -34.094  1.00 48.25           N  
ATOM   1543  NH1 ARG A 206       6.824  10.234 -33.094  1.00 48.25           N  
ATOM   1544  NH2 ARG A 206       5.676  11.352 -34.719  1.00 48.25           N  
ATOM   1545  CZ  ARG A 206       6.750  11.227 -33.969  1.00 48.25           C  
ATOM   1546  N   MET A 207      13.141  15.703 -31.750  1.00 44.16           N  
ATOM   1547  CA  MET A 207      13.242  16.922 -30.938  1.00 44.16           C  
ATOM   1548  C   MET A 207      14.336  17.844 -31.484  1.00 44.16           C  
ATOM   1549  CB  MET A 207      13.523  16.562 -29.484  1.00 44.16           C  
ATOM   1550  O   MET A 207      14.219  19.062 -31.406  1.00 44.16           O  
ATOM   1551  CG  MET A 207      12.617  17.297 -28.500  1.00 44.16           C  
ATOM   1552  SD  MET A 207      13.359  17.422 -26.828  1.00 44.16           S  
ATOM   1553  CE  MET A 207      11.953  18.094 -25.891  1.00 44.16           C  
ATOM   1554  N   LEU A 208      15.242  17.281 -32.281  1.00 44.00           N  
ATOM   1555  CA  LEU A 208      16.359  18.031 -32.844  1.00 44.00           C  
ATOM   1556  C   LEU A 208      16.188  18.266 -34.344  1.00 44.00           C  
ATOM   1557  CB  LEU A 208      17.688  17.297 -32.562  1.00 44.00           C  
ATOM   1558  O   LEU A 208      16.781  19.203 -34.875  1.00 44.00           O  
ATOM   1559  CG  LEU A 208      18.250  17.391 -31.156  1.00 44.00           C  
ATOM   1560  CD1 LEU A 208      19.297  16.328 -30.922  1.00 44.00           C  
ATOM   1561  CD2 LEU A 208      18.828  18.781 -30.906  1.00 44.00           C  
ATOM   1562  N   PHE A 209      14.945  17.969 -34.969  1.00 43.16           N  
ATOM   1563  CA  PHE A 209      14.617  18.234 -36.375  1.00 43.16           C  
ATOM   1564  C   PHE A 209      13.211  18.797 -36.500  1.00 43.16           C  
ATOM   1565  CB  PHE A 209      14.758  16.969 -37.219  1.00 43.16           C  
ATOM   1566  O   PHE A 209      12.766  19.125 -37.594  1.00 43.16           O  
ATOM   1567  CG  PHE A 209      16.156  16.719 -37.719  1.00 43.16           C  
ATOM   1568  CD1 PHE A 209      16.609  17.359 -38.875  1.00 43.16           C  
ATOM   1569  CD2 PHE A 209      17.000  15.836 -37.062  1.00 43.16           C  
ATOM   1570  CE1 PHE A 209      17.906  17.125 -39.344  1.00 43.16           C  
ATOM   1571  CE2 PHE A 209      18.281  15.609 -37.531  1.00 43.16           C  
ATOM   1572  CZ  PHE A 209      18.734  16.250 -38.656  1.00 43.16           C  
ATOM   1573  N   THR A 210      12.617  19.406 -35.438  1.00 36.09           N  
ATOM   1574  CA  THR A 210      11.398  20.203 -35.375  1.00 36.09           C  
ATOM   1575  C   THR A 210      11.680  21.547 -34.656  1.00 36.09           C  
ATOM   1576  CB  THR A 210      10.281  19.469 -34.625  1.00 36.09           C  
ATOM   1577  O   THR A 210      12.320  21.578 -33.625  1.00 36.09           O  
ATOM   1578  CG2 THR A 210       9.898  20.188 -33.344  1.00 36.09           C  
ATOM   1579  OG1 THR A 210       9.125  19.391 -35.469  1.00 36.09           O  
ATOM   1580  N   SER A 211      12.523  22.516 -35.406  1.00 31.58           N  
ATOM   1581  CA  SER A 211      12.367  23.953 -35.625  1.00 31.58           C  
ATOM   1582  C   SER A 211      13.633  24.703 -35.250  1.00 31.58           C  
ATOM   1583  CB  SER A 211      11.180  24.484 -34.844  1.00 31.58           C  
ATOM   1584  O   SER A 211      14.117  24.594 -34.125  1.00 31.58           O  
ATOM   1585  OG  SER A 211      11.086  25.906 -34.969  1.00 31.58           O  
ATOM   1586  N   THR A 212      14.609  24.984 -36.156  1.00 35.25           N  
ATOM   1587  CA  THR A 212      15.367  26.109 -36.688  1.00 35.25           C  
ATOM   1588  C   THR A 212      14.688  27.438 -36.375  1.00 35.25           C  
ATOM   1589  CB  THR A 212      15.539  25.984 -38.219  1.00 35.25           C  
ATOM   1590  O   THR A 212      13.477  27.562 -36.531  1.00 35.25           O  
ATOM   1591  CG2 THR A 212      16.797  26.688 -38.688  1.00 35.25           C  
ATOM   1592  OG1 THR A 212      15.633  24.594 -38.562  1.00 35.25           O  
ATOM   1593  N   ASN A 213      14.836  28.094 -35.062  1.00 32.44           N  
ATOM   1594  CA  ASN A 213      14.820  29.562 -34.969  1.00 32.44           C  
ATOM   1595  C   ASN A 213      14.094  30.031 -33.719  1.00 32.44           C  
ATOM   1596  CB  ASN A 213      14.195  30.172 -36.219  1.00 32.44           C  
ATOM   1597  O   ASN A 213      13.508  31.125 -33.719  1.00 32.44           O  
ATOM   1598  CG  ASN A 213      15.172  30.281 -37.375  1.00 32.44           C  
ATOM   1599  ND2 ASN A 213      14.758  29.859 -38.562  1.00 32.44           N  
ATOM   1600  OD1 ASN A 213      16.297  30.766 -37.188  1.00 32.44           O  
ATOM   1601  N   ASP A 214      14.328  29.516 -32.562  1.00 30.86           N  
ATOM   1602  CA  ASP A 214      13.922  30.406 -31.469  1.00 30.86           C  
ATOM   1603  C   ASP A 214      14.758  30.172 -30.219  1.00 30.86           C  
ATOM   1604  CB  ASP A 214      12.430  30.219 -31.156  1.00 30.86           C  
ATOM   1605  O   ASP A 214      14.766  29.062 -29.672  1.00 30.86           O  
ATOM   1606  CG  ASP A 214      11.594  31.422 -31.531  1.00 30.86           C  
ATOM   1607  OD1 ASP A 214      12.164  32.469 -31.938  1.00 30.86           O  
ATOM   1608  OD2 ASP A 214      10.352  31.344 -31.422  1.00 30.86           O  
ATOM   1609  N   LYS A 215      16.203  30.547 -30.172  1.00 32.47           N  
ATOM   1610  CA  LYS A 215      16.672  31.328 -29.031  1.00 32.47           C  
ATOM   1611  C   LYS A 215      18.172  31.125 -28.812  1.00 32.47           C  
ATOM   1612  CB  LYS A 215      15.898  30.938 -27.766  1.00 32.47           C  
ATOM   1613  O   LYS A 215      18.594  30.047 -28.391  1.00 32.47           O  
ATOM   1614  CG  LYS A 215      14.422  31.281 -27.828  1.00 32.47           C  
ATOM   1615  CD  LYS A 215      13.797  31.281 -26.438  1.00 32.47           C  
ATOM   1616  CE  LYS A 215      12.297  31.531 -26.484  1.00 32.47           C  
ATOM   1617  NZ  LYS A 215      11.727  31.812 -25.141  1.00 32.47           N  
ATOM   1618  N   ILE A 216      19.062  31.203 -29.844  1.00 34.66           N  
ATOM   1619  CA  ILE A 216      20.188  32.125 -29.922  1.00 34.66           C  
ATOM   1620  C   ILE A 216      20.016  33.250 -28.891  1.00 34.66           C  
ATOM   1621  CB  ILE A 216      20.328  32.719 -31.344  1.00 34.66           C  
ATOM   1622  O   ILE A 216      18.969  33.906 -28.859  1.00 34.66           O  
ATOM   1623  CG1 ILE A 216      20.594  31.625 -32.375  1.00 34.66           C  
ATOM   1624  CG2 ILE A 216      21.438  33.781 -31.375  1.00 34.66           C  
ATOM   1625  CD1 ILE A 216      20.422  32.062 -33.812  1.00 34.66           C  
ATOM   1626  N   LYS A 217      19.719  33.000 -27.484  1.00 28.36           N  
ATOM   1627  CA  LYS A 217      19.953  33.938 -26.391  1.00 28.36           C  
ATOM   1628  C   LYS A 217      19.828  33.250 -25.031  1.00 28.36           C  
ATOM   1629  CB  LYS A 217      18.953  35.094 -26.484  1.00 28.36           C  
ATOM   1630  O   LYS A 217      18.766  32.812 -24.656  1.00 28.36           O  
ATOM   1631  CG  LYS A 217      19.469  36.281 -27.297  1.00 28.36           C  
ATOM   1632  CD  LYS A 217      18.547  37.500 -27.172  1.00 28.36           C  
ATOM   1633  CE  LYS A 217      19.047  38.688 -27.984  1.00 28.36           C  
ATOM   1634  NZ  LYS A 217      18.266  39.906 -27.703  1.00 28.36           N  
ATOM   1635  N   LEU A 218      20.531  32.094 -24.719  1.00 31.81           N  
ATOM   1636  CA  LEU A 218      21.016  32.156 -23.344  1.00 31.81           C  
ATOM   1637  C   LEU A 218      22.375  31.500 -23.219  1.00 31.81           C  
ATOM   1638  CB  LEU A 218      20.016  31.469 -22.406  1.00 31.81           C  
ATOM   1639  O   LEU A 218      22.516  30.281 -23.344  1.00 31.81           O  
ATOM   1640  CG  LEU A 218      19.609  32.250 -21.156  1.00 31.81           C  
ATOM   1641  CD1 LEU A 218      18.266  32.938 -21.391  1.00 31.81           C  
ATOM   1642  CD2 LEU A 218      19.531  31.328 -19.938  1.00 31.81           C  
ATOM   1643  N   ILE A 219      23.484  31.828 -24.031  1.00 34.31           N  
ATOM   1644  CA  ILE A 219      24.828  32.281 -23.688  1.00 34.31           C  
ATOM   1645  C   ILE A 219      24.891  32.656 -22.219  1.00 34.31           C  
ATOM   1646  CB  ILE A 219      25.266  33.469 -24.562  1.00 34.31           C  
ATOM   1647  O   ILE A 219      24.094  33.469 -21.734  1.00 34.31           O  
ATOM   1648  CG1 ILE A 219      25.016  33.156 -26.047  1.00 34.31           C  
ATOM   1649  CG2 ILE A 219      26.734  33.812 -24.312  1.00 34.31           C  
ATOM   1650  CD1 ILE A 219      25.109  34.375 -26.953  1.00 34.31           C  
ATOM   1651  N   LEU A 220      24.984  31.703 -21.125  1.00 28.09           N  
ATOM   1652  CA  LEU A 220      26.000  31.938 -20.094  1.00 28.09           C  
ATOM   1653  C   LEU A 220      25.750  31.062 -18.875  1.00 28.09           C  
ATOM   1654  CB  LEU A 220      26.016  33.406 -19.688  1.00 28.09           C  
ATOM   1655  O   LEU A 220      24.766  31.234 -18.172  1.00 28.09           O  
ATOM   1656  CG  LEU A 220      27.094  34.281 -20.328  1.00 28.09           C  
ATOM   1657  CD1 LEU A 220      26.609  34.812 -21.688  1.00 28.09           C  
ATOM   1658  CD2 LEU A 220      27.453  35.438 -19.422  1.00 28.09           C  
ATOM   1659  N   ALA A 221      26.047  29.688 -18.812  1.00 28.09           N  
ATOM   1660  CA  ALA A 221      26.938  29.141 -17.797  1.00 28.09           C  
ATOM   1661  C   ALA A 221      26.625  27.672 -17.516  1.00 28.09           C  
ATOM   1662  CB  ALA A 221      26.844  29.969 -16.516  1.00 28.09           C  
ATOM   1663  O   ALA A 221      25.531  27.344 -17.062  1.00 28.09           O  
ATOM   1664  N   ASN A 222      27.141  26.859 -18.281  1.00 28.94           N  
ATOM   1665  CA  ASN A 222      28.234  25.969 -17.938  1.00 28.94           C  
ATOM   1666  C   ASN A 222      27.797  24.516 -17.875  1.00 28.94           C  
ATOM   1667  CB  ASN A 222      28.859  26.375 -16.594  1.00 28.94           C  
ATOM   1668  O   ASN A 222      26.922  24.156 -17.094  1.00 28.94           O  
ATOM   1669  CG  ASN A 222      30.250  25.797 -16.391  1.00 28.94           C  
ATOM   1670  ND2 ASN A 222      30.750  25.891 -15.156  1.00 28.94           N  
ATOM   1671  OD1 ASN A 222      30.859  25.281 -17.312  1.00 28.94           O  
ATOM   1672  N   LYS A 223      27.922  23.859 -18.953  1.00 27.59           N  
ATOM   1673  CA  LYS A 223      28.844  22.812 -19.406  1.00 27.59           C  
ATOM   1674  C   LYS A 223      28.406  21.438 -18.891  1.00 27.59           C  
ATOM   1675  CB  LYS A 223      30.266  23.109 -18.953  1.00 27.59           C  
ATOM   1676  O   LYS A 223      28.172  21.266 -17.703  1.00 27.59           O  
ATOM   1677  CG  LYS A 223      31.328  22.312 -19.688  1.00 27.59           C  
ATOM   1678  CD  LYS A 223      32.750  22.734 -19.266  1.00 27.59           C  
ATOM   1679  CE  LYS A 223      33.812  21.984 -20.062  1.00 27.59           C  
ATOM   1680  NZ  LYS A 223      35.156  22.203 -19.484  1.00 27.59           N  
ATOM   1681  N   GLU A 224      28.047  20.500 -19.812  1.00 27.39           N  
ATOM   1682  CA  GLU A 224      28.484  19.438 -20.703  1.00 27.39           C  
ATOM   1683  C   GLU A 224      27.719  18.141 -20.453  1.00 27.39           C  
ATOM   1684  CB  GLU A 224      30.000  19.188 -20.547  1.00 27.39           C  
ATOM   1685  O   GLU A 224      27.641  17.656 -19.328  1.00 27.39           O  
ATOM   1686  CG  GLU A 224      30.734  19.031 -21.859  1.00 27.39           C  
ATOM   1687  CD  GLU A 224      32.219  18.703 -21.688  1.00 27.39           C  
ATOM   1688  OE1 GLU A 224      32.938  18.547 -22.703  1.00 27.39           O  
ATOM   1689  OE2 GLU A 224      32.656  18.609 -20.531  1.00 27.39           O  
ATOM   1690  N   ASN A 225      26.875  17.875 -21.375  1.00 27.91           N  
ATOM   1691  CA  ASN A 225      26.859  16.969 -22.531  1.00 27.91           C  
ATOM   1692  C   ASN A 225      26.062  15.703 -22.234  1.00 27.91           C  
ATOM   1693  CB  ASN A 225      28.281  16.625 -22.953  1.00 27.91           C  
ATOM   1694  O   ASN A 225      26.375  14.977 -21.297  1.00 27.91           O  
ATOM   1695  CG  ASN A 225      29.000  17.781 -23.625  1.00 27.91           C  
ATOM   1696  ND2 ASN A 225      30.281  17.922 -23.328  1.00 27.91           N  
ATOM   1697  OD1 ASN A 225      28.406  18.547 -24.391  1.00 27.91           O  
ATOM   1698  N   VAL A 226      24.906  15.609 -22.781  1.00 28.55           N  
ATOM   1699  CA  VAL A 226      24.516  15.125 -24.109  1.00 28.55           C  
ATOM   1700  C   VAL A 226      23.781  13.781 -23.969  1.00 28.55           C  
ATOM   1701  CB  VAL A 226      25.734  14.977 -25.047  1.00 28.55           C  
ATOM   1702  O   VAL A 226      24.266  12.875 -23.281  1.00 28.55           O  
ATOM   1703  CG1 VAL A 226      25.531  15.789 -26.312  1.00 28.55           C  
ATOM   1704  CG2 VAL A 226      27.016  15.406 -24.328  1.00 28.55           C  
ATOM   1705  N   HIS A 227      22.453  13.727 -24.344  1.00 24.53           N  
ATOM   1706  CA  HIS A 227      22.156  13.156 -25.656  1.00 24.53           C  
ATOM   1707  C   HIS A 227      21.234  11.953 -25.531  1.00 24.53           C  
ATOM   1708  CB  HIS A 227      23.453  12.758 -26.359  1.00 24.53           C  
ATOM   1709  O   HIS A 227      21.469  11.055 -24.719  1.00 24.53           O  
ATOM   1710  CG  HIS A 227      23.594  13.367 -27.719  1.00 24.53           C  
ATOM   1711  CD2 HIS A 227      24.297  14.453 -28.141  1.00 24.53           C  
ATOM   1712  ND1 HIS A 227      22.984  12.852 -28.844  1.00 24.53           N  
ATOM   1713  CE1 HIS A 227      23.297  13.594 -29.891  1.00 24.53           C  
ATOM   1714  NE2 HIS A 227      24.094  14.570 -29.484  1.00 24.53           N  
ATOM   1715  N   TRP A 228      19.922  12.102 -25.688  1.00 27.66           N  
ATOM   1716  CA  TRP A 228      19.172  11.594 -26.844  1.00 27.66           C  
ATOM   1717  C   TRP A 228      17.734  11.281 -26.453  1.00 27.66           C  
ATOM   1718  CB  TRP A 228      19.844  10.352 -27.422  1.00 27.66           C  
ATOM   1719  O   TRP A 228      17.484  10.570 -25.469  1.00 27.66           O  
ATOM   1720  CG  TRP A 228      20.156   9.297 -26.391  1.00 27.66           C  
ATOM   1721  CD1 TRP A 228      21.281   9.219 -25.609  1.00 27.66           C  
ATOM   1722  CD2 TRP A 228      19.359   8.172 -26.047  1.00 27.66           C  
ATOM   1723  CE2 TRP A 228      20.047   7.453 -25.047  1.00 27.66           C  
ATOM   1724  CE3 TRP A 228      18.109   7.699 -26.484  1.00 27.66           C  
ATOM   1725  NE1 TRP A 228      21.219   8.117 -24.797  1.00 27.66           N  
ATOM   1726  CH2 TRP A 228      18.312   5.848 -24.922  1.00 27.66           C  
ATOM   1727  CZ2 TRP A 228      19.531   6.285 -24.484  1.00 27.66           C  
ATOM   1728  CZ3 TRP A 228      17.594   6.539 -25.922  1.00 27.66           C  
ATOM   1729  N   THR A 229      16.625  12.117 -26.703  1.00 24.20           N  
ATOM   1730  CA  THR A 229      15.859  12.102 -27.938  1.00 24.20           C  
ATOM   1731  C   THR A 229      14.711  11.094 -27.844  1.00 24.20           C  
ATOM   1732  CB  THR A 229      16.750  11.758 -29.156  1.00 24.20           C  
ATOM   1733  O   THR A 229      14.914   9.953 -27.422  1.00 24.20           O  
ATOM   1734  CG2 THR A 229      17.797  12.828 -29.375  1.00 24.20           C  
ATOM   1735  OG1 THR A 229      17.391  10.500 -28.922  1.00 24.20           O  
ATOM   1736  N   THR A 230      13.367  11.562 -27.734  1.00 24.27           N  
ATOM   1737  CA  THR A 230      12.500  11.539 -28.906  1.00 24.27           C  
ATOM   1738  C   THR A 230      11.164  10.883 -28.578  1.00 24.27           C  
ATOM   1739  CB  THR A 230      13.164  10.781 -30.078  1.00 24.27           C  
ATOM   1740  O   THR A 230      11.117   9.758 -28.078  1.00 24.27           O  
ATOM   1741  CG2 THR A 230      12.445  11.078 -31.391  1.00 24.27           C  
ATOM   1742  OG1 THR A 230      14.531  11.195 -30.188  1.00 24.27           O  
ATOM   1743  N   TYR A 231      10.055  11.742 -28.344  1.00 27.17           N  
ATOM   1744  CA  TYR A 231       8.820  12.023 -29.078  1.00 27.17           C  
ATOM   1745  C   TYR A 231       8.180  10.734 -29.578  1.00 27.17           C  
ATOM   1746  CB  TYR A 231       9.086  12.969 -30.250  1.00 27.17           C  
ATOM   1747  O   TYR A 231       8.859   9.883 -30.156  1.00 27.17           O  
ATOM   1748  CG  TYR A 231       8.789  14.414 -29.953  1.00 27.17           C  
ATOM   1749  CD1 TYR A 231       7.520  14.945 -30.188  1.00 27.17           C  
ATOM   1750  CD2 TYR A 231       9.766  15.250 -29.438  1.00 27.17           C  
ATOM   1751  CE1 TYR A 231       7.238  16.281 -29.906  1.00 27.17           C  
ATOM   1752  CE2 TYR A 231       9.492  16.594 -29.156  1.00 27.17           C  
ATOM   1753  OH  TYR A 231       7.957  18.406 -29.125  1.00 27.17           O  
ATOM   1754  CZ  TYR A 231       8.227  17.094 -29.391  1.00 27.17           C  
ATOM   1755  N   MET A 232       6.980  10.359 -28.984  1.00 23.55           N  
ATOM   1756  CA  MET A 232       5.910  10.297 -29.969  1.00 23.55           C  
ATOM   1757  C   MET A 232       4.832   9.305 -29.562  1.00 23.55           C  
ATOM   1758  CB  MET A 232       6.469   9.914 -31.344  1.00 23.55           C  
ATOM   1759  O   MET A 232       5.125   8.133 -29.312  1.00 23.55           O  
ATOM   1760  CG  MET A 232       7.148  11.070 -32.062  1.00 23.55           C  
ATOM   1761  SD  MET A 232       6.109  11.766 -33.406  1.00 23.55           S  
ATOM   1762  CE  MET A 232       7.066  13.250 -33.812  1.00 23.55           C  
ATOM   1763  N   ASP A 233       3.531   9.789 -29.047  1.00 24.50           N  
ATOM   1764  CA  ASP A 233       2.256   9.969 -29.734  1.00 24.50           C  
ATOM   1765  C   ASP A 233       1.690   8.633 -30.203  1.00 24.50           C  
ATOM   1766  CB  ASP A 233       2.414  10.922 -30.922  1.00 24.50           C  
ATOM   1767  O   ASP A 233       2.361   7.883 -30.906  1.00 24.50           O  
ATOM   1768  CG  ASP A 233       1.395  12.047 -30.922  1.00 24.50           C  
ATOM   1769  OD1 ASP A 233       0.449  12.016 -30.109  1.00 24.50           O  
ATOM   1770  OD2 ASP A 233       1.537  12.969 -31.750  1.00 24.50           O  
ATOM   1771  N   THR A 234       0.712   8.094 -29.484  1.00 26.52           N  
ATOM   1772  CA  THR A 234      -0.657   8.031 -29.984  1.00 26.52           C  
ATOM   1773  C   THR A 234      -1.459   6.973 -29.219  1.00 26.52           C  
ATOM   1774  CB  THR A 234      -0.687   7.711 -31.484  1.00 26.52           C  
ATOM   1775  O   THR A 234      -1.021   5.828 -29.094  1.00 26.52           O  
ATOM   1776  CG2 THR A 234      -0.403   8.961 -32.312  1.00 26.52           C  
ATOM   1777  OG1 THR A 234       0.305   6.719 -31.781  1.00 26.52           O  
ATOM   1778  N   PHE A 235      -2.283   7.434 -28.078  1.00 26.34           N  
ATOM   1779  CA  PHE A 235      -3.605   6.859 -28.297  1.00 26.34           C  
ATOM   1780  C   PHE A 235      -4.527   7.160 -27.125  1.00 26.34           C  
ATOM   1781  CB  PHE A 235      -3.506   5.344 -28.516  1.00 26.34           C  
ATOM   1782  O   PHE A 235      -4.152   6.953 -25.969  1.00 26.34           O  
ATOM   1783  CG  PHE A 235      -3.334   4.945 -29.953  1.00 26.34           C  
ATOM   1784  CD1 PHE A 235      -4.438   4.809 -30.781  1.00 26.34           C  
ATOM   1785  CD2 PHE A 235      -2.070   4.703 -30.469  1.00 26.34           C  
ATOM   1786  CE1 PHE A 235      -4.281   4.441 -32.125  1.00 26.34           C  
ATOM   1787  CE2 PHE A 235      -1.906   4.332 -31.797  1.00 26.34           C  
ATOM   1788  CZ  PHE A 235      -3.014   4.199 -32.625  1.00 26.34           C  
ATOM   1789  N   PHE A 236      -5.180   8.453 -27.016  1.00 26.08           N  
ATOM   1790  CA  PHE A 236      -6.637   8.516 -27.062  1.00 26.08           C  
ATOM   1791  C   PHE A 236      -7.199   9.234 -25.844  1.00 26.08           C  
ATOM   1792  CB  PHE A 236      -7.230   7.102 -27.172  1.00 26.08           C  
ATOM   1793  O   PHE A 236      -6.812   8.945 -24.719  1.00 26.08           O  
ATOM   1794  CG  PHE A 236      -7.188   6.523 -28.547  1.00 26.08           C  
ATOM   1795  CD1 PHE A 236      -8.141   6.883 -29.500  1.00 26.08           C  
ATOM   1796  CD2 PHE A 236      -6.199   5.613 -28.906  1.00 26.08           C  
ATOM   1797  CE1 PHE A 236      -8.102   6.348 -30.781  1.00 26.08           C  
ATOM   1798  CE2 PHE A 236      -6.160   5.074 -30.188  1.00 26.08           C  
ATOM   1799  CZ  PHE A 236      -7.113   5.438 -31.125  1.00 26.08           C  
ATOM   1800  N   ARG A 237      -7.605  10.578 -25.984  1.00 25.67           N  
ATOM   1801  CA  ARG A 237      -9.039  10.742 -25.781  1.00 25.67           C  
ATOM   1802  C   ARG A 237      -9.422  12.219 -25.719  1.00 25.67           C  
ATOM   1803  CB  ARG A 237      -9.477  10.031 -24.500  1.00 25.67           C  
ATOM   1804  O   ARG A 237      -8.789  13.000 -25.000  1.00 25.67           O  
ATOM   1805  CG  ARG A 237      -9.734   8.547 -24.672  1.00 25.67           C  
ATOM   1806  CD  ARG A 237     -10.492   7.961 -23.484  1.00 25.67           C  
ATOM   1807  NE  ARG A 237     -10.656   6.516 -23.609  1.00 25.67           N  
ATOM   1808  NH1 ARG A 237     -12.617   6.426 -22.375  1.00 25.67           N  
ATOM   1809  NH2 ARG A 237     -11.719   4.508 -23.266  1.00 25.67           N  
ATOM   1810  CZ  ARG A 237     -11.664   5.820 -23.078  1.00 25.67           C  
ATOM   1811  N   THR A 238      -9.766  12.914 -27.000  1.00 29.77           N  
ATOM   1812  CA  THR A 238     -11.008  13.641 -27.234  1.00 29.77           C  
ATOM   1813  C   THR A 238     -11.562  14.188 -25.922  1.00 29.77           C  
ATOM   1814  CB  THR A 238     -12.062  12.750 -27.906  1.00 29.77           C  
ATOM   1815  O   THR A 238     -11.617  13.469 -24.922  1.00 29.77           O  
ATOM   1816  CG2 THR A 238     -11.891  12.742 -29.422  1.00 29.77           C  
ATOM   1817  OG1 THR A 238     -11.930  11.406 -27.422  1.00 29.77           O  
ATOM   1818  N   SER A 239     -11.438  15.594 -25.781  1.00 33.09           N  
ATOM   1819  CA  SER A 239     -12.688  16.328 -25.969  1.00 33.09           C  
ATOM   1820  C   SER A 239     -12.656  17.672 -25.234  1.00 33.09           C  
ATOM   1821  CB  SER A 239     -13.875  15.500 -25.469  1.00 33.09           C  
ATOM   1822  O   SER A 239     -12.086  17.781 -24.156  1.00 33.09           O  
ATOM   1823  OG  SER A 239     -13.734  15.195 -24.094  1.00 33.09           O  
ATOM   1824  N   PRO A 240     -13.422  18.750 -25.672  1.00 31.84           N  
ATOM   1825  CA  PRO A 240     -14.633  19.266 -26.312  1.00 31.84           C  
ATOM   1826  C   PRO A 240     -14.578  20.766 -26.578  1.00 31.84           C  
ATOM   1827  CB  PRO A 240     -15.742  18.906 -25.328  1.00 31.84           C  
ATOM   1828  O   PRO A 240     -13.719  21.453 -26.016  1.00 31.84           O  
ATOM   1829  CG  PRO A 240     -15.109  19.062 -23.984  1.00 31.84           C  
ATOM   1830  CD  PRO A 240     -13.641  19.344 -24.172  1.00 31.84           C  
ATOM   1831  N   MET A 241     -14.852  21.156 -27.859  1.00 29.59           N  
ATOM   1832  CA  MET A 241     -15.883  22.062 -28.359  1.00 29.59           C  
ATOM   1833  C   MET A 241     -15.453  23.516 -28.172  1.00 29.59           C  
ATOM   1834  CB  MET A 241     -17.203  21.812 -27.641  1.00 29.59           C  
ATOM   1835  O   MET A 241     -15.000  23.906 -27.094  1.00 29.59           O  
ATOM   1836  CG  MET A 241     -18.141  20.875 -28.391  1.00 29.59           C  
ATOM   1837  SD  MET A 241     -19.906  21.219 -28.047  1.00 29.59           S  
ATOM   1838  CE  MET A 241     -20.141  20.250 -26.516  1.00 29.59           C  
ATOM   1839  N   VAL A 242     -15.172  24.328 -29.375  1.00 28.62           N  
ATOM   1840  CA  VAL A 242     -15.992  25.469 -29.797  1.00 28.62           C  
ATOM   1841  C   VAL A 242     -15.602  25.891 -31.203  1.00 28.62           C  
ATOM   1842  CB  VAL A 242     -15.859  26.656 -28.828  1.00 28.62           C  
ATOM   1843  O   VAL A 242     -14.422  26.109 -31.484  1.00 28.62           O  
ATOM   1844  CG1 VAL A 242     -16.766  27.812 -29.250  1.00 28.62           C  
ATOM   1845  CG2 VAL A 242     -16.188  26.219 -27.391  1.00 28.62           C  
ATOM   1846  N   ILE A 243     -16.359  25.422 -32.219  1.00 31.98           N  
ATOM   1847  CA  ILE A 243     -16.938  26.016 -33.438  1.00 31.98           C  
ATOM   1848  C   ILE A 243     -16.969  27.531 -33.281  1.00 31.98           C  
ATOM   1849  CB  ILE A 243     -18.375  25.484 -33.688  1.00 31.98           C  
ATOM   1850  O   ILE A 243     -17.438  28.062 -32.281  1.00 31.98           O  
ATOM   1851  CG1 ILE A 243     -18.359  23.953 -33.781  1.00 31.98           C  
ATOM   1852  CG2 ILE A 243     -18.953  26.094 -34.969  1.00 31.98           C  
ATOM   1853  CD1 ILE A 243     -19.750  23.312 -33.812  1.00 31.98           C  
ATOM   1854  N   ALA A 244     -16.109  28.234 -34.094  1.00 29.67           N  
ATOM   1855  CA  ALA A 244     -16.719  29.344 -34.844  1.00 29.67           C  
ATOM   1856  C   ALA A 244     -15.773  29.875 -35.906  1.00 29.67           C  
ATOM   1857  CB  ALA A 244     -17.125  30.453 -33.875  1.00 29.67           C  
ATOM   1858  O   ALA A 244     -14.594  30.125 -35.656  1.00 29.67           O  
ATOM   1859  N   THR A 245     -16.000  29.453 -37.219  1.00 32.66           N  
ATOM   1860  CA  THR A 245     -16.516  30.031 -38.469  1.00 32.66           C  
ATOM   1861  C   THR A 245     -15.617  31.172 -38.938  1.00 32.66           C  
ATOM   1862  CB  THR A 245     -17.953  30.547 -38.281  1.00 32.66           C  
ATOM   1863  O   THR A 245     -15.148  31.969 -38.125  1.00 32.66           O  
ATOM   1864  CG2 THR A 245     -18.875  29.438 -37.750  1.00 32.66           C  
ATOM   1865  OG1 THR A 245     -17.953  31.625 -37.344  1.00 32.66           O  
ATOM   1866  N   THR A 246     -14.891  30.953 -40.031  1.00 34.81           N  
ATOM   1867  CA  THR A 246     -15.078  31.688 -41.281  1.00 34.81           C  
ATOM   1868  C   THR A 246     -13.742  32.250 -41.781  1.00 34.81           C  
ATOM   1869  CB  THR A 246     -16.078  32.844 -41.094  1.00 34.81           C  
ATOM   1870  O   THR A 246     -12.984  32.844 -41.031  1.00 34.81           O  
ATOM   1871  CG2 THR A 246     -17.516  32.375 -41.250  1.00 34.81           C  
ATOM   1872  OG1 THR A 246     -15.906  33.438 -39.781  1.00 34.81           O  
ATOM   1873  N   ASP A 247     -13.148  31.547 -42.812  1.00 32.16           N  
ATOM   1874  CA  ASP A 247     -13.102  32.062 -44.188  1.00 32.16           C  
ATOM   1875  C   ASP A 247     -11.969  33.094 -44.344  1.00 32.16           C  
ATOM   1876  CB  ASP A 247     -14.438  32.719 -44.531  1.00 32.16           C  
ATOM   1877  O   ASP A 247     -11.852  34.031 -43.531  1.00 32.16           O  
ATOM   1878  CG  ASP A 247     -15.359  31.781 -45.312  1.00 32.16           C  
ATOM   1879  OD1 ASP A 247     -14.867  30.797 -45.906  1.00 32.16           O  
ATOM   1880  OD2 ASP A 247     -16.578  32.031 -45.344  1.00 32.16           O  
ATOM   1881  N   MET A 248     -10.836  32.656 -45.062  1.00 32.56           N  
ATOM   1882  CA  MET A 248     -10.578  33.188 -46.406  1.00 32.56           C  
ATOM   1883  C   MET A 248      -9.352  34.094 -46.406  1.00 32.56           C  
ATOM   1884  CB  MET A 248     -11.797  33.938 -46.938  1.00 32.56           C  
ATOM   1885  O   MET A 248      -9.273  35.031 -45.625  1.00 32.56           O  
ATOM   1886  CG  MET A 248     -12.914  33.062 -47.438  1.00 32.56           C  
ATOM   1887  SD  MET A 248     -14.047  33.906 -48.594  1.00 32.56           S  
ATOM   1888  CE  MET A 248     -15.070  32.531 -49.125  1.00 32.56           C  
ATOM   1889  N   GLN A 249      -8.164  33.562 -46.969  1.00 31.94           N  
ATOM   1890  CA  GLN A 249      -7.562  33.906 -48.250  1.00 31.94           C  
ATOM   1891  C   GLN A 249      -6.984  35.312 -48.219  1.00 31.94           C  
ATOM   1892  CB  GLN A 249      -8.586  33.781 -49.375  1.00 31.94           C  
ATOM   1893  O   GLN A 249      -7.664  36.281 -47.812  1.00 31.94           O  
ATOM   1894  CG  GLN A 249      -8.719  32.375 -49.938  1.00 31.94           C  
ATOM   1895  CD  GLN A 249      -9.383  32.344 -51.281  1.00 31.94           C  
ATOM   1896  NE2 GLN A 249      -9.109  31.281 -52.062  1.00 31.94           N  
ATOM   1897  OE1 GLN A 249     -10.133  33.250 -51.656  1.00 31.94           O  
ATOM   1898  N   ASN A 250      -5.746  35.375 -48.156  1.00 35.66           N  
ATOM   1899  CA  ASN A 250      -4.895  36.000 -49.156  1.00 35.66           C  
ATOM   1900  C   ASN A 250      -3.416  35.750 -48.875  1.00 35.66           C  
ATOM   1901  CB  ASN A 250      -5.191  37.500 -49.250  1.00 35.66           C  
ATOM   1902  O   ASN A 250      -2.961  35.969 -47.750  1.00 35.66           O  
ATOM   1903  CG  ASN A 250      -6.301  37.812 -50.250  1.00 35.66           C  
ATOM   1904  ND2 ASN A 250      -6.664  39.062 -50.344  1.00 35.66           N  
ATOM   1905  OD1 ASN A 250      -6.828  36.906 -50.906  1.00 35.66           O  
TER    1906      ASN A 250                                                      
ENDMDL                                                                          
END                                                                             
