# Supplementary material for: Elucidating the protein interaction network of one of the largest icosahedral capsids in the virosphere
Source: EMBO J. 2026 Apr 10;45(10):3514–39. doi: 10.1038/s44318-026-00770-8 (PMC13186993; doi:10.1038/s44318-026-00770-8)
Supplement: Supplementary file 14 — Source data Fig. 4 [file 44318_2026_770_MOESM14_ESM.zip › Figure_4/4B/flexible_alignment/fatcat_aligned_pdbs/pdb1.pdb2.txt]

Align pdb1.pdb 283 with pdb2.pdb 250
Twists 4 ini-len 176 ini-rmsd 4.95 opt-equ 195 opt-rmsd 2.82 chain-rmsd 11.58 Score 297.91 align-len 270 gaps 75 (27.78%)
P-value 5.03e-04 Afp-num 27269 Identity 11.11% Similarity 24.81%
Block  0 afp  4 score 69.41 rmsd  3.59 gap 6 (0.16%)
Block  1 afp  2 score 27.01 rmsd  2.13 gap 3 (0.16%)
Block  2 afp  4 score 74.46 rmsd  1.72 gap 0 (0.00%)
Block  3 afp  7 score 123.62 rmsd  2.73 gap 18 (0.24%)
Block  4 afp  5 score 96.65 rmsd  2.92 gap 1 (0.02%)

                  .    :    .    :    .    :    .    :    .    :    .    :    .    :
Chain 1:    3 ASASTNEQIIENRILNEAYNSCP---SVGTANVTTLSGIKFEAPANCNPPSAFVIGQTATVDSNCLLTSL
              11111111111111111111111   1111111111112222222  2222222222 333333333333
Chain 2:    1 MGAAASIQTTVNTLSERISSKLEQEANASAQTKCDIEIGNFYIRQ--NHGCNLTVKNMCSADADAQLDAV

                  .    :    .    :    .    :    .    :    .    :    .    :    .    :
Chain 1:   70 QKGAASAASKLSSQSKAGLGISVST------NISEVENSIANITNNTCAGLATNNVVDITDTVIKA----
              33333333333333333333           444444444444444444 44444444444         
Chain 2:   69 LSAATETYSGLTPEQKAYVPAMFTAALNIQTSVNTVVRDFENYVKQTCN-SSAVVDNKLKIQNVIIDECY

                  .    :    .    :    .    :    .    :    .    :    .    :    .    :
Chain 1:  130 ------CQFRVVQNASSKVSCQINNTQNLISKIAADATSQAKGGSLFGDLFGGGLGGIIAAIIIIVIIAV
                    4444444444444444444444444444444444             55555555555555555
Chain 2:  138 GAPGSPTNLEFINTGSSKGNCAIKALMQLTTKATTQIAPKQV-----------AGTGVQFYMIVIGVIIL

                  .    :    .    :    .    :    .    :    .    :    .    :
Chain 1:  194 IIGAVVYFIKQSSKNKGAE--KIIENPETAALLVGGFKSFIGGASDFVDGLKKTNMYKFI
              5555555555555555555  555555                           555555
Chain 2:  197 AALFMYYAKRMLFTSTNDKIKLILANK---------------------------ENVHWT

Note: positions are from PDB; the numbers between alignments are block index
