# Supplementary material for: Elucidating the protein interaction network of one of the largest icosahedral capsids in the virosphere
Source: EMBO J. 2026 Apr 10;45(10):3514–39. doi: 10.1038/s44318-026-00770-8 (PMC13186993; doi:10.1038/s44318-026-00770-8)
Supplement: Supplementary file 14 — Source data Fig. 4 [file 44318_2026_770_MOESM14_ESM.zip › Figure_4/4B/flexible_alignment/fatcat_aligned_pdbs/pdb1.pdb2.pdb]

REMARK  the superimposed protein file
REMARK  protein pdb1.pdb chain A with twisted protein pdb2.pdb in chain B
REMARK  result after optimizing 5 blocks 195 residues 2.817 rmsd
REMARK  pdb1.pdb chain A
REMARK  pdb2.pdb chain B
ATOM      1  N   MET A   1     -32.328  13.814   1.558
ATOM      2  CA  MET A   1     -31.360  13.095   2.424
ATOM      3  C   MET A   1     -30.056  12.732   1.676
ATOM      4  CB  MET A   1     -32.024  11.832   3.015
ATOM      5  O   MET A   1     -29.597  11.600   1.773
ATOM      6  CG  MET A   1     -33.231  12.118   3.915
ATOM      7  SD  MET A   1     -33.829  10.617   4.725
ATOM      8  CE  MET A   1     -35.075  11.305   5.849
ATOM      9  N   GLY A   2     -29.443  13.660   0.918
ATOM     10  CA  GLY A   2     -28.394  13.315  -0.070
ATOM     11  C   GLY A   2     -27.016  13.974   0.096
ATOM     12  O   GLY A   2     -26.029  13.391  -0.332
ATOM     13  N   ALA A   3     -26.914  15.140   0.739
ATOM     14  CA  ALA A   3     -25.666  15.911   0.741
ATOM     15  C   ALA A   3     -24.548  15.273   1.591
ATOM     16  CB  ALA A   3     -25.987  17.346   1.172
ATOM     17  O   ALA A   3     -23.430  15.129   1.111
ATOM     18  N   SER A   4     -24.857  14.808   2.809
ATOM     19  CA  SER A   4     -23.844  14.255   3.727
ATOM     20  C   SER A   4     -23.231  12.933   3.250
ATOM     21  CB  SER A   4     -24.449  14.040   5.117
ATOM     22  O   SER A   4     -22.082  12.630   3.554
ATOM     23  OG  SER A   4     -25.134  15.205   5.537
ATOM     24  N   ALA A   5     -23.992  12.135   2.494
ATOM     25  CA  ALA A   5     -23.488  10.889   1.920
ATOM     26  C   ALA A   5     -22.473  11.170   0.804
ATOM     27  CB  ALA A   5     -24.679  10.074   1.416
ATOM     28  O   ALA A   5     -21.403  10.574   0.789
ATOM     29  N   SER A   6     -22.775  12.138  -0.067
ATOM     30  CA  SER A   6     -21.893  12.513  -1.173
ATOM     31  C   SER A   6     -20.581  13.130  -0.688
ATOM     32  CB  SER A   6     -22.619  13.501  -2.085
ATOM     33  O   SER A   6     -19.532  12.851  -1.262
ATOM     34  OG  SER A   6     -21.865  13.759  -3.249
ATOM     35  N   THR A   7     -20.610  13.942   0.376
ATOM     36  CA  THR A   7     -19.384  14.520   0.947
ATOM     37  C   THR A   7     -18.487  13.453   1.557
ATOM     38  CB  THR A   7     -19.685  15.586   2.011
ATOM     39  O   THR A   7     -17.280  13.478   1.340
ATOM     40  CG2 THR A   7     -20.043  16.919   1.363
ATOM     41  HG21THR A   7     -20.225  17.662   2.140
ATOM     42  HG22THR A   7     -20.942  16.807   0.756
ATOM     43  HG23THR A   7     -19.220  17.259   0.734
ATOM     44  OG1 THR A   7     -20.770  15.209   2.831
ATOM     45  N   ASN A   8     -19.056  12.490   2.285
ATOM     46  CA  ASN A   8     -18.263  11.452   2.944
ATOM     47  C   ASN A   8     -17.605  10.512   1.925
ATOM     48  CB  ASN A   8     -19.152  10.700   3.948
ATOM     49  O   ASN A   8     -16.471  10.088   2.134
ATOM     50  CG  ASN A   8     -19.514  11.512   5.174
ATOM     51  ND2 ASN A   8     -20.141  10.889   6.144
ATOM     52  HD21ASN A   8     -20.351   9.903   6.071
ATOM     53  HD22ASN A   8     -20.346  11.447   6.960
ATOM     54  OD1 ASN A   8     -19.258  12.699   5.288
ATOM     55  N   GLU A   9     -18.285  10.231   0.812
ATOM     56  CA  GLU A   9     -17.766   9.383  -0.262
ATOM     57  C   GLU A   9     -16.547  10.042  -0.906
ATOM     58  CB  GLU A   9     -18.889   9.134  -1.277
ATOM     59  O   GLU A   9     -15.461   9.464  -0.929
ATOM     60  CG  GLU A   9     -18.484   8.182  -2.411
ATOM     61  CD  GLU A   9     -19.620   7.973  -3.426
ATOM     62  OE1 GLU A   9     -19.317   7.547  -4.561
ATOM     63  OE2 GLU A   9     -20.790   8.239  -3.060
ATOM     64  N   GLN A  10     -16.701  11.307  -1.308
ATOM     65  CA  GLN A  10     -15.620  12.098  -1.887
ATOM     66  C   GLN A  10     -14.450  12.276  -0.914
ATOM     67  CB  GLN A  10     -16.170  13.464  -2.314
ATOM     68  O   GLN A  10     -13.300  12.199  -1.325
ATOM     69  CG  GLN A  10     -17.096  13.351  -3.534
ATOM     70  CD  GLN A  10     -17.725  14.684  -3.926
ATOM     71  NE2 GLN A  10     -18.385  14.744  -5.061
ATOM     72  HE21GLN A  10     -18.480  13.921  -5.639
ATOM     73  HE22GLN A  10     -18.809  15.632  -5.288
ATOM     74  OE1 GLN A  10     -17.643  15.693  -3.241
ATOM     75  N   ILE A  11     -14.700  12.477   0.384
ATOM     76  CA  ILE A  11     -13.625  12.594   1.383
ATOM     77  C   ILE A  11     -12.823  11.290   1.488
ATOM     78  CB  ILE A  11     -14.198  13.037   2.750
ATOM     79  O   ILE A  11     -11.592  11.341   1.514
ATOM     80  CG1 ILE A  11     -14.646  14.515   2.686
ATOM     81  HG12ILE A  11     -13.769  15.162   2.705
ATOM     82  HG13ILE A  11     -15.161  14.712   1.745
ATOM     83  CG2 ILE A  11     -13.163  12.875   3.882
ATOM     84  HG21ILE A  11     -12.918  11.823   4.029
ATOM     85  HG22ILE A  11     -12.254  13.427   3.646
ATOM     86  HG23ILE A  11     -13.567  13.238   4.828
ATOM     87  CD1 ILE A  11     -15.586  14.916   3.832
ATOM     88  HD11ILE A  11     -16.438  14.237   3.874
ATOM     89  HD12ILE A  11     -15.061  14.897   4.787
ATOM     90  HD13ILE A  11     -15.951  15.928   3.659
ATOM     91  N   ILE A  12     -13.489  10.131   1.540
ATOM     92  CA  ILE A  12     -12.814   8.826   1.623
ATOM     93  C   ILE A  12     -12.001   8.567   0.353
ATOM     94  CB  ILE A  12     -13.832   7.695   1.901
ATOM     95  O   ILE A  12     -10.827   8.206   0.459
ATOM     96  CG1 ILE A  12     -14.422   7.840   3.323
ATOM     97  HG12ILE A  12     -14.712   8.876   3.500
ATOM     98  HG13ILE A  12     -13.661   7.588   4.061
ATOM     99  CG2 ILE A  12     -13.180   6.303   1.756
ATOM    100  HG21ILE A  12     -12.852   6.145   0.729
ATOM    101  HG22ILE A  12     -13.902   5.516   1.975
ATOM    102  HG23ILE A  12     -12.325   6.211   2.426
ATOM    103  CD1 ILE A  12     -15.660   6.966   3.565
ATOM    104  HD11ILE A  12     -15.387   5.911   3.583
ATOM    105  HD12ILE A  12     -16.100   7.224   4.528
ATOM    106  HD13ILE A  12     -16.399   7.140   2.782
ATOM    107  N   GLU A  13     -12.601   8.791  -0.819
ATOM    108  CA  GLU A  13     -11.942   8.630  -2.117
ATOM    109  C   GLU A  13     -10.708   9.537  -2.210
ATOM    110  CB  GLU A  13     -12.966   8.885  -3.243
ATOM    111  O   GLU A  13      -9.587   9.050  -2.369
ATOM    112  CG  GLU A  13     -12.397   8.612  -4.647
ATOM    113  CD  GLU A  13     -13.451   8.677  -5.771
ATOM    114  OE1 GLU A  13     -13.083   8.925  -6.938
ATOM    115  OE2 GLU A  13     -14.644   8.397  -5.526
ATOM    116  N   ASN A  14     -10.874  10.840  -1.977
ATOM    117  CA  ASN A  14      -9.787  11.810  -2.100
ATOM    118  C   ASN A  14      -8.673  11.559  -1.094
ATOM    119  CB  ASN A  14     -10.331  13.235  -1.926
ATOM    120  O   ASN A  14      -7.506  11.768  -1.416
ATOM    121  CG  ASN A  14     -11.344  13.574  -2.992
ATOM    122  ND2 ASN A  14     -12.095  14.626  -2.825
ATOM    123  HD21ASN A  14     -11.800  15.420  -2.274
ATOM    124  HD22ASN A  14     -12.774  14.753  -3.562
ATOM    125  OD1 ASN A  14     -11.489  12.916  -4.001
ATOM    126  N   ARG A  15      -8.999  11.108   0.122
ATOM    127  CA  ARG A  15      -7.985  10.770   1.123
ATOM    128  C   ARG A  15      -7.155   9.572   0.675
ATOM    129  CB  ARG A  15      -8.648  10.547   2.486
ATOM    130  O   ARG A  15      -5.936   9.660   0.732
ATOM    131  CG  ARG A  15      -7.596  10.343   3.586
ATOM    132  CD  ARG A  15      -8.232  10.035   4.948
ATOM    133  NE  ARG A  15      -9.006   8.781   4.900
ATOM    134  NH1 ARG A  15      -7.222   7.330   5.065
ATOM    135  NH2 ARG A  15      -9.232   6.562   4.487
ATOM    136  CZ  ARG A  15      -8.481   7.571   4.829
ATOM    137  N   ILE A  16      -7.782   8.495   0.197
ATOM    138  CA  ILE A  16      -7.055   7.309  -0.282
ATOM    139  C   ILE A  16      -6.188   7.660  -1.492
ATOM    140  CB  ILE A  16      -8.031   6.157  -0.604
ATOM    141  O   ILE A  16      -5.020   7.276  -1.534
ATOM    142  CG1 ILE A  16      -8.666   5.627   0.700
ATOM    143  HG12ILE A  16      -7.933   5.040   1.252
ATOM    144  HG13ILE A  16      -8.965   6.463   1.332
ATOM    145  CG2 ILE A  16      -7.292   5.022  -1.339
ATOM    146  HG21ILE A  16      -7.896   4.117  -1.386
ATOM    147  HG22ILE A  16      -7.067   5.331  -2.360
ATOM    148  HG23ILE A  16      -6.345   4.806  -0.844
ATOM    149  CD1 ILE A  16      -9.917   4.779   0.454
ATOM    150  HD11ILE A  16      -9.678   3.867  -0.093
ATOM    151  HD12ILE A  16     -10.647   5.370  -0.099
ATOM    152  HD13ILE A  16     -10.355   4.510   1.415
ATOM    153  N   LEU A  17      -6.727   8.420  -2.449
ATOM    154  CA  LEU A  17      -5.972   8.842  -3.626
ATOM    155  C   LEU A  17      -4.796   9.742  -3.221
ATOM    156  CB  LEU A  17      -6.907   9.512  -4.654
ATOM    157  O   LEU A  17      -3.659   9.456  -3.589
ATOM    158  CG  LEU A  17      -7.537   8.516  -5.649
ATOM    159  CD1 LEU A  17      -8.569   7.570  -5.034
ATOM    160  HD11LEU A  17      -9.420   8.143  -4.666
ATOM    161  HD12LEU A  17      -8.128   6.995  -4.220
ATOM    162  HD13LEU A  17      -8.931   6.879  -5.795
ATOM    163  CD2 LEU A  17      -8.233   9.265  -6.778
ATOM    164  HD21LEU A  17      -7.539   9.951  -7.264
ATOM    165  HD22LEU A  17      -8.606   8.559  -7.520
ATOM    166  HD23LEU A  17      -9.081   9.821  -6.379
ATOM    167  N   ASN A  18      -5.027  10.776  -2.409
ATOM    168  CA  ASN A  18      -3.961  11.670  -1.950
ATOM    169  C   ASN A  18      -2.903  10.928  -1.114
ATOM    170  CB  ASN A  18      -4.564  12.845  -1.159
ATOM    171  O   ASN A  18      -1.714  11.174  -1.299
ATOM    172  CG  ASN A  18      -5.297  13.870  -2.016
ATOM    173  ND2 ASN A  18      -6.228  14.591  -1.437
ATOM    174  HD21ASN A  18      -6.542  14.342  -0.510
ATOM    175  HD22ASN A  18      -6.726  15.242  -2.028
ATOM    176  OD1 ASN A  18      -5.013  14.097  -3.183
ATOM    177  N   GLU A  19      -3.292  10.016  -0.218
ATOM    178  CA  GLU A  19      -2.351   9.171   0.534
ATOM    179  C   GLU A  19      -1.515   8.309  -0.417
ATOM    180  CB  GLU A  19      -3.097   8.279   1.551
ATOM    181  O   GLU A  19      -0.294   8.256  -0.273
ATOM    182  CG  GLU A  19      -3.516   9.041   2.822
ATOM    183  CD  GLU A  19      -4.422   8.238   3.783
ATOM    184  OE1 GLU A  19      -4.955   8.846   4.744
ATOM    185  OE2 GLU A  19      -4.676   7.027   3.579
ATOM    186  N   ALA A  20      -2.134   7.700  -1.432
ATOM    187  CA  ALA A  20      -1.424   6.863  -2.388
ATOM    188  C   ALA A  20      -0.396   7.654  -3.207
ATOM    189  CB  ALA A  20      -2.436   6.113  -3.258
ATOM    190  O   ALA A  20       0.775   7.273  -3.239
ATOM    191  N   TYR A  21      -0.787   8.798  -3.775
ATOM    192  CA  TYR A  21       0.125   9.663  -4.531
ATOM    193  C   TYR A  21       1.252  10.250  -3.670
ATOM    194  CB  TYR A  21      -0.665  10.786  -5.221
ATOM    195  O   TYR A  21       2.373  10.380  -4.157
ATOM    196  CG  TYR A  21      -1.333  10.361  -6.517
ATOM    197  CD1 TYR A  21      -0.559  10.208  -7.683
ATOM    198  CD2 TYR A  21      -2.721  10.138  -6.572
ATOM    199  CE1 TYR A  21      -1.172   9.825  -8.893
ATOM    200  CE2 TYR A  21      -3.334   9.715  -7.764
ATOM    201  OH  TYR A  21      -3.145   9.177 -10.092
ATOM    202  CZ  TYR A  21      -2.557   9.563  -8.931
ATOM    203  N   ASN A  22       0.987  10.583  -2.401
ATOM    204  CA  ASN A  22       1.996  11.151  -1.498
ATOM    205  C   ASN A  22       2.913  10.094  -0.865
ATOM    206  CB  ASN A  22       1.292  11.980  -0.416
ATOM    207  O   ASN A  22       4.029  10.416  -0.465
ATOM    208  CG  ASN A  22       0.687  13.263  -0.956
ATOM    209  ND2 ASN A  22      -0.481  13.636  -0.493
ATOM    210  HD21ASN A  22      -1.034  12.945  -0.008
ATOM    211  HD22ASN A  22      -0.876  14.464  -0.916
ATOM    212  OD1 ASN A  22       1.256  13.964  -1.777
ATOM    213  N   SER A  23       2.461   8.842  -0.763
ATOM    214  CA  SER A  23       3.267   7.734  -0.232
ATOM    215  C   SER A  23       4.352   7.254  -1.196
ATOM    216  CB  SER A  23       2.363   6.559   0.141
ATOM    217  O   SER A  23       5.293   6.581  -0.774
ATOM    218  OG  SER A  23       1.798   5.962  -1.011
ATOM    219  N   CYS A  24       4.223   7.587  -2.482
ATOM    220  CA  CYS A  24       5.126   7.117  -3.517
ATOM    221  C   CYS A  24       6.227   8.133  -3.817
ATOM    222  CB  CYS A  24       4.320   6.724  -4.752
ATOM    223  O   CYS A  24       5.926   9.301  -4.080
ATOM    224  SG  CYS A  24       3.382   5.227  -4.410
ATOM    225  N   PRO A  25       7.506   7.711  -3.807
ATOM    226  CA  PRO A  25       8.598   8.596  -4.169
ATOM    227  C   PRO A  25       8.462   9.023  -5.630
ATOM    228  CB  PRO A  25       9.882   7.807  -3.905
ATOM    229  O   PRO A  25       7.978   8.268  -6.478
ATOM    230  CG  PRO A  25       9.446   6.356  -4.102
ATOM    231  CD  PRO A  25       8.003   6.355  -3.599
ATOM    232  N   SER A  26       8.928  10.238  -5.923
ATOM    233  CA  SER A  26       9.054  10.668  -7.308
ATOM    234  C   SER A  26      10.137   9.843  -8.000
ATOM    235  CB  SER A  26       9.334  12.165  -7.423
ATOM    236  O   SER A  26      11.276   9.782  -7.529
ATOM    237  OG  SER A  26       9.425  12.502  -8.788
ATOM    238  N   VAL A  27       9.790   9.199  -9.109
ATOM    239  CA  VAL A  27      10.743   8.478  -9.954
ATOM    240  C   VAL A  27      11.310   9.461 -10.970
ATOM    241  CB  VAL A  27      10.122   7.225 -10.606
ATOM    242  O   VAL A  27      10.783   9.592 -12.065
ATOM    243  CG1 VAL A  27      10.050   6.082  -9.593
ATOM    244  HG11VAL A  27      11.042   5.882  -9.187
ATOM    245  HG12VAL A  27       9.700   5.179 -10.094
ATOM    246  HG13VAL A  27       9.376   6.338  -8.775
ATOM    247  CG2 VAL A  27       8.704   7.433 -11.149
ATOM    248  HG21VAL A  27       8.649   8.351 -11.734
ATOM    249  HG22VAL A  27       8.008   7.536 -10.317
ATOM    250  HG23VAL A  27       8.410   6.572 -11.750
ATOM    251  N   GLY A  28      12.390  10.165 -10.618
ATOM    252  CA  GLY A  28      13.036  11.200 -11.449
ATOM    253  C   GLY A  28      13.642  10.728 -12.784
ATOM    254  O   GLY A  28      14.532  11.378 -13.324
ATOM    255  N   THR A  29      13.210   9.582 -13.303
ATOM    256  CA  THR A  29      13.575   9.050 -14.614
ATOM    257  C   THR A  29      12.613   9.605 -15.657
ATOM    258  CB  THR A  29      13.513   7.514 -14.601
ATOM    259  O   THR A  29      11.409   9.526 -15.465
ATOM    260  CG2 THR A  29      14.261   6.909 -15.785
ATOM    261  HG21THR A  29      14.232   5.822 -15.714
ATOM    262  HG22THR A  29      15.298   7.244 -15.798
ATOM    263  HG23THR A  29      13.775   7.199 -16.717
ATOM    264  OG1 THR A  29      14.109   7.002 -13.426
ATOM    265  N   ALA A  30      13.118  10.152 -16.761
ATOM    266  CA  ALA A  30      12.300  10.581 -17.890
ATOM    267  C   ALA A  30      11.868   9.359 -18.719
ATOM    268  CB  ALA A  30      13.116  11.595 -18.704
ATOM    269  O   ALA A  30      12.537   9.002 -19.686
ATOM    270  N   ASN A  31      10.776   8.694 -18.341
ATOM    271  CA  ASN A  31      10.162   7.682 -19.193
ATOM    272  C   ASN A  31       9.085   8.330 -20.060
ATOM    273  CB  ASN A  31       9.695   6.453 -18.389
ATOM    274  O   ASN A  31       8.136   8.950 -19.578
ATOM    275  CG  ASN A  31      10.863   5.563 -17.996
ATOM    276  ND2 ASN A  31      10.695   4.650 -17.076
ATOM    277  HD21ASN A  31      11.490   4.041 -16.941
ATOM    278  HD22ASN A  31       9.778   4.364 -16.764
ATOM    279  OD1 ASN A  31      11.955   5.627 -18.530
ATOM    280  N   VAL A  32       9.263   8.172 -21.371
ATOM    281  CA  VAL A  32       8.359   8.646 -22.418
ATOM    282  C   VAL A  32       7.053   7.860 -22.300
ATOM    283  CB  VAL A  32       9.004   8.487 -23.818
ATOM    284  O   VAL A  32       6.920   6.770 -22.840
ATOM    285  CG1 VAL A  32       8.267   9.351 -24.846
ATOM    286  HG11VAL A  32       8.704   9.205 -25.834
ATOM    287  HG12VAL A  32       7.220   9.052 -24.894
ATOM    288  HG13VAL A  32       8.329  10.405 -24.575
ATOM    289  CG2 VAL A  32      10.486   8.896 -23.838
ATOM    290  HG21VAL A  32      10.860   8.865 -24.861
ATOM    291  HG22VAL A  32      11.085   8.204 -23.246
ATOM    292  HG23VAL A  32      10.601   9.906 -23.445
ATOM    293  N   THR A  33       6.117   8.370 -21.508
ATOM    294  CA  THR A  33       4.760   7.826 -21.403
ATOM    295  C   THR A  33       3.859   8.753 -22.200
ATOM    296  CB  THR A  33       4.313   7.743 -19.934
ATOM    297  O   THR A  33       3.740   9.926 -21.837
ATOM    298  CG2 THR A  33       2.962   7.051 -19.781
ATOM    299  HG21THR A  33       2.740   6.951 -18.719
ATOM    300  HG22THR A  33       2.994   6.061 -20.236
ATOM    301  HG23THR A  33       2.181   7.645 -20.254
ATOM    302  OG1 THR A  33       5.263   7.021 -19.175
ATOM    303  N   THR A  34       3.238   8.283 -23.284
ATOM    304  CA  THR A  34       2.256   9.123 -23.979
ATOM    305  C   THR A  34       0.997   9.166 -23.125
ATOM    306  CB  THR A  34       1.935   8.661 -25.404
ATOM    307  O   THR A  34       0.443   8.140 -22.746
ATOM    308  CG2 THR A  34       1.294   9.740 -26.264
ATOM    309  HG21THR A  34       1.979  10.580 -26.376
ATOM    310  HG22THR A  34       1.070   9.325 -27.246
ATOM    311  HG23THR A  34       0.365  10.080 -25.806
ATOM    312  OG1 THR A  34       3.102   8.221 -26.056
ATOM    313  N   LEU A  35       0.557  10.363 -22.764
ATOM    314  CA  LEU A  35      -0.701  10.581 -22.059
ATOM    315  C   LEU A  35      -1.760  10.880 -23.122
ATOM    316  CB  LEU A  35      -0.511  11.749 -21.073
ATOM    317  O   LEU A  35      -1.648  11.887 -23.818
ATOM    318  CG  LEU A  35       0.429  11.428 -19.893
ATOM    319  CD1 LEU A  35       1.002  12.718 -19.305
ATOM    320  HD11LEU A  35       0.199  13.365 -18.952
ATOM    321  HD12LEU A  35       1.577  13.240 -20.070
ATOM    322  HD13LEU A  35       1.672  12.473 -18.481
ATOM    323  CD2 LEU A  35      -0.314  10.708 -18.771
ATOM    324  HD21LEU A  35      -0.965  11.404 -18.241
ATOM    325  HD22LEU A  35       0.400  10.266 -18.076
ATOM    326  HD23LEU A  35      -0.934   9.924 -19.204
ATOM    327  N   SER A  36      -2.776  10.031 -23.262
ATOM    328  CA  SER A  36      -3.900  10.268 -24.178
ATOM    329  C   SER A  36      -5.223  10.105 -23.430
ATOM    330  CB  SER A  36      -3.810   9.341 -25.391
ATOM    331  O   SER A  36      -5.337   9.274 -22.543
ATOM    332  OG  SER A  36      -4.726   9.768 -26.379
ATOM    333  N   GLY A  37      -6.236  10.927 -23.701
ATOM    334  CA  GLY A  37      -7.550  10.771 -23.051
ATOM    335  C   GLY A  37      -7.567  10.916 -21.516
ATOM    336  O   GLY A  37      -8.498  10.440 -20.869
ATOM    337  N   ILE A  38      -6.563  11.559 -20.902
ATOM    338  CA  ILE A  38      -6.560  11.799 -19.450
ATOM    339  C   ILE A  38      -7.659  12.799 -19.099
ATOM    340  CB  ILE A  38      -5.196  12.294 -18.925
ATOM    341  O   ILE A  38      -7.603  13.964 -19.498
ATOM    342  CG1 ILE A  38      -4.032  11.369 -19.319
ATOM    343  HG12ILE A  38      -3.108  11.818 -18.954
ATOM    344  HG13ILE A  38      -3.957  11.319 -20.405
ATOM    345  CG2 ILE A  38      -5.235  12.475 -17.393
ATOM    346  HG21ILE A  38      -5.893  13.302 -17.127
ATOM    347  HG22ILE A  38      -5.602  11.567 -16.914
ATOM    348  HG23ILE A  38      -4.237  12.700 -17.018
ATOM    349  CD1 ILE A  38      -4.118   9.943 -18.774
ATOM    350  HD11ILE A  38      -3.236   9.407 -19.126
ATOM    351  HD12ILE A  38      -5.008   9.439 -19.152
ATOM    352  HD13ILE A  38      -4.115   9.942 -17.684
ATOM    353  N   LYS A  39      -8.639  12.362 -18.307
ATOM    354  CA  LYS A  39      -9.694  13.232 -17.786
ATOM    355  C   LYS A  39      -9.356  13.610 -16.351
ATOM    356  CB  LYS A  39     -11.051  12.537 -17.929
ATOM    357  O   LYS A  39      -9.470  12.791 -15.445
ATOM    358  CG  LYS A  39     -12.205  13.532 -17.763
ATOM    359  CD  LYS A  39     -13.547  12.796 -17.791
ATOM    360  CE  LYS A  39     -14.698  13.805 -17.781
ATOM    361  NZ  LYS A  39     -15.978  13.139 -17.458
ATOM    362  N   PHE A  40      -8.923  14.845 -16.135
ATOM    363  CA  PHE A  40      -8.679  15.362 -14.791
ATOM    364  C   PHE A  40      -9.984  15.904 -14.199
ATOM    365  CB  PHE A  40      -7.561  16.406 -14.845
ATOM    366  O   PHE A  40     -10.521  16.904 -14.672
ATOM    367  CG  PHE A  40      -7.170  16.946 -13.486
ATOM    368  CD1 PHE A  40      -7.416  18.292 -13.161
ATOM    369  CD2 PHE A  40      -6.549  16.101 -12.546
ATOM    370  CE1 PHE A  40      -7.022  18.799 -11.911
ATOM    371  CE2 PHE A  40      -6.170  16.605 -11.290
ATOM    372  CZ  PHE A  40      -6.404  17.953 -10.973
ATOM    373  N   GLU A  41     -10.498  15.234 -13.172
ATOM    374  CA  GLU A  41     -11.712  15.617 -12.448
ATOM    375  C   GLU A  41     -11.336  15.982 -11.011
ATOM    376  CB  GLU A  41     -12.763  14.495 -12.499
ATOM    377  O   GLU A  41     -11.504  15.187 -10.087
ATOM    378  CG  GLU A  41     -13.371  14.282 -13.891
ATOM    379  CD  GLU A  41     -14.536  13.276 -13.889
ATOM    380  OE1 GLU A  41     -15.161  13.131 -14.966
ATOM    381  OE2 GLU A  41     -14.821  12.634 -12.854
ATOM    382  N   ALA A  42     -10.784  17.184 -10.816
ATOM    383  CA  ALA A  42     -10.472  17.666  -9.475
ATOM    384  C   ALA A  42     -11.756  17.718  -8.621
ATOM    385  CB  ALA A  42      -9.805  19.042  -9.535
ATOM    386  O   ALA A  42     -12.731  18.366  -9.017
ATOM    387  N   PRO A  43     -11.787  17.060  -7.453
ATOM    388  CA  PRO A  43     -12.949  17.098  -6.580
ATOM    389  C   PRO A  43     -13.143  18.498  -5.978
ATOM    390  CB  PRO A  43     -12.706  16.004  -5.544
ATOM    391  O   PRO A  43     -12.185  19.230  -5.734
ATOM    392  CG  PRO A  43     -11.182  15.867  -5.511
ATOM    393  CD  PRO A  43     -10.765  16.172  -6.937
ATOM    394  N   ALA A  44     -14.397  18.872  -5.704
ATOM    395  CA  ALA A  44     -14.773  20.228  -5.280
ATOM    396  C   ALA A  44     -14.116  20.695  -3.963
ATOM    397  CB  ALA A  44     -16.303  20.274  -5.164
ATOM    398  O   ALA A  44     -14.064  21.889  -3.687
ATOM    399  N   ASN A  45     -13.611  19.764  -3.150
ATOM    400  CA  ASN A  45     -12.893  20.040  -1.905
ATOM    401  C   ASN A  45     -11.374  20.199  -2.089
ATOM    402  CB  ASN A  45     -13.239  18.960  -0.866
ATOM    403  O   ASN A  45     -10.653  20.315  -1.095
ATOM    404  CG  ASN A  45     -12.713  17.582  -1.226
ATOM    405  ND2 ASN A  45     -12.742  16.654  -0.296
ATOM    406  HD21ASN A  45     -12.545  15.701  -0.565
ATOM    407  HD22ASN A  45     -13.099  16.885   0.620
ATOM    408  OD1 ASN A  45     -12.311  17.304  -2.341
ATOM    409  N   CYS A  46     -10.868  20.205  -3.324
ATOM    410  CA  CYS A  46      -9.496  20.610  -3.575
ATOM    411  C   CYS A  46      -9.368  22.103  -3.322
ATOM    412  CB  CYS A  46      -9.064  20.228  -4.986
ATOM    413  O   CYS A  46      -9.780  22.925  -4.138
ATOM    414  SG  CYS A  46      -8.929  18.446  -5.193
ATOM    415  N   ASN A  47      -8.791  22.441  -2.170
ATOM    416  CA  ASN A  47      -8.405  23.809  -1.875
ATOM    417  C   ASN A  47      -7.499  24.300  -3.022
ATOM    418  CB  ASN A  47      -7.698  23.845  -0.509
ATOM    419  O   ASN A  47      -6.491  23.638  -3.297
ATOM    420  CG  ASN A  47      -7.544  25.258   0.025
ATOM    421  ND2 ASN A  47      -6.672  25.466   0.982
ATOM    422  HD21ASN A  47      -6.065  24.724   1.301
ATOM    423  HD22ASN A  47      -6.585  26.426   1.281
ATOM    424  OD1 ASN A  47      -8.230  26.183  -0.363
ATOM    425  N   PRO A  48      -7.856  25.379  -3.741
ATOM    426  CA  PRO A  48      -7.030  25.877  -4.825
ATOM    427  C   PRO A  48      -5.605  26.178  -4.326
ATOM    428  CB  PRO A  48      -7.746  27.111  -5.386
ATOM    429  O   PRO A  48      -5.440  26.709  -3.225
ATOM    430  CG  PRO A  48      -8.713  27.516  -4.275
ATOM    431  CD  PRO A  48      -9.052  26.191  -3.604
ATOM    432  N   PRO A  49      -4.571  25.863  -5.126
ATOM    433  CA  PRO A  49      -4.657  25.409  -6.512
ATOM    434  C   PRO A  49      -4.642  23.875  -6.644
ATOM    435  CB  PRO A  49      -3.453  26.070  -7.185
ATOM    436  O   PRO A  49      -3.677  23.212  -6.261
ATOM    437  CG  PRO A  49      -2.397  26.116  -6.078
ATOM    438  CD  PRO A  49      -3.200  26.202  -4.782
ATOM    439  N   SER A  50      -5.674  23.303  -7.276
ATOM    440  CA  SER A  50      -5.564  21.971  -7.876
ATOM    441  C   SER A  50      -4.496  22.032  -8.968
ATOM    442  CB  SER A  50      -6.906  21.518  -8.462
ATOM    443  O   SER A  50      -4.644  22.795  -9.926
ATOM    444  OG  SER A  50      -7.407  22.503  -9.346
ATOM    445  N   ALA A  51      -3.410  21.281  -8.816
ATOM    446  CA  ALA A  51      -2.257  21.384  -9.702
ATOM    447  C   ALA A  51      -2.188  20.166 -10.629
ATOM    448  CB  ALA A  51      -0.993  21.613  -8.867
ATOM    449  O   ALA A  51      -1.950  19.037 -10.196
ATOM    450  N   PHE A  52      -2.378  20.404 -11.924
ATOM    451  CA  PHE A  52      -2.069  19.436 -12.968
ATOM    452  C   PHE A  52      -0.599  19.618 -13.359
ATOM    453  CB  PHE A  52      -3.054  19.621 -14.125
ATOM    454  O   PHE A  52      -0.270  20.429 -14.223
ATOM    455  CG  PHE A  52      -2.920  18.577 -15.212
ATOM    456  CD1 PHE A  52      -2.165  18.856 -16.364
ATOM    457  CD2 PHE A  52      -3.596  17.348 -15.096
ATOM    458  CE1 PHE A  52      -2.114  17.920 -17.407
ATOM    459  CE2 PHE A  52      -3.514  16.397 -16.129
ATOM    460  CZ  PHE A  52      -2.767  16.681 -17.284
ATOM    461  N   VAL A  53       0.304  18.935 -12.652
ATOM    462  CA  VAL A  53       1.748  19.075 -12.879
ATOM    463  C   VAL A  53       2.221  17.942 -13.780
ATOM    464  CB  VAL A  53       2.552  19.160 -11.566
ATOM    465  O   VAL A  53       2.506  16.840 -13.321
ATOM    466  CG1 VAL A  53       4.025  19.488 -11.856
ATOM    467  HG11VAL A  53       4.583  19.531 -10.921
ATOM    468  HG12VAL A  53       4.104  20.448 -12.366
ATOM    469  HG13VAL A  53       4.467  18.714 -12.484
ATOM    470  CG2 VAL A  53       2.009  20.263 -10.647
ATOM    471  HG21VAL A  53       2.649  20.367  -9.771
ATOM    472  HG22VAL A  53       1.011  19.986 -10.307
ATOM    473  HG23VAL A  53       1.965  21.212 -11.181
ATOM    474  N   ILE A  54       2.343  18.231 -15.075
ATOM    475  CA  ILE A  54       3.150  17.413 -15.983
ATOM    476  C   ILE A  54       4.575  17.959 -15.924
ATOM    477  CB  ILE A  54       2.578  17.386 -17.416
ATOM    478  O   ILE A  54       4.879  19.013 -16.475
ATOM    479  CG1 ILE A  54       1.154  16.791 -17.412
ATOM    480  HG12ILE A  54       0.506  17.413 -16.795
ATOM    481  HG13ILE A  54       1.182  15.794 -16.972
ATOM    482  CG2 ILE A  54       3.504  16.551 -18.327
ATOM    483  HG21ILE A  54       4.528  16.923 -18.291
ATOM    484  HG22ILE A  54       3.191  16.633 -19.368
ATOM    485  HG23ILE A  54       3.491  15.503 -18.028
ATOM    486  CD1 ILE A  54       0.532  16.686 -18.812
ATOM    487  HD11ILE A  54      -0.464  16.250 -18.740
ATOM    488  HD12ILE A  54       0.480  17.671 -19.277
ATOM    489  HD13ILE A  54       1.110  16.013 -19.446
ATOM    490  N   GLY A  55       5.455  17.249 -15.228
ATOM    491  CA  GLY A  55       6.876  17.564 -15.162
ATOM    492  C   GLY A  55       7.687  16.290 -14.988
ATOM    493  O   GLY A  55       7.200  15.325 -14.404
ATOM    494  N   GLN A  56       8.936  16.290 -15.458
ATOM    495  CA  GLN A  56       9.849  15.140 -15.321
ATOM    496  C   GLN A  56      10.121  14.758 -13.851
ATOM    497  CB  GLN A  56      11.178  15.451 -16.029
ATOM    498  O   GLN A  56      10.587  13.664 -13.564
ATOM    499  CG  GLN A  56      11.031  15.644 -17.548
ATOM    500  CD  GLN A  56      12.388  15.808 -18.227
ATOM    501  NE2 GLN A  56      12.582  16.819 -19.045
ATOM    502  HE21GLN A  56      13.494  16.851 -19.477
ATOM    503  HE22GLN A  56      11.838  17.463 -19.275
ATOM    504  OE1 GLN A  56      13.309  15.038 -18.034
ATOM    505  N   THR A  57       9.820  15.660 -12.914
ATOM    506  CA  THR A  57       9.936  15.471 -11.461
ATOM    507  C   THR A  57       8.609  15.117 -10.783
ATOM    508  CB  THR A  57      10.485  16.754 -10.826
ATOM    509  O   THR A  57       8.577  14.875  -9.575
ATOM    510  CG2 THR A  57      11.900  17.076 -11.303
ATOM    511  HG21THR A  57      11.908  17.288 -12.372
ATOM    512  HG22THR A  57      12.553  16.226 -11.105
ATOM    513  HG23THR A  57      12.282  17.943 -10.764
ATOM    514  OG1 THR A  57       9.665  17.848 -11.187
ATOM    515  N   ALA A  58       7.505  15.095 -11.530
ATOM    516  CA  ALA A  58       6.155  14.839 -11.034
ATOM    517  C   ALA A  58       5.673  13.443 -11.439
ATOM    518  CB  ALA A  58       5.229  15.968 -11.493
ATOM    519  O   ALA A  58       4.507  13.251 -11.777
ATOM    520  N   THR A  59       6.582  12.476 -11.427
ATOM    521  CA  THR A  59       6.338  11.117 -11.883
ATOM    522  C   THR A  59       6.293  10.147 -10.707
ATOM    523  CB  THR A  59       7.397  10.708 -12.898
ATOM    524  O   THR A  59       7.156  10.195  -9.839
ATOM    525  CG2 THR A  59       7.198  11.391 -14.253
ATOM    526  HG21THR A  59       7.107  12.469 -14.123
ATOM    527  HG22THR A  59       6.295  11.010 -14.731
ATOM    528  HG23THR A  59       8.055  11.197 -14.898
ATOM    529  OG1 THR A  59       8.648  11.109 -12.410
ATOM    530  N   VAL A  60       5.300   9.261 -10.643
ATOM    531  CA  VAL A  60       5.186   8.237  -9.584
ATOM    532  C   VAL A  60       5.314   6.842 -10.179
ATOM    533  CB  VAL A  60       3.899   8.374  -8.746
ATOM    534  O   VAL A  60       4.841   6.595 -11.286
ATOM    535  CG1 VAL A  60       3.941   9.656  -7.908
ATOM    536  HG11VAL A  60       3.989  10.526  -8.563
ATOM    537  HG12VAL A  60       4.821   9.642  -7.265
ATOM    538  HG13VAL A  60       3.055   9.716  -7.276
ATOM    539  CG2 VAL A  60       2.615   8.364  -9.583
ATOM    540  HG21VAL A  60       2.602   9.196 -10.287
ATOM    541  HG22VAL A  60       1.749   8.441  -8.925
ATOM    542  HG23VAL A  60       2.543   7.425 -10.132
ATOM    543  N   ASP A  61       5.964   5.927  -9.462
ATOM    544  CA  ASP A  61       6.042   4.531  -9.892
ATOM    545  C   ASP A  61       4.643   3.894  -9.889
ATOM    546  CB  ASP A  61       7.013   3.752  -9.001
ATOM    547  O   ASP A  61       3.915   3.984  -8.896
ATOM    548  CG  ASP A  61       7.119   2.308  -9.482
ATOM    549  OD1 ASP A  61       6.406   1.462  -8.898
ATOM    550  OD2 ASP A  61       7.838   2.072 -10.477
ATOM    551  N   SER A  62       4.265   3.254 -10.998
ATOM    552  CA  SER A  62       2.947   2.637 -11.169
ATOM    553  C   SER A  62       2.666   1.524 -10.160
ATOM    554  CB  SER A  62       2.824   2.100 -12.599
ATOM    555  O   SER A  62       1.547   1.437  -9.652
ATOM    556  OG  SER A  62       3.694   1.000 -12.785
ATOM    557  N   ASN A  63       3.669   0.710  -9.817
ATOM    558  CA  ASN A  63       3.517  -0.381  -8.859
ATOM    559  C   ASN A  63       3.407   0.160  -7.437
ATOM    560  CB  ASN A  63       4.690  -1.363  -8.961
ATOM    561  O   ASN A  63       2.594  -0.341  -6.659
ATOM    562  CG  ASN A  63       4.812  -1.981 -10.333
ATOM    563  ND2 ASN A  63       5.925  -1.773 -10.995
ATOM    564  HD21ASN A  63       5.949  -2.108 -11.948
ATOM    565  HD22ASN A  63       6.586  -1.097 -10.639
ATOM    566  OD1 ASN A  63       3.919  -2.654 -10.819
ATOM    567  N   CYS A  64       4.179   1.199  -7.106
ATOM    568  CA  CYS A  64       4.015   1.906  -5.843
ATOM    569  C   CYS A  64       2.602   2.475  -5.728
ATOM    570  CB  CYS A  64       5.060   3.011  -5.689
ATOM    571  O   CYS A  64       1.909   2.179  -4.756
ATOM    572  SG  CYS A  64       4.881   3.865  -4.102
ATOM    573  N   LEU A  65       2.150   3.237  -6.731
ATOM    574  CA  LEU A  65       0.831   3.861  -6.704
ATOM    575  C   LEU A  65      -0.267   2.804  -6.572
ATOM    576  CB  LEU A  65       0.642   4.720  -7.964
ATOM    577  O   LEU A  65      -1.148   2.946  -5.727
ATOM    578  CG  LEU A  65      -0.745   5.389  -8.034
ATOM    579  CD1 LEU A  65      -0.971   6.395  -6.903
ATOM    580  HD11LEU A  65      -0.188   7.154  -6.913
ATOM    581  HD12LEU A  65      -1.939   6.881  -7.028
ATOM    582  HD13LEU A  65      -0.964   5.882  -5.942
ATOM    583  CD2 LEU A  65      -0.891   6.128  -9.355
ATOM    584  HD21LEU A  65      -0.179   6.953  -9.394
ATOM    585  HD22LEU A  65      -1.902   6.524  -9.450
ATOM    586  HD23LEU A  65      -0.699   5.440 -10.179
ATOM    587  N   LEU A  66      -0.192   1.729  -7.360
ATOM    588  CA  LEU A  66      -1.129   0.614  -7.281
ATOM    589  C   LEU A  66      -1.144  -0.006  -5.879
ATOM    590  CB  LEU A  66      -0.767  -0.428  -8.353
ATOM    591  O   LEU A  66      -2.213  -0.145  -5.292
ATOM    592  CG  LEU A  66      -1.653  -1.685  -8.303
ATOM    593  CD1 LEU A  66      -3.129  -1.348  -8.527
ATOM    594  HD11LEU A  66      -3.249  -0.842  -9.485
ATOM    595  HD12LEU A  66      -3.500  -0.708  -7.727
ATOM    596  HD13LEU A  66      -3.721  -2.263  -8.509
ATOM    597  CD2 LEU A  66      -1.204  -2.676  -9.372
ATOM    598  HD21LEU A  66      -1.340  -2.249 -10.366
ATOM    599  HD22LEU A  66      -1.785  -3.594  -9.290
ATOM    600  HD23LEU A  66      -0.151  -2.918  -9.231
ATOM    601  N   THR A  67       0.025  -0.330  -5.324
ATOM    602  CA  THR A  67       0.146  -0.923  -3.983
ATOM    603  C   THR A  67      -0.442   0.003  -2.921
ATOM    604  CB  THR A  67       1.617  -1.206  -3.639
ATOM    605  O   THR A  67      -1.186  -0.431  -2.045
ATOM    606  CG2 THR A  67       1.785  -1.881  -2.277
ATOM    607  HG21THR A  67       1.155  -2.769  -2.227
ATOM    608  HG22THR A  67       2.827  -2.173  -2.146
ATOM    609  HG23THR A  67       1.502  -1.190  -1.483
ATOM    610  OG1 THR A  67       2.198  -2.065  -4.590
ATOM    611  N   SER A  68      -0.155   1.301  -2.997
ATOM    612  CA  SER A  68      -0.667   2.269  -2.032
ATOM    613  C   SER A  68      -2.176   2.486  -2.160
ATOM    614  CB  SER A  68       0.083   3.585  -2.164
ATOM    615  O   SER A  68      -2.863   2.568  -1.141
ATOM    616  OG  SER A  68       1.444   3.391  -1.849
ATOM    617  N   LEU A  69      -2.719   2.495  -3.383
ATOM    618  CA  LEU A  69      -4.165   2.503  -3.615
ATOM    619  C   LEU A  69      -4.819   1.242  -3.038
ATOM    620  CB  LEU A  69      -4.467   2.616  -5.121
ATOM    621  O   LEU A  69      -5.826   1.346  -2.343
ATOM    622  CG  LEU A  69      -4.232   4.002  -5.745
ATOM    623  CD1 LEU A  69      -4.360   3.891  -7.265
ATOM    624  HD11LEU A  69      -5.351   3.528  -7.537
ATOM    625  HD12LEU A  69      -3.604   3.201  -7.641
ATOM    626  HD13LEU A  69      -4.192   4.868  -7.718
ATOM    627  CD2 LEU A  69      -5.250   5.037  -5.259
ATOM    628  HD21LEU A  69      -5.168   5.175  -4.181
ATOM    629  HD22LEU A  69      -6.263   4.721  -5.509
ATOM    630  HD23LEU A  69      -5.047   5.995  -5.739
ATOM    631  N   GLN A  70      -4.236   0.062  -3.266
ATOM    632  CA  GLN A  70      -4.739  -1.210  -2.737
ATOM    633  C   GLN A  70      -4.716  -1.241  -1.206
ATOM    634  CB  GLN A  70      -3.919  -2.375  -3.305
ATOM    635  O   GLN A  70      -5.686  -1.686  -0.597
ATOM    636  CG  GLN A  70      -4.216  -2.622  -4.791
ATOM    637  CD  GLN A  70      -3.327  -3.699  -5.401
ATOM    638  NE2 GLN A  70      -3.680  -4.222  -6.553
ATOM    639  HE21GLN A  70      -3.041  -4.908  -6.929
ATOM    640  HE22GLN A  70      -4.517  -3.921  -7.033
ATOM    641  OE1 GLN A  70      -2.305  -4.101  -4.876
ATOM    642  N   LYS A  71      -3.672  -0.699  -0.568
ATOM    643  CA  LYS A  71      -3.593  -0.550   0.894
ATOM    644  C   LYS A  71      -4.635   0.412   1.445
ATOM    645  CB  LYS A  71      -2.196  -0.065   1.290
ATOM    646  O   LYS A  71      -5.292   0.101   2.438
ATOM    647  CG  LYS A  71      -1.203  -1.219   1.203
ATOM    648  CD  LYS A  71       0.215  -0.736   1.490
ATOM    649  CE  LYS A  71       1.115  -1.964   1.393
ATOM    650  NZ  LYS A  71       2.539  -1.599   1.556
ATOM    651  N   GLY A  72      -4.812   1.570   0.810
ATOM    652  CA  GLY A  72      -5.838   2.532   1.206
ATOM    653  C   GLY A  72      -7.248   1.955   1.051
ATOM    654  O   GLY A  72      -8.066   2.061   1.968
ATOM    655  N   ALA A  73      -7.491   1.245  -0.054
ATOM    656  CA  ALA A  73      -8.713   0.490  -0.294
ATOM    657  C   ALA A  73      -8.913  -0.608   0.760
ATOM    658  CB  ALA A  73      -8.659  -0.092  -1.710
ATOM    659  O   ALA A  73      -9.990  -0.696   1.335
ATOM    660  N   ALA A  74      -7.887  -1.396   1.090
ATOM    661  CA  ALA A  74      -7.966  -2.456   2.093
ATOM    662  C   ALA A  74      -8.225  -1.913   3.502
ATOM    663  CB  ALA A  74      -6.673  -3.275   2.054
ATOM    664  O   ALA A  74      -9.020  -2.469   4.258
ATOM    665  N   SER A  75      -7.609  -0.784   3.846
ATOM    666  CA  SER A  75      -7.839  -0.088   5.112
ATOM    667  C   SER A  75      -9.281   0.417   5.227
ATOM    668  CB  SER A  75      -6.841   1.063   5.221
ATOM    669  O   SER A  75      -9.907   0.264   6.276
ATOM    670  OG  SER A  75      -6.991   1.754   6.448
ATOM    671  N   ALA A  76      -9.856   0.951   4.147
ATOM    672  CA  ALA A  76     -11.255   1.370   4.133
ATOM    673  C   ALA A  76     -12.224   0.174   4.083
ATOM    674  CB  ALA A  76     -11.444   2.353   2.979
ATOM    675  O   ALA A  76     -13.186   0.132   4.847
ATOM    676  N   ALA A  77     -11.934  -0.836   3.261
ATOM    677  CA  ALA A  77     -12.737  -2.044   3.122
ATOM    678  C   ALA A  77     -12.744  -2.882   4.401
ATOM    679  CB  ALA A  77     -12.225  -2.870   1.939
ATOM    680  O   ALA A  77     -13.790  -3.401   4.768
ATOM    681  N   SER A  78     -11.623  -2.985   5.123
ATOM    682  CA  SER A  78     -11.536  -3.745   6.380
ATOM    683  C   SER A  78     -12.520  -3.247   7.446
ATOM    684  CB  SER A  78     -10.110  -3.753   6.943
ATOM    685  O   SER A  78     -12.973  -4.054   8.259
ATOM    686  OG  SER A  78      -9.693  -2.448   7.282
ATOM    687  N   LYS A  79     -12.907  -1.966   7.373
ATOM    688  CA  LYS A  79     -13.885  -1.294   8.241
ATOM    689  C   LYS A  79     -15.339  -1.438   7.775
ATOM    690  CB  LYS A  79     -13.510   0.192   8.343
ATOM    691  O   LYS A  79     -16.240  -1.037   8.504
ATOM    692  CG  LYS A  79     -12.137   0.433   8.981
ATOM    693  CD  LYS A  79     -11.779   1.919   8.906
ATOM    694  CE  LYS A  79     -10.373   2.120   9.482
ATOM    695  NZ  LYS A  79     -10.008   3.554   9.613
ATOM    696  N   LEU A  80     -15.584  -1.982   6.583
ATOM    697  CA  LEU A  80     -16.934  -2.294   6.118
ATOM    698  C   LEU A  80     -17.479  -3.540   6.828
ATOM    699  CB  LEU A  80     -16.943  -2.513   4.592
ATOM    700  O   LEU A  80     -16.735  -4.463   7.168
ATOM    701  CG  LEU A  80     -16.551  -1.307   3.725
ATOM    702  CD1 LEU A  80     -16.573  -1.732   2.256
ATOM    703  HD11LEU A  80     -17.567  -2.079   1.973
ATOM    704  HD12LEU A  80     -15.852  -2.531   2.082
ATOM    705  HD13LEU A  80     -16.327  -0.883   1.617
ATOM    706  CD2 LEU A  80     -17.507  -0.132   3.894
ATOM    707  HD21LEU A  80     -18.526  -0.425   3.642
ATOM    708  HD22LEU A  80     -17.203   0.662   3.212
ATOM    709  HD23LEU A  80     -17.467   0.254   4.913
ATOM    710  N   SER A  81     -18.802  -3.607   6.970
ATOM    711  CA  SER A  81     -19.514  -4.835   7.323
ATOM    712  C   SER A  81     -19.160  -6.001   6.386
ATOM    713  CB  SER A  81     -21.030  -4.591   7.309
ATOM    714  O   SER A  81     -18.884  -5.810   5.198
ATOM    715  OG  SER A  81     -21.527  -4.505   5.985
ATOM    716  N   SER A  82     -19.222  -7.234   6.895
ATOM    717  CA  SER A  82     -18.980  -8.439   6.087
ATOM    718  C   SER A  82     -19.931  -8.553   4.890
ATOM    719  CB  SER A  82     -19.103  -9.699   6.950
ATOM    720  O   SER A  82     -19.538  -9.083   3.856
ATOM    721  OG  SER A  82     -18.301  -9.568   8.108
ATOM    722  N   GLN A  83     -21.155  -8.021   5.002
ATOM    723  CA  GLN A  83     -22.131  -7.979   3.907
ATOM    724  C   GLN A  83     -21.667  -7.062   2.771
ATOM    725  CB  GLN A  83     -23.493  -7.511   4.438
ATOM    726  O   GLN A  83     -21.693  -7.476   1.616
ATOM    727  CG  GLN A  83     -24.159  -8.551   5.353
ATOM    728  CD  GLN A  83     -25.467  -8.052   5.961
ATOM    729  NE2 GLN A  83     -26.178  -8.885   6.688
ATOM    730  HE21GLN A  83     -27.040  -8.507   7.055
ATOM    731  HE22GLN A  83     -25.900  -9.848   6.809
ATOM    732  OE1 GLN A  83     -25.871  -6.912   5.824
ATOM    733  N   SER A  84     -21.177  -5.859   3.087
ATOM    734  CA  SER A  84     -20.601  -4.959   2.079
ATOM    735  C   SER A  84     -19.326  -5.534   1.468
ATOM    736  CB  SER A  84     -20.303  -3.596   2.687
ATOM    737  O   SER A  84     -19.193  -5.549   0.251
ATOM    738  OG  SER A  84     -21.509  -2.907   2.951
ATOM    739  N   LYS A  85     -18.419  -6.111   2.273
ATOM    740  CA  LYS A  85     -17.219  -6.790   1.742
ATOM    741  C   LYS A  85     -17.594  -7.873   0.726
ATOM    742  CB  LYS A  85     -16.382  -7.400   2.874
ATOM    743  O   LYS A  85     -17.081  -7.862  -0.391
ATOM    744  CG  LYS A  85     -15.707  -6.344   3.756
ATOM    745  CD  LYS A  85     -14.976  -7.032   4.915
ATOM    746  CE  LYS A  85     -14.281  -5.998   5.787
ATOM    747  NZ  LYS A  85     -13.710  -6.589   7.013
ATOM    748  N   ALA A  86     -18.544  -8.741   1.081
ATOM    749  CA  ALA A  86     -19.051  -9.780   0.190
ATOM    750  C   ALA A  86     -19.725  -9.202  -1.068
ATOM    751  CB  ALA A  86     -20.011 -10.673   0.985
ATOM    752  O   ALA A  86     -19.484  -9.700  -2.165
ATOM    753  N   GLY A  87     -20.508  -8.125  -0.935
ATOM    754  CA  GLY A  87     -21.146  -7.428  -2.059
ATOM    755  C   GLY A  87     -20.152  -6.806  -3.047
ATOM    756  O   GLY A  87     -20.428  -6.734  -4.243
ATOM    757  N   LEU A  88     -18.967  -6.422  -2.567
ATOM    758  CA  LEU A  88     -17.861  -5.919  -3.385
ATOM    759  C   LEU A  88     -16.957  -7.030  -3.946
ATOM    760  CB  LEU A  88     -17.057  -4.906  -2.549
ATOM    761  O   LEU A  88     -16.017  -6.735  -4.683
ATOM    762  CG  LEU A  88     -17.851  -3.664  -2.106
ATOM    763  CD1 LEU A  88     -16.950  -2.785  -1.241
ATOM    764  HD11LEU A  88     -16.639  -3.344  -0.358
ATOM    765  HD12LEU A  88     -16.079  -2.471  -1.816
ATOM    766  HD13LEU A  88     -17.516  -1.912  -0.915
ATOM    767  CD2 LEU A  88     -18.339  -2.845  -3.296
ATOM    768  HD21LEU A  88     -17.495  -2.571  -3.929
ATOM    769  HD22LEU A  88     -19.077  -3.415  -3.860
ATOM    770  HD23LEU A  88     -18.839  -1.957  -2.910
ATOM    771  N   GLY A  89     -17.209  -8.295  -3.591
ATOM    772  CA  GLY A  89     -16.342  -9.428  -3.926
ATOM    773  C   GLY A  89     -15.014  -9.444  -3.159
ATOM    774  O   GLY A  89     -14.106 -10.183  -3.532
ATOM    775  N   ILE A  90     -14.886  -8.631  -2.107
ATOM    776  CA  ILE A  90     -13.693  -8.515  -1.264
ATOM    777  C   ILE A  90     -13.766  -9.551  -0.136
ATOM    778  CB  ILE A  90     -13.542  -7.070  -0.727
ATOM    779  O   ILE A  90     -14.838  -9.828   0.405
ATOM    780  CG1 ILE A  90     -13.467  -6.034  -1.876
ATOM    781  HG12ILE A  90     -14.323  -6.166  -2.538
ATOM    782  HG13ILE A  90     -12.564  -6.201  -2.462
ATOM    783  CG2 ILE A  90     -12.292  -6.933   0.158
ATOM    784  HG21ILE A  90     -12.372  -7.572   1.037
ATOM    785  HG22ILE A  90     -11.395  -7.190  -0.406
ATOM    786  HG23ILE A  90     -12.208  -5.909   0.522
ATOM    787  CD1 ILE A  90     -13.494  -4.573  -1.398
ATOM    788  HD11ILE A  90     -13.684  -3.915  -2.246
ATOM    789  HD12ILE A  90     -12.536  -4.296  -0.959
ATOM    790  HD13ILE A  90     -14.289  -4.434  -0.665
ATOM    791  N   SER A  91     -12.613 -10.100   0.255
ATOM    792  CA  SER A  91     -12.490 -10.980   1.417
ATOM    793  C   SER A  91     -13.185 -10.371   2.633
ATOM    794  CB  SER A  91     -11.021 -11.261   1.746
ATOM    795  O   SER A  91     -12.907  -9.239   3.032
ATOM    796  OG  SER A  91     -10.942 -12.094   2.888
ATOM    797  N   VAL A  92     -14.070 -11.154   3.252
ATOM    798  CA  VAL A  92     -14.789 -10.777   4.480
ATOM    799  C   VAL A  92     -13.871 -10.693   5.705
ATOM    800  CB  VAL A  92     -15.988 -11.706   4.739
ATOM    801  O   VAL A  92     -14.325 -10.325   6.788
ATOM    802  CG1 VAL A  92     -17.031 -11.558   3.625
ATOM    803  HG11VAL A  92     -17.916 -12.146   3.867
ATOM    804  HG12VAL A  92     -16.630 -11.896   2.670
ATOM    805  HG13VAL A  92     -17.323 -10.512   3.530
ATOM    806  CG2 VAL A  92     -15.585 -13.182   4.862
ATOM    807  HG21VAL A  92     -16.465 -13.781   5.093
ATOM    808  HG22VAL A  92     -14.862 -13.306   5.668
ATOM    809  HG23VAL A  92     -15.151 -13.546   3.930
ATOM    810  N   SER A  93     -12.583 -11.000   5.534
ATOM    811  CA  SER A  93     -11.571 -10.935   6.579
ATOM    812  C   SER A  93     -11.461  -9.548   7.214
ATOM    813  CB  SER A  93     -10.220 -11.363   6.017
ATOM    814  O   SER A  93     -11.690  -8.503   6.594
ATOM    815  OG  SER A  93      -9.307 -11.529   7.076
ATOM    816  N   THR A  94     -11.105  -9.534   8.492
ATOM    817  CA  THR A  94     -10.719  -8.328   9.235
ATOM    818  C   THR A  94      -9.232  -8.020   9.075
ATOM    819  CB  THR A  94     -11.056  -8.497  10.720
ATOM    820  O   THR A  94      -8.799  -6.910   9.380
ATOM    821  CG2 THR A  94     -12.564  -8.584  10.946
ATOM    822  HG21THR A  94     -13.037  -7.649  10.645
ATOM    823  HG22THR A  94     -12.755  -8.744  12.007
ATOM    824  HG23THR A  94     -12.996  -9.410  10.382
ATOM    825  OG1 THR A  94     -10.490  -9.694  11.198
ATOM    826  N   ASN A  95      -8.447  -8.972   8.564
ATOM    827  CA  ASN A  95      -7.025  -8.805   8.326
ATOM    828  C   ASN A  95      -6.798  -7.942   7.079
ATOM    829  CB  ASN A  95      -6.398 -10.203   8.224
ATOM    830  O   ASN A  95      -7.107  -8.357   5.962
ATOM    831  CG  ASN A  95      -4.888 -10.181   8.123
ATOM    832  ND2 ASN A  95      -4.250 -11.244   8.535
ATOM    833  HD21ASN A  95      -4.783 -12.096   8.643
ATOM    834  HD22ASN A  95      -3.251 -11.271   8.389
ATOM    835  OD1 ASN A  95      -4.269  -9.227   7.675
ATOM    836  N   ILE A  96      -6.220  -6.750   7.262
ATOM    837  CA  ILE A  96      -5.932  -5.810   6.167
ATOM    838  C   ILE A  96      -5.081  -6.470   5.079
ATOM    839  CB  ILE A  96      -5.255  -4.524   6.701
ATOM    840  O   ILE A  96      -5.328  -6.216   3.910
ATOM    841  CG1 ILE A  96      -6.224  -3.779   7.650
ATOM    842  HG12ILE A  96      -6.557  -4.457   8.435
ATOM    843  HG13ILE A  96      -7.102  -3.463   7.087
ATOM    844  CG2 ILE A  96      -4.820  -3.588   5.554
ATOM    845  HG21ILE A  96      -4.326  -2.698   5.944
ATOM    846  HG22ILE A  96      -5.686  -3.289   4.964
ATOM    847  HG23ILE A  96      -4.100  -4.078   4.899
ATOM    848  CD1 ILE A  96      -5.619  -2.552   8.343
ATOM    849  HD11ILE A  96      -6.318  -2.188   9.097
ATOM    850  HD12ILE A  96      -4.681  -2.821   8.829
ATOM    851  HD13ILE A  96      -5.447  -1.750   7.625
ATOM    852  N   SER A  97      -4.146  -7.358   5.432
ATOM    853  CA  SER A  97      -3.314  -8.058   4.448
ATOM    854  C   SER A  97      -4.126  -9.037   3.593
ATOM    855  CB  SER A  97      -2.179  -8.791   5.167
ATOM    856  O   SER A  97      -3.904  -9.139   2.390
ATOM    857  OG  SER A  97      -1.305  -9.399   4.240
ATOM    858  N   GLU A  98      -5.115  -9.722   4.170
ATOM    859  CA  GLU A  98      -6.013 -10.599   3.405
ATOM    860  C   GLU A  98      -6.969  -9.797   2.521
ATOM    861  CB  GLU A  98      -6.827 -11.486   4.348
ATOM    862  O   GLU A  98      -7.254 -10.197   1.392
ATOM    863  CG  GLU A  98      -5.962 -12.545   5.045
ATOM    864  CD  GLU A  98      -6.753 -13.299   6.117
ATOM    865  OE1 GLU A  98      -6.134 -13.652   7.143
ATOM    866  OE2 GLU A  98      -7.990 -13.424   5.965
ATOM    867  N   VAL A  99      -7.439  -8.649   3.011
ATOM    868  CA  VAL A  99      -8.254  -7.712   2.232
ATOM    869  C   VAL A  99      -7.431  -7.118   1.083
ATOM    870  CB  VAL A  99      -8.838  -6.622   3.150
ATOM    871  O   VAL A  99      -7.908  -7.094  -0.045
ATOM    872  CG1 VAL A  99      -9.673  -5.605   2.376
ATOM    873  HG11VAL A  99     -10.565  -6.094   1.985
ATOM    874  HG12VAL A  99      -9.102  -5.190   1.546
ATOM    875  HG13VAL A  99      -9.970  -4.802   3.051
ATOM    876  CG2 VAL A  99      -9.781  -7.211   4.211
ATOM    877  HG21VAL A  99      -9.267  -7.952   4.822
ATOM    878  HG22VAL A  99     -10.631  -7.699   3.734
ATOM    879  HG23VAL A  99     -10.142  -6.420   4.868
ATOM    880  N   GLU A 100      -6.185  -6.711   1.331
ATOM    881  CA  GLU A 100      -5.238  -6.218   0.321
ATOM    882  C   GLU A 100      -4.987  -7.282  -0.750
ATOM    883  CB  GLU A 100      -3.935  -5.776   1.015
ATOM    884  O   GLU A 100      -5.181  -7.009  -1.933
ATOM    885  CG  GLU A 100      -2.886  -5.160   0.071
ATOM    886  CD  GLU A 100      -1.593  -4.720   0.798
ATOM    887  OE1 GLU A 100      -0.645  -4.263   0.119
ATOM    888  OE2 GLU A 100      -1.540  -4.784   2.049
ATOM    889  N   ASN A 101      -4.685  -8.521  -0.347
ATOM    890  CA  ASN A 101      -4.535  -9.648  -1.269
ATOM    891  C   ASN A 101      -5.819  -9.915  -2.064
ATOM    892  CB  ASN A 101      -4.131 -10.900  -0.475
ATOM    893  O   ASN A 101      -5.764 -10.202  -3.257
ATOM    894  CG  ASN A 101      -2.691 -10.863   0.003
ATOM    895  ND2 ASN A 101      -2.375 -11.573   1.060
ATOM    896  HD21ASN A 101      -3.096 -12.009   1.616
ATOM    897  HD22ASN A 101      -1.427 -11.458   1.387
ATOM    898  OD1 ASN A 101      -1.822 -10.242  -0.580
ATOM    899  N   SER A 102      -6.989  -9.795  -1.435
ATOM    900  CA  SER A 102      -8.269  -9.936  -2.127
ATOM    901  C   SER A 102      -8.467  -8.850  -3.180
ATOM    902  CB  SER A 102      -9.418  -9.884  -1.131
ATOM    903  O   SER A 102      -8.878  -9.163  -4.292
ATOM    904  OG  SER A 102     -10.624 -10.238  -1.776
ATOM    905  N   ILE A 103      -8.167  -7.592  -2.860
ATOM    906  CA  ILE A 103      -8.270  -6.463  -3.793
ATOM    907  C   ILE A 103      -7.264  -6.626  -4.939
ATOM    908  CB  ILE A 103      -8.081  -5.137  -3.023
ATOM    909  O   ILE A 103      -7.611  -6.431  -6.108
ATOM    910  CG1 ILE A 103      -9.279  -4.919  -2.070
ATOM    911  HG12ILE A 103     -10.187  -4.766  -2.654
ATOM    912  HG13ILE A 103      -9.447  -5.810  -1.465
ATOM    913  CG2 ILE A 103      -7.936  -3.956  -4.001
ATOM    914  HG21ILE A 103      -7.830  -3.015  -3.460
ATOM    915  HG22ILE A 103      -7.042  -4.084  -4.612
ATOM    916  HG23ILE A 103      -8.797  -3.906  -4.667
ATOM    917  CD1 ILE A 103      -9.104  -3.742  -1.110
ATOM    918  HD11ILE A 103      -9.170  -2.804  -1.661
ATOM    919  HD12ILE A 103      -8.138  -3.816  -0.610
ATOM    920  HD13ILE A 103      -9.901  -3.760  -0.367
ATOM    921  N   ALA A 104      -6.038  -7.045  -4.626
ATOM    922  CA  ALA A 104      -5.021  -7.368  -5.615
ATOM    923  C   ALA A 104      -5.480  -8.501  -6.543
ATOM    924  CB  ALA A 104      -3.713  -7.701  -4.891
ATOM    925  O   ALA A 104      -5.357  -8.380  -7.758
ATOM    926  N   ASN A 105      -6.098  -9.556  -6.007
ATOM    927  CA  ASN A 105      -6.643 -10.657  -6.800
ATOM    928  C   ASN A 105      -7.811 -10.215  -7.688
ATOM    929  CB  ASN A 105      -7.052 -11.808  -5.867
ATOM    930  O   ASN A 105      -7.824 -10.554  -8.867
ATOM    931  CG  ASN A 105      -5.861 -12.574  -5.320
ATOM    932  ND2 ASN A 105      -6.038 -13.289  -4.235
ATOM    933  HD21ASN A 105      -6.914 -13.255  -3.734
ATOM    934  HD22ASN A 105      -5.215 -13.760  -3.888
ATOM    935  OD1 ASN A 105      -4.778 -12.588  -5.879
ATOM    936  N   ILE A 106      -8.759  -9.428  -7.166
ATOM    937  CA  ILE A 106      -9.884  -8.883  -7.947
ATOM    938  C   ILE A 106      -9.350  -8.062  -9.121
ATOM    939  CB  ILE A 106     -10.809  -8.028  -7.051
ATOM    940  O   ILE A 106      -9.697  -8.317 -10.269
ATOM    941  CG1 ILE A 106     -11.546  -8.901  -6.014
ATOM    942  HG12ILE A 106     -12.379  -9.424  -6.485
ATOM    943  HG13ILE A 106     -10.877  -9.666  -5.621
ATOM    944  CG2 ILE A 106     -11.851  -7.242  -7.870
ATOM    945  HG21ILE A 106     -12.527  -6.703  -7.206
ATOM    946  HG22ILE A 106     -12.435  -7.926  -8.487
ATOM    947  HG23ILE A 106     -11.367  -6.507  -8.512
ATOM    948  CD1 ILE A 106     -12.067  -8.070  -4.835
ATOM    949  HD11ILE A 106     -11.351  -7.295  -4.562
ATOM    950  HD12ILE A 106     -13.023  -7.610  -5.084
ATOM    951  HD13ILE A 106     -12.188  -8.723  -3.971
ATOM    952  N   THR A 107      -8.459  -7.109  -8.849
ATOM    953  CA  THR A 107      -7.903  -6.218  -9.878
ATOM    954  C   THR A 107      -7.022  -6.974 -10.871
ATOM    955  CB  THR A 107      -7.132  -5.050  -9.245
ATOM    956  O   THR A 107      -7.106  -6.732 -12.072
ATOM    957  CG2 THR A 107      -8.054  -4.121  -8.454
ATOM    958  HG21THR A 107      -8.470  -3.369  -9.125
ATOM    959  HG22THR A 107      -7.491  -3.617  -7.668
ATOM    960  HG23THR A 107      -8.871  -4.669  -7.985
ATOM    961  OG1 THR A 107      -6.135  -5.506  -8.365
ATOM    962  N   ASN A 108      -6.223  -7.939 -10.411
ATOM    963  CA  ASN A 108      -5.424  -8.803 -11.276
ATOM    964  C   ASN A 108      -6.292  -9.693 -12.174
ATOM    965  CB  ASN A 108      -4.470  -9.630 -10.402
ATOM    966  O   ASN A 108      -5.966  -9.828 -13.348
ATOM    967  CG  ASN A 108      -3.531 -10.493 -11.221
ATOM    968  ND2 ASN A 108      -3.553 -11.788 -11.022
ATOM    969  HD21ASN A 108      -4.216 -12.183 -10.371
ATOM    970  HD22ASN A 108      -2.939 -12.379 -11.565
ATOM    971  OD1 ASN A 108      -2.762 -10.019 -12.045
ATOM    972  N   ASN A 109      -7.392 -10.251 -11.661
ATOM    973  CA  ASN A 109      -8.322 -11.072 -12.439
ATOM    974  C   ASN A 109      -9.082 -10.234 -13.473
ATOM    975  CB  ASN A 109      -9.283 -11.804 -11.487
ATOM    976  O   ASN A 109      -9.159 -10.631 -14.633
ATOM    977  CG  ASN A 109      -8.618 -12.924 -10.706
ATOM    978  ND2 ASN A 109      -9.249 -13.394  -9.655
ATOM    979  HD21ASN A 109      -8.792 -14.149  -9.165
ATOM    980  HD22ASN A 109     -10.126 -12.985  -9.364
ATOM    981  OD1 ASN A 109      -7.550 -13.417 -11.032
ATOM    982  N   THR A 110      -9.568  -9.047 -13.094
ATOM    983  CA  THR A 110     -10.229  -8.119 -14.027
ATOM    984  C   THR A 110      -9.291  -7.674 -15.153
ATOM    985  CB  THR A 110     -10.768  -6.888 -13.282
ATOM    986  O   THR A 110      -9.725  -7.488 -16.285
ATOM    987  CG2 THR A 110     -11.580  -5.966 -14.188
ATOM    988  HG21THR A 110     -12.089  -5.207 -13.593
ATOM    989  HG22THR A 110     -10.922  -5.471 -14.903
ATOM    990  HG23THR A 110     -12.325  -6.544 -14.734
ATOM    991  OG1 THR A 110     -11.653  -7.291 -12.265
ATOM    992  N   CYS A 111      -7.994  -7.549 -14.865
ATOM    993  CA  CYS A 111      -6.977  -7.101 -15.817
ATOM    994  C   CYS A 111      -6.115  -8.244 -16.382
ATOM    995  CB  CYS A 111      -6.136  -6.020 -15.136
ATOM    996  O   CYS A 111      -5.075  -7.982 -16.986
ATOM    997  SG  CYS A 111      -7.119  -4.644 -14.493
ATOM    998  N   ALA A 112      -6.504  -9.510 -16.186
ATOM    999  CA  ALA A 112      -5.675 -10.666 -16.537
ATOM   1000  C   ALA A 112      -5.410 -10.780 -18.048
ATOM   1001  CB  ALA A 112      -6.346 -11.936 -16.001
ATOM   1002  O   ALA A 112      -4.359 -11.276 -18.444
ATOM   1003  N   GLY A 113      -6.336 -10.289 -18.880
ATOM   1004  CA  GLY A 113      -6.223 -10.292 -20.342
ATOM   1005  C   GLY A 113      -5.351  -9.179 -20.933
ATOM   1006  O   GLY A 113      -5.269  -9.069 -22.152
ATOM   1007  N   LEU A 114      -4.727  -8.337 -20.103
ATOM   1008  CA  LEU A 114      -3.935  -7.194 -20.559
ATOM   1009  C   LEU A 114      -2.434  -7.473 -20.511
ATOM   1010  CB  LEU A 114      -4.298  -5.949 -19.747
ATOM   1011  O   LEU A 114      -1.924  -8.168 -19.631
ATOM   1012  CG  LEU A 114      -5.768  -5.529 -19.895
ATOM   1013  CD1 LEU A 114      -6.013  -4.373 -18.953
ATOM   1014  HD11LEU A 114      -5.397  -3.521 -19.240
ATOM   1015  HD12LEU A 114      -5.758  -4.700 -17.944
ATOM   1016  HD13LEU A 114      -7.065  -4.091 -18.992
ATOM   1017  CD2 LEU A 114      -6.139  -5.071 -21.305
ATOM   1018  HD21LEU A 114      -7.165  -4.704 -21.315
ATOM   1019  HD22LEU A 114      -5.473  -4.273 -21.633
ATOM   1020  HD23LEU A 114      -6.074  -5.908 -22.000
ATOM   1021  N   ALA A 115      -1.714  -6.872 -21.454
ATOM   1022  CA  ALA A 115      -0.272  -7.015 -21.579
ATOM   1023  C   ALA A 115       0.473  -6.401 -20.375
ATOM   1024  CB  ALA A 115       0.141  -6.383 -22.911
ATOM   1025  O   ALA A 115       0.242  -5.247 -20.001
ATOM   1026  N   THR A 116       1.398  -7.168 -19.787
ATOM   1027  CA  THR A 116       2.316  -6.721 -18.719
ATOM   1028  C   THR A 116       3.544  -5.989 -19.252
ATOM   1029  CB  THR A 116       2.849  -7.918 -17.915
ATOM   1030  O   THR A 116       4.166  -5.232 -18.516
ATOM   1031  CG2 THR A 116       1.789  -8.523 -17.009
ATOM   1032  HG21THR A 116       2.182  -9.419 -16.528
ATOM   1033  HG22THR A 116       1.558  -7.783 -16.243
ATOM   1034  HG23THR A 116       0.900  -8.774 -17.586
ATOM   1035  OG1 THR A 116       3.287  -8.939 -18.780
ATOM   1036  N   ASN A 117       3.900  -6.239 -20.511
ATOM   1037  CA  ASN A 117       5.125  -5.790 -21.172
ATOM   1038  C   ASN A 117       4.927  -4.561 -22.065
ATOM   1039  CB  ASN A 117       5.694  -6.966 -21.987
ATOM   1040  O   ASN A 117       5.897  -3.880 -22.383
ATOM   1041  CG  ASN A 117       4.757  -7.482 -23.074
ATOM   1042  ND2 ASN A 117       5.279  -8.151 -24.071
ATOM   1043  HD21ASN A 117       6.281  -8.239 -24.165
ATOM   1044  HD22ASN A 117       4.639  -8.415 -24.806
ATOM   1045  OD1 ASN A 117       3.546  -7.340 -23.018
ATOM   1046  N   ASN A 118       3.690  -4.261 -22.458
ATOM   1047  CA  ASN A 118       3.411  -3.044 -23.199
ATOM   1048  C   ASN A 118       3.462  -1.890 -22.195
ATOM   1049  CB  ASN A 118       2.067  -3.168 -23.938
ATOM   1050  O   ASN A 118       2.554  -1.772 -21.370
ATOM   1051  CG  ASN A 118       2.068  -4.198 -25.053
ATOM   1052  ND2 ASN A 118       0.927  -4.454 -25.647
ATOM   1053  HD21ASN A 118       0.973  -5.105 -26.418
ATOM   1054  HD22ASN A 118       0.100  -3.914 -25.434
ATOM   1055  OD1 ASN A 118       3.073  -4.781 -25.414
ATOM   1056  N   VAL A 119       4.529  -1.081 -22.242
ATOM   1057  CA  VAL A 119       4.539   0.284 -21.693
ATOM   1058  C   VAL A 119       3.472   1.024 -22.486
ATOM   1059  CB  VAL A 119       5.924   0.956 -21.827
ATOM   1060  O   VAL A 119       3.716   1.493 -23.593
ATOM   1061  CG1 VAL A 119       5.918   2.384 -21.263
ATOM   1062  HG11VAL A 119       6.914   2.820 -21.343
ATOM   1063  HG12VAL A 119       5.605   2.380 -20.219
ATOM   1064  HG13VAL A 119       5.235   3.010 -21.838
ATOM   1065  CG2 VAL A 119       6.993   0.160 -21.065
ATOM   1066  HG21VAL A 119       7.957   0.660 -21.156
ATOM   1067  HG22VAL A 119       6.724   0.086 -20.011
ATOM   1068  HG23VAL A 119       7.088  -0.842 -21.483
ATOM   1069  N   VAL A 120       2.240   0.947 -21.993
ATOM   1070  CA  VAL A 120       1.088   1.521 -22.665
ATOM   1071  C   VAL A 120       1.018   2.946 -22.189
ATOM   1072  CB  VAL A 120      -0.203   0.706 -22.445
ATOM   1073  O   VAL A 120       0.877   3.213 -20.996
ATOM   1074  CG1 VAL A 120      -1.480   1.397 -22.923
ATOM   1075  HG11VAL A 120      -1.768   2.137 -22.176
ATOM   1076  HG12VAL A 120      -1.320   1.889 -23.883
ATOM   1077  HG13VAL A 120      -2.314   0.700 -23.004
ATOM   1078  CG2 VAL A 120      -0.091  -0.597 -23.241
ATOM   1079  HG21VAL A 120       0.533  -1.293 -22.681
ATOM   1080  HG22VAL A 120      -1.071  -1.041 -23.414
ATOM   1081  HG23VAL A 120       0.349  -0.399 -24.218
ATOM   1082  N   ASP A 121       1.165   3.834 -23.161
ATOM   1083  CA  ASP A 121       0.615   5.175 -23.152
ATOM   1084  C   ASP A 121      -0.607   5.218 -22.232
ATOM   1085  CB  ASP A 121       0.217   5.486 -24.604
ATOM   1086  O   ASP A 121      -1.559   4.474 -22.454
ATOM   1087  CG  ASP A 121       1.428   5.509 -25.542
ATOM   1088  OD1 ASP A 121       2.544   5.830 -25.063
ATOM   1089  OD2 ASP A 121       1.228   5.279 -26.751
ATOM   1090  N   ILE A 122      -0.570   5.993 -21.146
ATOM   1091  CA  ILE A 122      -1.710   6.067 -20.231
ATOM   1092  C   ILE A 122      -2.859   6.676 -21.029
ATOM   1093  CB  ILE A 122      -1.390   6.862 -18.953
ATOM   1094  O   ILE A 122      -2.914   7.891 -21.230
ATOM   1095  CG1 ILE A 122      -0.253   6.195 -18.166
ATOM   1096  HG12ILE A 122       0.590   5.991 -18.827
ATOM   1097  HG13ILE A 122      -0.598   5.236 -17.779
ATOM   1098  CG2 ILE A 122      -2.628   6.969 -18.038
ATOM   1099  HG21ILE A 122      -2.481   7.741 -17.283
ATOM   1100  HG22ILE A 122      -3.519   7.230 -18.610
ATOM   1101  HG23ILE A 122      -2.822   6.015 -17.548
ATOM   1102  CD1 ILE A 122       0.256   7.043 -17.003
ATOM   1103  HD11ILE A 122       0.981   6.421 -16.478
ATOM   1104  HD12ILE A 122      -0.543   7.294 -16.306
ATOM   1105  HD13ILE A 122       0.736   7.950 -17.372
ATOM   1106  N   THR A 123      -3.745   5.807 -21.510
ATOM   1107  CA  THR A 123      -4.934   6.166 -22.266
ATOM   1108  C   THR A 123      -6.162   6.126 -21.362
ATOM   1109  CB  THR A 123      -5.098   5.369 -23.568
ATOM   1110  O   THR A 123      -6.260   5.277 -20.473
ATOM   1111  CG2 THR A 123      -3.885   5.521 -24.495
ATOM   1112  HG21THR A 123      -4.222   5.515 -25.532
ATOM   1113  HG22THR A 123      -3.348   6.446 -24.288
ATOM   1114  HG23THR A 123      -3.199   4.687 -24.350
ATOM   1115  OG1 THR A 123      -5.289   4.000 -23.308
ATOM   1116  N   ASP A 124      -7.091   7.061 -21.558
ATOM   1117  CA  ASP A 124      -8.455   7.024 -21.003
ATOM   1118  C   ASP A 124      -8.542   6.882 -19.472
ATOM   1119  CB  ASP A 124      -9.293   5.980 -21.753
ATOM   1120  O   ASP A 124      -9.427   6.221 -18.925
ATOM   1121  CG  ASP A 124      -9.251   6.212 -23.262
ATOM   1122  OD1 ASP A 124      -9.457   7.377 -23.673
ATOM   1123  OD2 ASP A 124      -8.969   5.231 -23.984
ATOM   1124  N   THR A 125      -7.608   7.498 -18.748
ATOM   1125  CA  THR A 125      -7.584   7.450 -17.281
ATOM   1126  C   THR A 125      -8.269   8.684 -16.699
ATOM   1127  CB  THR A 125      -6.151   7.259 -16.784
ATOM   1128  O   THR A 125      -7.856   9.819 -16.951
ATOM   1129  CG2 THR A 125      -6.023   7.206 -15.263
ATOM   1130  HG21THR A 125      -4.968   7.155 -14.994
ATOM   1131  HG22THR A 125      -6.463   8.097 -14.814
ATOM   1132  HG23THR A 125      -6.534   6.325 -14.873
ATOM   1133  OG1 THR A 125      -5.687   6.024 -17.284
ATOM   1134  N   VAL A 126      -9.315   8.467 -15.897
ATOM   1135  CA  VAL A 126      -9.959   9.525 -15.108
ATOM   1136  C   VAL A 126      -9.203   9.677 -13.796
ATOM   1137  CB  VAL A 126     -11.455   9.268 -14.845
ATOM   1138  O   VAL A 126      -9.045   8.715 -13.049
ATOM   1139  CG1 VAL A 126     -12.100  10.476 -14.149
ATOM   1140  HG11VAL A 126     -11.971  11.374 -14.753
ATOM   1141  HG12VAL A 126     -11.646  10.639 -13.172
ATOM   1142  HG13VAL A 126     -13.165  10.301 -14.001
ATOM   1143  CG2 VAL A 126     -12.231   9.003 -16.142
ATOM   1144  HG21VAL A 126     -12.128   9.840 -16.833
ATOM   1145  HG22VAL A 126     -13.287   8.853 -15.914
ATOM   1146  HG23VAL A 126     -11.857   8.100 -16.626
ATOM   1147  N   ILE A 127      -8.728  10.885 -13.515
ATOM   1148  CA  ILE A 127      -7.890  11.178 -12.358
ATOM   1149  C   ILE A 127      -8.618  12.163 -11.468
ATOM   1150  CB  ILE A 127      -6.510  11.690 -12.791
ATOM   1151  O   ILE A 127      -8.772  13.335 -11.813
ATOM   1152  CG1 ILE A 127      -5.914  10.621 -13.728
ATOM   1153  HG12ILE A 127      -5.950   9.650 -13.233
ATOM   1154  HG13ILE A 127      -6.499  10.571 -14.645
ATOM   1155  CG2 ILE A 127      -5.639  11.967 -11.547
ATOM   1156  HG21ILE A 127      -5.374  11.031 -11.056
ATOM   1157  HG22ILE A 127      -6.153  12.617 -10.839
ATOM   1158  HG23ILE A 127      -4.735  12.492 -11.856
ATOM   1159  CD1 ILE A 127      -4.491  10.879 -14.144
ATOM   1160  HD11ILE A 127      -3.875  10.679 -13.268
ATOM   1161  HD12ILE A 127      -4.395  11.906 -14.497
ATOM   1162  HD13ILE A 127      -4.210  10.188 -14.940
ATOM   1163  N   LYS A 128      -9.028  11.669 -10.302
ATOM   1164  CA  LYS A 128      -9.750  12.425  -9.281
ATOM   1165  C   LYS A 128      -8.838  12.768  -8.107
ATOM   1166  CB  LYS A 128     -10.986  11.634  -8.851
ATOM   1167  O   LYS A 128      -8.974  12.237  -7.014
ATOM   1168  CG  LYS A 128     -12.028  11.487  -9.971
ATOM   1169  CD  LYS A 128     -13.099  10.552  -9.429
ATOM   1170  CE  LYS A 128     -14.305  10.323 -10.327
ATOM   1171  NZ  LYS A 128     -15.242   9.466  -9.561
ATOM   1172  N   ALA A 129      -7.849  13.624  -8.338
ATOM   1173  CA  ALA A 129      -6.886  14.020  -7.309
ATOM   1174  C   ALA A 129      -6.731  15.543  -7.260
ATOM   1175  CB  ALA A 129      -5.554  13.303  -7.568
ATOM   1176  O   ALA A 129      -6.931  16.222  -8.264
ATOM   1177  N   CYS A 130      -6.324  16.089  -6.110
ATOM   1178  CA  CYS A 130      -5.997  17.519  -6.022
ATOM   1179  C   CYS A 130      -4.666  17.863  -6.693
ATOM   1180  CB  CYS A 130      -6.016  17.978  -4.560
ATOM   1181  O   CYS A 130      -4.458  19.000  -7.111
ATOM   1182  SG  CYS A 130      -7.626  17.789  -3.759
ATOM   1183  N   GLN A 131      -3.774  16.881  -6.817
ATOM   1184  CA  GLN A 131      -2.530  17.000  -7.564
ATOM   1185  C   GLN A 131      -2.389  15.787  -8.474
ATOM   1186  CB  GLN A 131      -1.336  17.126  -6.609
ATOM   1187  O   GLN A 131      -2.344  14.655  -7.993
ATOM   1188  CG  GLN A 131      -1.401  18.407  -5.764
ATOM   1189  CD  GLN A 131      -0.173  18.609  -4.883
ATOM   1190  NE2 GLN A 131      -0.205  19.591  -4.009
ATOM   1191  HE21GLN A 131       0.621  19.714  -3.440
ATOM   1192  HE22GLN A 131      -1.003  20.208  -3.957
ATOM   1193  OE1 GLN A 131       0.829  17.911  -4.954
ATOM   1194  N   PHE A 132      -2.326  16.014  -9.784
ATOM   1195  CA  PHE A 132      -2.005  14.948 -10.726
ATOM   1196  C   PHE A 132      -0.487  14.785 -10.818
ATOM   1197  CB  PHE A 132      -2.635  15.213 -12.096
ATOM   1198  O   PHE A 132       0.229  15.760 -11.054
ATOM   1199  CG  PHE A 132      -2.188  14.237 -13.170
ATOM   1200  CD1 PHE A 132      -1.592  14.706 -14.354
ATOM   1201  CD2 PHE A 132      -2.272  12.851 -12.961
ATOM   1202  CE1 PHE A 132      -1.201  13.812 -15.365
ATOM   1203  CE2 PHE A 132      -1.802  11.959 -13.941
ATOM   1204  CZ  PHE A 132      -1.331  12.431 -15.170
ATOM   1205  N   ARG A 133      -0.017  13.546 -10.646
ATOM   1206  CA  ARG A 133       1.355  13.122 -10.934
ATOM   1207  C   ARG A 133       1.314  12.062 -12.024
ATOM   1208  CB  ARG A 133       2.043  12.596  -9.668
ATOM   1209  O   ARG A 133       0.521  11.125 -11.942
ATOM   1210  CG  ARG A 133       2.266  13.709  -8.637
ATOM   1211  CD  ARG A 133       3.018  13.170  -7.416
ATOM   1212  NE  ARG A 133       3.215  14.229  -6.409
ATOM   1213  NH1 ARG A 133       5.514  14.360  -6.461
ATOM   1214  NH2 ARG A 133       4.341  15.716  -5.122
ATOM   1215  CZ  ARG A 133       4.356  14.757  -6.005
ATOM   1216  N   VAL A 134       2.167  12.214 -13.029
ATOM   1217  CA  VAL A 134       2.248  11.297 -14.167
ATOM   1218  C   VAL A 134       2.715   9.933 -13.664
ATOM   1219  CB  VAL A 134       3.183  11.857 -15.255
ATOM   1220  O   VAL A 134       3.767   9.810 -13.047
ATOM   1221  CG1 VAL A 134       3.315  10.891 -16.438
ATOM   1222  HG11VAL A 134       3.797   9.966 -16.123
ATOM   1223  HG12VAL A 134       2.333  10.657 -16.849
ATOM   1224  HG13VAL A 134       3.931  11.338 -17.218
ATOM   1225  CG2 VAL A 134       2.654  13.200 -15.781
ATOM   1226  HG21VAL A 134       3.301  13.559 -16.581
ATOM   1227  HG22VAL A 134       1.640  13.080 -16.161
ATOM   1228  HG23VAL A 134       2.649  13.945 -14.984
ATOM   1229  N   VAL A 135       1.938   8.884 -13.898
ATOM   1230  CA  VAL A 135       2.349   7.535 -13.503
ATOM   1231  C   VAL A 135       3.363   7.024 -14.528
ATOM   1232  CB  VAL A 135       1.133   6.612 -13.334
ATOM   1233  O   VAL A 135       3.110   7.077 -15.724
ATOM   1234  CG1 VAL A 135       1.573   5.291 -12.717
ATOM   1235  HG11VAL A 135       2.312   4.827 -13.370
ATOM   1236  HG12VAL A 135       0.716   4.625 -12.614
ATOM   1237  HG13VAL A 135       2.019   5.476 -11.740
ATOM   1238  CG2 VAL A 135       0.065   7.237 -12.430
ATOM   1239  HG21VAL A 135      -0.741   6.523 -12.260
ATOM   1240  HG22VAL A 135      -0.369   8.116 -12.906
ATOM   1241  HG23VAL A 135       0.509   7.537 -11.481
ATOM   1242  N   GLN A 136       4.525   6.549 -14.091
ATOM   1243  CA  GLN A 136       5.527   5.955 -14.980
ATOM   1244  C   GLN A 136       5.560   4.445 -14.833
ATOM   1245  CB  GLN A 136       6.911   6.552 -14.737
ATOM   1246  O   GLN A 136       5.240   3.907 -13.774
ATOM   1247  CG  GLN A 136       6.932   8.005 -15.201
ATOM   1248  CD  GLN A 136       8.352   8.522 -15.336
ATOM   1249  NE2 GLN A 136       9.162   8.501 -14.308
ATOM   1250  HE21GLN A 136      10.071   8.902 -14.491
ATOM   1251  HE22GLN A 136       8.901   8.121 -13.410
ATOM   1252  OE1 GLN A 136       8.763   8.947 -16.394
ATOM   1253  N   ASN A 137       5.982   3.760 -15.899
ATOM   1254  CA  ASN A 137       6.050   2.297 -15.962
ATOM   1255  C   ASN A 137       4.681   1.620 -15.791
ATOM   1256  CB  ASN A 137       7.107   1.765 -14.971
ATOM   1257  O   ASN A 137       4.598   0.483 -15.327
ATOM   1258  CG  ASN A 137       8.436   2.469 -15.096
ATOM   1259  ND2 ASN A 137       9.070   2.805 -13.997
ATOM   1260  HD21ASN A 137       8.684   2.565 -13.095
ATOM   1261  HD22ASN A 137       9.969   3.257 -14.089
ATOM   1262  OD1 ASN A 137       8.902   2.751 -16.187
ATOM   1263  N   ALA A 138       3.582   2.307 -16.112
ATOM   1264  CA  ALA A 138       2.266   1.685 -16.116
ATOM   1265  C   ALA A 138       2.133   0.830 -17.381
ATOM   1266  CB  ALA A 138       1.186   2.766 -15.994
ATOM   1267  O   ALA A 138       1.998   1.349 -18.485
ATOM   1268  N   SER A 139       2.194  -0.493 -17.238
ATOM   1269  CA  SER A 139       1.774  -1.369 -18.330
ATOM   1270  C   SER A 139       0.258  -1.294 -18.518
ATOM   1271  CB  SER A 139       2.259  -2.801 -18.111
ATOM   1272  O   SER A 139      -0.453  -0.843 -17.616
ATOM   1273  OG  SER A 139       1.686  -3.374 -16.949
ATOM   1274  N   SER A 140      -0.265  -1.783 -19.648
ATOM   1275  CA  SER A 140      -1.723  -1.896 -19.856
ATOM   1276  C   SER A 140      -2.409  -2.568 -18.662
ATOM   1277  CB  SER A 140      -2.011  -2.747 -21.094
ATOM   1278  O   SER A 140      -3.431  -2.095 -18.157
ATOM   1279  OG  SER A 140      -3.375  -2.675 -21.444
ATOM   1280  N   LYS A 141      -1.777  -3.630 -18.145
ATOM   1281  CA  LYS A 141      -2.234  -4.340 -16.954
ATOM   1282  C   LYS A 141      -2.243  -3.457 -15.707
ATOM   1283  CB  LYS A 141      -1.380  -5.596 -16.766
ATOM   1284  O   LYS A 141      -3.263  -3.411 -15.026
ATOM   1285  CG  LYS A 141      -1.985  -6.470 -15.665
ATOM   1286  CD  LYS A 141      -1.205  -7.771 -15.524
ATOM   1287  CE  LYS A 141      -1.943  -8.670 -14.544
ATOM   1288  NZ  LYS A 141      -1.278  -9.980 -14.383
ATOM   1289  N   VAL A 142      -1.152  -2.746 -15.411
ATOM   1290  CA  VAL A 142      -1.062  -1.904 -14.204
ATOM   1291  C   VAL A 142      -2.010  -0.706 -14.285
ATOM   1292  CB  VAL A 142       0.384  -1.458 -13.927
ATOM   1293  O   VAL A 142      -2.679  -0.399 -13.303
ATOM   1294  CG1 VAL A 142       0.452  -0.518 -12.720
ATOM   1295  HG11VAL A 142      -0.095  -0.944 -11.879
ATOM   1296  HG12VAL A 142       0.024   0.453 -12.971
ATOM   1297  HG13VAL A 142       1.489  -0.387 -12.410
ATOM   1298  CG2 VAL A 142       1.277  -2.662 -13.607
ATOM   1299  HG21VAL A 142       2.306  -2.333 -13.463
ATOM   1300  HG22VAL A 142       1.248  -3.395 -14.413
ATOM   1301  HG23VAL A 142       0.934  -3.142 -12.690
ATOM   1302  N   SER A 143      -2.148  -0.076 -15.454
ATOM   1303  CA  SER A 143      -3.121   1.003 -15.678
ATOM   1304  C   SER A 143      -4.555   0.527 -15.415
ATOM   1305  CB  SER A 143      -2.980   1.533 -17.108
ATOM   1306  O   SER A 143      -5.298   1.131 -14.638
ATOM   1307  OG  SER A 143      -3.890   2.594 -17.291
ATOM   1308  N   CYS A 144      -4.922  -0.640 -15.951
ATOM   1309  CA  CYS A 144      -6.202  -1.269 -15.645
ATOM   1310  C   CYS A 144      -6.361  -1.591 -14.154
ATOM   1311  CB  CYS A 144      -6.325  -2.522 -16.500
ATOM   1312  O   CYS A 144      -7.443  -1.387 -13.600
ATOM   1313  SG  CYS A 144      -7.727  -3.617 -16.141
ATOM   1314  N   GLN A 145      -5.313  -2.080 -13.484
ATOM   1315  CA  GLN A 145      -5.365  -2.377 -12.053
ATOM   1316  C   GLN A 145      -5.570  -1.102 -11.231
ATOM   1317  CB  GLN A 145      -4.094  -3.109 -11.607
ATOM   1318  O   GLN A 145      -6.381  -1.110 -10.309
ATOM   1319  CG  GLN A 145      -4.051  -4.574 -12.056
ATOM   1320  CD  GLN A 145      -2.721  -5.235 -11.710
ATOM   1321  NE2 GLN A 145      -2.732  -6.440 -11.186
ATOM   1322  HE21GLN A 145      -1.831  -6.776 -10.877
ATOM   1323  HE22GLN A 145      -3.601  -6.847 -10.871
ATOM   1324  OE1 GLN A 145      -1.644  -4.703 -11.907
ATOM   1325  N   ILE A 146      -4.910   0.003 -11.587
ATOM   1326  CA  ILE A 146      -5.092   1.317 -10.957
ATOM   1327  C   ILE A 146      -6.533   1.802 -11.151
ATOM   1328  CB  ILE A 146      -4.043   2.315 -11.507
ATOM   1329  O   ILE A 146      -7.186   2.170 -10.176
ATOM   1330  CG1 ILE A 146      -2.640   1.978 -10.953
ATOM   1331  HG12ILE A 146      -2.463   0.906 -11.038
ATOM   1332  HG13ILE A 146      -2.593   2.238  -9.896
ATOM   1333  CG2 ILE A 146      -4.419   3.769 -11.170
ATOM   1334  HG21ILE A 146      -5.276   4.065 -11.775
ATOM   1335  HG22ILE A 146      -4.648   3.874 -10.110
ATOM   1336  HG23ILE A 146      -3.612   4.454 -11.429
ATOM   1337  CD1 ILE A 146      -1.497   2.685 -11.695
ATOM   1338  HD11ILE A 146      -1.549   3.765 -11.558
ATOM   1339  HD12ILE A 146      -1.545   2.452 -12.759
ATOM   1340  HD13ILE A 146      -0.544   2.335 -11.298
ATOM   1341  N   ASN A 147      -7.068   1.740 -12.373
ATOM   1342  CA  ASN A 147      -8.445   2.151 -12.673
ATOM   1343  C   ASN A 147      -9.485   1.297 -11.938
ATOM   1344  CB  ASN A 147      -8.647   2.128 -14.202
ATOM   1345  O   ASN A 147     -10.418   1.829 -11.335
ATOM   1346  CG  ASN A 147      -7.965   3.307 -14.875
ATOM   1347  ND2 ASN A 147      -7.620   3.216 -16.137
ATOM   1348  HD21ASN A 147      -7.768   2.376 -16.678
ATOM   1349  HD22ASN A 147      -7.104   3.997 -16.516
ATOM   1350  OD1 ASN A 147      -7.752   4.335 -14.259
ATOM   1351  N   ASN A 148      -9.303  -0.025 -11.914
ATOM   1352  CA  ASN A 148     -10.184  -0.920 -11.166
ATOM   1353  C   ASN A 148     -10.068  -0.722  -9.654
ATOM   1354  CB  ASN A 148      -9.906  -2.376 -11.553
ATOM   1355  O   ASN A 148     -11.081  -0.780  -8.964
ATOM   1356  CG  ASN A 148     -10.625  -2.727 -12.833
ATOM   1357  ND2 ASN A 148      -9.914  -2.983 -13.896
ATOM   1358  HD21ASN A 148     -10.415  -3.184 -14.749
ATOM   1359  HD22ASN A 148      -8.918  -2.815 -13.890
ATOM   1360  OD1 ASN A 148     -11.841  -2.757 -12.886
ATOM   1361  N   THR A 149      -8.867  -0.451  -9.136
ATOM   1362  CA  THR A 149      -8.675  -0.157  -7.710
ATOM   1363  C   THR A 149      -9.358   1.156  -7.337
ATOM   1364  CB  THR A 149      -7.193  -0.111  -7.307
ATOM   1365  O   THR A 149     -10.050   1.195  -6.328
ATOM   1366  CG2 THR A 149      -7.020  -0.024  -5.792
ATOM   1367  HG21THR A 149      -5.958  -0.075  -5.551
ATOM   1368  HG22THR A 149      -7.535  -0.854  -5.310
ATOM   1369  HG23THR A 149      -7.420   0.916  -5.413
ATOM   1370  OG1 THR A 149      -6.536  -1.296  -7.680
ATOM   1371  N   GLN A 150      -9.245   2.204  -8.160
ATOM   1372  CA  GLN A 150      -9.955   3.473  -7.952
ATOM   1373  C   GLN A 150     -11.477   3.286  -7.973
ATOM   1374  CB  GLN A 150      -9.537   4.496  -9.017
ATOM   1375  O   GLN A 150     -12.163   3.755  -7.072
ATOM   1376  CG  GLN A 150      -8.137   5.069  -8.770
ATOM   1377  CD  GLN A 150      -7.782   6.086  -9.847
ATOM   1378  NE2 GLN A 150      -7.180   5.676 -10.938
ATOM   1379  HE21GLN A 150      -7.012   4.693 -11.096
ATOM   1380  HE22GLN A 150      -7.120   6.352 -11.687
ATOM   1381  OE1 GLN A 150      -8.065   7.264  -9.738
ATOM   1382  N   ASN A 151     -12.007   2.530  -8.937
ATOM   1383  CA  ASN A 151     -13.438   2.223  -8.991
ATOM   1384  C   ASN A 151     -13.888   1.423  -7.753
ATOM   1385  CB  ASN A 151     -13.700   1.489 -10.317
ATOM   1386  O   ASN A 151     -14.936   1.693  -7.169
ATOM   1387  CG  ASN A 151     -15.162   1.444 -10.728
ATOM   1388  ND2 ASN A 151     -15.424   1.131 -11.975
ATOM   1389  HD21ASN A 151     -14.667   0.985 -12.628
ATOM   1390  HD22ASN A 151     -16.388   1.211 -12.264
ATOM   1391  OD1 ASN A 151     -16.091   1.658  -9.971
ATOM   1392  N   LEU A 152     -13.063   0.477  -7.290
ATOM   1393  CA  LEU A 152     -13.320  -0.247  -6.049
ATOM   1394  C   LEU A 152     -13.279   0.680  -4.830
ATOM   1395  CB  LEU A 152     -12.324  -1.409  -5.911
ATOM   1396  O   LEU A 152     -14.123   0.538  -3.957
ATOM   1397  CG  LEU A 152     -12.738  -2.434  -4.840
ATOM   1398  CD1 LEU A 152     -13.988  -3.218  -5.250
ATOM   1399  HD11LEU A 152     -14.174  -4.027  -4.542
ATOM   1400  HD12LEU A 152     -14.860  -2.565  -5.243
ATOM   1401  HD13LEU A 152     -13.854  -3.650  -6.241
ATOM   1402  CD2 LEU A 152     -11.596  -3.421  -4.637
ATOM   1403  HD21LEU A 152     -11.914  -4.209  -3.954
ATOM   1404  HD22LEU A 152     -10.751  -2.889  -4.201
ATOM   1405  HD23LEU A 152     -11.307  -3.869  -5.587
ATOM   1406  N   ILE A 153     -12.359   1.648  -4.781
ATOM   1407  CA  ILE A 153     -12.307   2.680  -3.737
ATOM   1408  C   ILE A 153     -13.593   3.507  -3.732
ATOM   1409  CB  ILE A 153     -11.056   3.574  -3.888
ATOM   1410  O   ILE A 153     -14.159   3.679  -2.657
ATOM   1411  CG1 ILE A 153      -9.787   2.788  -3.503
ATOM   1412  HG12ILE A 153      -9.873   1.755  -3.840
ATOM   1413  HG13ILE A 153      -9.691   2.774  -2.418
ATOM   1414  CG2 ILE A 153     -11.166   4.832  -3.007
ATOM   1415  HG21ILE A 153     -11.457   4.549  -1.995
ATOM   1416  HG22ILE A 153     -10.225   5.381  -2.982
ATOM   1417  HG23ILE A 153     -11.922   5.504  -3.414
ATOM   1418  CD1 ILE A 153      -8.512   3.375  -4.121
ATOM   1419  HD11ILE A 153      -8.512   3.208  -5.198
ATOM   1420  HD12ILE A 153      -7.640   2.882  -3.693
ATOM   1421  HD13ILE A 153      -8.446   4.447  -3.937
ATOM   1422  N   SER A 154     -14.094   3.956  -4.888
ATOM   1423  CA  SER A 154     -15.379   4.668  -4.964
ATOM   1424  C   SER A 154     -16.528   3.800  -4.443
ATOM   1425  CB  SER A 154     -15.692   5.117  -6.395
ATOM   1426  O   SER A 154     -17.347   4.268  -3.661
ATOM   1427  OG  SER A 154     -14.710   6.004  -6.891
ATOM   1428  N   LYS A 155     -16.557   2.501  -4.775
ATOM   1429  CA  LYS A 155     -17.561   1.570  -4.227
ATOM   1430  C   LYS A 155     -17.412   1.351  -2.718
ATOM   1431  CB  LYS A 155     -17.508   0.226  -4.951
ATOM   1432  O   LYS A 155     -18.409   1.351  -2.007
ATOM   1433  CG  LYS A 155     -17.949   0.293  -6.414
ATOM   1434  CD  LYS A 155     -17.830  -1.102  -7.033
ATOM   1435  CE  LYS A 155     -18.258  -1.053  -8.499
ATOM   1436  NZ  LYS A 155     -18.251  -2.411  -9.094
ATOM   1437  N   ILE A 156     -16.185   1.205  -2.215
ATOM   1438  CA  ILE A 156     -15.886   1.101  -0.778
ATOM   1439  C   ILE A 156     -16.326   2.377  -0.060
ATOM   1440  CB  ILE A 156     -14.377   0.836  -0.552
ATOM   1441  O   ILE A 156     -16.890   2.301   1.027
ATOM   1442  CG1 ILE A 156     -13.988  -0.596  -0.978
ATOM   1443  HG12ILE A 156     -14.294  -1.302  -0.207
ATOM   1444  HG13ILE A 156     -14.512  -0.862  -1.896
ATOM   1445  CG2 ILE A 156     -13.960   1.060   0.916
ATOM   1446  HG21ILE A 156     -14.053   2.114   1.175
ATOM   1447  HG22ILE A 156     -14.582   0.471   1.589
ATOM   1448  HG23ILE A 156     -12.918   0.774   1.059
ATOM   1449  CD1 ILE A 156     -12.485  -0.755  -1.252
ATOM   1450  HD11ILE A 156     -12.188  -0.108  -2.078
ATOM   1451  HD12ILE A 156     -11.895  -0.494  -0.373
ATOM   1452  HD13ILE A 156     -12.272  -1.789  -1.523
ATOM   1453  N   ALA A 157     -16.083   3.542  -0.658
ATOM   1454  CA  ALA A 157     -16.504   4.827  -0.133
ATOM   1455  C   ALA A 157     -18.037   4.921  -0.102
ATOM   1456  CB  ALA A 157     -15.837   5.930  -0.961
ATOM   1457  O   ALA A 157     -18.590   5.240   0.947
ATOM   1458  N   ALA A 158     -18.729   4.554  -1.184
ATOM   1459  CA  ALA A 158     -20.190   4.511  -1.251
ATOM   1460  C   ALA A 158     -20.809   3.531  -0.230
ATOM   1461  CB  ALA A 158     -20.590   4.153  -2.687
ATOM   1462  O   ALA A 158     -21.814   3.845   0.416
ATOM   1463  N   ASP A 159     -20.192   2.367  -0.014
ATOM   1464  CA  ASP A 159     -20.622   1.410   1.011
ATOM   1465  C   ASP A 159     -20.337   1.921   2.426
ATOM   1466  CB  ASP A 159     -19.934   0.052   0.797
ATOM   1467  O   ASP A 159     -21.174   1.784   3.321
ATOM   1468  CG  ASP A 159     -20.682  -0.894  -0.144
ATOM   1469  OD1 ASP A 159     -21.796  -0.553  -0.595
ATOM   1470  OD2 ASP A 159     -20.180  -2.029  -0.287
ATOM   1471  N   ALA A 160     -19.186   2.561   2.640
ATOM   1472  CA  ALA A 160     -18.829   3.166   3.918
ATOM   1473  C   ALA A 160     -19.789   4.304   4.280
ATOM   1474  CB  ALA A 160     -17.383   3.668   3.859
ATOM   1475  O   ALA A 160     -20.202   4.414   5.434
ATOM   1476  N   THR A 161     -20.202   5.128   3.311
ATOM   1477  CA  THR A 161     -21.189   6.190   3.545
ATOM   1478  C   THR A 161     -22.587   5.640   3.770
ATOM   1479  CB  THR A 161     -21.241   7.217   2.414
ATOM   1480  O   THR A 161     -23.324   6.167   4.606
ATOM   1481  CG2 THR A 161     -19.889   7.861   2.174
ATOM   1482  HG21THR A 161     -19.257   7.805   3.060
ATOM   1483  HG22THR A 161     -19.375   7.412   1.324
ATOM   1484  HG23THR A 161     -20.079   8.905   1.924
ATOM   1485  OG1 THR A 161     -21.699   6.660   1.212
ATOM   1486  N   SER A 162     -22.940   4.552   3.085
ATOM   1487  CA  SER A 162     -24.204   3.846   3.292
ATOM   1488  C   SER A 162     -24.280   3.227   4.689
ATOM   1489  CB  SER A 162     -24.408   2.794   2.200
ATOM   1490  O   SER A 162     -25.313   3.349   5.344
ATOM   1491  OG  SER A 162     -24.506   3.455   0.953
ATOM   1492  N   GLN A 163     -23.179   2.666   5.200
ATOM   1493  CA  GLN A 163     -23.083   2.195   6.587
ATOM   1494  C   GLN A 163     -23.045   3.351   7.599
ATOM   1495  CB  GLN A 163     -21.851   1.293   6.748
ATOM   1496  O   GLN A 163     -23.661   3.258   8.659
ATOM   1497  CG  GLN A 163     -22.041  -0.058   6.044
ATOM   1498  CD  GLN A 163     -20.814  -0.943   6.190
ATOM   1499  NE2 GLN A 163     -20.373  -1.593   5.142
ATOM   1500  HE21GLN A 163     -20.873  -1.540   4.266
ATOM   1501  HE22GLN A 163     -19.456  -2.014   5.183
ATOM   1502  OE1 GLN A 163     -20.236  -1.122   7.246
ATOM   1503  N   ALA A 164     -22.399   4.474   7.266
ATOM   1504  CA  ALA A 164     -22.339   5.658   8.127
ATOM   1505  C   ALA A 164     -23.709   6.329   8.337
ATOM   1506  CB  ALA A 164     -21.323   6.650   7.550
ATOM   1507  O   ALA A 164     -23.916   6.961   9.373
ATOM   1508  N   LYS A 165     -24.675   6.146   7.420
ATOM   1509  CA  LYS A 165     -26.080   6.541   7.651
ATOM   1510  C   LYS A 165     -26.724   5.802   8.839
ATOM   1511  CB  LYS A 165     -26.923   6.352   6.375
ATOM   1512  O   LYS A 165     -27.775   6.238   9.298
ATOM   1513  CG  LYS A 165     -26.603   7.382   5.281
ATOM   1514  CD  LYS A 165     -27.479   7.143   4.044
ATOM   1515  CE  LYS A 165     -27.120   8.152   2.953
ATOM   1516  NZ  LYS A 165     -27.872   7.905   1.698
ATOM   1517  N   GLY A 166     -26.106   4.725   9.340
ATOM   1518  CA  GLY A 166     -26.595   3.895  10.445
ATOM   1519  C   GLY A 166     -25.838   3.999  11.779
ATOM   1520  O   GLY A 166     -26.231   3.314  12.718
ATOM   1521  N   GLY A 167     -24.789   4.821  11.914
ATOM   1522  CA  GLY A 167     -24.066   4.966  13.189
ATOM   1523  C   GLY A 167     -22.598   5.382  13.041
ATOM   1524  O   GLY A 167     -21.837   4.760  12.307
ATOM   1525  N   SER A 168     -22.247   6.448  13.763
ATOM   1526  CA  SER A 168     -21.010   7.246  13.941
ATOM   1527  C   SER A 168     -19.589   6.717  13.639
ATOM   1528  CB  SER A 168     -21.006   7.713  15.405
ATOM   1529  O   SER A 168     -18.650   7.502  13.757
ATOM   1530  OG  SER A 168     -20.931   6.601  16.276
ATOM   1531  N   LEU A 169     -19.347   5.476  13.213
ATOM   1532  CA  LEU A 169     -17.985   4.917  13.217
ATOM   1533  C   LEU A 169     -17.024   5.573  12.202
ATOM   1534  CB  LEU A 169     -18.052   3.394  13.009
ATOM   1535  O   LEU A 169     -15.854   5.791  12.502
ATOM   1536  CG  LEU A 169     -16.906   2.673  13.745
ATOM   1537  CD1 LEU A 169     -17.307   2.356  15.188
ATOM   1538  HD11LEU A 169     -16.474   1.878  15.703
ATOM   1539  HD12LEU A 169     -17.559   3.276  15.714
ATOM   1540  HD13LEU A 169     -18.167   1.686  15.204
ATOM   1541  CD2 LEU A 169     -16.547   1.366  13.042
ATOM   1542  HD21LEU A 169     -17.418   0.712  13.003
ATOM   1543  HD22LEU A 169     -16.208   1.573  12.027
ATOM   1544  HD23LEU A 169     -15.747   0.864  13.585
ATOM   1545  N   PHE A 170     -17.502   5.913  11.001
ATOM   1546  CA  PHE A 170     -16.670   6.563   9.977
ATOM   1547  C   PHE A 170     -16.578   8.083  10.165
ATOM   1548  CB  PHE A 170     -17.173   6.201   8.572
ATOM   1549  O   PHE A 170     -15.568   8.672   9.793
ATOM   1550  CG  PHE A 170     -16.665   4.866   8.057
ATOM   1551  CD1 PHE A 170     -15.599   4.828   7.137
ATOM   1552  CD2 PHE A 170     -17.265   3.662   8.471
ATOM   1553  CE1 PHE A 170     -15.128   3.598   6.643
ATOM   1554  CE2 PHE A 170     -16.805   2.433   7.965
ATOM   1555  CZ  PHE A 170     -15.744   2.403   7.045
ATOM   1556  N   GLY A 171     -17.600   8.704  10.764
ATOM   1557  CA  GLY A 171     -17.610  10.139  11.057
ATOM   1558  C   GLY A 171     -16.578  10.527  12.116
ATOM   1559  O   GLY A 171     -15.891  11.525  11.936
ATOM   1560  N   ASP A 172     -16.408   9.704  13.154
ATOM   1561  CA  ASP A 172     -15.394   9.937  14.192
ATOM   1562  C   ASP A 172     -13.994   9.482  13.764
ATOM   1563  CB  ASP A 172     -15.803   9.223  15.494
ATOM   1564  O   ASP A 172     -13.001  10.151  14.043
ATOM   1565  CG  ASP A 172     -16.738  10.048  16.384
ATOM   1566  OD1 ASP A 172     -16.716  11.293  16.273
ATOM   1567  OD2 ASP A 172     -17.460   9.411  17.182
ATOM   1568  N   LEU A 173     -13.886   8.359  13.046
ATOM   1569  CA  LEU A 173     -12.582   7.803  12.669
ATOM   1570  C   LEU A 173     -11.944   8.504  11.459
ATOM   1571  CB  LEU A 173     -12.761   6.296  12.448
ATOM   1572  O   LEU A 173     -10.727   8.448  11.289
ATOM   1573  CG  LEU A 173     -11.458   5.490  12.341
ATOM   1574  CD1 LEU A 173     -10.579   5.589  13.589
ATOM   1575  HD11LEU A 173     -11.162   5.346  14.477
ATOM   1576  HD12LEU A 173      -9.730   4.910  13.514
ATOM   1577  HD13LEU A 173     -10.191   6.603  13.687
ATOM   1578  CD2 LEU A 173     -11.829   4.019  12.151
ATOM   1579  HD21LEU A 173     -10.937   3.392  12.130
ATOM   1580  HD22LEU A 173     -12.430   3.902  11.250
ATOM   1581  HD23LEU A 173     -12.436   3.695  12.996
ATOM   1582  N   PHE A 174     -12.751   9.153  10.619
ATOM   1583  CA  PHE A 174     -12.301   9.924   9.456
ATOM   1584  C   PHE A 174     -12.740  11.390   9.530
ATOM   1585  CB  PHE A 174     -12.739   9.238   8.156
ATOM   1586  O   PHE A 174     -12.903  12.024   8.488
ATOM   1587  CG  PHE A 174     -12.208   7.833   7.991
ATOM   1588  CD1 PHE A 174     -10.879   7.637   7.581
ATOM   1589  CD2 PHE A 174     -13.028   6.722   8.249
ATOM   1590  CE1 PHE A 174     -10.403   6.339   7.338
ATOM   1591  CE2 PHE A 174     -12.553   5.424   7.994
ATOM   1592  CZ  PHE A 174     -11.266   5.240   7.465
ATOM   1593  N   GLY A 175     -12.918  11.902  10.759
ATOM   1594  CA  GLY A 175     -13.362  13.259  11.081
ATOM   1595  C   GLY A 175     -12.929  14.292  10.047
ATOM   1596  O   GLY A 175     -11.735  14.484   9.811
ATOM   1597  N   GLY A 176     -13.933  14.909   9.416
ATOM   1598  CA  GLY A 176     -13.858  15.759   8.224
ATOM   1599  C   GLY A 176     -13.179  17.114   8.428
ATOM   1600  O   GLY A 176     -13.745  18.152   8.104
ATOM   1601  N   GLY A 177     -11.954  17.102   8.943
ATOM   1602  CA  GLY A 177     -11.082  18.258   9.088
ATOM   1603  C   GLY A 177      -9.631  17.819   9.275
ATOM   1604  O   GLY A 177      -9.347  16.651   9.534
ATOM   1605  N   LEU A 178      -8.693  18.763   9.180
ATOM   1606  CA  LEU A 178      -7.247  18.526   9.343
ATOM   1607  C   LEU A 178      -6.876  17.779  10.651
ATOM   1608  CB  LEU A 178      -6.538  19.894   9.243
ATOM   1609  O   LEU A 178      -5.814  17.166  10.725
ATOM   1610  CG  LEU A 178      -6.474  20.452   7.804
ATOM   1611  CD1 LEU A 178      -6.330  21.973   7.813
ATOM   1612  HD11LEU A 178      -5.416  22.261   8.333
ATOM   1613  HD12LEU A 178      -6.291  22.346   6.789
ATOM   1614  HD13LEU A 178      -7.186  22.425   8.314
ATOM   1615  CD2 LEU A 178      -5.289  19.862   7.038
ATOM   1616  HD21LEU A 178      -5.281  20.251   6.019
ATOM   1617  HD22LEU A 178      -4.352  20.128   7.528
ATOM   1618  HD23LEU A 178      -5.375  18.776   6.995
ATOM   1619  N   GLY A 179      -7.763  17.758  11.655
ATOM   1620  CA  GLY A 179      -7.604  16.992  12.897
ATOM   1621  C   GLY A 179      -7.817  15.472  12.782
ATOM   1622  O   GLY A 179      -7.192  14.723  13.532
ATOM   1623  N   GLY A 180      -8.624  14.985  11.831
ATOM   1624  CA  GLY A 180      -8.902  13.546  11.679
ATOM   1625  C   GLY A 180      -7.705  12.749  11.151
ATOM   1626  O   GLY A 180      -7.477  11.605  11.545
ATOM   1627  N   ILE A 181      -6.873  13.384  10.322
ATOM   1628  CA  ILE A 181      -5.657  12.784   9.751
ATOM   1629  C   ILE A 181      -4.617  12.540  10.854
ATOM   1630  CB  ILE A 181      -5.100  13.686   8.623
ATOM   1631  O   ILE A 181      -3.973  11.493  10.895
ATOM   1632  CG1 ILE A 181      -6.180  13.982   7.551
ATOM   1633  HG12ILE A 181      -6.440  13.059   7.031
ATOM   1634  HG13ILE A 181      -7.084  14.364   8.025
ATOM   1635  CG2 ILE A 181      -3.871  13.023   7.972
ATOM   1636  HG21ILE A 181      -3.440  13.674   7.212
ATOM   1637  HG22ILE A 181      -4.150  12.074   7.515
ATOM   1638  HG23ILE A 181      -3.094  12.841   8.716
ATOM   1639  CD1 ILE A 181      -5.764  15.038   6.521
ATOM   1640  HD11ILE A 181      -5.441  15.947   7.030
ATOM   1641  HD12ILE A 181      -6.617  15.274   5.884
ATOM   1642  HD13ILE A 181      -4.957  14.665   5.891
ATOM   1643  N   ILE A 182      -4.505  13.474  11.802
ATOM   1644  CA  ILE A 182      -3.596  13.360  12.947
ATOM   1645  C   ILE A 182      -4.035  12.204  13.857
ATOM   1646  CB  ILE A 182      -3.511  14.717  13.686
ATOM   1647  O   ILE A 182      -3.200  11.397  14.263
ATOM   1648  CG1 ILE A 182      -2.933  15.804  12.746
ATOM   1649  HG12ILE A 182      -1.888  15.582  12.533
ATOM   1650  HG13ILE A 182      -3.472  15.799  11.798
ATOM   1651  CG2 ILE A 182      -2.651  14.591  14.957
ATOM   1652  HG21ILE A 182      -2.569  15.554  15.461
ATOM   1653  HG22ILE A 182      -1.654  14.230  14.703
ATOM   1654  HG23ILE A 182      -3.119  13.899  15.656
ATOM   1655  CD1 ILE A 182      -3.039  17.233  13.294
ATOM   1656  HD11ILE A 182      -4.075  17.457  13.549
ATOM   1657  HD12ILE A 182      -2.408  17.360  14.173
ATOM   1658  HD13ILE A 182      -2.707  17.934  12.529
ATOM   1659  N   ALA A 183      -5.338  12.063  14.119
ATOM   1660  CA  ALA A 183      -5.868  10.961  14.920
ATOM   1661  C   ALA A 183      -5.635   9.587  14.258
ATOM   1662  CB  ALA A 183      -7.352  11.228  15.191
ATOM   1663  O   ALA A 183      -5.212   8.644  14.928
ATOM   1664  N   ALA A 184      -5.825   9.478  12.939
ATOM   1665  CA  ALA A 184      -5.582   8.237  12.202
ATOM   1666  C   ALA A 184      -4.095   7.833  12.190
ATOM   1667  CB  ALA A 184      -6.142   8.398  10.784
ATOM   1668  O   ALA A 184      -3.781   6.661  12.409
ATOM   1669  N   ILE A 185      -3.175   8.791  12.004
ATOM   1670  CA  ILE A 185      -1.725   8.538  12.069
ATOM   1671  C   ILE A 185      -1.325   8.067  13.471
ATOM   1672  CB  ILE A 185      -0.926   9.787  11.625
ATOM   1673  O   ILE A 185      -0.583   7.094  13.599
ATOM   1674  CG1 ILE A 185      -1.134  10.029  10.111
ATOM   1675  HG12ILE A 185      -0.627   9.244   9.550
ATOM   1676  HG13ILE A 185      -2.194   9.965   9.865
ATOM   1677  CG2 ILE A 185       0.582   9.622  11.912
ATOM   1678  HG21ILE A 185       1.131  10.515  11.614
ATOM   1679  HG22ILE A 185       0.974   8.763  11.367
ATOM   1680  HG23ILE A 185       0.765   9.480  12.977
ATOM   1681  CD1 ILE A 185      -0.633  11.393   9.611
ATOM   1682  HD11ILE A 185      -0.839  11.476   8.544
ATOM   1683  HD12ILE A 185      -1.151  12.195  10.137
ATOM   1684  HD13ILE A 185       0.443  11.492   9.758
ATOM   1685  N   ILE A 186      -1.854   8.696  14.525
ATOM   1686  CA  ILE A 186      -1.583   8.296  15.913
ATOM   1687  C   ILE A 186      -2.036   6.851  16.158
ATOM   1688  CB  ILE A 186      -2.228   9.306  16.891
ATOM   1689  O   ILE A 186      -1.275   6.061  16.712
ATOM   1690  CG1 ILE A 186      -1.464  10.649  16.838
ATOM   1691  HG12ILE A 186      -0.496  10.533  17.325
ATOM   1692  HG13ILE A 186      -1.270  10.927  15.802
ATOM   1693  CG2 ILE A 186      -2.235   8.773  18.336
ATOM   1694  HG21ILE A 186      -1.228   8.486  18.639
ATOM   1695  HG22ILE A 186      -2.897   7.910  18.406
ATOM   1696  HG23ILE A 186      -2.622   9.522  19.026
ATOM   1697  CD1 ILE A 186      -2.219  11.810  17.499
ATOM   1698  HD11ILE A 186      -1.678  12.738  17.314
ATOM   1699  HD12ILE A 186      -3.221  11.890  17.077
ATOM   1700  HD13ILE A 186      -2.290  11.663  18.577
ATOM   1701  N   ILE A 187      -3.226   6.467  15.687
ATOM   1702  CA  ILE A 187      -3.737   5.094  15.827
ATOM   1703  C   ILE A 187      -2.845   4.087  15.084
ATOM   1704  CB  ILE A 187      -5.214   5.029  15.377
ATOM   1705  O   ILE A 187      -2.527   3.033  15.633
ATOM   1706  CG1 ILE A 187      -6.105   5.819  16.366
ATOM   1707  HG12ILE A 187      -6.197   5.261  17.298
ATOM   1708  HG13ILE A 187      -5.638   6.774  16.610
ATOM   1709  CG2 ILE A 187      -5.711   3.573  15.287
ATOM   1710  HG21ILE A 187      -5.166   3.033  14.512
ATOM   1711  HG22ILE A 187      -5.569   3.068  16.242
ATOM   1712  HG23ILE A 187      -6.767   3.542  15.020
ATOM   1713  CD1 ILE A 187      -7.508   6.123  15.824
ATOM   1714  HD11ILE A 187      -7.434   6.637  14.866
ATOM   1715  HD12ILE A 187      -8.085   5.206  15.705
ATOM   1716  HD13ILE A 187      -8.031   6.770  16.528
ATOM   1717  N   ILE A 188      -2.386   4.408  13.870
ATOM   1718  CA  ILE A 188      -1.491   3.533  13.093
ATOM   1719  C   ILE A 188      -0.136   3.362  13.793
ATOM   1720  CB  ILE A 188      -1.340   4.068  11.650
ATOM   1721  O   ILE A 188       0.366   2.241  13.885
ATOM   1722  CG1 ILE A 188      -2.678   3.906  10.891
ATOM   1723  HG12ILE A 188      -2.853   2.850  10.685
ATOM   1724  HG13ILE A 188      -3.502   4.255  11.514
ATOM   1725  CG2 ILE A 188      -0.217   3.334  10.888
ATOM   1726  HG21ILE A 188      -0.150   3.695   9.862
ATOM   1727  HG22ILE A 188      -0.406   2.261  10.880
ATOM   1728  HG23ILE A 188       0.750   3.525  11.354
ATOM   1729  CD1 ILE A 188      -2.741   4.690   9.574
ATOM   1730  HD11ILE A 188      -3.747   4.618   9.162
ATOM   1731  HD12ILE A 188      -2.512   5.740   9.757
ATOM   1732  HD13ILE A 188      -2.039   4.284   8.846
ATOM   1733  N   VAL A 189       0.436   4.441  14.335
ATOM   1734  CA  VAL A 189       1.689   4.385  15.106
ATOM   1735  C   VAL A 189       1.511   3.535  16.365
ATOM   1736  CB  VAL A 189       2.191   5.805  15.439
ATOM   1737  O   VAL A 189       2.366   2.702  16.659
ATOM   1738  CG1 VAL A 189       3.395   5.796  16.392
ATOM   1739  HG11VAL A 189       4.192   5.173  15.987
ATOM   1740  HG12VAL A 189       3.766   6.812  16.527
ATOM   1741  HG13VAL A 189       3.101   5.413  17.369
ATOM   1742  CG2 VAL A 189       2.640   6.531  14.162
ATOM   1743  HG21VAL A 189       1.844   6.535  13.417
ATOM   1744  HG22VAL A 189       3.510   6.033  13.734
ATOM   1745  HG23VAL A 189       2.896   7.564  14.397
ATOM   1746  N   ILE A 190       0.382   3.665  17.069
ATOM   1747  CA  ILE A 190       0.065   2.833  18.239
ATOM   1748  C   ILE A 190      -0.017   1.353  17.845
ATOM   1749  CB  ILE A 190      -1.230   3.331  18.920
ATOM   1750  O   ILE A 190       0.588   0.513  18.510
ATOM   1751  CG1 ILE A 190      -1.009   4.710  19.581
ATOM   1752  HG12ILE A 190      -0.480   4.581  20.526
ATOM   1753  HG13ILE A 190      -0.384   5.340  18.949
ATOM   1754  CG2 ILE A 190      -1.720   2.334  19.989
ATOM   1755  HG21ILE A 190      -2.030   1.401  19.518
ATOM   1756  HG22ILE A 190      -2.587   2.728  20.520
ATOM   1757  HG23ILE A 190      -0.925   2.130  20.706
ATOM   1758  CD1 ILE A 190      -2.324   5.457  19.837
ATOM   1759  HD11ILE A 190      -2.857   5.600  18.897
ATOM   1760  HD12ILE A 190      -2.105   6.431  20.274
ATOM   1761  HD13ILE A 190      -2.966   4.898  20.518
ATOM   1762  N   ILE A 191      -0.697   1.018  16.744
ATOM   1763  CA  ILE A 191      -0.795  -0.366  16.255
ATOM   1764  C   ILE A 191       0.592  -0.915  15.885
ATOM   1765  CB  ILE A 191      -1.805  -0.459  15.086
ATOM   1766  O   ILE A 191       0.925  -2.034  16.274
ATOM   1767  CG1 ILE A 191      -3.241  -0.193  15.596
ATOM   1768  HG12ILE A 191      -3.575  -1.039  16.197
ATOM   1769  HG13ILE A 191      -3.250   0.683  16.244
ATOM   1770  CG2 ILE A 191      -1.748  -1.843  14.410
ATOM   1771  HG21ILE A 191      -2.492  -1.916  13.616
ATOM   1772  HG22ILE A 191      -1.927  -2.629  15.143
ATOM   1773  HG23ILE A 191      -0.774  -1.997  13.946
ATOM   1774  CD1 ILE A 191      -4.260   0.055  14.476
ATOM   1775  HD11ILE A 191      -5.212   0.350  14.917
ATOM   1776  HD12ILE A 191      -4.420  -0.849  13.888
ATOM   1777  HD13ILE A 191      -3.909   0.857  13.826
ATOM   1778  N   ALA A 192       1.433  -0.134  15.201
ATOM   1779  CA  ALA A 192       2.792  -0.541  14.841
ATOM   1780  C   ALA A 192       3.681  -0.784  16.076
ATOM   1781  CB  ALA A 192       3.390   0.524  13.916
ATOM   1782  O   ALA A 192       4.424  -1.766  16.117
ATOM   1783  N   VAL A 193       3.565   0.061  17.107
ATOM   1784  CA  VAL A 193       4.269  -0.115  18.388
ATOM   1785  C   VAL A 193       3.781  -1.369  19.116
ATOM   1786  CB  VAL A 193       4.125   1.145  19.267
ATOM   1787  O   VAL A 193       4.605  -2.128  19.624
ATOM   1788  CG1 VAL A 193       4.655   0.941  20.694
ATOM   1789  HG11VAL A 193       5.686   0.589  20.666
ATOM   1790  HG12VAL A 193       4.612   1.882  21.241
ATOM   1791  HG13VAL A 193       4.040   0.215  21.226
ATOM   1792  CG2 VAL A 193       4.917   2.315  18.666
ATOM   1793  HG21VAL A 193       4.639   2.479  17.625
ATOM   1794  HG22VAL A 193       4.709   3.226  19.225
ATOM   1795  HG23VAL A 193       5.986   2.104  18.705
ATOM   1796  N   ILE A 194       2.470  -1.640  19.122
ATOM   1797  CA  ILE A 194       1.906  -2.857  19.727
ATOM   1798  C   ILE A 194       2.419  -4.105  18.999
ATOM   1799  CB  ILE A 194       0.360  -2.796  19.766
ATOM   1800  O   ILE A 194       2.887  -5.035  19.652
ATOM   1801  CG1 ILE A 194      -0.114  -1.707  20.756
ATOM   1802  HG12ILE A 194       0.464  -0.793  20.614
ATOM   1803  HG13ILE A 194       0.071  -2.040  21.777
ATOM   1804  CG2 ILE A 194      -0.240  -4.155  20.188
ATOM   1805  HG21ILE A 194      -0.000  -4.925  19.454
ATOM   1806  HG22ILE A 194      -1.327  -4.096  20.240
ATOM   1807  HG23ILE A 194       0.151  -4.453  21.160
ATOM   1808  CD1 ILE A 194      -1.599  -1.348  20.613
ATOM   1809  HD11ILE A 194      -1.816  -1.073  19.580
ATOM   1810  HD12ILE A 194      -1.826  -0.502  21.261
ATOM   1811  HD13ILE A 194      -2.231  -2.185  20.909
ATOM   1812  N   ILE A 195       2.401  -4.125  17.663
ATOM   1813  CA  ILE A 195       2.913  -5.259  16.876
ATOM   1814  C   ILE A 195       4.415  -5.453  17.127
ATOM   1815  CB  ILE A 195       2.591  -5.074  15.374
ATOM   1816  O   ILE A 195       4.851  -6.575  17.382
ATOM   1817  CG1 ILE A 195       1.063  -5.141  15.140
ATOM   1818  HG12ILE A 195       0.546  -4.512  15.865
ATOM   1819  HG13ILE A 195       0.716  -6.163  15.296
ATOM   1820  CG2 ILE A 195       3.292  -6.152  14.522
ATOM   1821  HG21ILE A 195       4.375  -6.066  14.605
ATOM   1822  HG22ILE A 195       3.045  -6.027  13.467
ATOM   1823  HG23ILE A 195       2.985  -7.146  14.845
ATOM   1824  CD1 ILE A 195       0.632  -4.677  13.743
ATOM   1825  HD11ILE A 195       0.977  -5.374  12.979
ATOM   1826  HD12ILE A 195       1.034  -3.684  13.541
ATOM   1827  HD13ILE A 195      -0.456  -4.634  13.700
ATOM   1828  N   GLY A 196       5.202  -4.371  17.126
ATOM   1829  CA  GLY A 196       6.631  -4.416  17.440
ATOM   1830  C   GLY A 196       6.911  -4.972  18.839
ATOM   1831  O   GLY A 196       7.777  -5.834  18.996
ATOM   1832  N   ALA A 197       6.133  -4.552  19.842
ATOM   1833  CA  ALA A 197       6.233  -5.051  21.209
ATOM   1834  C   ALA A 197       5.850  -6.535  21.314
ATOM   1835  CB  ALA A 197       5.366  -4.177  22.123
ATOM   1836  O   ALA A 197       6.565  -7.290  21.969
ATOM   1837  N   VAL A 198       4.783  -6.978  20.637
ATOM   1838  CA  VAL A 198       4.361  -8.390  20.599
ATOM   1839  C   VAL A 198       5.438  -9.263  19.951
ATOM   1840  CB  VAL A 198       2.998  -8.541  19.887
ATOM   1841  O   VAL A 198       5.826 -10.277  20.529
ATOM   1842  CG1 VAL A 198       2.623 -10.006  19.627
ATOM   1843  HG11VAL A 198       1.611 -10.065  19.228
ATOM   1844  HG12VAL A 198       2.678 -10.579  20.553
ATOM   1845  HG13VAL A 198       3.298 -10.440  18.888
ATOM   1846  CG2 VAL A 198       1.866  -7.945  20.734
ATOM   1847  HG21VAL A 198       2.098  -6.922  21.031
ATOM   1848  HG22VAL A 198       0.940  -7.936  20.159
ATOM   1849  HG23VAL A 198       1.721  -8.537  21.638
ATOM   1850  N   VAL A 199       5.988  -8.861  18.800
ATOM   1851  CA  VAL A 199       7.068  -9.601  18.119
ATOM   1852  C   VAL A 199       8.333  -9.652  18.981
ATOM   1853  CB  VAL A 199       7.360  -8.986  16.734
ATOM   1854  O   VAL A 199       8.956 -10.710  19.104
ATOM   1855  CG1 VAL A 199       8.585  -9.617  16.055
ATOM   1856  HG11VAL A 199       9.491  -9.382  16.615
ATOM   1857  HG12VAL A 199       8.463 -10.699  15.996
ATOM   1858  HG13VAL A 199       8.695  -9.212  15.049
ATOM   1859  CG2 VAL A 199       6.169  -9.192  15.787
ATOM   1860  HG21VAL A 199       6.014 -10.254  15.601
ATOM   1861  HG22VAL A 199       5.257  -8.778  16.218
ATOM   1862  HG23VAL A 199       6.357  -8.684  14.841
ATOM   1863  N   TYR A 200       8.697  -8.540  19.623
ATOM   1864  CA  TYR A 200       9.840  -8.473  20.532
ATOM   1865  C   TYR A 200       9.652  -9.384  21.760
ATOM   1866  CB  TYR A 200      10.074  -7.008  20.921
ATOM   1867  O   TYR A 200      10.548 -10.165  22.089
ATOM   1868  CG  TYR A 200      11.273  -6.801  21.818
ATOM   1869  CD1 TYR A 200      11.096  -6.746  23.212
ATOM   1870  CD2 TYR A 200      12.562  -6.684  21.262
ATOM   1871  CE1 TYR A 200      12.210  -6.590  24.053
ATOM   1872  CE2 TYR A 200      13.682  -6.536  22.104
ATOM   1873  OH  TYR A 200      14.583  -6.420  24.323
ATOM   1874  CZ  TYR A 200      13.506  -6.505  23.503
ATOM   1875  N   PHE A 201       8.470  -9.370  22.389
ATOM   1876  CA  PHE A 201       8.172 -10.202  23.559
ATOM   1877  C   PHE A 201       8.033 -11.689  23.225
ATOM   1878  CB  PHE A 201       6.931  -9.698  24.315
ATOM   1879  O   PHE A 201       8.491 -12.511  24.013
ATOM   1880  CG  PHE A 201       7.268  -9.108  25.667
ATOM   1881  CD1 PHE A 201       7.346  -9.949  26.794
ATOM   1882  CD2 PHE A 201       7.530  -7.732  25.799
ATOM   1883  CE1 PHE A 201       7.671  -9.413  28.053
ATOM   1884  CE2 PHE A 201       7.858  -7.197  27.058
ATOM   1885  CZ  PHE A 201       7.926  -8.036  28.185
ATOM   1886  N   ILE A 202       7.487 -12.068  22.063
ATOM   1887  CA  ILE A 202       7.483 -13.472  21.612
ATOM   1888  C   ILE A 202       8.927 -13.961  21.410
ATOM   1889  CB  ILE A 202       6.612 -13.640  20.343
ATOM   1890  O   ILE A 202       9.276 -15.065  21.832
ATOM   1891  CG1 ILE A 202       5.119 -13.430  20.691
ATOM   1892  HG12ILE A 202       4.767 -14.266  21.296
ATOM   1893  HG13ILE A 202       4.999 -12.529  21.292
ATOM   1894  CG2 ILE A 202       6.799 -15.036  19.714
ATOM   1895  HG21ILE A 202       6.541 -15.811  20.435
ATOM   1896  HG22ILE A 202       7.829 -15.179  19.388
ATOM   1897  HG23ILE A 202       6.169 -15.147  18.831
ATOM   1898  CD1 ILE A 202       4.211 -13.291  19.462
ATOM   1899  HD11ILE A 202       4.148 -14.233  18.918
ATOM   1900  HD12ILE A 202       3.207 -13.018  19.788
ATOM   1901  HD13ILE A 202       4.596 -12.513  18.803
ATOM   1902  N   LYS A 203       9.805 -13.114  20.854
ATOM   1903  CA  LYS A 203      11.230 -13.431  20.668
ATOM   1904  C   LYS A 203      11.999 -13.517  21.997
ATOM   1905  CB  LYS A 203      11.826 -12.407  19.686
ATOM   1906  O   LYS A 203      12.936 -14.308  22.102
ATOM   1907  CG  LYS A 203      13.103 -12.906  18.994
ATOM   1908  CD  LYS A 203      13.553 -11.898  17.924
ATOM   1909  CE  LYS A 203      14.754 -12.433  17.134
ATOM   1910  NZ  LYS A 203      15.201 -11.465  16.098
ATOM   1911  N   GLN A 204      11.601 -12.753  23.020
ATOM   1912  CA  GLN A 204      12.249 -12.745  24.339
ATOM   1913  C   GLN A 204      11.673 -13.787  25.323
ATOM   1914  CB  GLN A 204      12.244 -11.306  24.888
ATOM   1915  O   GLN A 204      12.419 -14.347  26.128
ATOM   1916  CG  GLN A 204      13.188 -11.153  26.095
ATOM   1917  CD  GLN A 204      13.738  -9.738  26.272
ATOM   1918  NE2 GLN A 204      14.881  -9.585  26.904
ATOM   1919  HE21GLN A 204      15.365 -10.372  27.311
ATOM   1920  HE22GLN A 204      15.197  -8.632  27.013
ATOM   1921  OE1 GLN A 204      13.177  -8.744  25.856
ATOM   1922  N   SER A 205      10.387 -14.138  25.210
ATOM   1923  CA  SER A 205       9.706 -15.140  26.050
ATOM   1924  C   SER A 205      10.186 -16.574  25.806
ATOM   1925  CB  SER A 205       8.188 -15.073  25.843
ATOM   1926  O   SER A 205       9.924 -17.447  26.631
ATOM   1927  OG  SER A 205       7.528 -15.932  26.754
ATOM   1928  N   SER A 206      10.930 -16.836  24.728
ATOM   1929  CA  SER A 206      11.553 -18.145  24.510
ATOM   1930  C   SER A 206      12.790 -18.391  25.393
ATOM   1931  CB  SER A 206      11.874 -18.338  23.026
ATOM   1932  O   SER A 206      13.347 -19.486  25.335
ATOM   1933  OG  SER A 206      12.096 -19.708  22.767
ATOM   1934  N   LYS A 207      13.243 -17.408  26.196
ATOM   1935  CA  LYS A 207      14.496 -17.509  26.971
ATOM   1936  C   LYS A 207      14.365 -17.598  28.497
ATOM   1937  CB  LYS A 207      15.482 -16.407  26.542
ATOM   1938  O   LYS A 207      15.327 -18.041  29.105
ATOM   1939  CG  LYS A 207      16.039 -16.676  25.132
ATOM   1940  CD  LYS A 207      17.247 -15.781  24.825
ATOM   1941  CE  LYS A 207      17.835 -16.147  23.457
ATOM   1942  NZ  LYS A 207      19.106 -15.424  23.198
ATOM   1943  N   ASN A 208      13.228 -17.275  29.124
ATOM   1944  CA  ASN A 208      13.137 -17.232  30.594
ATOM   1945  C   ASN A 208      11.864 -17.911  31.131
ATOM   1946  CB  ASN A 208      13.259 -15.766  31.056
ATOM   1947  O   ASN A 208      10.764 -17.381  31.004
ATOM   1948  CG  ASN A 208      14.671 -15.207  30.943
ATOM   1949  ND2 ASN A 208      14.819 -13.911  30.814
ATOM   1950  HD21ASN A 208      15.773 -13.583  30.858
ATOM   1951  HD22ASN A 208      14.019 -13.297  30.870
ATOM   1952  OD1 ASN A 208      15.666 -15.902  30.993
ATOM   1953  N   LYS A 209      12.027 -19.084  31.759
ATOM   1954  CA  LYS A 209      10.998 -19.759  32.566
ATOM   1955  C   LYS A 209      11.146 -19.322  34.031
ATOM   1956  CB  LYS A 209      11.152 -21.295  32.468
ATOM   1957  O   LYS A 209      12.183 -19.600  34.620
ATOM   1958  CG  LYS A 209      10.854 -21.898  31.084
ATOM   1959  CD  LYS A 209      10.883 -23.436  31.146
ATOM   1960  CE  LYS A 209      10.515 -24.056  29.790
ATOM   1961  NZ  LYS A 209      10.443 -25.539  29.862
ATOM   1962  N   GLY A 210      10.116 -18.715  34.628
ATOM   1963  CA  GLY A 210       9.994 -18.595  36.091
ATOM   1964  C   GLY A 210       9.363 -17.294  36.612
ATOM   1965  O   GLY A 210       9.659 -16.226  36.093
ATOM   1966  N   ALA A 211       8.570 -17.434  37.688
ATOM   1967  CA  ALA A 211       8.064 -16.419  38.640
ATOM   1968  C   ALA A 211       6.656 -15.788  38.435
ATOM   1969  CB  ALA A 211       9.164 -15.421  39.014
ATOM   1970  O   ALA A 211       6.477 -14.713  37.873
ATOM   1971  N   GLU A 212       5.651 -16.540  38.901
ATOM   1972  CA  GLU A 212       4.653 -16.273  39.969
ATOM   1973  C   GLU A 212       4.078 -14.857  40.313
ATOM   1974  CB  GLU A 212       5.143 -17.022  41.230
ATOM   1975  O   GLU A 212       4.791 -13.912  40.624
ATOM   1976  CG  GLU A 212       4.019 -17.257  42.252
ATOM   1977  CD  GLU A 212       4.196 -18.444  43.209
ATOM   1978  OE1 GLU A 212       3.198 -18.723  43.926
ATOM   1979  OE2 GLU A 212       5.223 -19.145  43.119
ATOM   1980  N   LYS A 213       2.723 -14.833  40.329
ATOM   1981  CA  LYS A 213       1.661 -14.119  41.103
ATOM   1982  C   LYS A 213       1.879 -12.732  41.743
ATOM   1983  CB  LYS A 213       1.186 -15.030  42.255
ATOM   1984  O   LYS A 213       2.568 -12.629  42.746
ATOM   1985  CG  LYS A 213       0.542 -16.363  41.841
ATOM   1986  CD  LYS A 213       0.355 -17.226  43.096
ATOM   1987  CE  LYS A 213       0.088 -18.695  42.765
ATOM   1988  NZ  LYS A 213       0.532 -19.535  43.899
ATOM   1989  N   ILE A 214       1.011 -11.775  41.354
ATOM   1990  CA  ILE A 214       0.361 -10.777  42.246
ATOM   1991  C   ILE A 214      -1.094 -10.485  41.769
ATOM   1992  CB  ILE A 214       1.184  -9.467  42.418
ATOM   1993  O   ILE A 214      -1.320  -9.877  40.717
ATOM   1994  CG1 ILE A 214       2.624  -9.737  42.922
ATOM   1995  HG12ILE A 214       2.580 -10.332  43.835
ATOM   1996  HG13ILE A 214       3.155 -10.299  42.154
ATOM   1997  CG2 ILE A 214       0.457  -8.529  43.405
ATOM   1998  HG21ILE A 214       0.973  -7.571  43.469
ATOM   1999  HG22ILE A 214       0.421  -8.978  44.397
ATOM   2000  HG23ILE A 214      -0.558  -8.313  43.072
ATOM   2001  CD1 ILE A 214       3.495  -8.512  43.207
ATOM   2002  HD11ILE A 214       4.516  -8.836  43.407
ATOM   2003  HD12ILE A 214       3.128  -7.976  44.082
ATOM   2004  HD13ILE A 214       3.496  -7.848  42.342
ATOM   2005  N   ILE A 215      -2.042 -11.067  42.517
ATOM   2006  CA  ILE A 215      -3.343 -10.616  43.082
ATOM   2007  C   ILE A 215      -4.168  -9.451  42.442
ATOM   2008  CB  ILE A 215      -3.087 -10.455  44.611
ATOM   2009  O   ILE A 215      -3.618  -8.439  42.017
ATOM   2010  CG1 ILE A 215      -2.810 -11.851  45.242
ATOM   2011  HG12ILE A 215      -2.005 -12.352  44.705
ATOM   2012  HG13ILE A 215      -3.703 -12.470  45.154
ATOM   2013  CG2 ILE A 215      -4.216  -9.783  45.384
ATOM   2014  HG21ILE A 215      -3.950  -9.643  46.432
ATOM   2015  HG22ILE A 215      -5.110 -10.405  45.345
ATOM   2016  HG23ILE A 215      -4.410  -8.784  44.991
ATOM   2017  CD1 ILE A 215      -2.386 -11.826  46.716
ATOM   2018  HD11ILE A 215      -1.567 -11.121  46.857
ATOM   2019  HD12ILE A 215      -2.051 -12.820  47.013
ATOM   2020  HD13ILE A 215      -3.225 -11.546  47.353
ATOM   2021  N   GLU A 216      -5.496  -9.718  42.391
ATOM   2022  CA  GLU A 216      -6.777  -8.935  42.447
ATOM   2023  C   GLU A 216      -6.893  -7.552  41.759
ATOM   2024  CB  GLU A 216      -7.265  -8.882  43.909
ATOM   2025  O   GLU A 216      -6.005  -6.723  41.861
ATOM   2026  CG  GLU A 216      -7.653 -10.282  44.442
ATOM   2027  CD  GLU A 216      -7.742 -10.399  45.976
ATOM   2028  OE1 GLU A 216      -8.421 -11.348  46.421
ATOM   2029  OE2 GLU A 216      -7.063  -9.618  46.678
ATOM   2030  N   ASN A 217      -7.948  -7.187  41.008
ATOM   2031  CA  ASN A 217      -9.393  -7.446  41.142
ATOM   2032  C   ASN A 217     -10.099  -7.490  39.748
ATOM   2033  CB  ASN A 217      -9.973  -6.271  41.975
ATOM   2034  O   ASN A 217      -9.706  -6.728  38.862
ATOM   2035  CG  ASN A 217     -10.589  -6.698  43.292
ATOM   2036  ND2 ASN A 217     -10.592  -5.843  44.286
ATOM   2037  HD21ASN A 217     -10.179  -4.925  44.202
ATOM   2038  HD22ASN A 217     -10.999  -6.181  45.147
ATOM   2039  OD1 ASN A 217     -11.078  -7.801  43.430
ATOM   2040  N   PRO A 218     -11.132  -8.333  39.520
ATOM   2041  CA  PRO A 218     -11.650  -8.668  38.179
ATOM   2042  C   PRO A 218     -12.789  -7.792  37.607
ATOM   2043  CB  PRO A 218     -12.065 -10.141  38.291
ATOM   2044  O   PRO A 218     -13.258  -8.074  36.505
ATOM   2045  CG  PRO A 218     -12.548 -10.250  39.734
ATOM   2046  CD  PRO A 218     -11.625  -9.300  40.492
ATOM   2047  N   GLU A 219     -13.237  -6.728  38.275
ATOM   2048  CA  GLU A 219     -14.470  -6.024  37.858
ATOM   2049  C   GLU A 219     -14.259  -4.829  36.908
ATOM   2050  CB  GLU A 219     -15.303  -5.664  39.093
ATOM   2051  O   GLU A 219     -15.170  -4.444  36.179
ATOM   2052  CG  GLU A 219     -15.780  -6.947  39.800
ATOM   2053  CD  GLU A 219     -16.805  -6.675  40.906
ATOM   2054  OE1 GLU A 219     -17.595  -7.605  41.180
ATOM   2055  OE2 GLU A 219     -16.775  -5.556  41.464
ATOM   2056  N   THR A 220     -13.043  -4.288  36.795
ATOM   2057  CA  THR A 220     -12.751  -3.132  35.918
ATOM   2058  C   THR A 220     -12.331  -3.513  34.494
ATOM   2059  CB  THR A 220     -11.709  -2.216  36.566
ATOM   2060  O   THR A 220     -12.290  -2.663  33.605
ATOM   2061  CG2 THR A 220     -12.280  -1.507  37.794
ATOM   2062  HG21THR A 220     -12.557  -2.232  38.559
ATOM   2063  HG22THR A 220     -11.540  -0.819  38.202
ATOM   2064  HG23THR A 220     -13.165  -0.938  37.511
ATOM   2065  OG1 THR A 220     -10.602  -2.978  36.993
ATOM   2066  N   ALA A 221     -12.075  -4.797  34.229
ATOM   2067  CA  ALA A 221     -11.681  -5.283  32.905
ATOM   2068  C   ALA A 221     -12.876  -5.462  31.948
ATOM   2069  CB  ALA A 221     -10.896  -6.586  33.093
ATOM   2070  O   ALA A 221     -12.716  -5.358  30.732
ATOM   2071  N   ALA A 222     -14.082  -5.706  32.472
ATOM   2072  CA  ALA A 222     -15.248  -6.052  31.659
ATOM   2073  C   ALA A 222     -15.766  -4.885  30.798
ATOM   2074  CB  ALA A 222     -16.334  -6.602  32.590
ATOM   2075  O   ALA A 222     -16.231  -5.114  29.683
ATOM   2076  N   LEU A 223     -15.636  -3.638  31.265
ATOM   2077  CA  LEU A 223     -16.149  -2.463  30.549
ATOM   2078  C   LEU A 223     -15.245  -2.054  29.376
ATOM   2079  CB  LEU A 223     -16.341  -1.302  31.547
ATOM   2080  O   LEU A 223     -15.724  -1.740  28.288
ATOM   2081  CG  LEU A 223     -17.675  -0.557  31.329
ATOM   2082  CD1 LEU A 223     -18.662  -0.898  32.448
ATOM   2083  HD11LEU A 223     -18.830  -1.974  32.478
ATOM   2084  HD12LEU A 223     -19.614  -0.401  32.261
ATOM   2085  HD13LEU A 223     -18.273  -0.566  33.410
ATOM   2086  CD2 LEU A 223     -17.468   0.954  31.301
ATOM   2087  HD21LEU A 223     -18.425   1.454  31.148
ATOM   2088  HD22LEU A 223     -17.035   1.293  32.242
ATOM   2089  HD23LEU A 223     -16.804   1.220  30.479
ATOM   2090  N   LEU A 224     -13.926  -2.137  29.576
ATOM   2091  CA  LEU A 224     -12.933  -1.854  28.538
ATOM   2092  C   LEU A 224     -12.950  -2.941  27.456
ATOM   2093  CB  LEU A 224     -11.540  -1.735  29.188
ATOM   2094  O   LEU A 224     -12.893  -2.642  26.267
ATOM   2095  CG  LEU A 224     -10.752  -0.504  28.693
ATOM   2096  CD1 LEU A 224     -10.703   0.571  29.780
ATOM   2097  HD11LEU A 224     -10.178   1.451  29.408
ATOM   2098  HD12LEU A 224     -10.186   0.199  30.665
ATOM   2099  HD13LEU A 224     -11.717   0.865  30.054
ATOM   2100  CD2 LEU A 224      -9.320  -0.890  28.337
ATOM   2101  HD21LEU A 224      -8.759   0.003  28.060
ATOM   2102  HD22LEU A 224      -9.323  -1.584  27.496
ATOM   2103  HD23LEU A 224      -8.835  -1.351  29.197
ATOM   2104  N   VAL A 225     -13.103  -4.203  27.871
ATOM   2105  CA  VAL A 225     -13.267  -5.347  26.965
ATOM   2106  C   VAL A 225     -14.613  -5.290  26.241
ATOM   2107  CB  VAL A 225     -13.082  -6.666  27.738
ATOM   2108  O   VAL A 225     -14.670  -5.626  25.064
ATOM   2109  CG1 VAL A 225     -13.431  -7.888  26.885
ATOM   2110  HG11VAL A 225     -12.936  -7.789  25.919
ATOM   2111  HG12VAL A 225     -14.508  -7.938  26.729
ATOM   2112  HG13VAL A 225     -13.106  -8.803  27.380
ATOM   2113  CG2 VAL A 225     -11.619  -6.827  28.177
ATOM   2114  HG21VAL A 225     -11.284  -5.954  28.736
ATOM   2115  HG22VAL A 225     -11.519  -7.702  28.819
ATOM   2116  HG23VAL A 225     -10.976  -6.942  27.304
ATOM   2117  N   GLY A 226     -15.679  -4.817  26.892
ATOM   2118  CA  GLY A 226     -16.977  -4.574  26.257
ATOM   2119  C   GLY A 226     -16.904  -3.514  25.155
ATOM   2120  O   GLY A 226     -17.431  -3.727  24.065
ATOM   2121  N   GLY A 227     -16.177  -2.416  25.394
ATOM   2122  CA  GLY A 227     -15.919  -1.385  24.384
ATOM   2123  C   GLY A 227     -15.024  -1.877  23.242
ATOM   2124  O   GLY A 227     -15.315  -1.633  22.075
ATOM   2125  N   PHE A 228     -13.982  -2.649  23.558
ATOM   2126  CA  PHE A 228     -13.057  -3.203  22.565
ATOM   2127  C   PHE A 228     -13.697  -4.306  21.707
ATOM   2128  CB  PHE A 228     -11.805  -3.710  23.291
ATOM   2129  O   PHE A 228     -13.418  -4.403  20.516
ATOM   2130  CG  PHE A 228     -10.525  -3.559  22.502
ATOM   2131  CD1 PHE A 228      -9.907  -4.674  21.911
ATOM   2132  CD2 PHE A 228      -9.915  -2.292  22.422
ATOM   2133  CE1 PHE A 228      -8.662  -4.525  21.276
ATOM   2134  CE2 PHE A 228      -8.689  -2.139  21.754
ATOM   2135  CZ  PHE A 228      -8.059  -3.258  21.185
ATOM   2136  N   LYS A 229     -14.610  -5.100  22.281
ATOM   2137  CA  LYS A 229     -15.396  -6.125  21.572
ATOM   2138  C   LYS A 229     -16.374  -5.506  20.569
ATOM   2139  CB  LYS A 229     -16.109  -6.995  22.620
ATOM   2140  O   LYS A 229     -16.615  -6.094  19.520
ATOM   2141  CG  LYS A 229     -16.709  -8.281  22.044
ATOM   2142  CD  LYS A 229     -17.382  -9.100  23.155
ATOM   2143  CE  LYS A 229     -17.876 -10.433  22.584
ATOM   2144  NZ  LYS A 229     -18.698 -11.189  23.563
ATOM   2145  N   SER A 230     -16.884  -4.313  20.870
ATOM   2146  CA  SER A 230     -17.699  -3.515  19.944
ATOM   2147  C   SER A 230     -16.855  -2.809  18.878
ATOM   2148  CB  SER A 230     -18.507  -2.485  20.736
ATOM   2149  O   SER A 230     -17.333  -2.572  17.774
ATOM   2150  OG  SER A 230     -19.327  -3.154  21.675
ATOM   2151  N   PHE A 231     -15.594  -2.497  19.191
ATOM   2152  CA  PHE A 231     -14.668  -1.809  18.288
ATOM   2153  C   PHE A 231     -13.941  -2.758  17.319
ATOM   2154  CB  PHE A 231     -13.684  -1.007  19.148
ATOM   2155  O   PHE A 231     -13.574  -2.361  16.217
ATOM   2156  CG  PHE A 231     -13.006   0.119  18.402
ATOM   2157  CD1 PHE A 231     -11.698  -0.033  17.908
ATOM   2158  CD2 PHE A 231     -13.696   1.330  18.202
ATOM   2159  CE1 PHE A 231     -11.080   1.028  17.222
ATOM   2160  CE2 PHE A 231     -13.079   2.388  17.515
ATOM   2161  CZ  PHE A 231     -11.770   2.238  17.027
ATOM   2162  N   ILE A 232     -13.756  -4.024  17.702
ATOM   2163  CA  ILE A 232     -13.110  -5.058  16.889
ATOM   2164  C   ILE A 232     -14.094  -6.209  16.686
ATOM   2165  CB  ILE A 232     -11.749  -5.491  17.481
ATOM   2166  O   ILE A 232     -14.017  -7.263  17.325
ATOM   2167  CG1 ILE A 232     -10.896  -4.258  17.858
ATOM   2168  HG12ILE A 232     -11.345  -3.766  18.721
ATOM   2169  HG13ILE A 232     -10.888  -3.552  17.028
ATOM   2170  CG2 ILE A 232     -11.019  -6.364  16.440
ATOM   2171  HG21ILE A 232     -10.769  -5.765  15.564
ATOM   2172  HG22ILE A 232     -11.648  -7.196  16.125
ATOM   2173  HG23ILE A 232     -10.102  -6.775  16.861
ATOM   2174  CD1 ILE A 232      -9.449  -4.588  18.220
ATOM   2175  HD11ILE A 232      -8.888  -4.855  17.324
ATOM   2176  HD12ILE A 232      -8.981  -3.705  18.656
ATOM   2177  HD13ILE A 232      -9.427  -5.424  18.919
ATOM   2178  N   GLY A 233     -15.052  -5.990  15.784
ATOM   2179  CA  GLY A 233     -15.940  -7.041  15.297
ATOM   2180  C   GLY A 233     -15.115  -8.162  14.665
ATOM   2181  O   GLY A 233     -14.631  -8.015  13.549
ATOM   2182  N   GLY A 234     -14.916  -9.261  15.397
ATOM   2183  CA  GLY A 234     -14.198 -10.450  14.917
ATOM   2184  C   GLY A 234     -13.025 -10.930  15.776
ATOM   2185  O   GLY A 234     -12.335 -11.856  15.374
ATOM   2186  N   ALA A 235     -12.787 -10.343  16.951
ATOM   2187  CA  ALA A 235     -11.637 -10.671  17.800
ATOM   2188  C   ALA A 235     -11.998 -11.432  19.095
ATOM   2189  CB  ALA A 235     -10.871  -9.363  18.027
ATOM   2190  O   ALA A 235     -11.375 -11.187  20.129
ATOM   2191  N   SER A 236     -12.983 -12.346  19.075
ATOM   2192  CA  SER A 236     -13.322 -13.164  20.261
ATOM   2193  C   SER A 236     -12.092 -13.879  20.822
ATOM   2194  CB  SER A 236     -14.409 -14.204  19.946
ATOM   2195  O   SER A 236     -11.829 -13.818  22.021
ATOM   2196  OG  SER A 236     -14.071 -14.998  18.826
ATOM   2197  N   ASP A 237     -11.272 -14.432  19.933
ATOM   2198  CA  ASP A 237     -10.146 -15.285  20.315
ATOM   2199  C   ASP A 237      -8.914 -14.464  20.721
ATOM   2200  CB  ASP A 237      -9.833 -16.232  19.147
ATOM   2201  O   ASP A 237      -8.140 -14.858  21.592
ATOM   2202  CG  ASP A 237     -11.035 -17.083  18.707
ATOM   2203  OD1 ASP A 237     -12.051 -17.121  19.443
ATOM   2204  OD2 ASP A 237     -10.954 -17.630  17.591
ATOM   2205  N   PHE A 238      -8.757 -13.271  20.144
ATOM   2206  CA  PHE A 238      -7.683 -12.338  20.490
ATOM   2207  C   PHE A 238      -7.904 -11.718  21.876
ATOM   2208  CB  PHE A 238      -7.619 -11.272  19.394
ATOM   2209  O   PHE A 238      -6.972 -11.599  22.672
ATOM   2210  CG  PHE A 238      -6.538 -10.229  19.581
ATOM   2211  CD1 PHE A 238      -6.848  -8.962  20.112
ATOM   2212  CD2 PHE A 238      -5.217 -10.527  19.206
ATOM   2213  CE1 PHE A 238      -5.837  -7.996  20.257
ATOM   2214  CE2 PHE A 238      -4.204  -9.566  19.364
ATOM   2215  CZ  PHE A 238      -4.514  -8.300  19.891
ATOM   2216  N   VAL A 239      -9.155 -11.377  22.197
ATOM   2217  CA  VAL A 239      -9.547 -10.853  23.512
ATOM   2218  C   VAL A 239      -9.416 -11.927  24.594
ATOM   2219  CB  VAL A 239     -10.976 -10.290  23.432
ATOM   2220  O   VAL A 239      -8.926 -11.638  25.689
ATOM   2221  CG1 VAL A 239     -11.556  -9.931  24.803
ATOM   2222  HG11VAL A 239     -12.564  -9.543  24.656
ATOM   2223  HG12VAL A 239     -10.928  -9.189  25.296
ATOM   2224  HG13VAL A 239     -11.631 -10.824  25.424
ATOM   2225  CG2 VAL A 239     -11.005  -9.013  22.577
ATOM   2226  HG21VAL A 239     -12.033  -8.667  22.463
ATOM   2227  HG22VAL A 239     -10.601  -9.209  21.584
ATOM   2228  HG23VAL A 239     -10.410  -8.231  23.049
ATOM   2229  N   ASP A 240      -9.790 -13.172  24.298
ATOM   2230  CA  ASP A 240      -9.630 -14.276  25.247
ATOM   2231  C   ASP A 240      -8.162 -14.713  25.410
ATOM   2232  CB  ASP A 240     -10.582 -15.422  24.872
ATOM   2233  O   ASP A 240      -7.752 -15.090  26.512
ATOM   2234  CG  ASP A 240     -12.047 -15.130  25.258
ATOM   2235  OD1 ASP A 240     -12.296 -14.277  26.163
ATOM   2236  OD2 ASP A 240     -12.936 -15.806  24.705
ATOM   2237  N   GLY A 241      -7.325 -14.550  24.378
ATOM   2238  CA  GLY A 241      -5.869 -14.708  24.473
ATOM   2239  C   GLY A 241      -5.194 -13.639  25.343
ATOM   2240  O   GLY A 241      -4.290 -13.946  26.126
ATOM   2241  N   LEU A 242      -5.677 -12.395  25.277
ATOM   2242  CA  LEU A 242      -5.176 -11.284  26.092
ATOM   2243  C   LEU A 242      -5.495 -11.455  27.582
ATOM   2244  CB  LEU A 242      -5.746  -9.965  25.542
ATOM   2245  O   LEU A 242      -4.635 -11.184  28.419
ATOM   2246  CG  LEU A 242      -4.965  -9.428  24.329
ATOM   2247  CD1 LEU A 242      -5.778  -8.330  23.647
ATOM   2248  HD11LEU A 242      -5.184  -7.885  22.849
ATOM   2249  HD12LEU A 242      -6.679  -8.765  23.214
ATOM   2250  HD13LEU A 242      -6.051  -7.557  24.365
ATOM   2251  CD2 LEU A 242      -3.633  -8.815  24.768
ATOM   2252  HD21LEU A 242      -3.820  -8.036  25.508
ATOM   2253  HD22LEU A 242      -3.125  -8.386  23.905
ATOM   2254  HD23LEU A 242      -2.985  -9.578  25.199
ATOM   2255  N   LYS A 243      -6.676 -11.983  27.935
ATOM   2256  CA  LYS A 243      -7.068 -12.237  29.339
ATOM   2257  C   LYS A 243      -6.128 -13.188  30.085
ATOM   2258  CB  LYS A 243      -8.482 -12.830  29.384
ATOM   2259  O   LYS A 243      -6.077 -13.155  31.312
ATOM   2260  CG  LYS A 243      -9.587 -11.794  29.151
ATOM   2261  CD  LYS A 243     -10.923 -12.540  29.131
ATOM   2262  CE  LYS A 243     -12.085 -11.646  28.708
ATOM   2263  NZ  LYS A 243     -13.184 -12.502  28.199
ATOM   2264  N   LYS A 244      -5.395 -14.048  29.371
ATOM   2265  CA  LYS A 244      -4.629 -15.153  29.968
ATOM   2266  C   LYS A 244      -3.202 -14.786  30.385
ATOM   2267  CB  LYS A 244      -4.684 -16.354  29.010
ATOM   2268  O   LYS A 244      -2.515 -15.608  30.984
ATOM   2269  CG  LYS A 244      -4.783 -17.681  29.776
ATOM   2270  CD  LYS A 244      -4.976 -18.844  28.799
ATOM   2271  CE  LYS A 244      -5.209 -20.150  29.566
ATOM   2272  NZ  LYS A 244      -5.446 -21.283  28.637
ATOM   2273  N   THR A 245      -2.735 -13.576  30.085
ATOM   2274  CA  THR A 245      -1.358 -13.149  30.368
ATOM   2275  C   THR A 245      -1.332 -11.889  31.224
ATOM   2276  CB  THR A 245      -0.556 -12.949  29.068
ATOM   2277  O   THR A 245      -2.145 -10.993  31.034
ATOM   2278  CG2 THR A 245      -0.054 -14.267  28.488
ATOM   2279  HG21THR A 245      -0.895 -14.923  28.262
ATOM   2280  HG22THR A 245       0.503 -14.072  27.572
ATOM   2281  HG23THR A 245       0.604 -14.760  29.203
ATOM   2282  OG1 THR A 245      -1.309 -12.305  28.069
ATOM   2283  N   ASN A 246      -0.328 -11.745  32.101
ATOM   2284  CA  ASN A 246      -0.029 -10.490  32.825
ATOM   2285  C   ASN A 246       0.126  -9.258  31.894
ATOM   2286  CB  ASN A 246       1.249 -10.698  33.670
ATOM   2287  O   ASN A 246       0.220  -8.126  32.362
ATOM   2288  CG  ASN A 246       1.049 -11.544  34.918
ATOM   2289  ND2 ASN A 246       2.119 -12.000  35.527
ATOM   2290  HD21ASN A 246       3.048 -11.768  35.206
ATOM   2291  HD22ASN A 246       1.972 -12.537  36.370
ATOM   2292  OD1 ASN A 246      -0.055 -11.794  35.368
ATOM   2293  N   MET A 247       0.123  -9.480  30.577
ATOM   2294  CA  MET A 247       0.116  -8.503  29.499
ATOM   2295  C   MET A 247      -1.163  -7.642  29.455
ATOM   2296  CB  MET A 247       0.317  -9.287  28.187
ATOM   2297  O   MET A 247      -1.064  -6.459  29.128
ATOM   2298  CG  MET A 247       1.075  -8.474  27.139
ATOM   2299  SD  MET A 247       1.206  -9.265  25.509
ATOM   2300  CE  MET A 247       2.465 -10.539  25.796
ATOM   2301  N   TYR A 248      -2.344  -8.155  29.848
ATOM   2302  CA  TYR A 248      -3.572  -7.335  29.837
ATOM   2303  C   TYR A 248      -3.484  -6.146  30.799
ATOM   2304  CB  TYR A 248      -4.843  -8.156  30.124
ATOM   2305  O   TYR A 248      -3.994  -5.074  30.487
ATOM   2306  CG  TYR A 248      -5.113  -8.485  31.584
ATOM   2307  CD1 TYR A 248      -4.752  -9.738  32.106
ATOM   2308  CD2 TYR A 248      -5.741  -7.540  32.421
ATOM   2309  CE1 TYR A 248      -4.934 -10.026  33.471
ATOM   2310  CE2 TYR A 248      -5.941  -7.825  33.785
ATOM   2311  OH  TYR A 248      -5.696  -9.333  35.636
ATOM   2312  CZ  TYR A 248      -5.522  -9.062  34.316
ATOM   2313  N   LYS A 249      -2.800  -6.302  31.944
ATOM   2314  CA  LYS A 249      -2.664  -5.236  32.949
ATOM   2315  C   LYS A 249      -1.913  -4.025  32.379
ATOM   2316  CB  LYS A 249      -1.995  -5.772  34.233
ATOM   2317  O   LYS A 249      -2.346  -2.893  32.572
ATOM   2318  CG  LYS A 249      -2.836  -6.819  34.995
ATOM   2319  CD  LYS A 249      -2.228  -7.166  36.372
ATOM   2320  CE  LYS A 249      -3.088  -8.178  37.157
ATOM   2321  NZ  LYS A 249      -2.645  -8.358  38.574
ATOM   2322  N   PHE A 250      -0.840  -4.260  31.617
ATOM   2323  CA  PHE A 250      -0.077  -3.195  30.952
ATOM   2324  C   PHE A 250      -0.867  -2.525  29.829
ATOM   2325  CB  PHE A 250       1.239  -3.757  30.401
ATOM   2326  O   PHE A 250      -0.860  -1.301  29.725
ATOM   2327  CG  PHE A 250       2.308  -3.915  31.459
ATOM   2328  CD1 PHE A 250       3.035  -2.786  31.881
ATOM   2329  CD2 PHE A 250       2.570  -5.174  32.032
ATOM   2330  CE1 PHE A 250       4.025  -2.914  32.869
ATOM   2331  CE2 PHE A 250       3.563  -5.301  33.019
ATOM   2332  CZ  PHE A 250       4.290  -4.172  33.437
ATOM   2333  N   ILE A 251      -1.576  -3.310  29.015
ATOM   2334  CA  ILE A 251      -2.380  -2.785  27.905
ATOM   2335  C   ILE A 251      -3.528  -1.916  28.433
ATOM   2336  CB  ILE A 251      -2.859  -3.951  27.012
ATOM   2337  O   ILE A 251      -3.739  -0.818  27.928
ATOM   2338  CG1 ILE A 251      -1.642  -4.574  26.287
ATOM   2339  HG12ILE A 251      -1.289  -3.888  25.517
ATOM   2340  HG13ILE A 251      -0.824  -4.724  26.993
ATOM   2341  CG2 ILE A 251      -3.907  -3.481  25.987
ATOM   2342  HG21ILE A 251      -4.201  -4.299  25.329
ATOM   2343  HG22ILE A 251      -3.507  -2.665  25.386
ATOM   2344  HG23ILE A 251      -4.808  -3.140  26.497
ATOM   2345  CD1 ILE A 251      -1.929  -5.936  25.650
ATOM   2346  HD11ILE A 251      -2.267  -6.629  26.420
ATOM   2347  HD12ILE A 251      -2.681  -5.849  24.866
ATOM   2348  HD13ILE A 251      -1.012  -6.326  25.207
ATOM   2349  N   VAL A 252      -4.222  -2.354  29.489
ATOM   2350  CA  VAL A 252      -5.292  -1.573  30.132
ATOM   2351  C   VAL A 252      -4.753  -0.259  30.707
ATOM   2352  CB  VAL A 252      -5.999  -2.412  31.216
ATOM   2353  O   VAL A 252      -5.375   0.783  30.512
ATOM   2354  CG1 VAL A 252      -6.983  -1.589  32.059
ATOM   2355  HG11VAL A 252      -7.691  -1.068  31.415
ATOM   2356  HG12VAL A 252      -6.446  -0.856  32.661
ATOM   2357  HG13VAL A 252      -7.531  -2.242  32.739
ATOM   2358  CG2 VAL A 252      -6.808  -3.557  30.584
ATOM   2359  HG21VAL A 252      -6.194  -4.137  29.894
ATOM   2360  HG22VAL A 252      -7.179  -4.219  31.366
ATOM   2361  HG23VAL A 252      -7.654  -3.155  30.027
ATOM   2362  N   LEU A 253      -3.585  -0.277  31.361
ATOM   2363  CA  LEU A 253      -2.963   0.934  31.908
ATOM   2364  C   LEU A 253      -2.561   1.915  30.795
ATOM   2365  CB  LEU A 253      -1.793   0.512  32.816
ATOM   2366  O   LEU A 253      -2.820   3.110  30.910
ATOM   2367  CG  LEU A 253      -1.258   1.641  33.723
ATOM   2368  CD1 LEU A 253      -0.747   1.049  35.038
ATOM   2369  HD11LEU A 253       0.057   0.338  34.843
ATOM   2370  HD12LEU A 253      -0.374   1.847  35.680
ATOM   2371  HD13LEU A 253      -1.561   0.543  35.557
ATOM   2372  CD2 LEU A 253      -0.102   2.414  33.083
ATOM   2373  HD21LEU A 253       0.721   1.738  32.848
ATOM   2374  HD22LEU A 253       0.248   3.183  33.771
ATOM   2375  HD23LEU A 253      -0.436   2.906  32.170
ATOM   2376  N   LEU A 254      -2.006   1.413  29.689
ATOM   2377  CA  LEU A 254      -1.630   2.226  28.530
ATOM   2378  C   LEU A 254      -2.866   2.866  27.875
ATOM   2379  CB  LEU A 254      -0.803   1.340  27.576
ATOM   2380  O   LEU A 254      -2.850   4.061  27.589
ATOM   2381  CG  LEU A 254       0.185   2.098  26.670
ATOM   2382  CD1 LEU A 254       1.246   1.120  26.158
ATOM   2383  HD11LEU A 254       0.775   0.328  25.575
ATOM   2384  HD12LEU A 254       1.963   1.650  25.531
ATOM   2385  HD13LEU A 254       1.782   0.681  26.999
ATOM   2386  CD2 LEU A 254      -0.478   2.743  25.453
ATOM   2387  HD21LEU A 254      -1.154   3.534  25.776
ATOM   2388  HD22LEU A 254       0.281   3.192  24.812
ATOM   2389  HD23LEU A 254      -1.035   1.998  24.885
ATOM   2390  N   ILE A 255      -3.962   2.112  27.723
ATOM   2391  CA  ILE A 255      -5.239   2.635  27.209
ATOM   2392  C   ILE A 255      -5.822   3.697  28.154
ATOM   2393  CB  ILE A 255      -6.243   1.489  26.937
ATOM   2394  O   ILE A 255      -6.256   4.743  27.681
ATOM   2395  CG1 ILE A 255      -5.749   0.576  25.791
ATOM   2396  HG12ILE A 255      -4.687   0.363  25.913
ATOM   2397  HG13ILE A 255      -5.862   1.095  24.839
ATOM   2398  CG2 ILE A 255      -7.624   2.066  26.565
ATOM   2399  HG21ILE A 255      -8.079   2.542  27.434
ATOM   2400  HG22ILE A 255      -8.305   1.286  26.224
ATOM   2401  HG23ILE A 255      -7.521   2.805  25.771
ATOM   2402  CD1 ILE A 255      -6.485  -0.770  25.720
ATOM   2403  HD11ILE A 255      -7.530  -0.629  25.444
ATOM   2404  HD12ILE A 255      -6.014  -1.396  24.963
ATOM   2405  HD13ILE A 255      -6.429  -1.274  26.684
ATOM   2406  N   MET A 256      -5.792   3.482  29.474
ATOM   2407  CA  MET A 256      -6.263   4.470  30.457
ATOM   2408  C   MET A 256      -5.478   5.783  30.384
ATOM   2409  CB  MET A 256      -6.183   3.887  31.877
ATOM   2410  O   MET A 256      -6.083   6.852  30.374
ATOM   2411  CG  MET A 256      -7.388   2.999  32.199
ATOM   2412  SD  MET A 256      -8.964   3.886  32.386
ATOM   2413  CE  MET A 256      -8.721   4.693  33.995
ATOM   2414  N   VAL A 257      -4.146   5.723  30.270
ATOM   2415  CA  VAL A 257      -3.308   6.921  30.084
ATOM   2416  C   VAL A 257      -3.664   7.635  28.777
ATOM   2417  CB  VAL A 257      -1.810   6.559  30.136
ATOM   2418  O   VAL A 257      -3.770   8.858  28.758
ATOM   2419  CG1 VAL A 257      -0.901   7.750  29.799
ATOM   2420  HG11VAL A 257       0.144   7.470  29.934
ATOM   2421  HG12VAL A 257      -1.133   8.593  30.449
ATOM   2422  HG13VAL A 257      -1.038   8.051  28.760
ATOM   2423  CG2 VAL A 257      -1.411   6.084  31.541
ATOM   2424  HG21VAL A 257      -1.525   6.898  32.257
ATOM   2425  HG22VAL A 257      -2.038   5.252  31.862
ATOM   2426  HG23VAL A 257      -0.373   5.751  31.536
ATOM   2427  N   LEU A 258      -3.913   6.891  27.698
ATOM   2428  CA  LEU A 258      -4.302   7.451  26.401
ATOM   2429  C   LEU A 258      -5.665   8.153  26.459
ATOM   2430  CB  LEU A 258      -4.269   6.327  25.347
ATOM   2431  O   LEU A 258      -5.795   9.262  25.948
ATOM   2432  CG  LEU A 258      -3.465   6.705  24.094
ATOM   2433  CD1 LEU A 258      -2.960   5.441  23.402
ATOM   2434  HD11LEU A 258      -2.392   4.834  24.107
ATOM   2435  HD12LEU A 258      -2.293   5.725  22.588
ATOM   2436  HD13LEU A 258      -3.798   4.860  23.017
ATOM   2437  CD2 LEU A 258      -4.303   7.511  23.104
ATOM   2438  HD21LEU A 258      -3.705   7.757  22.227
ATOM   2439  HD22LEU A 258      -5.177   6.937  22.797
ATOM   2440  HD23LEU A 258      -4.631   8.438  23.576
ATOM   2441  N   ILE A 259      -6.652   7.553  27.133
ATOM   2442  CA  ILE A 259      -7.966   8.167  27.374
ATOM   2443  C   ILE A 259      -7.806   9.461  28.178
ATOM   2444  CB  ILE A 259      -8.923   7.169  28.070
ATOM   2445  O   ILE A 259      -8.389  10.473  27.804
ATOM   2446  CG1 ILE A 259      -9.289   6.013  27.110
ATOM   2447  HG12ILE A 259      -8.389   5.638  26.621
ATOM   2448  HG13ILE A 259      -9.948   6.389  26.328
ATOM   2449  CG2 ILE A 259     -10.213   7.870  28.545
ATOM   2450  HG21ILE A 259      -9.984   8.614  29.307
ATOM   2451  HG22ILE A 259     -10.708   8.359  27.706
ATOM   2452  HG23ILE A 259     -10.899   7.155  29.000
ATOM   2453  CD1 ILE A 259      -9.966   4.823  27.804
ATOM   2454  HD11ILE A 259     -10.947   5.102  28.187
ATOM   2455  HD12ILE A 259      -9.341   4.466  28.623
ATOM   2456  HD13ILE A 259     -10.098   4.017  27.082
ATOM   2457  N   ILE A 260      -6.981   9.465  29.230
ATOM   2458  CA  ILE A 260      -6.706  10.671  30.027
ATOM   2459  C   ILE A 260      -6.057  11.762  29.163
ATOM   2460  CB  ILE A 260      -5.854  10.319  31.269
ATOM   2461  O   ILE A 260      -6.479  12.911  29.226
ATOM   2462  CG1 ILE A 260      -6.675   9.461  32.259
ATOM   2463  HG12ILE A 260      -7.416  10.088  32.755
ATOM   2464  HG13ILE A 260      -7.221   8.688  31.719
ATOM   2465  CG2 ILE A 260      -5.348  11.587  31.984
ATOM   2466  HG21ILE A 260      -6.187  12.232  32.246
ATOM   2467  HG22ILE A 260      -4.798  11.330  32.889
ATOM   2468  HG23ILE A 260      -4.663  12.137  31.338
ATOM   2469  CD1 ILE A 260      -5.818   8.761  33.322
ATOM   2470  HD11ILE A 260      -5.369   9.488  33.999
ATOM   2471  HD12ILE A 260      -6.449   8.090  33.906
ATOM   2472  HD13ILE A 260      -5.034   8.175  32.842
ATOM   2473  N   VAL A 261      -5.079  11.423  28.317
ATOM   2474  CA  VAL A 261      -4.428  12.385  27.407
ATOM   2475  C   VAL A 261      -5.411  12.948  26.377
ATOM   2476  CB  VAL A 261      -3.210  11.740  26.715
ATOM   2477  O   VAL A 261      -5.375  14.146  26.095
ATOM   2478  CG1 VAL A 261      -2.620  12.612  25.596
ATOM   2479  HG11VAL A 261      -1.707  12.155  25.214
ATOM   2480  HG12VAL A 261      -3.328  12.695  24.771
ATOM   2481  HG13VAL A 261      -2.395  13.607  25.980
ATOM   2482  CG2 VAL A 261      -2.080  11.496  27.723
ATOM   2483  HG21VAL A 261      -1.279  10.927  27.253
ATOM   2484  HG22VAL A 261      -2.443  10.935  28.585
ATOM   2485  HG23VAL A 261      -1.687  12.448  28.080
ATOM   2486  N   ILE A 262      -6.299  12.112  25.828
ATOM   2487  CA  ILE A 262      -7.352  12.553  24.904
ATOM   2488  C   ILE A 262      -8.323  13.491  25.626
ATOM   2489  CB  ILE A 262      -8.064  11.341  24.258
ATOM   2490  O   ILE A 262      -8.573  14.580  25.119
ATOM   2491  CG1 ILE A 262      -7.103  10.608  23.291
ATOM   2492  HG12ILE A 262      -6.975  11.207  22.389
ATOM   2493  HG13ILE A 262      -6.120  10.504  23.750
ATOM   2494  CG2 ILE A 262      -9.325  11.782  23.487
ATOM   2495  HG21ILE A 262      -9.067  12.519  22.727
ATOM   2496  HG22ILE A 262     -10.057  12.220  24.165
ATOM   2497  HG23ILE A 262      -9.808  10.929  23.010
ATOM   2498  CD1 ILE A 262      -7.580   9.205  22.894
ATOM   2499  HD11ILE A 262      -6.837   8.744  22.244
ATOM   2500  HD12ILE A 262      -8.524   9.253  22.351
ATOM   2501  HD13ILE A 262      -7.704   8.589  23.786
ATOM   2502  N   LEU A 263      -8.797  13.118  26.822
ATOM   2503  CA  LEU A 263      -9.706  13.936  27.630
ATOM   2504  C   LEU A 263      -9.084  15.289  27.998
ATOM   2505  CB  LEU A 263     -10.145  13.165  28.889
ATOM   2506  O   LEU A 263      -9.735  16.320  27.833
ATOM   2507  CG  LEU A 263     -11.164  12.038  28.631
ATOM   2508  CD1 LEU A 263     -11.399  11.263  29.929
ATOM   2509  HD11LEU A 263     -10.452  10.859  30.288
ATOM   2510  HD12LEU A 263     -12.087  10.438  29.745
ATOM   2511  HD13LEU A 263     -11.820  11.924  30.688
ATOM   2512  CD2 LEU A 263     -12.517  12.565  28.147
ATOM   2513  HD21LEU A 263     -12.905  13.305  28.848
ATOM   2514  HD22LEU A 263     -13.227  11.742  28.064
ATOM   2515  HD23LEU A 263     -12.416  13.023  27.163
ATOM   2516  N   LEU A 264      -7.814  15.300  28.420
ATOM   2517  CA  LEU A 264      -7.068  16.525  28.721
ATOM   2518  C   LEU A 264      -6.926  17.422  27.483
ATOM   2519  CB  LEU A 264      -5.688  16.169  29.309
ATOM   2520  O   LEU A 264      -7.139  18.623  27.588
ATOM   2521  CG  LEU A 264      -5.721  15.652  30.761
ATOM   2522  CD1 LEU A 264      -4.344  15.098  31.136
ATOM   2523  HD11LEU A 264      -4.373  14.701  32.150
ATOM   2524  HD12LEU A 264      -3.597  15.889  31.077
ATOM   2525  HD13LEU A 264      -4.077  14.296  30.448
ATOM   2526  CD2 LEU A 264      -6.074  16.754  31.763
ATOM   2527  HD21LEU A 264      -5.373  17.584  31.672
ATOM   2528  HD22LEU A 264      -6.035  16.358  32.778
ATOM   2529  HD23LEU A 264      -7.083  17.121  31.578
ATOM   2530  N   LYS A 265      -6.651  16.858  26.297
ATOM   2531  CA  LYS A 265      -6.588  17.645  25.053
ATOM   2532  C   LYS A 265      -7.948  18.154  24.572
ATOM   2533  CB  LYS A 265      -5.898  16.856  23.933
ATOM   2534  O   LYS A 265      -7.998  19.221  23.972
ATOM   2535  CG  LYS A 265      -4.369  16.944  24.031
ATOM   2536  CD  LYS A 265      -3.740  16.614  22.673
ATOM   2537  CE  LYS A 265      -2.230  16.846  22.731
ATOM   2538  NZ  LYS A 265      -1.631  16.811  21.375
ATOM   2539  N   THR A 266      -9.040  17.425  24.805
ATOM   2540  CA  THR A 266     -10.396  17.890  24.453
ATOM   2541  C   THR A 266     -10.934  18.968  25.395
ATOM   2542  CB  THR A 266     -11.407  16.736  24.375
ATOM   2543  O   THR A 266     -11.846  19.693  25.010
ATOM   2544  CG2 THR A 266     -11.203  15.894  23.116
ATOM   2545  HG21THR A 266     -11.328  16.519  22.232
ATOM   2546  HG22THR A 266     -11.943  15.094  23.094
ATOM   2547  HG23THR A 266     -10.204  15.457  23.117
ATOM   2548  OG1 THR A 266     -11.303  15.862  25.474
ATOM   2549  N   LEU A 267     -10.377  19.097  26.604
ATOM   2550  CA  LEU A 267     -10.749  20.137  27.571
ATOM   2551  C   LEU A 267     -10.058  21.491  27.307
ATOM   2552  CB  LEU A 267     -10.475  19.605  28.993
ATOM   2553  O   LEU A 267     -10.499  22.501  27.846
ATOM   2554  CG  LEU A 267     -11.558  18.627  29.492
ATOM   2555  CD1 LEU A 267     -11.028  17.749  30.627
ATOM   2556  HD11LEU A 267     -10.734  18.375  31.469
ATOM   2557  HD12LEU A 267     -10.160  17.189  30.279
ATOM   2558  HD13LEU A 267     -11.798  17.046  30.942
ATOM   2559  CD2 LEU A 267     -12.783  19.378  30.025
ATOM   2560  HD21LEU A 267     -13.535  18.668  30.367
ATOM   2561  HD22LEU A 267     -13.212  19.988  29.230
ATOM   2562  HD23LEU A 267     -12.495  20.027  30.852
ATOM   2563  N   ASP A 268      -9.034  21.535  26.449
ATOM   2564  CA  ASP A 268      -8.204  22.722  26.173
ATOM   2565  C   ASP A 268      -8.704  23.591  24.989
ATOM   2566  CB  ASP A 268      -6.721  22.282  26.048
ATOM   2567  O   ASP A 268      -7.923  24.285  24.335
ATOM   2568  CG  ASP A 268      -5.794  22.801  27.159
ATOM   2569  OD1 ASP A 268      -6.126  23.812  27.818
ATOM   2570  OD2 ASP A 268      -4.719  22.175  27.322
ATOM   2571  N   ILE A 269     -10.010  23.576  24.677
ATOM   2572  CA  ILE A 269     -10.596  24.459  23.647
ATOM   2573  C   ILE A 269     -11.235  25.695  24.316
ATOM   2574  CB  ILE A 269     -11.561  23.726  22.691
ATOM   2575  O   ILE A 269     -12.246  25.558  25.009
ATOM   2576  CG1 ILE A 269     -10.841  22.524  22.032
ATOM   2577  HG12ILE A 269      -9.964  22.878  21.489
ATOM   2578  HG13ILE A 269     -10.498  21.843  22.811
ATOM   2579  CG2 ILE A 269     -12.063  24.711  21.610
ATOM   2580  HG21ILE A 269     -12.564  25.562  22.070
ATOM   2581  HG22ILE A 269     -11.228  25.070  21.008
ATOM   2582  HG23ILE A 269     -12.794  24.224  20.965
ATOM   2583  CD1 ILE A 269     -11.713  21.700  21.076
ATOM   2584  HD11ILE A 269     -11.169  20.804  20.779
ATOM   2585  HD12ILE A 269     -11.949  22.274  20.180
ATOM   2586  HD13ILE A 269     -12.634  21.404  21.578
ATOM   2587  N   PRO A 270     -10.682  26.907  24.111
ATOM   2588  CA  PRO A 270     -11.160  28.137  24.737
ATOM   2589  C   PRO A 270     -12.493  28.634  24.148
ATOM   2590  CB  PRO A 270     -10.022  29.151  24.557
ATOM   2591  O   PRO A 270     -12.685  28.653  22.934
ATOM   2592  CG  PRO A 270      -9.312  28.680  23.290
ATOM   2593  CD  PRO A 270      -9.478  27.168  23.336
ATOM   2594  N   ASN A 271     -13.381  29.079  25.046
ATOM   2595  CA  ASN A 271     -14.663  29.764  24.812
ATOM   2596  C   ASN A 271     -14.655  30.751  23.624
ATOM   2597  CB  ASN A 271     -14.974  30.605  26.081
ATOM   2598  O   ASN A 271     -13.947  31.758  23.690
ATOM   2599  CG  ASN A 271     -15.805  29.915  27.141
ATOM   2600  ND2 ASN A 271     -15.544  30.177  28.402
ATOM   2601  HD21ASN A 271     -16.121  29.694  29.076
ATOM   2602  HD22ASN A 271     -14.788  30.795  28.658
ATOM   2603  OD1 ASN A 271     -16.732  29.181  26.861
ATOM   2604  N   PRO A 272     -15.561  30.602  22.642
ATOM   2605  CA  PRO A 272     -16.084  31.730  21.891
ATOM   2606  C   PRO A 272     -17.456  32.164  22.430
ATOM   2607  CB  PRO A 272     -16.096  31.291  20.435
ATOM   2608  O   PRO A 272     -18.383  31.382  22.623
ATOM   2609  CG  PRO A 272     -16.295  29.778  20.524
ATOM   2610  CD  PRO A 272     -15.847  29.367  21.934
ATOM   2611  N   ILE A 273     -17.516  33.464  22.686
ATOM   2612  CA  ILE A 273     -18.573  34.258  23.303
ATOM   2613  C   ILE A 273     -19.865  34.217  22.466
ATOM   2614  CB  ILE A 273     -17.983  35.686  23.451
ATOM   2615  O   ILE A 273     -19.846  34.444  21.259
ATOM   2616  CG1 ILE A 273     -16.789  35.681  24.444
ATOM   2617  HG12ILE A 273     -17.169  35.658  25.466
ATOM   2618  HG13ILE A 273     -16.173  34.792  24.310
ATOM   2619  CG2 ILE A 273     -19.018  36.735  23.881
ATOM   2620  HG21ILE A 273     -19.528  36.422  24.792
ATOM   2621  HG22ILE A 273     -18.548  37.704  24.047
ATOM   2622  HG23ILE A 273     -19.751  36.870  23.085
ATOM   2623  CD1 ILE A 273     -15.849  36.882  24.286
ATOM   2624  HD11ILE A 273     -15.474  36.930  23.263
ATOM   2625  HD12ILE A 273     -15.004  36.770  24.965
ATOM   2626  HD13ILE A 273     -16.365  37.812  24.527
ATOM   2627  N   ASN A 274     -20.991  33.971  23.143
ATOM   2628  CA  ASN A 274     -22.349  34.215  22.653
ATOM   2629  C   ASN A 274     -22.530  35.692  22.274
ATOM   2630  CB  ASN A 274     -23.341  33.929  23.807
ATOM   2631  O   ASN A 274     -22.251  36.538  23.113
ATOM   2632  CG  ASN A 274     -23.622  32.464  24.052
ATOM   2633  ND2 ASN A 274     -23.489  31.991  25.270
ATOM   2634  HD21ASN A 274     -23.673  31.003  25.376
ATOM   2635  HD22ASN A 274     -23.191  32.584  26.031
ATOM   2636  OD1 ASN A 274     -24.009  31.736  23.159
ATOM   2637  N   HIS A 275     -23.117  36.004  21.116
ATOM   2638  CA  HIS A 275     -24.159  37.038  21.036
ATOM   2639  C   HIS A 275     -24.983  36.922  19.731
ATOM   2640  CB  HIS A 275     -23.619  38.470  21.238
ATOM   2641  O   HIS A 275     -24.409  36.668  18.672
ATOM   2642  CG  HIS A 275     -24.041  39.049  22.575
ATOM   2643  CD2 HIS A 275     -23.284  39.156  23.713
ATOM   2644  ND1 HIS A 275     -25.295  39.519  22.894
ATOM   2645  CE1 HIS A 275     -25.302  39.866  24.191
ATOM   2646  NE2 HIS A 275     -24.096  39.663  24.735
ATOM   2647  N   PRO A 276     -26.319  37.094  19.800
ATOM   2648  CA  PRO A 276     -27.241  37.061  18.667
ATOM   2649  C   PRO A 276     -27.432  38.466  18.070
ATOM   2650  CB  PRO A 276     -28.550  36.559  19.289
ATOM   2651  O   PRO A 276     -27.345  39.445  18.808
ATOM   2652  CG  PRO A 276     -28.560  37.224  20.666
ATOM   2653  CD  PRO A 276     -27.081  37.344  21.019
ATOM   2654  N   ASN A 277     -27.732  38.566  16.771
ATOM   2655  CA  ASN A 277     -28.847  39.362  16.230
ATOM   2656  C   ASN A 277     -28.771  39.562  14.710
ATOM   2657  CB  ASN A 277     -29.035  40.747  16.899
ATOM   2658  O   ASN A 277     -27.709  39.699  14.116
ATOM   2659  CG  ASN A 277     -29.990  40.712  18.083
ATOM   2660  ND2 ASN A 277     -30.050  41.773  18.851
ATOM   2661  HD21ASN A 277     -30.752  41.763  19.577
ATOM   2662  HD22ASN A 277     -29.504  42.587  18.608
ATOM   2663  OD1 ASN A 277     -30.726  39.763  18.316
ATOM   2664  N   ASP A 278     -29.982  39.667  14.174
ATOM   2665  CA  ASP A 278     -30.412  40.434  13.012
ATOM   2666  C   ASP A 278     -30.127  39.961  11.581
ATOM   2667  CB  ASP A 278     -30.267  41.953  13.214
ATOM   2668  O   ASP A 278     -29.104  40.210  10.955
ATOM   2669  CG  ASP A 278     -31.547  42.583  13.777
ATOM   2670  OD1 ASP A 278     -32.651  42.155  13.349
ATOM   2671  OD2 ASP A 278     -31.421  43.460  14.655
ATOM   2672  N   SER A 279     -31.169  39.320  11.050
ATOM   2673  CA  SER A 279     -32.022  39.855   9.985
ATOM   2674  C   SER A 279     -31.410  40.803   8.942
ATOM   2675  CB  SER A 279     -33.275  40.550  10.563
ATOM   2676  O   SER A 279     -31.218  41.990   9.166
ATOM   2677  OG  SER A 279     -33.586  40.187  11.887
ATOM   2678  N   ASN A 280     -31.455  40.286   7.716
ATOM   2679  CA  ASN A 280     -32.100  40.897   6.553
ATOM   2680  C   ASN A 280     -31.469  42.099   5.838
ATOM   2681  CB  ASN A 280     -33.599  41.171   6.831
ATOM   2682  O   ASN A 280     -31.589  43.241   6.267
ATOM   2683  CG  ASN A 280     -34.532  40.071   6.379
ATOM   2684  ND2 ASN A 280     -35.758  40.093   6.839
ATOM   2685  HD21ASN A 280     -36.338  39.300   6.605
ATOM   2686  HD22ASN A 280     -36.013  40.763   7.550
ATOM   2687  OD1 ASN A 280     -34.211  39.215   5.572
ATOM   2688  N   ARG A 281     -31.160  41.783   4.567
ATOM   2689  CA  ARG A 281     -31.092  42.641   3.373
ATOM   2690  C   ARG A 281     -29.950  43.659   3.454
ATOM   2691  CB  ARG A 281     -32.472  43.253   3.064
ATOM   2692  O   ARG A 281     -29.645  44.202   4.494
ATOM   2693  CG  ARG A 281     -33.616  42.247   2.862
ATOM   2694  CD  ARG A 281     -34.886  42.994   2.430
ATOM   2695  NE  ARG A 281     -36.017  42.071   2.204
ATOM   2696  NH1 ARG A 281     -37.302  43.463   0.898
ATOM   2697  NH2 ARG A 281     -38.033  41.409   1.372
ATOM   2698  CZ  ARG A 281     -37.107  42.319   1.496
ATOM   2699  N   ILE A 282     -29.247  43.989   2.389
ATOM   2700  CA  ILE A 282     -29.640  44.301   1.021
ATOM   2701  C   ILE A 282     -28.335  44.199   0.190
ATOM   2702  CB  ILE A 282     -30.144  45.781   0.980
ATOM   2703  O   ILE A 282     -27.264  44.291   0.785
ATOM   2704  CG1 ILE A 282     -31.094  46.282   2.107
ATOM   2705  HG12ILE A 282     -30.717  45.992   3.088
ATOM   2706  HG13ILE A 282     -32.095  45.873   1.974
ATOM   2707  CG2 ILE A 282     -30.896  46.037  -0.338
ATOM   2708  HG21ILE A 282     -31.783  45.405  -0.385
ATOM   2709  HG22ILE A 282     -31.209  47.077  -0.420
ATOM   2710  HG23ILE A 282     -30.285  45.820  -1.215
ATOM   2711  CD1 ILE A 282     -31.234  47.805   2.208
ATOM   2712  HD11ILE A 282     -30.247  48.263   2.280
ATOM   2713  HD12ILE A 282     -31.800  48.051   3.106
ATOM   2714  HD13ILE A 282     -31.765  48.212   1.348
ATOM   2715  N   TYR A 283     -28.456  44.176  -1.141
ATOM   2716  CA  TYR A 283     -27.418  44.576  -2.108
ATOM   2717  C   TYR A 283     -26.251  43.611  -2.346
ATOM   2718  CB  TYR A 283     -26.953  46.029  -1.861
ATOM   2719  O   TYR A 283     -25.771  42.953  -1.402
ATOM   2720  CG  TYR A 283     -27.924  47.084  -2.351
ATOM   2721  CD1 TYR A 283     -28.029  47.324  -3.731
ATOM   2722  CD2 TYR A 283     -28.702  47.841  -1.458
ATOM   2723  CE1 TYR A 283     -28.950  48.270  -4.218
ATOM   2724  CE2 TYR A 283     -29.668  48.747  -1.937
ATOM   2725  OH  TYR A 283     -30.702  49.849  -3.798
ATOM   2726  CZ  TYR A 283     -29.792  48.960  -3.325
ATOM   2727  OXT TYR A 283     -25.904  43.542  -3.544
TER
ATOM      1  N   MET B   1     -27.797  13.543   4.271
ATOM      2  CA  MET B   1     -26.762  14.388   3.675
ATOM      3  C   MET B   1     -25.370  13.891   4.048
ATOM      4  CB  MET B   1     -26.937  15.842   4.120
ATOM      5  O   MET B   1     -24.364  14.418   3.563
ATOM      6  CG  MET B   1     -28.014  16.590   3.356
ATOM      7  SD  MET B   1     -27.849  18.417   3.503
ATOM      8  CE  MET B   1     -29.537  18.861   3.994
ATOM      9  N   GLY B   2     -24.861  12.476   4.083
ATOM     10  CA  GLY B   2     -23.727  12.056   4.892
ATOM     11  C   GLY B   2     -22.957  10.894   4.282
ATOM     12  O   GLY B   2     -21.741  10.786   4.462
ATOM     13  N   ALA B   3     -23.263  10.344   3.302
ATOM     14  CA  ALA B   3     -22.521   9.216   2.738
ATOM     15  C   ALA B   3     -21.948   9.567   1.369
ATOM     16  CB  ALA B   3     -23.420   7.985   2.641
ATOM     17  O   ALA B   3     -20.843   9.135   1.022
ATOM     18  N   ALA B   4     -22.571  10.498   0.672
ATOM     19  CA  ALA B   4     -22.113  10.948  -0.640
ATOM     20  C   ALA B   4     -21.049  12.036  -0.509
ATOM     21  CB  ALA B   4     -23.287  11.450  -1.471
ATOM     22  O   ALA B   4     -20.102  12.087  -1.291
ATOM     23  N   ALA B   5     -21.070  12.887   0.598
ATOM     24  CA  ALA B   5     -20.060  13.875   0.968
ATOM     25  C   ALA B   5     -18.847  13.214   1.603
ATOM     26  CB  ALA B   5     -20.660  14.913   1.919
ATOM     27  O   ALA B   5     -17.714  13.648   1.394
ATOM     28  N   SER B   6     -18.925  11.988   2.208
ATOM     29  CA  SER B   6     -17.911  11.177   2.862
ATOM     30  C   SER B   6     -17.165  10.302   1.855
ATOM     31  CB  SER B   6     -18.541  10.296   3.944
ATOM     32  O   SER B   6     -15.957  10.103   1.972
ATOM     33  OG  SER B   6     -19.409   9.337   3.364
ATOM     34  N   ILE B   7     -17.755   9.996   0.770
ATOM     35  CA  ILE B   7     -17.147   9.164  -0.263
ATOM     36  C   ILE B   7     -16.299  10.031  -1.190
ATOM     37  CB  ILE B   7     -18.216   8.398  -1.074
ATOM     38  O   ILE B   7     -15.203   9.631  -1.590
ATOM     39  CG1 ILE B   7     -18.937   7.381  -0.183
ATOM     40  CG2 ILE B   7     -17.587   7.720  -2.292
ATOM     41  CD1 ILE B   7     -20.106   6.680  -0.863
ATOM     42  N   GLN B   8     -16.783  11.257  -1.435
ATOM     43  CA  GLN B   8     -16.022  12.240  -2.201
ATOM     44  C   GLN B   8     -14.782  12.692  -1.432
ATOM     45  CB  GLN B   8     -16.893  13.443  -2.552
ATOM     46  O   GLN B   8     -13.706  12.836  -2.010
ATOM     47  CG  GLN B   8     -16.222  14.442  -3.484
ATOM     48  CD  GLN B   8     -15.929  13.857  -4.857
ATOM     49  NE2 GLN B   8     -14.817  14.270  -5.454
ATOM     50  OE1 GLN B   8     -16.699  13.040  -5.373
ATOM     51  N   THR B   9     -14.893  12.954  -0.166
ATOM     52  CA  THR B   9     -13.792  13.293   0.729
ATOM     53  C   THR B   9     -12.819  12.124   0.845
ATOM     54  CB  THR B   9     -14.302  13.680   2.126
ATOM     55  O   THR B   9     -11.599  12.321   0.865
ATOM     56  CG2 THR B   9     -13.160  14.164   3.013
ATOM     57  OG1 THR B   9     -15.270  14.728   2.002
ATOM     58  N   THR B  10     -13.298  10.925   0.828
ATOM     59  CA  THR B  10     -12.516   9.694   0.890
ATOM     60  C   THR B  10     -11.792   9.446  -0.430
ATOM     61  CB  THR B  10     -13.406   8.484   1.223
ATOM     62  O   THR B  10     -10.623   9.050  -0.438
ATOM     63  CG2 THR B  10     -12.579   7.207   1.344
ATOM     64  OG1 THR B  10     -14.078   8.721   2.466
ATOM     65  N   VAL B  11     -12.445   9.778  -1.519
ATOM     66  CA  VAL B  11     -11.857   9.629  -2.847
ATOM     67  C   VAL B  11     -10.769  10.681  -3.052
ATOM     68  CB  VAL B  11     -12.928   9.746  -3.955
ATOM     69  O   VAL B  11      -9.704  10.385  -3.598
ATOM     70  CG1 VAL B  11     -12.271   9.801  -5.334
ATOM     71  CG2 VAL B  11     -13.906   8.575  -3.875
ATOM     72  N   ASN B  12     -10.992  11.872  -2.574
ATOM     73  CA  ASN B  12     -10.011  12.952  -2.639
ATOM     74  C   ASN B  12      -8.821  12.683  -1.722
ATOM     75  CB  ASN B  12     -10.660  14.288  -2.285
ATOM     76  O   ASN B  12      -7.674  12.940  -2.094
ATOM     77  CG  ASN B  12     -11.564  14.811  -3.385
ATOM     78  ND2 ASN B  12     -12.462  15.723  -3.035
ATOM     79  OD1 ASN B  12     -11.453  14.394  -4.544
ATOM     80  N   THR B  13      -9.101  12.152  -0.568
ATOM     81  CA  THR B  13      -8.077  11.760   0.393
ATOM     82  C   THR B  13      -7.253  10.589  -0.139
ATOM     83  CB  THR B  13      -8.696  11.382   1.749
ATOM     84  O   THR B  13      -6.028  10.570   0.005
ATOM     85  CG2 THR B  13      -7.622  10.989   2.758
ATOM     86  OG1 THR B  13      -9.435  12.499   2.262
ATOM     87  N   LEU B  14      -7.874   9.706  -0.716
ATOM     88  CA  LEU B  14      -7.229   8.548  -1.329
ATOM     89  C   LEU B  14      -6.334   8.976  -2.487
ATOM     90  CB  LEU B  14      -8.278   7.548  -1.819
ATOM     91  O   LEU B  14      -5.197   8.510  -2.604
ATOM     92  CG  LEU B  14      -7.745   6.272  -2.472
ATOM     93  CD1 LEU B  14      -6.880   5.494  -1.485
ATOM     94  CD2 LEU B  14      -8.895   5.409  -2.978
ATOM     95  N   SER B  15      -6.845   9.801  -3.303
ATOM     96  CA  SER B  15      -6.101  10.331  -4.439
ATOM     97  C   SER B  15      -4.884  11.128  -3.978
ATOM     98  CB  SER B  15      -7.001  11.214  -5.304
ATOM     99  O   SER B  15      -3.806  11.016  -4.563
ATOM    100  OG  SER B  15      -6.317  11.641  -6.468
ATOM    101  N   GLU B  16      -5.010  11.937  -2.978
ATOM    102  CA  GLU B  16      -3.919  12.719  -2.401
ATOM    103  C   GLU B  16      -2.875  11.811  -1.759
ATOM    104  CB  GLU B  16      -4.459  13.715  -1.374
ATOM    105  O   GLU B  16      -1.671  12.053  -1.891
ATOM    106  CG  GLU B  16      -5.107  14.945  -1.992
ATOM    107  CD  GLU B  16      -5.762  15.856  -0.970
ATOM    108  OE1 GLU B  16      -6.391  16.866  -1.368
ATOM    109  OE2 GLU B  16      -5.640  15.569   0.244
ATOM    110  N   ARG B  17      -3.210  10.783  -1.132
ATOM    111  CA  ARG B  17      -2.331   9.834  -0.456
ATOM    112  C   ARG B  17      -1.574   8.975  -1.462
ATOM    113  CB  ARG B  17      -3.132   8.944   0.497
ATOM    114  O   ARG B  17      -0.401   8.655  -1.261
ATOM    115  CG  ARG B  17      -3.573   9.647   1.772
ATOM    116  CD  ARG B  17      -4.232   8.683   2.747
ATOM    117  NE  ARG B  17      -4.706   9.367   3.945
ATOM    118  NH1 ARG B  17      -4.986   7.441   5.187
ATOM    119  NH2 ARG B  17      -5.465   9.486   6.114
ATOM    120  CZ  ARG B  17      -5.050   8.765   5.080
ATOM    121  N   ILE B  18      -2.265   8.627  -2.516
ATOM    122  CA  ILE B  18      -1.652   7.878  -3.611
ATOM    123  C   ILE B  18      -0.576   8.732  -4.278
ATOM    124  CB  ILE B  18      -2.704   7.437  -4.650
ATOM    125  O   ILE B  18       0.524   8.249  -4.557
ATOM    126  CG1 ILE B  18      -3.601   6.339  -4.068
ATOM    127  CG2 ILE B  18      -2.024   6.960  -5.938
ATOM    128  CD1 ILE B  18      -4.791   5.979  -4.948
ATOM    129  N   SER B  19      -0.907   9.934  -4.469
ATOM    130  CA  SER B  19       0.042  10.884  -5.041
ATOM    131  C   SER B  19       1.235  11.103  -4.117
ATOM    132  CB  SER B  19      -0.643  12.220  -5.329
ATOM    133  O   SER B  19       2.382  11.129  -4.567
ATOM    134  OG  SER B  19      -1.586  12.086  -6.381
ATOM    135  N   SER B  20       0.957  11.297  -2.867
ATOM    136  CA  SER B  20       1.992  11.515  -1.858
ATOM    137  C   SER B  20       2.884  10.286  -1.715
ATOM    138  CB  SER B  20       1.365  11.857  -0.509
ATOM    139  O   SER B  20       4.112  10.410  -1.628
ATOM    140  OG  SER B  20       2.366  12.037   0.481
ATOM    141  N   LYS B  21       2.372   9.050  -1.726
ATOM    142  CA  LYS B  21       3.095   7.792  -1.569
ATOM    143  C   LYS B  21       3.874   7.448  -2.834
ATOM    144  CB  LYS B  21       2.130   6.655  -1.223
ATOM    145  O   LYS B  21       4.974   6.894  -2.757
ATOM    146  CG  LYS B  21       1.545   6.748   0.179
ATOM    147  CD  LYS B  21       2.617   6.542   1.247
ATOM    148  CE  LYS B  21       2.025   6.581   2.649
ATOM    149  NZ  LYS B  21       3.076   6.443   3.699
ATOM    150  N   LEU B  22       3.321   7.752  -3.945
ATOM    151  CA  LEU B  22       3.999   7.564  -5.223
ATOM    152  C   LEU B  22       5.171   8.522  -5.370
ATOM    153  CB  LEU B  22       3.017   7.754  -6.380
ATOM    154  O   LEU B  22       6.213   8.161  -5.926
ATOM    155  CG  LEU B  22       2.040   6.607  -6.639
ATOM    156  CD1 LEU B  22       0.975   7.037  -7.645
ATOM    157  CD2 LEU B  22       2.780   5.372  -7.136
ATOM    158  N   GLU B  23       5.033   9.682  -4.745
ATOM    159  CA  GLU B  23       6.114  10.666  -4.704
ATOM    160  C   GLU B  23       7.225  10.228  -3.750
ATOM    161  CB  GLU B  23       5.575  12.039  -4.291
ATOM    162  O   GLU B  23       8.409  10.386  -4.054
ATOM    163  CG  GLU B  23       4.851  12.773  -5.405
ATOM    164  CD  GLU B  23       4.297  14.122  -4.972
ATOM    165  OE1 GLU B  23       3.657  14.812  -5.796
ATOM    166  OE2 GLU B  23       4.498  14.491  -3.790
ATOM    167  N   GLN B  24       6.813   9.643  -2.659
ATOM    168  CA  GLN B  24       7.722   9.290  -1.564
ATOM    169  C   GLN B  24       8.348   7.921  -1.792
ATOM    170  CB  GLN B  24       6.974   9.312  -0.230
ATOM    171  O   GLN B  24       9.511   7.704  -1.459
ATOM    172  CG  GLN B  24       6.657  10.712   0.273
ATOM    173  CD  GLN B  24       5.877  10.704   1.575
ATOM    174  NE2 GLN B  24       4.952  11.650   1.721
ATOM    175  OE1 GLN B  24       6.110   9.860   2.447
ATOM    176  N   GLU B  25       7.668   6.954  -2.459
ATOM    177  CA  GLU B  25       8.064   5.554  -2.530
ATOM    178  C   GLU B  25       8.490   5.174  -3.943
ATOM    179  CB  GLU B  25       6.924   4.644  -2.061
ATOM    180  O   GLU B  25       9.370   4.328  -4.128
ATOM    181  CG  GLU B  25       6.634   4.746  -0.571
ATOM    182  CD  GLU B  25       5.587   3.751  -0.093
ATOM    183  OE1 GLU B  25       5.258   3.749   1.114
ATOM    184  OE2 GLU B  25       5.098   2.962  -0.935
ATOM    185  N   ALA B  26       7.954   5.791  -5.003
ATOM    186  CA  ALA B  26       8.162   5.408  -6.397
ATOM    187  C   ALA B  26       8.973   6.466  -7.138
ATOM    188  CB  ALA B  26       6.823   5.190  -7.097
ATOM    189  O   ALA B  26       9.371   6.263  -8.287
ATOM    190  N   ASN B  27       9.986   7.252  -6.420
ATOM    191  CA  ASN B  27      10.911   8.232  -6.975
ATOM    192  C   ASN B  27      10.812   8.299  -8.499
ATOM    193  CB  ASN B  27      12.346   7.913  -6.549
ATOM    194  O   ASN B  27      10.796   7.269  -9.170
ATOM    195  CG  ASN B  27      12.637   8.308  -5.117
ATOM    196  ND2 ASN B  27      13.560   7.602  -4.481
ATOM    197  OD1 ASN B  27      12.031   9.245  -4.584
ATOM    198  N   ALA B  28      10.088   9.343  -9.127
ATOM    199  CA  ALA B  28       9.991   9.644 -10.555
ATOM    200  C   ALA B  28      11.321   9.390 -11.262
ATOM    201  CB  ALA B  28       9.542  11.090 -10.763
ATOM    202  O   ALA B  28      12.365   9.880 -10.825
ATOM    203  N   SER B  29      11.534   8.124 -11.827
ATOM    204  CA  SER B  29      12.772   7.845 -12.550
ATOM    205  C   SER B  29      12.715   8.414 -13.960
ATOM    206  CB  SER B  29      13.024   6.341 -12.599
ATOM    207  O   SER B  29      11.695   8.313 -14.644
ATOM    208  OG  SER B  29      12.359   5.743 -13.696
ATOM    209  N   ALA B  30      13.439   9.482 -14.314
ATOM    210  CA  ALA B  30      13.686  10.165 -15.575
ATOM    211  C   ALA B  30      13.797   9.169 -16.726
ATOM    212  CB  ALA B  30      14.955  11.012 -15.485
ATOM    213  O   ALA B  30      13.571   9.524 -17.891
ATOM    214  N   GLN B  31      13.835   7.746 -16.481
ATOM    215  CA  GLN B  31      14.059   6.719 -17.497
ATOM    216  C   GLN B  31      12.737   6.068 -17.912
ATOM    217  CB  GLN B  31      15.022   5.654 -16.963
ATOM    218  O   GLN B  31      12.659   5.459 -18.987
ATOM    219  CG  GLN B  31      16.467   6.132 -16.846
ATOM    220  CD  GLN B  31      17.412   5.052 -16.352
ATOM    221  NE2 GLN B  31      18.707   5.282 -16.530
ATOM    222  OE1 GLN B  31      16.978   4.023 -15.829
ATOM    223  N   THR B  32      11.592   6.419 -17.264
ATOM    224  CA  THR B  32      10.276   5.860 -17.569
ATOM    225  C   THR B  32       9.421   6.873 -18.333
ATOM    226  CB  THR B  32       9.546   5.422 -16.285
ATOM    227  O   THR B  32       9.324   8.036 -17.935
ATOM    228  CG2 THR B  32       8.268   4.659 -16.620
ATOM    229  OG1 THR B  32      10.412   4.577 -15.514
ATOM    230  N   LYS B  33       9.088   6.551 -19.613
ATOM    231  CA  LYS B  33       8.251   7.372 -20.479
ATOM    232  C   LYS B  33       6.781   7.288 -20.074
ATOM    233  CB  LYS B  33       8.417   6.961 -21.950
ATOM    234  O   LYS B  33       6.189   6.203 -20.100
ATOM    235  CG  LYS B  33       9.760   7.329 -22.547
ATOM    236  CD  LYS B  33       9.820   7.004 -24.037
ATOM    237  CE  LYS B  33      11.182   7.315 -24.623
ATOM    238  NZ  LYS B  33      11.260   6.953 -26.073
ATOM    239  N   CYS B  34       6.307   8.298 -19.415
ATOM    240  CA  CYS B  34       4.916   8.416 -18.980
ATOM    241  C   CYS B  34       4.142   9.376 -19.867
ATOM    242  CB  CYS B  34       4.843   8.888 -17.526
ATOM    243  O   CYS B  34       4.507  10.554 -19.993
ATOM    244  SG  CYS B  34       5.559   7.719 -16.346
ATOM    245  N   ASP B  35       3.403   8.853 -20.773
ATOM    246  CA  ASP B  35       2.616   9.708 -21.663
ATOM    247  C   ASP B  35       1.121   9.559 -21.369
ATOM    248  CB  ASP B  35       2.902   9.374 -23.121
ATOM    249  O   ASP B  35       0.616   8.446 -21.227
ATOM    250  CG  ASP B  35       4.317   9.738 -23.542
ATOM    251  OD1 ASP B  35       4.769  10.864 -23.243
ATOM    252  OD2 ASP B  35       4.983   8.902 -24.192
ATOM    253  N   ILE B  36       0.465  10.751 -21.146
ATOM    254  CA  ILE B  36      -0.984  10.757 -20.977
ATOM    255  C   ILE B  36      -1.641  11.416 -22.184
ATOM    256  CB  ILE B  36      -1.396  11.483 -19.677
ATOM    257  O   ILE B  36      -1.311  12.552 -22.536
ATOM    258  CG1 ILE B  36      -0.759  10.806 -18.465
ATOM    259  CG2 ILE B  36      -2.922  11.527 -19.543
ATOM    260  CD1 ILE B  36      -0.947  11.567 -17.155
ATOM    261  N   GLU B  37      -2.343  10.645 -22.956
ATOM    262  CA  GLU B  37      -3.105  11.207 -24.058
ATOM    263  C   GLU B  37      -4.603  11.208 -23.761
ATOM    264  CB  GLU B  37      -2.826  10.439 -25.359
ATOM    265  O   GLU B  37      -5.194  10.154 -23.520
ATOM    266  CG  GLU B  37      -3.367  11.112 -26.602
ATOM    267  CD  GLU B  37      -3.032  10.359 -27.881
ATOM    268  OE1 GLU B  37      -3.684  10.617 -28.931
ATOM    269  OE2 GLU B  37      -2.113   9.517 -27.847
ATOM    270  N   ILE B  38      -2.423  10.951 -19.733
ATOM    271  CA  ILE B  38      -3.348  11.097 -18.615
ATOM    272  C   ILE B  38      -4.792  11.042 -19.135
ATOM    273  CB  ILE B  38      -3.106  12.413 -17.849
ATOM    274  O   ILE B  38      -5.160  11.793 -20.032
ATOM    275  CG1 ILE B  38      -1.656  12.480 -17.349
ATOM    276  CG2 ILE B  38      -4.096  12.551 -16.692
ATOM    277  CD1 ILE B  38      -1.269  13.832 -16.777
ATOM    278  N   GLY B  39      -5.608   9.965 -18.807
ATOM    279  CA  GLY B  39      -7.028   9.968 -19.118
ATOM    280  C   GLY B  39      -7.743  11.209 -18.620
ATOM    281  O   GLY B  39      -7.230  12.322 -18.744
ATOM    282  N   ASN B  40      -8.894  11.202 -18.143
ATOM    283  CA  ASN B  40      -9.625  12.343 -17.605
ATOM    284  C   ASN B  40      -9.201  12.655 -16.176
ATOM    285  CB  ASN B  40     -11.136  12.099 -17.677
ATOM    286  O   ASN B  40      -9.058  11.748 -15.355
ATOM    287  CG  ASN B  40     -11.647  11.970 -19.097
ATOM    288  ND2 ASN B  40     -12.599  11.072 -19.295
ATOM    289  OD1 ASN B  40     -11.188  12.670 -20.003
ATOM    290  N   PHE B  41      -8.744  13.946 -16.035
ATOM    291  CA  PHE B  41      -8.397  14.473 -14.727
ATOM    292  C   PHE B  41      -9.442  15.464 -14.229
ATOM    293  CB  PHE B  41      -7.018  15.145 -14.766
ATOM    294  O   PHE B  41      -9.679  16.489 -14.875
ATOM    295  CG  PHE B  41      -6.478  15.507 -13.404
ATOM    296  CD1 PHE B  41      -6.780  16.732 -12.826
ATOM    297  CD2 PHE B  41      -5.667  14.624 -12.710
ATOM    298  CE1 PHE B  41      -6.282  17.070 -11.568
ATOM    299  CE2 PHE B  41      -5.167  14.953 -11.454
ATOM    300  CZ  PHE B  41      -5.473  16.177 -10.883
ATOM    301  N   TYR B  42     -10.167  14.943 -13.186
ATOM    302  CA  TYR B  42     -11.246  15.762 -12.659
ATOM    303  C   TYR B  42     -11.004  16.108 -11.191
ATOM    304  CB  TYR B  42     -12.589  15.039 -12.812
ATOM    305  O   TYR B  42     -10.798  15.225 -10.370
ATOM    306  CG  TYR B  42     -13.058  14.913 -14.238
ATOM    307  CD1 TYR B  42     -13.763  15.942 -14.857
ATOM    308  CD2 TYR B  42     -12.786  13.758 -14.975
ATOM    309  CE1 TYR B  42     -14.197  15.825 -16.176
ATOM    310  CE2 TYR B  42     -13.216  13.634 -16.296
ATOM    311  OH  TYR B  42     -14.342  14.553 -18.186
ATOM    312  CZ  TYR B  42     -13.916  14.670 -16.881
ATOM    313  N   ILE B  43     -10.830  17.513 -10.945
ATOM    314  CA  ILE B  43     -10.815  17.976  -9.569
ATOM    315  C   ILE B  43     -12.140  18.637  -9.216
ATOM    316  CB  ILE B  43      -9.641  18.956  -9.315
ATOM    317  O   ILE B  43     -12.483  19.686  -9.779
ATOM    318  CG1 ILE B  43      -8.305  18.305  -9.683
ATOM    319  CG2 ILE B  43      -9.639  19.430  -7.858
ATOM    320  CD1 ILE B  43      -7.116  19.252  -9.606
ATOM    321  N   ARG B  44     -12.997  17.978  -8.413
ATOM    322  CA  ARG B  44     -14.350  18.418  -8.095
ATOM    323  C   ARG B  44     -14.330  19.660  -7.218
ATOM    324  CB  ARG B  44     -15.134  17.297  -7.405
ATOM    325  O   ARG B  44     -15.098  20.602  -7.458
ATOM    326  CG  ARG B  44     -15.611  16.206  -8.343
ATOM    327  CD  ARG B  44     -16.653  15.310  -7.701
ATOM    328  NE  ARG B  44     -17.111  14.262  -8.593
ATOM    329  NH1 ARG B  44     -17.521  12.711  -6.932
ATOM    330  NH2 ARG B  44     -17.905  12.171  -9.133
ATOM    331  CZ  ARG B  44     -17.508  13.047  -8.216
ATOM    332  N   GLN B  45     -13.363  19.779  -6.359
ATOM    333  CA  GLN B  45     -13.193  20.948  -5.504
ATOM    334  C   GLN B  45     -11.718  21.264  -5.286
ATOM    335  CB  GLN B  45     -13.889  20.739  -4.155
ATOM    336  O   GLN B  45     -11.006  20.510  -4.607
ATOM    337  CG  GLN B  45     -15.398  20.623  -4.255
ATOM    338  CD  GLN B  45     -16.071  20.439  -2.901
ATOM    339  NE2 GLN B  45     -17.299  19.949  -2.914
ATOM    340  OE1 GLN B  45     -15.474  20.731  -1.861
ATOM    341  N   ASN B  46     -11.237  22.434  -5.955
ATOM    342  CA  ASN B  46      -9.846  22.860  -5.889
ATOM    343  C   ASN B  46      -9.657  24.062  -4.979
ATOM    344  CB  ASN B  46      -9.328  23.176  -7.297
ATOM    345  O   ASN B  46     -10.165  25.144  -5.256
ATOM    346  CG  ASN B  46      -7.831  23.456  -7.323
ATOM    347  ND2 ASN B  46      -7.369  24.089  -8.391
ATOM    348  OD1 ASN B  46      -7.111  23.112  -6.383
ATOM    349  N   HIS B  47      -9.044  23.836  -3.883
ATOM    350  CA  HIS B  47      -8.778  24.906  -2.937
ATOM    351  C   HIS B  47      -7.287  25.224  -2.867
ATOM    352  CB  HIS B  47      -9.306  24.533  -1.547
ATOM    353  O   HIS B  47      -6.665  25.071  -1.809
ATOM    354  CG  HIS B  47     -10.790  24.349  -1.494
ATOM    355  CD2 HIS B  47     -11.539  23.223  -1.420
ATOM    356  ND1 HIS B  47     -11.669  25.404  -1.530
ATOM    357  CE1 HIS B  47     -12.914  24.945  -1.467
ATOM    358  NE2 HIS B  47     -12.864  23.625  -1.404
ATOM    359  N   GLY B  48      -6.643  25.463  -4.091
ATOM    360  CA  GLY B  48      -5.259  25.900  -4.084
ATOM    361  C   GLY B  48      -4.283  24.799  -4.457
ATOM    362  O   GLY B  48      -3.150  24.775  -3.973
ATOM    363  N   CYS B  49      -4.740  23.876  -5.358
ATOM    364  CA  CYS B  49      -3.908  22.788  -5.864
ATOM    365  C   CYS B  49      -3.466  23.060  -7.302
ATOM    366  CB  CYS B  49      -4.663  21.460  -5.800
ATOM    367  O   CYS B  49      -4.223  23.629  -8.085
ATOM    368  SG  CYS B  49      -5.107  20.962  -4.119
ATOM    369  N   ASN B  50      -2.245  22.790  -7.527
ATOM    370  CA  ASN B  50      -1.678  22.885  -8.871
ATOM    371  C   ASN B  50      -1.231  21.524  -9.389
ATOM    372  CB  ASN B  50      -0.508  23.874  -8.888
ATOM    373  O   ASN B  50      -0.738  20.698  -8.619
ATOM    374  CG  ASN B  50      -0.943  25.299  -8.611
ATOM    375  ND2 ASN B  50      -0.061  26.078  -7.993
ATOM    376  OD1 ASN B  50      -2.059  25.699  -8.951
ATOM    377  N   LEU B  51      -1.544  21.357 -10.702
ATOM    378  CA  LEU B  51      -1.108  20.131 -11.361
ATOM    379  C   LEU B  51       0.065  20.402 -12.299
ATOM    380  CB  LEU B  51      -2.263  19.496 -12.141
ATOM    381  O   LEU B  51      -0.016  21.284 -13.159
ATOM    382  CG  LEU B  51      -1.943  18.195 -12.880
ATOM    383  CD1 LEU B  51      -1.852  17.034 -11.899
ATOM    384  CD2 LEU B  51      -3.002  17.919 -13.950
ATOM    385  N   THR B  52       1.185  19.663 -12.065
ATOM    386  CA  THR B  52       2.350  19.818 -12.924
ATOM    387  C   THR B  52       2.826  18.464 -13.442
ATOM    388  CB  THR B  52       3.502  20.521 -12.183
ATOM    389  O   THR B  52       2.964  17.514 -12.676
ATOM    390  CG2 THR B  52       4.673  20.794 -13.119
ATOM    391  OG1 THR B  52       3.030  21.761 -11.649
ATOM    392  N   VAL B  53       2.915  18.420 -14.743
ATOM    393  CA  VAL B  53       3.432  17.216 -15.385
ATOM    394  C   VAL B  53       4.825  17.493 -15.952
ATOM    395  CB  VAL B  53       2.491  16.716 -16.496
ATOM    396  O   VAL B  53       5.003  18.427 -16.737
ATOM    397  CG1 VAL B  53       3.015  15.419 -17.111
ATOM    398  CG2 VAL B  53       1.075  16.518 -15.955
ATOM    399  N   LYS B  54       5.815  16.661 -15.492
ATOM    400  CA  LYS B  54       7.183  16.881 -15.948
ATOM    401  C   LYS B  54       7.774  15.611 -16.557
ATOM    402  CB  LYS B  54       8.064  17.373 -14.801
ATOM    403  O   LYS B  54       7.651  14.531 -15.979
ATOM    404  CG  LYS B  54       7.679  18.747 -14.273
ATOM    405  CD  LYS B  54       8.644  19.219 -13.187
ATOM    406  CE  LYS B  54       8.274  20.603 -12.676
ATOM    407  NZ  LYS B  54       9.261  21.104 -11.675
ATOM    408  N   ASN B  55       8.312  15.887 -17.750
ATOM    409  CA  ASN B  55       9.067  14.806 -18.372
ATOM    410  C   ASN B  55      10.566  14.949 -18.126
ATOM    411  CB  ASN B  55       8.777  14.744 -19.874
ATOM    412  O   ASN B  55      11.180  15.919 -18.577
ATOM    413  CG  ASN B  55       7.403  14.187 -20.179
ATOM    414  ND2 ASN B  55       6.837  14.584 -21.319
ATOM    415  OD1 ASN B  55       6.852  13.398 -19.405
ATOM    416  N   MET B  56      -1.269  13.850  -8.333
ATOM    417  CA  MET B  56      -0.453  13.059  -7.413
ATOM    418  C   MET B  56       0.623  12.285  -8.163
ATOM    419  CB  MET B  56      -1.333  12.093  -6.614
ATOM    420  O   MET B  56       0.578  11.055  -8.220
ATOM    421  CG  MET B  56      -2.411  12.784  -5.790
ATOM    422  SD  MET B  56      -1.723  13.680  -4.346
ATOM    423  CE  MET B  56      -1.333  12.286  -3.256
ATOM    424  N   CYS B  57       1.466  13.041  -8.844
ATOM    425  CA  CYS B  57       2.474  12.502  -9.750
ATOM    426  C   CYS B  57       3.645  11.904  -8.968
ATOM    427  CB  CYS B  57       2.989  13.586 -10.699
ATOM    428  O   CYS B  57       4.141  12.524  -8.023
ATOM    429  SG  CYS B  57       1.687  14.332 -11.710
ATOM    430  N   SER B  58       3.872  10.623  -9.252
ATOM    431  CA  SER B  58       5.030   9.945  -8.674
ATOM    432  C   SER B  58       5.833   9.219  -9.744
ATOM    433  CB  SER B  58       4.584   8.952  -7.600
ATOM    434  O   SER B  58       5.272   8.718 -10.720
ATOM    435  OG  SER B  58       5.691   8.227  -7.098
ATOM    436  N   ALA B  59       7.136   9.353  -9.635
ATOM    437  CA  ALA B  59       8.063   8.724 -10.569
ATOM    438  C   ALA B  59       8.120   7.212 -10.348
ATOM    439  CB  ALA B  59       9.453   9.330 -10.423
ATOM    440  O   ALA B  59       8.616   6.471 -11.204
ATOM    441  N   ASP B  60       7.461   6.762  -9.250
ATOM    442  CA  ASP B  60       7.445   5.347  -8.891
ATOM    443  C   ASP B  60       6.064   4.736  -9.154
ATOM    444  CB  ASP B  60       7.828   5.162  -7.422
ATOM    445  O   ASP B  60       5.163   4.854  -8.334
ATOM    446  CG  ASP B  60       8.142   3.717  -7.067
ATOM    447  OD1 ASP B  60       7.701   2.800  -7.797
ATOM    448  OD2 ASP B  60       8.822   3.494  -6.046
ATOM    449  N   ALA B  61       5.837   4.154 -10.331
ATOM    450  CA  ALA B  61       4.576   3.580 -10.809
ATOM    451  C   ALA B  61       4.148   2.405  -9.935
ATOM    452  CB  ALA B  61       4.728   3.129 -12.262
ATOM    453  O   ALA B  61       2.961   2.211  -9.682
ATOM    454  N   ASP B  62       5.107   1.641  -9.382
ATOM    455  CA  ASP B  62       4.822   0.521  -8.489
ATOM    456  C   ASP B  62       4.342   1.010  -7.127
ATOM    457  CB  ASP B  62       6.067  -0.353  -8.319
ATOM    458  O   ASP B  62       3.452   0.404  -6.526
ATOM    459  CG  ASP B  62       6.430  -1.128  -9.577
ATOM    460  OD1 ASP B  62       5.517  -1.512 -10.338
ATOM    461  OD2 ASP B  62       7.637  -1.360  -9.808
ATOM    462  N   ALA B  63       4.930   2.070  -6.663
ATOM    463  CA  ALA B  63       4.528   2.697  -5.409
ATOM    464  C   ALA B  63       3.127   3.296  -5.522
ATOM    465  CB  ALA B  63       5.532   3.771  -5.003
ATOM    466  O   ALA B  63       2.341   3.235  -4.574
ATOM    467  N   GLN B  64       2.757   3.779  -6.648
ATOM    468  CA  GLN B  64       1.439   4.335  -6.934
ATOM    469  C   GLN B  64       0.381   3.237  -6.998
ATOM    470  CB  GLN B  64       1.461   5.117  -8.247
ATOM    471  O   GLN B  64      -0.727   3.403  -6.472
ATOM    472  CG  GLN B  64       2.241   6.423  -8.172
ATOM    473  CD  GLN B  64       2.305   7.148  -9.505
ATOM    474  NE2 GLN B  64       2.705   8.411  -9.471
ATOM    475  OE1 GLN B  64       1.999   6.575 -10.555
ATOM    476  N   LEU B  65       0.727   2.195  -7.611
ATOM    477  CA  LEU B  65      -0.139   1.023  -7.673
ATOM    478  C   LEU B  65      -0.341   0.422  -6.286
ATOM    479  CB  LEU B  65       0.438  -0.027  -8.617
ATOM    480  O   LEU B  65      -1.472   0.098  -5.904
ATOM    481  CG  LEU B  65      -0.382  -1.305  -8.805
ATOM    482  CD1 LEU B  65      -1.720  -0.979  -9.469
ATOM    483  CD2 LEU B  65       0.393  -2.327  -9.626
ATOM    484  N   ASP B  66       0.678   0.340  -5.510
ATOM    485  CA  ASP B  66       0.620  -0.177  -4.146
ATOM    486  C   ASP B  66      -0.212   0.736  -3.248
ATOM    487  CB  ASP B  66       2.026  -0.335  -3.571
ATOM    488  O   ASP B  66      -0.954   0.262  -2.383
ATOM    489  CG  ASP B  66       2.764  -1.542  -4.132
ATOM    490  OD1 ASP B  66       2.117  -2.436  -4.716
ATOM    491  OD2 ASP B  66       3.997  -1.596  -3.983
ATOM    492  N   ALA B  67      -0.098   1.977  -3.447
ATOM    493  CA  ALA B  67      -0.851   2.984  -2.696
ATOM    494  C   ALA B  67      -2.342   2.875  -2.976
ATOM    495  CB  ALA B  67      -0.345   4.384  -3.035
ATOM    496  O   ALA B  67      -3.162   2.946  -2.054
ATOM    497  N   VAL B  68      -2.698   2.701  -4.186
ATOM    498  CA  VAL B  68      -4.086   2.543  -4.610
ATOM    499  C   VAL B  68      -4.637   1.217  -4.093
ATOM    500  CB  VAL B  68      -4.220   2.613  -6.148
ATOM    501  O   VAL B  68      -5.756   1.159  -3.579
ATOM    502  CG1 VAL B  68      -5.653   2.299  -6.579
ATOM    503  CG2 VAL B  68      -3.794   3.989  -6.659
ATOM    504  N   LEU B  69      -3.866   0.161  -4.125
ATOM    505  CA  LEU B  69      -4.255  -1.152  -3.626
ATOM    506  C   LEU B  69      -4.384  -1.142  -2.107
ATOM    507  CB  LEU B  69      -3.231  -2.208  -4.052
ATOM    508  O   LEU B  69      -5.300  -1.755  -1.556
ATOM    509  CG  LEU B  69      -3.218  -2.582  -5.535
ATOM    510  CD1 LEU B  69      -2.030  -3.494  -5.844
ATOM    511  CD2 LEU B  69      -4.530  -3.251  -5.929
ATOM    512  N   SER B  70      -3.534  -0.506  -1.514
ATOM    513  CA  SER B  70      -3.560  -0.360  -0.063
ATOM    514  C   SER B  70      -4.795   0.419   0.388
ATOM    515  CB  SER B  70      -2.299   0.342   0.431
ATOM    516  O   SER B  70      -5.428   0.064   1.383
ATOM    517  OG  SER B  70      -1.242  -0.591   0.613
ATOM    518  N   ALA B  71      -5.102   1.481  -0.275
ATOM    519  CA  ALA B  71      -6.293   2.289  -0.026
ATOM    520  C   ALA B  71      -7.564   1.474  -0.238
ATOM    521  CB  ALA B  71      -6.294   3.522  -0.925
ATOM    522  O   ALA B  71      -8.506   1.566   0.553
ATOM    523  N   ALA B  72      -7.600   0.684  -1.202
ATOM    524  CA  ALA B  72      -8.721  -0.202  -1.501
ATOM    525  C   ALA B  72      -8.852  -1.298  -0.443
ATOM    526  CB  ALA B  72      -8.553  -0.824  -2.885
ATOM    527  O   ALA B  72      -9.961  -1.616  -0.008
ATOM    528  N   THR B  73      -7.779  -1.818  -0.031
ATOM    529  CA  THR B  73      -7.740  -2.853   1.000
ATOM    530  C   THR B  73      -8.207  -2.291   2.341
ATOM    531  CB  THR B  73      -6.326  -3.438   1.150
ATOM    532  O   THR B  73      -8.968  -2.941   3.059
ATOM    533  CG2 THR B  73      -6.300  -4.540   2.200
ATOM    534  OG1 THR B  73      -5.903  -3.980  -0.106
ATOM    535  N   GLU B  74      -7.735  -1.156   2.673
ATOM    536  CA  GLU B  74      -8.102  -0.485   3.911
ATOM    537  C   GLU B  74      -9.587  -0.130   3.933
ATOM    538  CB  GLU B  74      -7.256   0.770   4.121
ATOM    539  O   GLU B  74     -10.240  -0.215   4.970
ATOM    540  CG  GLU B  74      -5.821   0.484   4.537
ATOM    541  CD  GLU B  74      -5.001   1.745   4.773
ATOM    542  OE1 GLU B  74      -3.771   1.636   4.977
ATOM    543  OE2 GLU B  74      -5.594   2.845   4.747
ATOM    544  N   THR B  75     -10.077   0.267   2.777
ATOM    545  CA  THR B  75     -11.495   0.574   2.619
ATOM    546  C   THR B  75     -12.339  -0.694   2.731
ATOM    547  CB  THR B  75     -11.770   1.267   1.272
ATOM    548  O   THR B  75     -13.399  -0.686   3.357
ATOM    549  CG2 THR B  75     -13.244   1.638   1.135
ATOM    550  OG1 THR B  75     -10.977   2.458   1.181
ATOM    551  N   TYR B  76     -11.854  -1.755   2.218
ATOM    552  CA  TYR B  76     -12.512  -3.053   2.331
ATOM    553  C   TYR B  76     -12.480  -3.559   3.766
ATOM    554  CB  TYR B  76     -11.847  -4.069   1.397
ATOM    555  O   TYR B  76     -13.479  -4.076   4.270
ATOM    556  CG  TYR B  76     -12.465  -5.444   1.466
ATOM    557  CD1 TYR B  76     -11.869  -6.464   2.214
ATOM    558  CD2 TYR B  76     -13.646  -5.737   0.792
ATOM    559  CE1 TYR B  76     -12.432  -7.729   2.277
ATOM    560  CE2 TYR B  76     -14.219  -7.004   0.851
ATOM    561  OH  TYR B  76     -14.170  -9.247   1.657
ATOM    562  CZ  TYR B  76     -13.606  -7.992   1.594
ATOM    563  N   SER B  77     -11.420  -3.416   4.423
ATOM    564  CA  SER B  77     -11.218  -3.865   5.799
ATOM    565  C   SER B  77     -12.083  -3.075   6.775
ATOM    566  CB  SER B  77      -9.747  -3.743   6.192
ATOM    567  O   SER B  77     -12.419  -3.567   7.854
ATOM    568  OG  SER B  77      -8.943  -4.614   5.414
ATOM    569  N   GLY B  78     -12.420  -1.905   6.394
ATOM    570  CA  GLY B  78     -13.222  -1.014   7.218
ATOM    571  C   GLY B  78     -14.713  -1.193   7.014
ATOM    572  O   GLY B  78     -15.520  -0.590   7.725
ATOM    573  N   LEU B  79     -15.075  -2.129   6.043
ATOM    574  CA  LEU B  79     -16.478  -2.422   5.757
ATOM    575  C   LEU B  79     -17.049  -3.401   6.771
ATOM    576  CB  LEU B  79     -16.629  -2.989   4.342
ATOM    577  O   LEU B  79     -16.320  -4.235   7.313
ATOM    578  CG  LEU B  79     -16.287  -2.037   3.190
ATOM    579  CD1 LEU B  79     -16.361  -2.777   1.857
ATOM    580  CD2 LEU B  79     -17.222  -0.836   3.197
ATOM    581  N   THR B  80     -18.260  -3.287   7.116
ATOM    582  CA  THR B  80     -18.947  -4.253   7.973
ATOM    583  C   THR B  80     -19.112  -5.588   7.255
ATOM    584  CB  THR B  80     -20.323  -3.727   8.414
ATOM    585  O   THR B  80     -19.064  -5.651   6.026
ATOM    586  CG2 THR B  80     -20.203  -2.365   9.087
ATOM    587  OG1 THR B  80     -21.174  -3.607   7.267
ATOM    588  N   PRO B  81     -19.126  -6.695   7.908
ATOM    589  CA  PRO B  81     -19.303  -8.029   7.328
ATOM    590  C   PRO B  81     -20.486  -8.099   6.362
ATOM    591  CB  PRO B  81     -19.548  -8.920   8.555
ATOM    592  O   PRO B  81     -20.423  -8.812   5.357
ATOM    593  CG  PRO B  81     -18.890  -8.197   9.685
ATOM    594  CD  PRO B  81     -18.988  -6.725   9.436
ATOM    595  N   GLU B  82     -21.545  -7.386   6.558
ATOM    596  CA  GLU B  82     -22.717  -7.273   5.692
ATOM    597  C   GLU B  82     -22.384  -6.506   4.412
ATOM    598  CB  GLU B  82     -23.864  -6.588   6.432
ATOM    599  O   GLU B  82     -22.873  -6.852   3.333
ATOM    600  CG  GLU B  82     -24.392  -7.385   7.623
ATOM    601  CD  GLU B  82     -23.575  -7.164   8.885
ATOM    602  OE1 GLU B  82     -23.704  -7.983   9.835
ATOM    603  OE2 GLU B  82     -22.812  -6.172   8.935
ATOM    604  N   GLN B  83     -21.506  -5.520   4.418
ATOM    605  CA  GLN B  83     -21.034  -4.714   3.293
ATOM    606  C   GLN B  83     -19.993  -5.472   2.472
ATOM    607  CB  GLN B  83     -20.449  -3.394   3.788
ATOM    608  O   GLN B  83     -19.958  -5.357   1.246
ATOM    609  CG  GLN B  83     -21.487  -2.447   4.382
ATOM    610  CD  GLN B  83     -20.861  -1.193   4.972
ATOM    611  NE2 GLN B  83     -21.543  -0.062   4.817
ATOM    612  OE1 GLN B  83     -19.780  -1.243   5.567
ATOM    613  N   LYS B  84     -19.248  -6.311   3.176
ATOM    614  CA  LYS B  84     -18.227  -7.137   2.543
ATOM    615  C   LYS B  84     -18.858  -8.229   1.683
ATOM    616  CB  LYS B  84     -17.312  -7.761   3.597
ATOM    617  O   LYS B  84     -18.293  -8.621   0.658
ATOM    618  CG  LYS B  84     -16.322  -6.780   4.213
ATOM    619  CD  LYS B  84     -15.352  -7.487   5.151
ATOM    620  CE  LYS B  84     -14.331  -6.518   5.733
ATOM    621  NZ  LYS B  84     -13.336  -7.210   6.601
ATOM    622  N   ALA B  85     -19.983  -8.698   2.008
ATOM    623  CA  ALA B  85     -20.732  -9.751   1.333
ATOM    624  C   ALA B  85     -21.283  -9.268  -0.004
ATOM    625  CB  ALA B  85     -21.874 -10.255   2.229
ATOM    626  O   ALA B  85     -21.561 -10.073  -0.897
ATOM    627  N   TYR B  86     -21.268  -7.982  -0.164
ATOM    628  CA  TYR B  86     -21.809  -7.342  -1.357
ATOM    629  C   TYR B  86     -20.700  -7.014  -2.347
ATOM    630  CB  TYR B  86     -22.568  -6.065  -0.980
ATOM    631  O   TYR B  86     -20.961  -6.821  -3.538
ATOM    632  CG  TYR B  86     -23.873  -6.324  -0.271
ATOM    633  CD1 TYR B  86     -25.017  -6.698  -0.980
ATOM    634  CD2 TYR B  86     -23.981  -6.200   1.111
ATOM    635  CE1 TYR B  86     -26.221  -6.935  -0.333
ATOM    636  CE2 TYR B  86     -25.180  -6.431   1.767
ATOM    637  OH  TYR B  86     -27.487  -7.035   1.687
ATOM    638  CZ  TYR B  86     -26.294  -6.804   1.040
ATOM    639  N   VAL B  87     -19.549  -7.102  -1.952
ATOM    640  CA  VAL B  87     -18.361  -6.653  -2.675
ATOM    641  C   VAL B  87     -18.003  -7.675  -3.752
ATOM    642  CB  VAL B  87     -17.162  -6.442  -1.722
ATOM    643  O   VAL B  87     -17.684  -7.297  -4.888
ATOM    644  CG1 VAL B  87     -15.883  -6.188  -2.517
ATOM    645  CG2 VAL B  87     -17.442  -5.288  -0.764
ATOM    646  N   PRO B  88     -18.117  -8.952  -3.526
ATOM    647  CA  PRO B  88     -17.859  -9.964  -4.551
ATOM    648  C   PRO B  88     -18.852  -9.898  -5.707
ATOM    649  CB  PRO B  88     -18.005 -11.286  -3.787
ATOM    650  O   PRO B  88     -18.469 -10.085  -6.871
ATOM    651  CG  PRO B  88     -17.663 -10.946  -2.374
ATOM    652  CD  PRO B  88     -18.135  -9.551  -2.087
ATOM    653  N   ALA B  89     -20.078  -9.703  -5.390
ATOM    654  CA  ALA B  89     -21.123  -9.504  -6.399
ATOM    655  C   ALA B  89     -20.859  -8.249  -7.222
ATOM    656  CB  ALA B  89     -22.493  -9.420  -5.730
ATOM    657  O   ALA B  89     -21.120  -8.222  -8.430
ATOM    658  N   MET B  90     -20.251  -7.308  -6.711
ATOM    659  CA  MET B  90     -19.897  -6.056  -7.357
ATOM    660  C   MET B  90     -18.703  -6.238  -8.291
ATOM    661  CB  MET B  90     -19.578  -4.981  -6.313
ATOM    662  O   MET B  90     -18.677  -5.680  -9.389
ATOM    663  CG  MET B  90     -20.797  -4.493  -5.544
ATOM    664  SD  MET B  90     -20.397  -3.117  -4.396
ATOM    665  CE  MET B  90     -22.020  -2.869  -3.622
ATOM    666  N   PHE B  91     -17.847  -6.985  -7.891
ATOM    667  CA  PHE B  91     -16.664  -7.324  -8.677
ATOM    668  C   PHE B  91     -17.038  -8.170  -9.883
ATOM    669  CB  PHE B  91     -15.640  -8.069  -7.806
ATOM    670  O   PHE B  91     -16.515  -7.970 -10.980
ATOM    671  CG  PHE B  91     -14.611  -7.168  -7.180
ATOM    672  CD1 PHE B  91     -13.329  -7.079  -7.712
ATOM    673  CD2 PHE B  91     -14.925  -6.408  -6.062
ATOM    674  CE1 PHE B  91     -12.373  -6.246  -7.130
ATOM    675  CE2 PHE B  91     -13.975  -5.570  -5.481
ATOM    676  CZ  PHE B  91     -12.700  -5.497  -6.015
ATOM    677  N   THR B  92     -17.946  -9.038  -9.647
ATOM    678  CA  THR B  92     -18.465  -9.860 -10.736
ATOM    679  C   THR B  92     -19.219  -8.999 -11.746
ATOM    680  CB  THR B  92     -19.388 -10.963 -10.206
ATOM    681  O   THR B  92     -19.039  -9.152 -12.958
ATOM    682  CG2 THR B  92     -19.917 -11.837 -11.346
ATOM    683  OG1 THR B  92     -18.661 -11.790  -9.293
ATOM    684  N   ALA B  93     -19.973  -8.157 -11.284
ATOM    685  CA  ALA B  93     -20.819  -7.291 -12.101
ATOM    686  C   ALA B  93     -19.986  -6.241 -12.833
ATOM    687  CB  ALA B  93     -21.878  -6.612 -11.232
ATOM    688  O   ALA B  93     -20.229  -5.957 -14.008
ATOM    689  N   ALA B  94     -16.805  -2.847  -3.703
ATOM    690  CA  ALA B  94     -16.157  -2.249  -4.866
ATOM    691  C   ALA B  94     -15.792  -3.310  -5.898
ATOM    692  CB  ALA B  94     -14.911  -1.479  -4.439
ATOM    693  O   ALA B  94     -15.938  -3.089  -7.103
ATOM    694  N   LEU B  95     -15.488  -4.489  -5.421
ATOM    695  CA  LEU B  95     -14.922  -5.487  -6.321
ATOM    696  C   LEU B  95     -15.647  -6.815  -6.189
ATOM    697  CB  LEU B  95     -13.426  -5.678  -6.036
ATOM    698  O   LEU B  95     -15.295  -7.796  -6.855
ATOM    699  CG  LEU B  95     -12.535  -4.455  -6.251
ATOM    700  CD1 LEU B  95     -11.105  -4.758  -5.807
ATOM    701  CD2 LEU B  95     -12.567  -4.018  -7.710
ATOM    702  N   ASN B  96     -16.713  -6.838  -5.406
ATOM    703  CA  ASN B  96     -17.516  -8.031  -5.177
ATOM    704  C   ASN B  96     -16.665  -9.202  -4.699
ATOM    705  CB  ASN B  96     -18.286  -8.416  -6.450
ATOM    706  O   ASN B  96     -16.866 -10.338  -5.138
ATOM    707  CG  ASN B  96     -19.471  -9.311  -6.168
ATOM    708  ND2 ASN B  96     -19.819 -10.161  -7.129
ATOM    709  OD1 ASN B  96     -20.074  -9.244  -5.092
ATOM    710  N   ILE B  97     -15.618  -8.881  -3.933
ATOM    711  CA  ILE B  97     -14.715  -9.878  -3.365
ATOM    712  C   ILE B  97     -14.983 -10.025  -1.870
ATOM    713  CB  ILE B  97     -13.236  -9.507  -3.617
ATOM    714  O   ILE B  97     -14.934  -9.039  -1.125
ATOM    715  CG1 ILE B  97     -12.942  -9.457  -5.120
ATOM    716  CG2 ILE B  97     -12.306 -10.501  -2.910
ATOM    717  CD1 ILE B  97     -11.549  -8.933  -5.460
ATOM    718  N   GLN B  98     -15.427 -11.248  -1.507
ATOM    719  CA  GLN B  98     -15.582 -11.545  -0.088
ATOM    720  C   GLN B  98     -14.228 -11.857   0.557
ATOM    721  CB  GLN B  98     -16.542 -12.713   0.125
ATOM    722  O   GLN B  98     -13.559 -12.812   0.163
ATOM    723  CG  GLN B  98     -18.009 -12.352  -0.095
ATOM    724  CD  GLN B  98     -18.931 -13.538   0.060
ATOM    725  NE2 GLN B  98     -19.976 -13.592  -0.773
ATOM    726  OE1 GLN B  98     -18.725 -14.406   0.916
ATOM    727  N   THR B  99     -13.772 -10.975   1.464
ATOM    728  CA  THR B  99     -12.441 -11.134   2.023
ATOM    729  C   THR B  99     -12.431 -10.786   3.513
ATOM    730  CB  THR B  99     -11.408 -10.257   1.290
ATOM    731  O   THR B  99     -13.478 -10.447   4.075
ATOM    732  CG2 THR B  99     -11.665  -8.776   1.550
ATOM    733  OG1 THR B  99     -10.093 -10.596   1.741
ATOM    734  N   SER B 100     -11.368 -11.121   4.240
ATOM    735  CA  SER B 100     -11.207 -10.817   5.665
ATOM    736  C   SER B 100      -9.969  -9.961   5.908
ATOM    737  CB  SER B 100     -11.114 -12.101   6.480
ATOM    738  O   SER B 100      -9.153  -9.761   4.993
ATOM    739  OG  SER B 100      -9.890 -12.771   6.235
ATOM    740  N   VAL B 101      -9.911  -9.401   7.025
ATOM    741  CA  VAL B 101      -8.816  -8.520   7.425
ATOM    742  C   VAL B 101      -7.483  -9.247   7.266
ATOM    743  CB  VAL B 101      -8.983  -8.028   8.875
ATOM    744  O   VAL B 101      -6.471  -8.628   6.925
ATOM    745  CG1 VAL B 101      -7.778  -7.206   9.320
ATOM    746  CG2 VAL B 101     -10.271  -7.226   9.033
ATOM    747  N   ASN B 102      -7.478 -10.614   7.368
ATOM    748  CA  ASN B 102      -6.269 -11.431   7.346
ATOM    749  C   ASN B 102      -5.934 -11.896   5.928
ATOM    750  CB  ASN B 102      -6.414 -12.632   8.273
ATOM    751  O   ASN B 102      -4.786 -12.224   5.629
ATOM    752  CG  ASN B 102      -6.523 -12.228   9.725
ATOM    753  ND2 ASN B 102      -7.366 -12.932  10.479
ATOM    754  OD1 ASN B 102      -5.856 -11.296  10.181
ATOM    755  N   THR B 103      -6.948 -11.747   4.953
ATOM    756  CA  THR B 103      -6.752 -12.328   3.634
ATOM    757  C   THR B 103      -6.937 -11.266   2.552
ATOM    758  CB  THR B 103      -7.720 -13.497   3.388
ATOM    759  O   THR B 103      -6.844 -11.569   1.360
ATOM    760  CG2 THR B 103      -7.442 -14.651   4.327
ATOM    761  OG1 THR B 103      -9.066 -13.046   3.583
ATOM    762  N   VAL B 104      -7.196 -10.052   2.989
ATOM    763  CA  VAL B 104      -7.568  -8.959   2.104
ATOM    764  C   VAL B 104      -6.395  -8.615   1.186
ATOM    765  CB  VAL B 104      -8.008  -7.706   2.895
ATOM    766  O   VAL B 104      -6.583  -8.354  -0.002
ATOM    767  CG1 VAL B 104      -6.817  -7.086   3.627
ATOM    768  CG2 VAL B 104      -8.656  -6.685   1.965
ATOM    769  N   VAL B 105      -5.210  -8.632   1.630
ATOM    770  CA  VAL B 105      -4.012  -8.354   0.851
ATOM    771  C   VAL B 105      -3.774  -9.481  -0.156
ATOM    772  CB  VAL B 105      -2.772  -8.172   1.751
ATOM    773  O   VAL B 105      -3.501  -9.220  -1.334
ATOM    774  CG1 VAL B 105      -1.501  -8.072   0.912
ATOM    775  CG2 VAL B 105      -2.930  -6.941   2.638
ATOM    776  N   ARG B 106      -3.893 -10.665   0.328
ATOM    777  CA  ARG B 106      -3.731 -11.839  -0.518
ATOM    778  C   ARG B 106      -4.823 -11.911  -1.578
ATOM    779  CB  ARG B 106      -3.729 -13.119   0.328
ATOM    780  O   ARG B 106      -4.549 -12.211  -2.744
ATOM    781  CG  ARG B 106      -3.446 -14.383  -0.466
ATOM    782  CD  ARG B 106      -3.344 -15.603   0.443
ATOM    783  NE  ARG B 106      -4.272 -16.650   0.037
ATOM    784  NH1 ARG B 106      -3.093 -18.369   1.045
ATOM    785  NH2 ARG B 106      -5.036 -18.820  -0.083
ATOM    786  CZ  ARG B 106      -4.129 -17.944   0.335
ATOM    787  N   ASP B 107      -6.048 -11.705  -1.257
ATOM    788  CA  ASP B 107      -7.204 -11.715  -2.146
ATOM    789  C   ASP B 107      -7.108 -10.599  -3.184
ATOM    790  CB  ASP B 107      -8.499 -11.570  -1.348
ATOM    791  O   ASP B 107      -7.476 -10.789  -4.347
ATOM    792  CG  ASP B 107      -8.863 -12.827  -0.573
ATOM    793  OD1 ASP B 107      -8.286 -13.899  -0.855
ATOM    794  OD2 ASP B 107      -9.729 -12.744   0.323
ATOM    795  N   PHE B 108      -6.588  -9.530  -2.760
ATOM    796  CA  PHE B 108      -6.352  -8.410  -3.664
ATOM    797  C   PHE B 108      -5.250  -8.741  -4.665
ATOM    798  CB  PHE B 108      -5.979  -7.149  -2.874
ATOM    799  O   PHE B 108      -5.389  -8.473  -5.858
ATOM    800  CG  PHE B 108      -5.740  -5.938  -3.734
ATOM    801  CD1 PHE B 108      -4.473  -5.379  -3.836
ATOM    802  CD2 PHE B 108      -6.786  -5.361  -4.445
ATOM    803  CE1 PHE B 108      -4.250  -4.261  -4.634
ATOM    804  CE2 PHE B 108      -6.569  -4.241  -5.243
ATOM    805  CZ  PHE B 108      -5.301  -3.692  -5.336
ATOM    806  N   GLU B 109      -4.228  -9.239  -4.173
ATOM    807  CA  GLU B 109      -3.120  -9.671  -5.019
ATOM    808  C   GLU B 109      -3.588 -10.687  -6.058
ATOM    809  CB  GLU B 109      -1.996 -10.272  -4.170
ATOM    810  O   GLU B 109      -3.223 -10.591  -7.232
ATOM    811  CG  GLU B 109      -0.738 -10.597  -4.958
ATOM    812  CD  GLU B 109       0.405 -11.095  -4.084
ATOM    813  OE1 GLU B 109       1.429 -11.560  -4.632
ATOM    814  OE2 GLU B 109       0.272 -11.016  -2.841
ATOM    815  N   ASN B 110      -4.336 -11.584  -5.654
ATOM    816  CA  ASN B 110      -4.875 -12.631  -6.521
ATOM    817  C   ASN B 110      -5.852 -12.051  -7.548
ATOM    818  CB  ASN B 110      -5.563 -13.714  -5.692
ATOM    819  O   ASN B 110      -5.837 -12.455  -8.707
ATOM    820  CG  ASN B 110      -4.573 -14.595  -4.949
ATOM    821  ND2 ASN B 110      -5.041 -15.250  -3.891
ATOM    822  OD1 ASN B 110      -3.404 -14.682  -5.317
ATOM    823  N   TYR B 111      -6.636 -11.184  -7.129
ATOM    824  CA  TYR B 111      -7.585 -10.502  -8.003
ATOM    825  C   TYR B 111      -6.859  -9.711  -9.085
ATOM    826  CB  TYR B 111      -8.486  -9.571  -7.188
ATOM    827  O   TYR B 111      -7.213  -9.805 -10.267
ATOM    828  CG  TYR B 111      -9.427  -8.741  -8.034
ATOM    829  CD1 TYR B 111      -9.102  -7.435  -8.390
ATOM    830  CD2 TYR B 111     -10.638  -9.265  -8.474
ATOM    831  CE1 TYR B 111      -9.963  -6.667  -9.166
ATOM    832  CE2 TYR B 111     -11.505  -8.504  -9.250
ATOM    833  OH  TYR B 111     -12.020  -6.455 -10.361
ATOM    834  CZ  TYR B 111     -11.161  -7.211  -9.592
ATOM    835  N   VAL B 112      -5.971  -8.932  -8.735
ATOM    836  CA  VAL B 112      -5.218  -8.067  -9.635
ATOM    837  C   VAL B 112      -4.385  -8.911 -10.593
ATOM    838  CB  VAL B 112      -4.308  -7.093  -8.851
ATOM    839  O   VAL B 112      -4.296  -8.607 -11.785
ATOM    840  CG1 VAL B 112      -3.356  -6.362  -9.800
ATOM    841  CG2 VAL B 112      -5.151  -6.097  -8.060
ATOM    842  N   LYS B 113      -3.773  -9.952 -10.130
ATOM    843  CA  LYS B 113      -3.003 -10.872 -10.968
ATOM    844  C   LYS B 113      -3.909 -11.608 -11.957
ATOM    845  CB  LYS B 113      -2.246 -11.880 -10.103
ATOM    846  O   LYS B 113      -3.524 -11.836 -13.103
ATOM    847  CG  LYS B 113      -0.999 -11.313  -9.440
ATOM    848  CD  LYS B 113      -0.235 -12.392  -8.673
ATOM    849  CE  LYS B 113       1.013 -11.823  -8.013
ATOM    850  NZ  LYS B 113       1.727 -12.854  -7.207
ATOM    851  N   GLN B 114      -5.101 -11.917 -11.509
ATOM    852  CA  GLN B 114      -6.079 -12.637 -12.315
ATOM    853  C   GLN B 114      -6.761 -11.706 -13.316
ATOM    854  CB  GLN B 114      -7.128 -13.303 -11.422
ATOM    855  O   GLN B 114      -7.003 -12.088 -14.464
ATOM    856  CG  GLN B 114      -6.616 -14.539 -10.690
ATOM    857  CD  GLN B 114      -7.693 -15.203  -9.847
ATOM    858  NE2 GLN B 114      -7.295 -16.210  -9.077
ATOM    859  OE1 GLN B 114      -8.863 -14.815  -9.885
ATOM    860  N   THR B 115      -6.996 -10.571 -12.889
ATOM    861  CA  THR B 115      -7.765  -9.598 -13.663
ATOM    862  C   THR B 115      -6.842  -8.778 -14.564
ATOM    863  CB  THR B 115      -8.560  -8.651 -12.744
ATOM    864  O   THR B 115      -7.216  -8.434 -15.688
ATOM    865  CG2 THR B 115      -9.403  -7.680 -13.558
ATOM    866  OG1 THR B 115      -9.418  -9.423 -11.898
ATOM    867  N   CYS B 116      -5.587  -8.612 -14.099
ATOM    868  CA  CYS B 116      -4.682  -7.674 -14.755
ATOM    869  C   CYS B 116      -3.589  -8.409 -15.506
ATOM    870  CB  CYS B 116      -4.066  -6.720 -13.729
ATOM    871  O   CYS B 116      -2.660  -7.790 -16.033
ATOM    872  SG  CYS B 116      -5.262  -5.642 -12.921
ATOM    873  N   ASN B 117      -3.665  -9.726 -15.607
ATOM    874  CA  ASN B 117      -2.720 -10.586 -16.302
ATOM    875  C   ASN B 117      -2.925 -10.531 -17.814
ATOM    876  CB  ASN B 117      -2.839 -12.026 -15.802
ATOM    877  O   ASN B 117      -2.364 -11.348 -18.548
ATOM    878  CG  ASN B 117      -1.569 -12.825 -16.013
ATOM    879  ND2 ASN B 117      -1.665 -14.152 -15.901
ATOM    880  OD1 ASN B 117      -0.502 -12.260 -16.276
ATOM    881  N   SER B 118      -3.547  -9.368 -18.360
ATOM    882  CA  SER B 118      -3.784  -9.217 -19.791
ATOM    883  C   SER B 118      -2.559  -8.631 -20.490
ATOM    884  CB  SER B 118      -5.000  -8.321 -20.043
ATOM    885  O   SER B 118      -1.658  -8.101 -19.835
ATOM    886  OG  SER B 118      -4.743  -6.997 -19.628
ATOM    887  N   SER B 119      -1.866  -9.351 -21.538
ATOM    888  CA  SER B 119      -0.746  -9.124 -22.455
ATOM    889  C   SER B 119      -0.103  -7.763 -22.209
ATOM    890  CB  SER B 119      -1.219  -9.223 -23.907
ATOM    891  O   SER B 119      -0.798  -6.741 -22.142
ATOM    892  OG  SER B 119      -1.889 -10.444 -24.134
ATOM    893  N   ALA B 120       0.720  -7.606 -21.114
ATOM    894  CA  ALA B 120       1.619  -6.521 -20.732
ATOM    895  C   ALA B 120       1.926  -5.620 -21.930
ATOM    896  CB  ALA B 120       2.914  -7.083 -20.152
ATOM    897  O   ALA B 120       2.592  -6.039 -22.877
ATOM    898  N   VAL B 121       0.848  -5.032 -22.655
ATOM    899  CA  VAL B 121       1.167  -4.123 -23.751
ATOM    900  C   VAL B 121       2.063  -2.993 -23.243
ATOM    901  CB  VAL B 121      -0.109  -3.531 -24.394
ATOM    902  O   VAL B 121       1.686  -2.262 -22.312
ATOM    903  CG1 VAL B 121       0.249  -2.600 -25.548
ATOM    904  CG2 VAL B 121      -1.020  -4.665 -24.879
ATOM    905  N   VAL B 122       3.389  -3.084 -23.505
ATOM    906  CA  VAL B 122       4.466  -2.148 -23.201
ATOM    907  C   VAL B 122       4.549  -1.081 -24.294
ATOM    908  CB  VAL B 122       5.822  -2.867 -23.047
ATOM    909  O   VAL B 122       4.612  -1.413 -25.481
ATOM    910  CG1 VAL B 122       6.890  -1.897 -22.540
ATOM    911  CG2 VAL B 122       5.683  -4.052 -22.098
ATOM    912  N   ASP B 123       3.558  -0.086 -24.264
ATOM    913  CA  ASP B 123       3.365   1.114 -25.069
ATOM    914  C   ASP B 123       1.909   1.584 -25.022
ATOM    915  CB  ASP B 123       3.791   0.864 -26.519
ATOM    916  O   ASP B 123       1.212   1.556 -26.035
ATOM    917  CG  ASP B 123       5.291   0.718 -26.680
ATOM    918  OD1 ASP B 123       6.053   1.372 -25.932
ATOM    919  OD2 ASP B 123       5.721  -0.076 -27.555
ATOM    920  N   ASN B 124       1.443   1.796 -23.886
ATOM    921  CA  ASN B 124       0.036   2.109 -23.640
ATOM    922  C   ASN B 124      -0.206   3.612 -23.601
ATOM    923  CB  ASN B 124      -0.438   1.463 -22.337
ATOM    924  O   ASN B 124       0.634   4.365 -23.111
ATOM    925  CG  ASN B 124      -1.941   1.258 -22.295
ATOM    926  ND2 ASN B 124      -2.427   0.647 -21.227
ATOM    927  OD1 ASN B 124      -2.655   1.648 -23.231
ATOM    928  N   LYS B 125      -1.076   4.031 -24.444
ATOM    929  CA  LYS B 125      -1.607   5.389 -24.465
ATOM    930  C   LYS B 125      -2.832   5.518 -23.567
ATOM    931  CB  LYS B 125      -1.954   5.803 -25.903
ATOM    932  O   LYS B 125      -3.754   4.709 -23.655
ATOM    933  CG  LYS B 125      -2.282   7.274 -26.057
ATOM    934  CD  LYS B 125      -2.536   7.646 -27.516
ATOM    935  CE  LYS B 125      -2.973   9.091 -27.660
ATOM    936  NZ  LYS B 125      -3.230   9.453 -29.088
ATOM    937  N   LEU B 126      -2.621   6.249 -22.433
ATOM    938  CA  LEU B 126      -3.716   6.565 -21.528
ATOM    939  C   LEU B 126      -4.510   7.771 -22.039
ATOM    940  CB  LEU B 126      -3.184   6.851 -20.121
ATOM    941  O   LEU B 126      -3.962   8.861 -22.188
ATOM    942  CG  LEU B 126      -4.229   6.934 -19.002
ATOM    943  CD1 LEU B 126      -4.708   5.538 -18.619
ATOM    944  CD2 LEU B 126      -3.659   7.668 -17.795
ATOM    945  N   LYS B 127      -5.693   7.478 -22.611
ATOM    946  CA  LYS B 127      -6.568   8.539 -23.114
ATOM    947  C   LYS B 127      -7.698   8.818 -22.124
ATOM    948  CB  LYS B 127      -7.143   8.163 -24.472
ATOM    949  O   LYS B 127      -8.481   7.926 -21.799
ATOM    950  CG  LYS B 127      -7.871   9.304 -25.175
ATOM    951  CD  LYS B 127      -8.318   8.908 -26.575
ATOM    952  CE  LYS B 127      -9.077  10.037 -27.268
ATOM    953  NZ  LYS B 127      -9.504   9.653 -28.638
ATOM    954  N   ILE B 128      -7.601   9.911 -21.510
ATOM    955  CA  ILE B 128      -8.648  10.354 -20.589
ATOM    956  C   ILE B 128      -9.549  11.368 -21.300
ATOM    957  CB  ILE B 128      -8.049  10.975 -19.308
ATOM    958  O   ILE B 128      -9.069  12.358 -21.849
ATOM    959  CG1 ILE B 128      -7.125   9.975 -18.615
ATOM    960  CG2 ILE B 128      -9.161  11.448 -18.372
ATOM    961  CD1 ILE B 128      -6.312  10.571 -17.475
ATOM    962  N   GLN B 129     -10.833  11.018 -21.579
ATOM    963  CA  GLN B 129     -11.781  11.967 -22.166
ATOM    964  C   GLN B 129     -11.954  13.192 -21.275
ATOM    965  CB  GLN B 129     -13.136  11.290 -22.390
ATOM    966  O   GLN B 129     -11.185  13.390 -20.327
ATOM    967  CG  GLN B 129     -13.108  10.177 -23.425
ATOM    968  CD  GLN B 129     -14.452   9.492 -23.597
ATOM    969  NE2 GLN B 129     -14.442   8.310 -24.205
ATOM    970  OE1 GLN B 129     -15.486  10.024 -23.186
ATOM    971  N   ASN B 130     -12.970  14.013 -21.729
ATOM    972  CA  ASN B 130     -13.265  15.225 -20.972
ATOM    973  C   ASN B 130     -13.664  14.906 -19.532
ATOM    974  CB  ASN B 130     -14.379  16.020 -21.661
ATOM    975  O   ASN B 130     -14.509  14.037 -19.292
ATOM    976  CG  ASN B 130     -13.990  16.475 -23.065
ATOM    977  ND2 ASN B 130     -14.955  16.470 -23.972
ATOM    978  OD1 ASN B 130     -12.837  16.812 -23.323
ATOM    979  N   VAL B 131     -12.863  15.303 -18.596
ATOM    980  CA  VAL B 131     -13.127  15.175 -17.165
ATOM    981  C   VAL B 131     -13.705  16.485 -16.631
ATOM    982  CB  VAL B 131     -11.852  14.793 -16.385
ATOM    983  O   VAL B 131     -13.103  17.544 -16.799
ATOM    984  CG1 VAL B 131     -12.144  14.687 -14.884
ATOM    985  CG2 VAL B 131     -11.278  13.480 -16.911
ATOM    986  N   ILE B 132     -15.054  16.390 -16.224
ATOM    987  CA  ILE B 132     -15.709  17.551 -15.629
ATOM    988  C   ILE B 132     -15.956  17.305 -14.145
ATOM    989  CB  ILE B 132     -17.045  17.864 -16.349
ATOM    990  O   ILE B 132     -16.659  16.367 -13.779
ATOM    991  CG1 ILE B 132     -16.807  18.061 -17.848
ATOM    992  CG2 ILE B 132     -17.711  19.104 -15.738
ATOM    993  CD1 ILE B 132     -18.086  18.152 -18.678
ATOM    994  N   ILE B 133     -15.185  18.041 -13.348
ATOM    995  CA  ILE B 133     -15.349  17.973 -11.905
ATOM    996  C   ILE B 133     -16.083  19.219 -11.410
ATOM    997  CB  ILE B 133     -13.993  17.829 -11.182
ATOM    998  O   ILE B 133     -15.619  20.345 -11.620
ATOM    999  CG1 ILE B 133     -13.276  16.558 -11.638
ATOM   1000  CG2 ILE B 133     -14.189  17.827  -9.657
ATOM   1001  CD1 ILE B 133     -11.875  16.398 -11.074
ATOM   1002  N   ASP B 134     -17.408  19.034 -10.930
ATOM   1003  CA  ASP B 134     -18.307  20.095 -10.502
ATOM   1004  C   ASP B 134     -17.827  20.731  -9.201
ATOM   1005  CB  ASP B 134     -19.726  19.555 -10.332
ATOM   1006  O   ASP B 134     -17.691  21.961  -9.118
ATOM   1007  CG  ASP B 134     -20.421  19.265 -11.651
ATOM   1008  OD1 ASP B 134     -20.109  19.925 -12.663
ATOM   1009  OD2 ASP B 134     -21.286  18.359 -11.677
ATOM   1010  N   GLU B 135     -17.326  20.064  -8.257
ATOM   1011  CA  GLU B 135     -16.764  20.598  -7.028
ATOM   1012  C   GLU B 135     -15.683  19.688  -6.459
ATOM   1013  CB  GLU B 135     -17.873  20.806  -5.980
ATOM   1014  O   GLU B 135     -15.909  18.491  -6.270
ATOM   1015  CG  GLU B 135     -18.880  21.881  -6.362
ATOM   1016  CD  GLU B 135     -19.958  22.087  -5.312
ATOM   1017  OE1 GLU B 135     -20.812  22.986  -5.488
ATOM   1018  OE2 GLU B 135     -19.950  21.349  -4.308
ATOM   1019  N   CYS B 136     -14.437  20.245  -6.404
ATOM   1020  CA  CYS B 136     -13.310  19.552  -5.794
ATOM   1021  C   CYS B 136     -12.929  20.188  -4.464
ATOM   1022  CB  CYS B 136     -12.107  19.561  -6.732
ATOM   1023  O   CYS B 136     -12.691  21.388  -4.393
ATOM   1024  SG  CYS B 136     -10.657  18.704  -6.075
ATOM   1025  N   TYR B 137     -12.951  19.365  -3.373
ATOM   1026  CA  TYR B 137     -12.666  19.896  -2.046
ATOM   1027  C   TYR B 137     -11.409  19.263  -1.461
ATOM   1028  CB  TYR B 137     -13.856  19.670  -1.106
ATOM   1029  O   TYR B 137     -11.278  18.040  -1.439
ATOM   1030  CG  TYR B 137     -15.050  20.533  -1.418
ATOM   1031  CD1 TYR B 137     -15.210  21.783  -0.809
ATOM   1032  CD2 TYR B 137     -16.021  20.109  -2.315
ATOM   1033  CE1 TYR B 137     -16.311  22.583  -1.089
ATOM   1034  CE2 TYR B 137     -17.130  20.907  -2.602
ATOM   1035  OH  TYR B 137     -18.357  22.931  -2.264
ATOM   1036  CZ  TYR B 137     -17.259  22.135  -1.992
ATOM   1037  N   GLY B 138     -10.458  20.097  -1.130
ATOM   1038  CA  GLY B 138      -9.342  19.638  -0.317
ATOM   1039  C   GLY B 138      -9.554  19.861   1.171
ATOM   1040  O   GLY B 138     -10.325  20.732   1.565
ATOM   1041  N   ALA B 139      -9.313  18.886   1.992
ATOM   1042  CA  ALA B 139      -9.375  19.075   3.440
ATOM   1043  C   ALA B 139      -8.513  20.252   3.872
ATOM   1044  CB  ALA B 139      -8.919  17.801   4.156
ATOM   1045  O   ALA B 139      -7.545  20.608   3.195
ATOM   1046  N   PRO B 140      -9.018  21.113   4.931
ATOM   1047  CA  PRO B 140      -8.201  22.222   5.425
ATOM   1048  C   PRO B 140      -6.811  21.784   5.876
ATOM   1049  CB  PRO B 140      -9.007  22.755   6.615
ATOM   1050  O   PRO B 140      -6.686  20.876   6.702
ATOM   1051  CG  PRO B 140     -10.324  22.048   6.536
ATOM   1052  CD  PRO B 140     -10.161  20.850   5.645
ATOM   1053  N   GLY B 141      -5.734  22.146   5.037
ATOM   1054  CA  GLY B 141      -4.362  21.826   5.387
ATOM   1055  C   GLY B 141      -3.813  20.630   4.634
ATOM   1056  O   GLY B 141      -2.639  20.283   4.781
ATOM   1057  N   SER B 142      -4.736  19.949   3.740
ATOM   1058  CA  SER B 142      -4.307  18.863   2.871
ATOM   1059  C   SER B 142      -5.000  18.928   1.515
ATOM   1060  CB  SER B 142      -4.578  17.510   3.527
ATOM   1061  O   SER B 142      -6.185  18.597   1.401
ATOM   1062  OG  SER B 142      -5.961  17.339   3.774
ATOM   1063  N   PRO B 143      -4.333  19.655   0.455
ATOM   1064  CA  PRO B 143      -4.951  19.697  -0.871
ATOM   1065  C   PRO B 143      -5.282  18.308  -1.414
ATOM   1066  CB  PRO B 143      -3.891  20.383  -1.733
ATOM   1067  O   PRO B 143      -4.662  17.322  -1.014
ATOM   1068  CG  PRO B 143      -2.589  20.087  -1.048
ATOM   1069  CD  PRO B 143      -2.853  19.918   0.417
ATOM   1070  N   THR B 144      -6.511  18.128  -1.979
ATOM   1071  CA  THR B 144      -6.866  16.923  -2.721
ATOM   1072  C   THR B 144      -6.089  16.849  -4.028
ATOM   1073  CB  THR B 144      -8.380  16.880  -3.015
ATOM   1074  O   THR B 144      -6.163  17.759  -4.852
ATOM   1075  CG2 THR B 144      -8.753  15.603  -3.760
ATOM   1076  OG1 THR B 144      -9.105  16.928  -1.778
ATOM   1077  N   ASN B 145      -5.126  15.862  -4.099
ATOM   1078  CA  ASN B 145      -4.298  15.691  -5.284
ATOM   1079  C   ASN B 145      -4.892  14.661  -6.244
ATOM   1080  CB  ASN B 145      -2.874  15.290  -4.895
ATOM   1081  O   ASN B 145      -5.086  13.503  -5.872
ATOM   1082  CG  ASN B 145      -2.117  16.409  -4.207
ATOM   1083  ND2 ASN B 145      -1.208  16.051  -3.308
ATOM   1084  OD1 ASN B 145      -2.350  17.585  -4.479
ATOM   1085  N   LEU B 146      -5.366  15.163  -7.362
ATOM   1086  CA  LEU B 146      -5.796  14.266  -8.431
ATOM   1087  C   LEU B 146      -4.609  13.805  -9.266
ATOM   1088  CB  LEU B 146      -6.831  14.957  -9.328
ATOM   1089  O   LEU B 146      -3.967  14.614  -9.946
ATOM   1090  CG  LEU B 146      -8.086  15.478  -8.628
ATOM   1091  CD1 LEU B 146      -8.898  16.347  -9.584
ATOM   1092  CD2 LEU B 146      -8.929  14.323  -8.102
ATOM   1093  N   GLU B 147      -4.208  12.536  -9.032
ATOM   1094  CA  GLU B 147      -2.995  12.037  -9.674
ATOM   1095  C   GLU B 147      -3.322  11.013 -10.754
ATOM   1096  CB  GLU B 147      -2.055  11.418  -8.629
ATOM   1097  O   GLU B 147      -4.055  10.050 -10.503
ATOM   1098  CG  GLU B 147      -1.463  12.434  -7.660
ATOM   1099  CD  GLU B 147      -0.476  11.816  -6.677
ATOM   1100  OE1 GLU B 147       0.038  12.545  -5.800
ATOM   1101  OE2 GLU B 147      -0.215  10.597  -6.794
ATOM   1102  N   PHE B 148      -2.847  11.331 -11.912
ATOM   1103  CA  PHE B 148      -2.929  10.388 -13.020
ATOM   1104  C   PHE B 148      -1.579   9.730 -13.273
ATOM   1105  CB  PHE B 148      -3.417  11.092 -14.289
ATOM   1106  O   PHE B 148      -0.598  10.413 -13.581
ATOM   1107  CG  PHE B 148      -4.824  11.616 -14.192
ATOM   1108  CD1 PHE B 148      -5.907  10.801 -14.498
ATOM   1109  CD2 PHE B 148      -5.065  12.925 -13.792
ATOM   1110  CE1 PHE B 148      -7.211  11.283 -14.410
ATOM   1111  CE2 PHE B 148      -6.364  13.414 -13.699
ATOM   1112  CZ  PHE B 148      -7.436  12.592 -14.009
ATOM   1113  N   ILE B 149      -1.520   8.466 -13.046
ATOM   1114  CA  ILE B 149      -0.257   7.746 -13.160
ATOM   1115  C   ILE B 149      -0.313   6.786 -14.344
ATOM   1116  CB  ILE B 149       0.069   6.967 -11.860
ATOM   1117  O   ILE B 149      -1.202   5.938 -14.426
ATOM   1118  CG1 ILE B 149       0.108   7.922 -10.662
ATOM   1119  CG2 ILE B 149       1.394   6.210 -12.003
ATOM   1120  CD1 ILE B 149       0.212   7.221  -9.314
ATOM   1121  N   ASN B 150       0.490   6.984 -15.289
ATOM   1122  CA  ASN B 150       0.687   6.079 -16.413
ATOM   1123  C   ASN B 150       1.931   5.209 -16.221
ATOM   1124  CB  ASN B 150       0.781   6.860 -17.721
ATOM   1125  O   ASN B 150       3.050   5.722 -16.188
ATOM   1126  CG  ASN B 150       0.811   5.963 -18.940
ATOM   1127  ND2 ASN B 150       0.980   6.559 -20.114
ATOM   1128  OD1 ASN B 150       0.683   4.738 -18.829
ATOM   1129  N   THR B 151       1.706   3.902 -16.127
ATOM   1130  CA  THR B 151       2.769   2.958 -15.792
ATOM   1131  C   THR B 151       3.366   2.345 -17.060
ATOM   1132  CB  THR B 151       2.255   1.836 -14.870
ATOM   1133  O   THR B 151       4.448   1.754 -17.014
ATOM   1134  CG2 THR B 151       1.740   2.409 -13.552
ATOM   1135  OG1 THR B 151       1.188   1.139 -15.523
ATOM   1136  N   GLY B 152       2.828   2.696 -18.303
ATOM   1137  CA  GLY B 152       3.452   2.246 -19.532
ATOM   1138  C   GLY B 152       3.135   0.803 -19.873
ATOM   1139  O   GLY B 152       3.464   0.331 -20.962
ATOM   1140  N   SER B 153       2.452   0.057 -18.868
ATOM   1141  CA  SER B 153       1.980  -1.307 -19.062
ATOM   1142  C   SER B 153       0.509  -1.451 -18.699
ATOM   1143  CB  SER B 153       2.816  -2.288 -18.239
ATOM   1144  O   SER B 153       0.002  -0.720 -17.838
ATOM   1145  OG  SER B 153       2.528  -2.148 -16.853
ATOM   1146  N   SER B 154      -0.165  -2.202 -19.487
ATOM   1147  CA  SER B 154      -1.577  -2.500 -19.255
ATOM   1148  C   SER B 154      -1.790  -3.178 -17.909
ATOM   1149  CB  SER B 154      -2.130  -3.381 -20.380
ATOM   1150  O   SER B 154      -2.810  -2.968 -17.257
ATOM   1151  OG  SER B 154      -1.394  -4.591 -20.477
ATOM   1152  N   LYS B 155      -0.765  -3.925 -17.455
ATOM   1153  CA  LYS B 155      -0.805  -4.618 -16.171
ATOM   1154  C   LYS B 155      -0.690  -3.626 -15.013
ATOM   1155  CB  LYS B 155       0.308  -5.660 -16.081
ATOM   1156  O   LYS B 155      -1.434  -3.717 -14.030
ATOM   1157  CG  LYS B 155       0.058  -6.902 -16.921
ATOM   1158  CD  LYS B 155       1.122  -7.959 -16.674
ATOM   1159  CE  LYS B 155       0.906  -9.184 -17.558
ATOM   1160  NZ  LYS B 155       1.950 -10.228 -17.321
ATOM   1161  N   GLY B 156       0.187  -2.759 -14.998
ATOM   1162  CA  GLY B 156       0.383  -1.712 -14.008
ATOM   1163  C   GLY B 156      -0.759  -0.716 -13.956
ATOM   1164  O   GLY B 156      -1.206  -0.330 -12.875
ATOM   1165  N   ASN B 157      -1.286  -0.312 -15.085
ATOM   1166  CA  ASN B 157      -2.417   0.599 -15.186
ATOM   1167  C   ASN B 157      -3.706  -0.058 -14.710
ATOM   1168  CB  ASN B 157      -2.579   1.101 -16.619
ATOM   1169  O   ASN B 157      -4.559   0.603 -14.107
ATOM   1170  CG  ASN B 157      -1.488   2.070 -17.025
ATOM   1171  ND2 ASN B 157      -1.320   2.267 -18.331
ATOM   1172  OD1 ASN B 157      -0.795   2.638 -16.181
ATOM   1173  N   CYS B 158      -3.837  -1.339 -14.994
ATOM   1174  CA  CYS B 158      -4.971  -2.124 -14.521
ATOM   1175  C   CYS B 158      -4.973  -2.216 -13.001
ATOM   1176  CB  CYS B 158      -4.942  -3.525 -15.132
ATOM   1177  O   CYS B 158      -6.024  -2.096 -12.368
ATOM   1178  SG  CYS B 158      -6.321  -4.571 -14.610
ATOM   1179  N   ALA B 159      -3.892  -2.430 -12.443
ATOM   1180  CA  ALA B 159      -3.720  -2.518 -10.996
ATOM   1181  C   ALA B 159      -4.032  -1.179 -10.327
ATOM   1182  CB  ALA B 159      -2.303  -2.964 -10.652
ATOM   1183  O   ALA B 159      -4.691  -1.138  -9.286
ATOM   1184  N   ILE B 160      -3.581  -0.089 -10.847
ATOM   1185  CA  ILE B 160      -3.833   1.260 -10.356
ATOM   1186  C   ILE B 160      -5.316   1.593 -10.491
ATOM   1187  CB  ILE B 160      -2.977   2.303 -11.111
ATOM   1188  O   ILE B 160      -5.906   2.207  -9.597
ATOM   1189  CG1 ILE B 160      -1.493   2.123 -10.773
ATOM   1190  CG2 ILE B 160      -3.446   3.726 -10.781
ATOM   1191  CD1 ILE B 160      -0.557   2.973 -11.618
ATOM   1192  N   LYS B 161      -5.932   1.154 -11.576
ATOM   1193  CA  LYS B 161      -7.365   1.309 -11.785
ATOM   1194  C   LYS B 161      -8.162   0.555 -10.720
ATOM   1195  CB  LYS B 161      -7.765   0.817 -13.180
ATOM   1196  O   LYS B 161      -9.152   1.069 -10.198
ATOM   1197  CG  LYS B 161      -9.228   1.053 -13.524
ATOM   1198  CD  LYS B 161      -9.542   0.616 -14.946
ATOM   1199  CE  LYS B 161     -11.020   0.808 -15.279
ATOM   1200  NZ  LYS B 161     -11.343   0.339 -16.661
ATOM   1201  N   ALA B 162      -7.831  -0.639 -10.509
ATOM   1202  CA  ALA B 162      -8.480  -1.478  -9.504
ATOM   1203  C   ALA B 162      -8.369  -0.853  -8.115
ATOM   1204  CB  ALA B 162      -7.871  -2.876  -9.504
ATOM   1205  O   ALA B 162      -9.336  -0.851  -7.348
ATOM   1206  N   LEU B 163      -7.286  -0.268  -7.834
ATOM   1207  CA  LEU B 163      -7.043   0.400  -6.561
ATOM   1208  C   LEU B 163      -7.846   1.692  -6.463
ATOM   1209  CB  LEU B 163      -5.551   0.699  -6.389
ATOM   1210  O   LEU B 163      -8.395   2.007  -5.405
ATOM   1211  CG  LEU B 163      -4.678  -0.463  -5.909
ATOM   1212  CD1 LEU B 163      -3.202  -0.108  -6.046
ATOM   1213  CD2 LEU B 163      -5.015  -0.823  -4.466
ATOM   1214  N   MET B 164      -7.935   2.407  -7.495
ATOM   1215  CA  MET B 164      -8.705   3.647  -7.557
ATOM   1216  C   MET B 164     -10.201   3.365  -7.455
ATOM   1217  CB  MET B 164      -8.403   4.403  -8.851
ATOM   1218  O   MET B 164     -10.940   4.126  -6.827
ATOM   1219  CG  MET B 164      -7.040   5.074  -8.863
ATOM   1220  SD  MET B 164      -6.735   6.019 -10.407
ATOM   1221  CE  MET B 164      -7.782   7.471 -10.107
ATOM   1222  N   GLN B 165     -10.656   2.301  -8.098
ATOM   1223  CA  GLN B 165     -12.045   1.850  -8.016
ATOM   1224  C   GLN B 165     -12.403   1.449  -6.587
ATOM   1225  CB  GLN B 165     -12.287   0.680  -8.968
ATOM   1226  O   GLN B 165     -13.520   1.709  -6.127
ATOM   1227  CG  GLN B 165     -12.358   1.088 -10.433
ATOM   1228  CD  GLN B 165     -12.626  -0.092 -11.356
ATOM   1229  NE2 GLN B 165     -13.230   0.182 -12.508
ATOM   1230  OE1 GLN B 165     -12.287  -1.233 -11.034
ATOM   1231  N   LEU B 166     -11.530   0.876  -5.910
ATOM   1232  CA  LEU B 166     -11.684   0.481  -4.515
ATOM   1233  C   LEU B 166     -11.768   1.705  -3.607
ATOM   1234  CB  LEU B 166     -10.518  -0.411  -4.078
ATOM   1235  O   LEU B 166     -12.597   1.752  -2.697
ATOM   1236  CG  LEU B 166     -10.590  -1.878  -4.507
ATOM   1237  CD1 LEU B 166      -9.247  -2.564  -4.270
ATOM   1238  CD2 LEU B 166     -11.707  -2.601  -3.760
ATOM   1239  N   THR B 167     -11.001   2.674  -3.882
ATOM   1240  CA  THR B 167     -10.940   3.876  -3.058
ATOM   1241  C   THR B 167     -12.071   4.834  -3.412
ATOM   1242  CB  THR B 167      -9.587   4.595  -3.219
ATOM   1243  O   THR B 167     -12.575   5.554  -2.548
ATOM   1244  CG2 THR B 167      -8.442   3.743  -2.677
ATOM   1245  OG1 THR B 167      -9.356   4.858  -4.608
ATOM   1246  N   THR B 168     -12.564   4.942  -4.665
ATOM   1247  CA  THR B 168     -13.659   5.781  -5.145
ATOM   1248  C   THR B 168     -15.008   5.222  -4.695
ATOM   1249  CB  THR B 168     -13.640   5.901  -6.680
ATOM   1250  O   THR B 168     -15.921   5.983  -4.363
ATOM   1251  CG2 THR B 168     -12.418   6.684  -7.156
ATOM   1252  OG1 THR B 168     -13.601   4.590  -7.254
ATOM   1253  N   LYS B 169     -15.254   3.971  -4.652
ATOM   1254  CA  LYS B 169     -16.461   3.299  -4.182
ATOM   1255  C   LYS B 169     -16.547   3.332  -2.658
ATOM   1256  CB  LYS B 169     -16.500   1.854  -4.679
ATOM   1257  O   LYS B 169     -17.651   3.363  -2.096
ATOM   1258  CG  LYS B 169     -17.015   1.703  -6.102
ATOM   1259  CD  LYS B 169     -17.469   0.277  -6.381
ATOM   1260  CE  LYS B 169     -17.981   0.121  -7.809
ATOM   1261  NZ  LYS B 169     -18.807  -1.109  -7.969
ATOM   1262  N   ALA B 170     -15.406   3.383  -2.049
ATOM   1263  CA  ALA B 170     -15.282   3.568  -0.607
ATOM   1264  C   ALA B 170     -15.713   4.975  -0.197
ATOM   1265  CB  ALA B 170     -13.848   3.300  -0.157
ATOM   1266  O   ALA B 170     -16.334   5.159   0.853
ATOM   1267  N   THR B 171     -15.533   5.943  -1.112
ATOM   1268  CA  THR B 171     -15.882   7.344  -0.924
ATOM   1269  C   THR B 171     -17.357   7.581  -1.233
ATOM   1270  CB  THR B 171     -15.017   8.262  -1.807
ATOM   1271  O   THR B 171     -17.998   8.433  -0.607
ATOM   1272  CG2 THR B 171     -13.548   8.193  -1.400
ATOM   1273  OG1 THR B 171     -15.138   7.846  -3.177
ATOM   1274  N   THR B 172     -17.968   6.819  -2.171
ATOM   1275  CA  THR B 172     -19.365   6.895  -2.583
ATOM   1276  C   THR B 172     -20.256   6.129  -1.612
ATOM   1277  CB  THR B 172     -19.565   6.349  -4.011
ATOM   1278  O   THR B 172     -21.431   6.477  -1.428
ATOM   1279  CG2 THR B 172     -18.845   7.225  -5.034
ATOM   1280  OG1 THR B 172     -19.042   5.021  -4.080
ATOM   1281  N   GLN B 173     -19.794   5.129  -0.904
ATOM   1282  CA  GLN B 173     -20.491   4.391   0.141
ATOM   1283  C   GLN B 173     -20.396   5.114   1.483
ATOM   1284  CB  GLN B 173     -19.932   2.975   0.266
ATOM   1285  O   GLN B 173     -21.285   4.983   2.326
ATOM   1286  CG  GLN B 173     -20.285   2.071  -0.905
ATOM   1287  CD  GLN B 173     -20.409   0.611  -0.503
ATOM   1288  NE2 GLN B 173     -19.982  -0.287  -1.387
ATOM   1289  OE1 GLN B 173     -20.880   0.290   0.593
ATOM   1290  N   ILE B 174     -19.463   5.953   1.636
ATOM   1291  CA  ILE B 174     -19.234   6.794   2.801
ATOM   1292  C   ILE B 174     -19.901   8.154   2.598
ATOM   1293  CB  ILE B 174     -17.726   6.981   3.079
ATOM   1294  O   ILE B 174     -20.379   8.767   3.558
ATOM   1295  CG1 ILE B 174     -17.058   5.623   3.312
ATOM   1296  CG2 ILE B 174     -17.505   7.910   4.281
ATOM   1297  CD1 ILE B 174     -15.535   5.679   3.345
ATOM   1298  N   ALA B 175     -20.141   8.589   1.256
ATOM   1299  CA  ALA B 175     -20.727   9.872   0.858
ATOM   1300  C   ALA B 175     -22.243   9.755   0.712
ATOM   1301  CB  ALA B 175     -20.106  10.354  -0.450
ATOM   1302  O   ALA B 175     -22.970  10.698   1.036
ATOM   1303  N   PRO B 176     -22.909   8.526   0.603
ATOM   1304  CA  PRO B 176     -24.368   8.490   0.758
ATOM   1305  C   PRO B 176     -24.805   7.851   2.072
ATOM   1306  CB  PRO B 176     -24.826   7.643  -0.438
ATOM   1307  O   PRO B 176     -26.005   7.812   2.373
ATOM   1308  CG  PRO B 176     -23.590   6.931  -0.891
ATOM   1309  CD  PRO B 176     -22.442   7.365  -0.024
ATOM   1310  N   LYS B 177     -23.953   7.643   3.136
ATOM   1311  CA  LYS B 177     -24.375   7.288   4.491
ATOM   1312  C   LYS B 177     -24.193   8.458   5.456
ATOM   1313  CB  LYS B 177     -23.576   6.074   4.987
ATOM   1314  O   LYS B 177     -24.536   8.355   6.630
ATOM   1315  CG  LYS B 177     -24.003   4.753   4.354
ATOM   1316  CD  LYS B 177     -23.528   3.562   5.175
ATOM   1317  CE  LYS B 177     -24.044   2.249   4.603
ATOM   1318  NZ  LYS B 177     -23.644   1.085   5.452
ATOM   1319  N   GLN B 178      -3.930  23.399  16.397
ATOM   1320  CA  GLN B 178      -5.051  22.761  17.097
ATOM   1321  C   GLN B 178      -6.374  23.417  16.723
ATOM   1322  CB  GLN B 178      -4.848  22.822  18.604
ATOM   1323  O   GLN B 178      -7.377  23.226  17.408
ATOM   1324  CG  GLN B 178      -4.014  21.670  19.163
ATOM   1325  CD  GLN B 178      -3.886  21.713  20.671
ATOM   1326  NE2 GLN B 178      -3.419  20.615  21.258
ATOM   1327  OE1 GLN B 178      -4.200  22.724  21.308
ATOM   1328  N   VAL B 179      -6.484  23.914  15.345
ATOM   1329  CA  VAL B 179      -7.757  24.356  14.797
ATOM   1330  C   VAL B 179      -7.878  23.892  13.345
ATOM   1331  CB  VAL B 179      -7.902  25.893  14.876
ATOM   1332  O   VAL B 179      -6.981  24.112  12.538
ATOM   1333  CG1 VAL B 179      -9.286  26.330  14.379
ATOM   1334  CG2 VAL B 179      -7.658  26.382  16.304
ATOM   1335  N   ALA B 180      -8.282  22.544  13.065
ATOM   1336  CA  ALA B 180      -9.282  22.222  12.054
ATOM   1337  C   ALA B 180      -8.714  21.264  11.012
ATOM   1338  CB  ALA B 180      -9.779  23.499  11.369
ATOM   1339  O   ALA B 180      -7.717  21.549  10.367
ATOM   1340  N   GLY B 181      -8.695  19.865  11.249
ATOM   1341  CA  GLY B 181      -9.160  19.116  10.087
ATOM   1342  C   GLY B 181      -8.864  17.633  10.173
ATOM   1343  O   GLY B 181      -7.735  17.234  10.447
ATOM   1344  N   THR B 182      -9.585  16.868  10.869
ATOM   1345  CA  THR B 182     -10.284  15.618  10.603
ATOM   1346  C   THR B 182      -9.839  15.016   9.270
ATOM   1347  CB  THR B 182     -11.815  15.832  10.576
ATOM   1348  O   THR B 182      -9.740  15.732   8.268
ATOM   1349  CG2 THR B 182     -12.337  16.222  11.959
ATOM   1350  OG1 THR B 182     -12.130  16.871   9.643
ATOM   1351  N   GLY B 183      -8.543  14.434   9.185
ATOM   1352  CA  GLY B 183      -8.561  13.310   8.249
ATOM   1353  C   GLY B 183      -7.172  12.854   7.838
ATOM   1354  O   GLY B 183      -6.976  11.688   7.514
ATOM   1355  N   VAL B 184      -5.972  13.263   8.573
ATOM   1356  CA  VAL B 184      -4.643  12.734   8.312
ATOM   1357  C   VAL B 184      -3.919  12.491   9.624
ATOM   1358  CB  VAL B 184      -3.825  13.677   7.404
ATOM   1359  O   VAL B 184      -3.076  11.601   9.721
ATOM   1360  CG1 VAL B 184      -2.450  13.087   7.108
ATOM   1361  CG2 VAL B 184      -4.577  13.976   6.112
ATOM   1362  N   GLN B 185      -4.428  13.012  10.780
ATOM   1363  CA  GLN B 185      -3.918  12.862  12.137
ATOM   1364  C   GLN B 185      -4.455  11.599  12.788
ATOM   1365  CB  GLN B 185      -4.279  14.080  12.981
ATOM   1366  O   GLN B 185      -3.750  10.929  13.552
ATOM   1367  CG  GLN B 185      -3.287  15.224  12.867
ATOM   1368  CD  GLN B 185      -3.696  16.440  13.670
ATOM   1369  NE2 GLN B 185      -2.714  17.264  14.037
ATOM   1370  OE1 GLN B 185      -4.865  16.643  13.965
ATOM   1371  N   PHE B 186      -5.622  11.130  12.158
ATOM   1372  CA  PHE B 186      -6.214   9.884  12.616
ATOM   1373  C   PHE B 186      -5.502   8.688  11.995
ATOM   1374  CB  PHE B 186      -7.706   9.845  12.262
ATOM   1375  O   PHE B 186      -5.249   7.686  12.670
ATOM   1376  CG  PHE B 186      -8.520   8.957  13.172
ATOM   1377  CD1 PHE B 186      -8.736   7.627  12.866
ATOM   1378  CD2 PHE B 186      -9.077   9.478  14.339
ATOM   1379  CE1 PHE B 186      -9.489   6.813  13.714
ATOM   1380  CE2 PHE B 186      -9.831   8.663  15.187
ATOM   1381  CZ  PHE B 186     -10.031   7.342  14.874
ATOM   1382  N   TYR B 187      -4.930   8.897  10.728
ATOM   1383  CA  TYR B 187      -4.224   7.853  10.017
ATOM   1384  C   TYR B 187      -2.775   7.744  10.498
ATOM   1385  CB  TYR B 187      -4.248   8.116   8.511
ATOM   1386  O   TYR B 187      -2.236   6.652  10.624
ATOM   1387  CG  TYR B 187      -5.564   7.793   7.865
ATOM   1388  CD1 TYR B 187      -5.953   6.461   7.647
ATOM   1389  CD2 TYR B 187      -6.426   8.804   7.456
ATOM   1390  CE1 TYR B 187      -7.178   6.166   7.049
ATOM   1391  CE2 TYR B 187      -7.652   8.512   6.852
ATOM   1392  OH  TYR B 187      -9.220   6.898   6.064
ATOM   1393  CZ  TYR B 187      -8.011   7.193   6.656
ATOM   1394  N   MET B 188      -2.282   8.807  11.082
ATOM   1395  CA  MET B 188      -0.932   8.913  11.635
ATOM   1396  C   MET B 188      -0.890   8.442  13.087
ATOM   1397  CB  MET B 188      -0.412  10.347  11.535
ATOM   1398  O   MET B 188       0.086   7.821  13.519
ATOM   1399  CG  MET B 188      -0.075  10.786  10.122
ATOM   1400  SD  MET B 188       1.486  10.040   9.517
ATOM   1401  CE  MET B 188       2.702  11.085  10.358
ATOM   1402  N   ILE B 189      -2.082   8.560  13.712
ATOM   1403  CA  ILE B 189      -2.276   8.059  15.068
ATOM   1404  C   ILE B 189      -2.625   6.568  15.024
ATOM   1405  CB  ILE B 189      -3.386   8.842  15.807
ATOM   1406  O   ILE B 189      -2.117   5.786  15.832
ATOM   1407  CG1 ILE B 189      -2.959  10.287  16.037
ATOM   1408  CG2 ILE B 189      -3.744   8.154  17.128
ATOM   1409  CD1 ILE B 189      -4.064  11.177  16.596
ATOM   1410  N   VAL B 190      -3.279   6.139  13.958
ATOM   1411  CA  VAL B 190      -3.636   4.741  13.708
ATOM   1412  C   VAL B 190      -2.414   3.973  13.249
ATOM   1413  CB  VAL B 190      -4.767   4.625  12.659
ATOM   1414  O   VAL B 190      -2.167   2.849  13.702
ATOM   1415  CG1 VAL B 190      -4.999   3.162  12.290
ATOM   1416  CG2 VAL B 190      -6.053   5.261  13.181
ATOM   1417  N   ILE B 191      -1.511   4.578  12.486
ATOM   1418  CA  ILE B 191      -0.259   4.017  12.012
ATOM   1419  C   ILE B 191       0.772   4.024  13.135
ATOM   1420  CB  ILE B 191       0.276   4.781  10.783
ATOM   1421  O   ILE B 191       1.535   3.070  13.304
ATOM   1422  CG1 ILE B 191      -0.623   4.559   9.572
ATOM   1423  CG2 ILE B 191       1.721   4.366  10.475
ATOM   1424  CD1 ILE B 191      -0.309   5.438   8.376
ATOM   1425  N   GLY B 192       0.694   5.075  14.061
ATOM   1426  CA  GLY B 192       1.493   5.180  15.275
ATOM   1427  C   GLY B 192       1.076   4.186  16.346
ATOM   1428  O   GLY B 192       1.927   3.569  16.991
ATOM   1429  N   VAL B 193      -0.233   3.817  16.361
ATOM   1430  CA  VAL B 193      -0.804   2.847  17.280
ATOM   1431  C   VAL B 193      -0.552   1.433  16.773
ATOM   1432  CB  VAL B 193      -2.336   3.076  17.463
ATOM   1433  O   VAL B 193      -0.240   0.529  17.555
ATOM   1434  CG1 VAL B 193      -2.949   1.942  18.271
ATOM   1435  CG2 VAL B 193      -2.585   4.423  18.133
ATOM   1436  N   ILE B 194      -0.409   1.152  15.498
ATOM   1437  CA  ILE B 194      -0.129  -0.120  14.840
ATOM   1438  C   ILE B 194       1.351  -0.451  14.943
ATOM   1439  CB  ILE B 194      -0.576  -0.102  13.357
ATOM   1440  O   ILE B 194       1.729  -1.596  15.211
ATOM   1441  CG1 ILE B 194      -2.096  -0.006  13.253
ATOM   1442  CG2 ILE B 194      -0.048  -1.340  12.618
ATOM   1443  CD1 ILE B 194      -2.623   0.013  11.828
ATOM   1444  N   ILE B 195       2.180   0.576  14.907
ATOM   1445  CA  ILE B 195       3.636   0.479  15.022
ATOM   1446  C   ILE B 195       4.020   0.287  16.485
ATOM   1447  CB  ILE B 195       4.329   1.732  14.441
ATOM   1448  O   ILE B 195       4.875  -0.536  16.808
ATOM   1449  CG1 ILE B 195       4.097   1.818  12.932
ATOM   1450  CG2 ILE B 195       5.822   1.728  14.777
ATOM   1451  CD1 ILE B 195       4.666   3.081  12.291
ATOM   1452  N   LEU B 196       3.285   0.900  17.417
ATOM   1453  CA  LEU B 196       3.458   0.749  18.859
ATOM   1454  C   LEU B 196       2.887  -0.580  19.338
ATOM   1455  CB  LEU B 196       2.775   1.895  19.599
ATOM   1456  O   LEU B 196       3.461  -1.237  20.212
ATOM   1457  CG  LEU B 196       3.634   3.150  19.838
ATOM   1458  CD1 LEU B 196       2.741   4.347  20.159
ATOM   1459  CD2 LEU B 196       4.637   2.905  20.961
ATOM   1460  N   ALA B 197       1.817  -1.053  18.718
ATOM   1461  CA  ALA B 197       1.204  -2.356  18.965
ATOM   1462  C   ALA B 197       2.045  -3.484  18.402
ATOM   1463  CB  ALA B 197      -0.212  -2.395  18.371
ATOM   1464  O   ALA B 197       2.197  -4.536  19.031
ATOM   1465  N   ALA B 198       2.739  -3.374  17.274
ATOM   1466  CA  ALA B 198       3.675  -4.298  16.663
ATOM   1467  C   ALA B 198       4.997  -4.359  17.437
ATOM   1468  CB  ALA B 198       3.942  -3.907  15.212
ATOM   1469  O   ALA B 198       5.579  -5.431  17.606
ATOM   1470  N   LEU B 199       5.367  -3.187  18.013
ATOM   1471  CA  LEU B 199       6.560  -3.043  18.833
ATOM   1472  C   LEU B 199       6.327  -3.616  20.230
ATOM   1473  CB  LEU B 199       6.959  -1.561  18.938
ATOM   1474  O   LEU B 199       7.218  -4.237  20.806
ATOM   1475  CG  LEU B 199       7.760  -0.997  17.763
ATOM   1476  CD1 LEU B 199       7.906   0.505  17.891
ATOM   1477  CD2 LEU B 199       9.127  -1.669  17.677
ATOM   1478  N   PHE B 200       5.121  -3.485  20.709
ATOM   1479  CA  PHE B 200       4.671  -4.059  21.971
ATOM   1480  C   PHE B 200       4.503  -5.571  21.846
ATOM   1481  CB  PHE B 200       3.338  -3.437  22.408
ATOM   1482  O   PHE B 200       4.893  -6.325  22.746
ATOM   1483  CG  PHE B 200       3.036  -3.616  23.871
ATOM   1484  CD1 PHE B 200       2.235  -4.663  24.299
ATOM   1485  CD2 PHE B 200       3.564  -2.739  24.815
ATOM   1486  CE1 PHE B 200       1.944  -4.829  25.656
ATOM   1487  CE2 PHE B 200       3.271  -2.900  26.166
ATOM   1488  CZ  PHE B 200       2.469  -3.944  26.588
ATOM   1489  N   MET B 201       4.012  -6.144  20.768
ATOM   1490  CA  MET B 201       3.867  -7.562  20.448
ATOM   1491  C   MET B 201       5.222  -8.200  20.191
ATOM   1492  CB  MET B 201       2.959  -7.747  19.235
ATOM   1493  O   MET B 201       5.443  -9.354  20.562
ATOM   1494  CG  MET B 201       1.487  -7.952  19.585
ATOM   1495  SD  MET B 201       0.488  -8.505  18.145
ATOM   1496  CE  MET B 201       0.007  -6.892  17.467
ATOM   1497  N   TYR B 202       6.128  -7.498  19.602
ATOM   1498  CA  TYR B 202       7.507  -7.868  19.347
ATOM   1499  C   TYR B 202       8.304  -7.951  20.642
ATOM   1500  CB  TYR B 202       8.173  -6.898  18.372
ATOM   1501  O   TYR B 202       9.067  -8.897  20.857
ATOM   1502  CG  TYR B 202       9.620  -7.184  18.101
ATOM   1503  CD1 TYR B 202      10.641  -6.507  18.737
ATOM   1504  CD2 TYR B 202       9.972  -8.175  17.176
ATOM   1505  CE1 TYR B 202      11.979  -6.773  18.483
ATOM   1506  CE2 TYR B 202      11.313  -8.452  16.913
ATOM   1507  OH  TYR B 202      13.628  -8.025  17.312
ATOM   1508  CZ  TYR B 202      12.309  -7.768  17.558
ATOM   1509  N   TYR B 203       8.090  -7.120  21.687
ATOM   1510  CA  TYR B 203       8.735  -7.075  22.993
ATOM   1511  C   TYR B 203       8.018  -7.965  24.001
ATOM   1512  CB  TYR B 203       8.782  -5.635  23.508
ATOM   1513  O   TYR B 203       8.651  -8.527  24.895
ATOM   1514  CG  TYR B 203       9.974  -4.843  23.029
ATOM   1515  CD1 TYR B 203      11.227  -5.033  23.595
ATOM   1516  CD2 TYR B 203       9.837  -3.915  22.009
ATOM   1517  CE1 TYR B 203      12.330  -4.306  23.154
ATOM   1518  CE2 TYR B 203      10.938  -3.180  21.555
ATOM   1519  OH  TYR B 203      13.261  -2.672  21.687
ATOM   1520  CZ  TYR B 203      12.171  -3.383  22.135
ATOM   1521  N   ALA B 204       6.764  -8.144  23.830
ATOM   1522  CA  ALA B 204       5.941  -9.075  24.598
ATOM   1523  C   ALA B 204       6.203 -10.521  24.205
ATOM   1524  CB  ALA B 204       4.460  -8.743  24.404
ATOM   1525  O   ALA B 204       6.207 -11.410  25.058
ATOM   1526  N   LYS B 205       6.499 -10.833  22.943
ATOM   1527  CA  LYS B 205       6.933 -12.139  22.421
ATOM   1528  C   LYS B 205       8.378 -12.434  22.810
ATOM   1529  CB  LYS B 205       6.775 -12.184  20.907
ATOM   1530  O   LYS B 205       8.740 -13.583  23.078
ATOM   1531  CG  LYS B 205       6.159 -13.468  20.386
ATOM   1532  CD  LYS B 205       6.237 -13.564  18.858
ATOM   1533  CE  LYS B 205       5.694 -14.878  18.353
ATOM   1534  NZ  LYS B 205       5.684 -14.940  16.859
ATOM   1535  N   ARG B 206       9.149 -11.414  23.090
ATOM   1536  CA  ARG B 206      10.551 -11.498  23.485
ATOM   1537  C   ARG B 206      10.687 -11.493  24.997
ATOM   1538  CB  ARG B 206      11.343 -10.324  22.886
ATOM   1539  O   ARG B 206      11.591 -12.136  25.556
ATOM   1540  CG  ARG B 206      12.674 -10.755  22.270
ATOM   1541  CD  ARG B 206      13.453  -9.555  21.744
ATOM   1542  NE  ARG B 206      14.807  -9.931  21.342
ATOM   1543  NH1 ARG B 206      15.258  -7.930  20.277
ATOM   1544  NH2 ARG B 206      16.838  -9.576  20.341
ATOM   1545  CZ  ARG B 206      15.634  -9.144  20.651
ATOM   1546  N   MET B 207       9.618 -11.110  25.725
ATOM   1547  CA  MET B 207       9.534 -11.090  27.191
ATOM   1548  C   MET B 207       8.702 -12.271  27.700
ATOM   1549  CB  MET B 207       8.934  -9.771  27.664
ATOM   1550  O   MET B 207       8.969 -12.804  28.771
ATOM   1551  CG  MET B 207       9.729  -9.123  28.794
ATOM   1552  SD  MET B 207       8.707  -7.982  29.801
ATOM   1553  CE  MET B 207       9.988  -7.223  30.845
ATOM   1554  N   LEU B 208       7.895 -12.852  26.814
ATOM   1555  CA  LEU B 208       7.020 -13.964  27.168
ATOM   1556  C   LEU B 208       7.504 -15.282  26.567
ATOM   1557  CB  LEU B 208       5.573 -13.666  26.718
ATOM   1558  O   LEU B 208       7.158 -16.341  27.088
ATOM   1559  CG  LEU B 208       4.772 -12.686  27.554
ATOM   1560  CD1 LEU B 208       3.563 -12.192  26.795
ATOM   1561  CD2 LEU B 208       4.355 -13.329  28.873
ATOM   1562  N   PHE B 209       8.790 -15.354  25.963
ATOM   1563  CA  PHE B 209       9.413 -16.574  25.435
ATOM   1564  C   PHE B 209      10.881 -16.636  25.822
ATOM   1565  CB  PHE B 209       9.262 -16.654  23.917
ATOM   1566  O   PHE B 209      11.568 -17.603  25.511
ATOM   1567  CG  PHE B 209       7.964 -17.266  23.462
ATOM   1568  CD1 PHE B 209       7.832 -18.655  23.397
ATOM   1569  CD2 PHE B 209       6.897 -16.469  23.078
ATOM   1570  CE1 PHE B 209       6.629 -19.227  22.971
ATOM   1571  CE2 PHE B 209       5.710 -17.040  22.657
ATOM   1572  CZ  PHE B 209       5.572 -18.404  22.609
ATOM   1573  N   THR B 210      11.341 -15.933  26.893
ATOM   1574  CA  THR B 210      12.624 -16.004  27.582
ATOM   1575  C   THR B 210      12.398 -16.167  29.107
ATOM   1576  CB  THR B 210      13.465 -14.746  27.340
ATOM   1577  O   THR B 210      11.584 -15.482  29.691
ATOM   1578  CG2 THR B 210      13.693 -13.968  28.624
ATOM   1579  OG1 THR B 210      14.739 -15.132  26.807
ATOM   1580  N   SER B 211      11.856 -17.482  29.542
ATOM   1581  CA  SER B 211      12.247 -18.364  30.640
ATOM   1582  C   SER B 211      11.049 -18.736  31.495
ATOM   1583  CB  SER B 211      13.326 -17.713  31.486
ATOM   1584  O   SER B 211      10.349 -17.865  32.009
ATOM   1585  OG  SER B 211      13.637 -18.524  32.622
ATOM   1586  N   THR B 212      10.312 -19.857  31.268
ATOM   1587  CA  THR B 212       9.832 -21.052  31.950
ATOM   1588  C   THR B 212      10.615 -21.317  33.231
ATOM   1589  CB  THR B 212       9.939 -22.292  31.033
ATOM   1590  O   THR B 212      11.839 -21.225  33.233
ATOM   1591  CG2 THR B 212       8.902 -23.336  31.401
ATOM   1592  OG1 THR B 212       9.720 -21.883  29.675
ATOM   1593  N   ASN B 213      10.312 -20.605  34.487
ATOM   1594  CA  ASN B 213      10.513 -21.278  35.779
ATOM   1595  C   ASN B 213      11.045 -20.317  36.829
ATOM   1596  CB  ASN B 213      11.443 -22.476  35.621
ATOM   1597  O   ASN B 213      11.766 -20.741  37.746
ATOM   1598  CG  ASN B 213      10.728 -23.716  35.115
ATOM   1599  ND2 ASN B 213      11.298 -24.381  34.120
ATOM   1600  OD1 ASN B 213       9.666 -24.074  35.644
ATOM   1601  N   ASP B 214      10.527 -19.152  37.012
ATOM   1602  CA  ASP B 214      10.836 -18.612  38.340
ATOM   1603  C   ASP B 214       9.753 -17.656  38.819
ATOM   1604  CB  ASP B 214      12.201 -17.907  38.323
ATOM   1605  O   ASP B 214       9.488 -16.636  38.170
ATOM   1606  CG  ASP B 214      13.251 -18.638  39.129
ATOM   1607  OD1 ASP B 214      12.919 -19.646  39.809
ATOM   1608  OD2 ASP B 214      14.427 -18.217  39.101
ATOM   1609  N   LYS B 215       8.392 -18.149  39.185
ATOM   1610  CA  LYS B 215       7.827 -17.718  40.461
ATOM   1611  C   LYS B 215       6.299 -17.785  40.430
ATOM   1612  CB  LYS B 215       8.284 -16.292  40.790
ATOM   1613  O   LYS B 215       5.660 -16.983  39.747
ATOM   1614  CG  LYS B 215       9.778 -16.173  41.024
ATOM   1615  CD  LYS B 215      10.121 -14.879  41.753
ATOM   1616  CE  LYS B 215      11.622 -14.693  41.915
ATOM   1617  NZ  LYS B 215      11.959 -13.595  42.858
ATOM   1618  N   ILE B 216       5.641 -18.885  39.962
ATOM   1619  CA  ILE B 216       4.689 -19.687  40.720
ATOM   1620  C   ILE B 216       4.815 -19.374  42.217
ATOM   1621  CB  ILE B 216       4.905 -21.199  40.469
ATOM   1622  O   ILE B 216       5.917 -19.439  42.773
ATOM   1623  CG1 ILE B 216       4.692 -21.551  38.999
ATOM   1624  CG2 ILE B 216       3.979 -22.030  41.370
ATOM   1625  CD1 ILE B 216       5.193 -22.921  38.602
ATOM   1626  N   LYS B 217       4.801 -18.014  42.749
ATOM   1627  CA  LYS B 217       4.496 -17.649  44.128
ATOM   1628  C   LYS B 217       4.263 -16.144  44.266
ATOM   1629  CB  LYS B 217       5.645 -18.084  45.041
ATOM   1630  O   LYS B 217       5.164 -15.360  44.077
ATOM   1631  CG  LYS B 217       5.462 -19.486  45.623
ATOM   1632  CD  LYS B 217       6.503 -19.793  46.707
ATOM   1633  CE  LYS B 217       6.335 -21.190  47.289
ATOM   1634  NZ  LYS B 217       7.209 -21.400  48.457
ATOM   1635  N   LEU B 218       3.361 -15.457  43.464
ATOM   1636  CA  LEU B 218       2.636 -14.468  44.255
ATOM   1637  C   LEU B 218       1.201 -14.347  43.788
ATOM   1638  CB  LEU B 218       3.335 -13.106  44.156
ATOM   1639  O   LEU B 218       0.919 -13.857  42.692
ATOM   1640  CG  LEU B 218       3.600 -12.380  45.475
ATOM   1641  CD1 LEU B 218       5.045 -12.612  45.911
ATOM   1642  CD2 LEU B 218       3.317 -10.883  45.340
ATOM   1643  N   ILE B 219       0.323 -15.446  43.653
ATOM   1644  CA  ILE B 219      -0.986 -15.710  44.240
ATOM   1645  C   ILE B 219      -1.275 -14.705  45.340
ATOM   1646  CB  ILE B 219      -1.081 -17.145  44.789
ATOM   1647  O   ILE B 219      -0.480 -14.535  46.273
ATOM   1648  CG1 ILE B 219      -0.599 -18.151  43.731
ATOM   1649  CG2 ILE B 219      -2.508 -17.459  45.236
ATOM   1650  CD1 ILE B 219      -0.349 -19.547  44.283
ATOM   1651  N   LEU B 220      -1.705 -13.335  45.116
ATOM   1652  CA  LEU B 220      -2.857 -12.843  45.879
ATOM   1653  C   LEU B 220      -2.967 -11.328  45.781
ATOM   1654  CB  LEU B 220      -2.747 -13.265  47.338
ATOM   1655  O   LEU B 220      -2.120 -10.605  46.284
ATOM   1656  CG  LEU B 220      -3.552 -14.496  47.757
ATOM   1657  CD1 LEU B 220      -2.748 -15.777  47.476
ATOM   1658  CD2 LEU B 220      -3.913 -14.426  49.224
ATOM   1659  N   ALA B 221      -3.457 -10.640  44.656
ATOM   1660  CA  ALA B 221      -4.592  -9.731  44.746
ATOM   1661  C   ALA B 221      -4.544  -8.671  43.647
ATOM   1662  CB  ALA B 221      -4.630  -9.076  46.127
ATOM   1663  O   ALA B 221      -3.612  -7.871  43.592
ATOM   1664  N   ASN B 222      -5.012  -9.006  42.560
ATOM   1665  CA  ASN B 222      -6.263  -8.522  42.006
ATOM   1666  C   ASN B 222      -6.051  -7.622  40.802
ATOM   1667  CB  ASN B 222      -7.070  -7.768  43.075
ATOM   1668  O   ASN B 222      -5.399  -6.587  40.898
ATOM   1669  CG  ASN B 222      -8.540  -7.630  42.716
ATOM   1670  ND2 ASN B 222      -9.248  -6.776  43.460
ATOM   1671  OD1 ASN B 222      -9.028  -8.268  41.799
ATOM   1672  N   LYS B 223      -6.058  -8.203  39.675
ATOM   1673  CA  LYS B 223      -7.012  -8.256  38.562
ATOM   1674  C   LYS B 223      -6.874  -7.023  37.665
ATOM   1675  CB  LYS B 223      -8.440  -8.368  39.078
ATOM   1676  O   LYS B 223      -6.897  -5.899  38.147
ATOM   1677  CG  LYS B 223      -9.442  -8.815  38.029
ATOM   1678  CD  LYS B 223     -10.846  -9.017  38.634
ATOM   1679  CE  LYS B 223     -11.830  -9.538  37.593
ATOM   1680  NZ  LYS B 223     -13.216  -9.488  38.108
ATOM   1681  N   GLU B 224      -6.480  -7.217  36.375
ATOM   1682  CA  GLU B 224      -6.881  -7.510  35.010
ATOM   1683  C   GLU B 224      -6.365  -6.458  34.032
ATOM   1684  CB  GLU B 224      -8.419  -7.608  34.905
ATOM   1685  O   GLU B 224      -6.570  -5.262  34.217
ATOM   1686  CG  GLU B 224      -8.904  -8.783  34.087
ATOM   1687  CD  GLU B 224     -10.426  -8.821  33.924
ATOM   1688  OE1 GLU B 224     -10.953  -9.748  33.264
ATOM   1689  OE2 GLU B 224     -11.084  -7.921  34.467
ATOM   1690  N   ASN B 225      -5.405  -6.884  33.302
ATOM   1691  CA  ASN B 225      -5.295  -7.369  31.921
ATOM   1692  C   ASN B 225      -4.752  -6.287  30.993
ATOM   1693  CB  ASN B 225      -6.644  -7.875  31.428
ATOM   1694  O   ASN B 225      -5.335  -5.214  30.881
ATOM   1695  CG  ASN B 225      -7.056  -9.192  32.062
ATOM   1696  ND2 ASN B 225      -8.338  -9.319  32.360
ATOM   1697  OD1 ASN B 225      -6.227 -10.078  32.294
ATOM   1698  N   VAL B 226      -3.537  -6.419  30.604
ATOM   1699  CA  VAL B 226      -2.972  -7.175  29.482
ATOM   1700  C   VAL B 226      -2.470  -6.197  28.406
ATOM   1701  CB  VAL B 226      -3.998  -8.159  28.878
ATOM   1702  O   VAL B 226      -3.197  -5.278  28.012
ATOM   1703  CG1 VAL B 226      -3.448  -9.573  28.890
ATOM   1704  CG2 VAL B 226      -5.321  -8.087  29.644
ATOM   1705  N   HIS B 227      -1.115  -6.167  28.140
ATOM   1706  CA  HIS B 227      -0.656  -6.888  26.954
ATOM   1707  C   HIS B 227       0.050  -5.950  25.986
ATOM   1708  CB  HIS B 227      -1.838  -7.568  26.264
ATOM   1709  O   HIS B 227      -0.457  -4.874  25.661
ATOM   1710  CG  HIS B 227      -1.632  -9.036  26.059
ATOM   1711  CD2 HIS B 227      -2.085 -10.107  26.766
ATOM   1712  ND1 HIS B 227      -0.896  -9.557  25.015
ATOM   1713  CE1 HIS B 227      -0.898 -10.876  25.093
ATOM   1714  NE2 HIS B 227      -1.615 -11.228  26.148
ATOM   1715  N   TRP B 228       1.376  -5.849  26.008
ATOM   1716  CA  TRP B 228       2.255  -6.366  24.951
ATOM   1717  C   TRP B 228       3.535  -5.545  24.870
ATOM   1718  CB  TRP B 228       1.540  -6.363  23.603
ATOM   1719  O   TRP B 228       3.493  -4.309  24.787
ATOM   1720  CG  TRP B 228       0.895  -5.043  23.262
ATOM   1721  CD1 TRP B 228      -0.358  -4.622  23.630
ATOM   1722  CD2 TRP B 228       1.449  -3.995  22.480
ATOM   1723  CE2 TRP B 228       0.491  -2.962  22.413
ATOM   1724  CE3 TRP B 228       2.682  -3.819  21.826
ATOM   1725  NE1 TRP B 228      -0.604  -3.371  23.128
ATOM   1726  CH2 TRP B 228       1.931  -1.627  21.092
ATOM   1727  CZ2 TRP B 228       0.724  -1.776  21.715
ATOM   1728  CZ3 TRP B 228       2.915  -2.639  21.134
ATOM   1729  N   THR B 229       4.776  -5.921  25.428
ATOM   1730  CA  THR B 229       5.753  -6.753  24.746
ATOM   1731  C   THR B 229       6.712  -5.888  23.924
ATOM   1732  CB  THR B 229       5.072  -7.790  23.822
ATOM   1733  O   THR B 229       6.277  -5.002  23.185
ATOM   1734  CG2 THR B 229       4.244  -8.766  24.629
ATOM   1735  OG1 THR B 229       4.230  -7.102  22.891
ATOM   1736  N   THR B 230       8.062  -5.722  24.357
ATOM   1737  CA  THR B 230       9.125  -6.474  23.700
ATOM   1738  C   THR B 230      10.270  -5.553  23.297
ATOM   1739  CB  THR B 230       8.598  -7.208  22.446
ATOM   1740  O   THR B 230      10.065  -4.552  22.609
ATOM   1741  CG2 THR B 230       9.588  -8.276  21.988
ATOM   1742  OG1 THR B 230       7.347  -7.832  22.760
ATOM   1743  N   TYR B 231      11.422  -5.541  24.131
ATOM   1744  CA  TYR B 231      12.801  -6.002  23.959
ATOM   1745  C   TYR B 231      13.340  -5.602  22.591
ATOM   1746  CB  TYR B 231      12.896  -7.517  24.141
ATOM   1747  O   TYR B 231      12.673  -5.802  21.574
ATOM   1748  CG  TYR B 231      13.328  -7.944  25.518
ATOM   1749  CD1 TYR B 231      14.679  -8.113  25.822
ATOM   1750  CD2 TYR B 231      12.396  -8.178  26.516
ATOM   1751  CE1 TYR B 231      15.084  -8.500  27.099
ATOM   1752  CE2 TYR B 231      12.794  -8.571  27.799
ATOM   1753  OH  TYR B 231      14.530  -9.116  29.326
ATOM   1754  CZ  TYR B 231      14.137  -8.725  28.077
ATOM   1755  N   MET B 232      14.342  -4.638  22.570
ATOM   1756  CA  MET B 232      15.561  -5.168  21.976
ATOM   1757  C   MET B 232      16.394  -4.070  21.335
ATOM   1758  CB  MET B 232      15.226  -6.238  20.930
ATOM   1759  O   MET B 232      15.900  -3.330  20.480
ATOM   1760  CG  MET B 232      14.863  -7.583  21.538
ATOM   1761  SD  MET B 232      16.224  -8.806  21.397
ATOM   1762  CE  MET B 232      15.576 -10.128  22.453
ATOM   1763  N   ASP B 233      17.627  -3.588  21.997
ATOM   1764  CA  ASP B 233      19.022  -3.948  21.764
ATOM   1765  C   ASP B 233      19.477  -3.517  20.374
ATOM   1766  CB  ASP B 233      19.226  -5.455  21.942
ATOM   1767  O   ASP B 233      18.855  -3.869  19.376
ATOM   1768  CG  ASP B 233      20.372  -5.794  22.878
ATOM   1769  OD1 ASP B 233      21.133  -4.885  23.269
ATOM   1770  OD2 ASP B 233      20.519  -6.984  23.221
ATOM   1771  N   THR B 234      20.216  -2.417  20.284
ATOM   1772  CA  THR B 234      21.633  -2.476  19.942
ATOM   1773  C   THR B 234      22.121  -1.113  19.440
ATOM   1774  CB  THR B 234      21.904  -3.543  18.874
ATOM   1775  O   THR B 234      21.514  -0.525  18.544
ATOM   1776  CG2 THR B 234      21.958  -4.935  19.497
ATOM   1777  OG1 THR B 234      20.859  -3.512  17.892
ATOM   1778  N   PHE B 235      22.769  -0.215  20.423
ATOM   1779  CA  PHE B 235      24.016   0.210  19.798
ATOM   1780  C   PHE B 235      24.730   1.239  20.661
ATOM   1781  CB  PHE B 235      23.752   0.784  18.401
ATOM   1782  O   PHE B 235      24.117   2.211  21.106
ATOM   1783  CG  PHE B 235      23.803  -0.238  17.302
ATOM   1784  CD1 PHE B 235      25.015  -0.593  16.728
ATOM   1785  CD2 PHE B 235      22.640  -0.836  16.843
ATOM   1786  CE1 PHE B 235      25.068  -1.550  15.705
ATOM   1787  CE2 PHE B 235      22.682  -1.780  15.826
ATOM   1788  CZ  PHE B 235      23.898  -2.136  15.255
ATOM   1789  N   PHE B 236      25.523   0.818  21.804
ATOM   1790  CA  PHE B 236      26.957   1.089  21.809
ATOM   1791  C   PHE B 236      27.370   1.858  23.055
ATOM   1792  CB  PHE B 236      27.359   1.864  20.543
ATOM   1793  O   PHE B 236      26.740   2.844  23.415
ATOM   1794  CG  PHE B 236      27.500   1.016  19.323
ATOM   1795  CD1 PHE B 236      28.657   0.268  19.106
ATOM   1796  CD2 PHE B 236      26.481   0.955  18.377
ATOM   1797  CE1 PHE B 236      28.789  -0.523  17.972
ATOM   1798  CE2 PHE B 236      26.613   0.165  17.240
ATOM   1799  CZ  PHE B 236      27.767  -0.572  17.035
ATOM   1800  N   ARG B 237      27.977   1.147  24.112
ATOM   1801  CA  ARG B 237      29.355   1.567  24.336
ATOM   1802  C   ARG B 237      29.919   0.950  25.613
ATOM   1803  CB  ARG B 237      29.439   3.092  24.407
ATOM   1804  O   ARG B 237      29.275   0.994  26.667
ATOM   1805  CG  ARG B 237      29.516   3.773  23.055
ATOM   1806  CD  ARG B 237      29.946   5.232  23.178
ATOM   1807  NE  ARG B 237      29.929   5.909  21.885
ATOM   1808  NH1 ARG B 237      31.588   7.434  22.433
ATOM   1809  NH2 ARG B 237      30.620   7.473  20.349
ATOM   1810  CZ  ARG B 237      30.712   6.941  21.561
ATOM   1811  N   THR B 238      30.593  -0.384  25.516
ATOM   1812  CA  THR B 238      31.946  -0.659  25.987
ATOM   1813  C   THR B 238      32.310   0.273  27.138
ATOM   1814  CB  THR B 238      32.975  -0.509  24.858
ATOM   1815  O   THR B 238      32.074   1.481  27.060
ATOM   1816  CG2 THR B 238      33.096  -1.796  24.048
ATOM   1817  OG1 THR B 238      32.569   0.550  23.979
ATOM   1818  N   SER B 239      32.357  -0.361  28.406
ATOM   1819  CA  SER B 239      33.709  -0.600  28.907
ATOM   1820  C   SER B 239      33.723  -0.691  30.437
ATOM   1821  CB  SER B 239      34.653   0.516  28.453
ATOM   1822  O   SER B 239      32.979   0.009  31.111
ATOM   1823  OG  SER B 239      34.212   1.775  28.927
ATOM   1824  N   PRO B 240      34.700  -1.427  31.105
ATOM   1825  CA  PRO B 240      36.070  -1.936  31.182
ATOM   1826  C   PRO B 240      36.275  -2.938  32.312
ATOM   1827  CB  PRO B 240      36.911  -0.679  31.382
ATOM   1828  O   PRO B 240      35.428  -3.029  33.206
ATOM   1829  CG  PRO B 240      36.062   0.202  32.238
ATOM   1830  CD  PRO B 240      34.710  -0.442  32.401
ATOM   1831  N   MET B 241      36.839  -4.132  31.957
ATOM   1832  CA  MET B 241      38.061  -4.768  32.441
ATOM   1833  C   MET B 241      37.808  -5.461  33.779
ATOM   1834  CB  MET B 241      39.173  -3.737  32.590
ATOM   1835  O   MET B 241      37.217  -4.878  34.690
ATOM   1836  CG  MET B 241      40.098  -3.655  31.382
ATOM   1837  SD  MET B 241      41.795  -3.134  31.828
ATOM   1838  CE  MET B 241      41.599  -1.317  31.817
ATOM   1839  N   VAL B 242      37.876  -6.937  33.832
ATOM   1840  CA  VAL B 242      38.911  -7.679  34.561
ATOM   1841  C   VAL B 242      38.858  -9.147  34.177
ATOM   1842  CB  VAL B 242      38.761  -7.520  36.083
ATOM   1843  O   VAL B 242      37.795  -9.768  34.232
ATOM   1844  CG1 VAL B 242      39.883  -8.249  36.823
ATOM   1845  CG2 VAL B 242      38.747  -6.032  36.471
ATOM   1846  N   ILE B 243      39.722  -9.568  33.228
ATOM   1847  CA  ILE B 243      40.599 -10.743  33.073
ATOM   1848  C   ILE B 243      40.809 -11.384  34.439
ATOM   1849  CB  ILE B 243      41.970 -10.339  32.467
ATOM   1850  O   ILE B 243      41.148 -10.721  35.413
ATOM   1851  CG1 ILE B 243      41.761  -9.633  31.121
ATOM   1852  CG2 ILE B 243      42.860 -11.574  32.293
ATOM   1853  CD1 ILE B 243      43.030  -9.003  30.539
ATOM   1854  N   ALA B 244      40.225 -12.618  34.617
ATOM   1855  CA  ALA B 244      41.114 -13.664  35.148
ATOM   1856  C   ALA B 244      40.470 -15.035  35.049
ATOM   1857  CB  ALA B 244      41.477 -13.338  36.596
ATOM   1858  O   ALA B 244      39.311 -15.233  35.413
ATOM   1859  N   THR B 245      40.882 -15.849  33.990
ATOM   1860  CA  THR B 245      41.701 -17.056  33.807
ATOM   1861  C   THR B 245      41.074 -18.240  34.538
ATOM   1862  CB  THR B 245      43.133 -16.829  34.320
ATOM   1863  O   THR B 245      40.574 -18.088  35.653
ATOM   1864  CG2 THR B 245      43.775 -15.605  33.648
ATOM   1865  OG1 THR B 245      43.104 -16.609  35.731
ATOM   1866  N   THR B 246      40.546 -19.200  33.784
ATOM   1867  CA  THR B 246      41.067 -20.565  33.739
ATOM   1868  C   THR B 246      39.942 -21.580  33.971
ATOM   1869  CB  THR B 246      42.164 -20.770  34.801
ATOM   1870  O   THR B 246      39.144 -21.444  34.885
ATOM   1871  CG2 THR B 246      43.526 -20.321  34.298
ATOM   1872  OG1 THR B 246      41.828 -20.032  36.005
ATOM   1873  N   ASP B 247      39.464 -22.209  32.837
ATOM   1874  CA  ASP B 247      39.752 -23.620  32.543
ATOM   1875  C   ASP B 247      38.823 -24.545  33.352
ATOM   1876  CB  ASP B 247      41.206 -23.927  32.895
ATOM   1877  O   ASP B 247      38.684 -24.382  34.580
ATOM   1878  CG  ASP B 247      42.121 -23.874  31.671
ATOM   1879  OD1 ASP B 247      41.620 -23.975  30.530
ATOM   1880  OD2 ASP B 247      43.346 -23.743  31.846
ATOM   1881  N   MET B 248      37.798 -25.178  32.618
ATOM   1882  CA  MET B 248      37.876 -26.622  32.358
ATOM   1883  C   MET B 248      36.810 -27.374  33.146
ATOM   1884  CB  MET B 248      39.266 -27.160  32.691
ATOM   1885  O   MET B 248      36.714 -27.229  34.356
ATOM   1886  CG  MET B 248      40.326 -26.861  31.665
ATOM   1887  SD  MET B 248      41.764 -27.982  31.747
ATOM   1888  CE  MET B 248      42.669 -27.475  30.284
ATOM   1889  N   GLN B 249      35.689 -27.845  32.415
ATOM   1890  CA  GLN B 249      35.395 -29.220  32.036
ATOM   1891  C   GLN B 249      35.022 -30.052  33.252
ATOM   1892  CB  GLN B 249      36.587 -29.844  31.315
ATOM   1893  O   GLN B 249      35.739 -30.054  34.278
ATOM   1894  CG  GLN B 249      36.629 -29.555  29.823
ATOM   1895  CD  GLN B 249      37.526 -30.492  29.072
ATOM   1896  NE2 GLN B 249      37.262 -30.655  27.761
ATOM   1897  OE1 GLN B 249      38.452 -31.091  29.628
ATOM   1898  N   ASN B 250      33.815 -30.323  33.359
ATOM   1899  CA  ASN B 250      33.264 -31.669  33.371
ATOM   1900  C   ASN B 250      31.739 -31.655  33.332
ATOM   1901  CB  ASN B 250      33.777 -32.447  34.586
ATOM   1902  O   ASN B 250      31.113 -30.946  34.123
ATOM   1903  CG  ASN B 250      35.090 -33.172  34.301
ATOM   1904  ND2 ASN B 250      35.633 -33.806  35.304
ATOM   1905  OD1 ASN B 250      35.601 -33.125  33.177
END
