# Supplementary material for: Elucidating the protein interaction network of one of the largest icosahedral capsids in the virosphere
Source: EMBO J. 2026 Apr 10;45(10):3514–39. doi: 10.1038/s44318-026-00770-8 (PMC13186993; doi:10.1038/s44318-026-00770-8)
Supplement: Supplementary file 14 — Source data Fig. 4 [file 44318_2026_770_MOESM14_ESM.zip › Figure_4/4C/Tupan_do_QJ856_gp1099_fseek_mimivirus.tsv]

#query	target	fident	alnlen	mismatch	gapopen	qstart	qend	tstart	tend	evalue	prob	alntmscore
QJ856_gp1099_unrelaxed_rank_001_alphafold2_ptm_model_5_seed_000	Mimivirus__L775___0000	0.192	166	115	8	1	154	45	203	8.397E-09	1.000	6.439E-01
QJ856_gp1099_unrelaxed_rank_001_alphafold2_ptm_model_5_seed_000	Mimivirus__R486___0000	0.230	165	96	9	1	147	69	220	4.664E-07	1.000	6.281E-01
QJ856_gp1099_unrelaxed_rank_001_alphafold2_ptm_model_5_seed_000	Mimivirus__L719___0000	0.093	257	124	6	2	150	85	340	1.669E-05	0.997	3.603E-01
QJ856_gp1099_unrelaxed_rank_001_alphafold2_ptm_model_5_seed_000	Mimivirus__R557___0000	0.292	123	73	3	647	761	44	160	1.631E-03	0.981	3.378E-01
QJ856_gp1099_unrelaxed_rank_001_alphafold2_ptm_model_5_seed_000	Mimivirus__R655___0000	0.207	82	50	6	3	84	233	299	1.406E-01	0.382	6.020E-01
QJ856_gp1099_unrelaxed_rank_001_alphafold2_ptm_model_5_seed_000	Mimivirus__R513b___0000	0.238	63	39	1	708	761	2	64	9.840E-01	0.116	4.045E-01
QJ856_gp1099_unrelaxed_rank_001_alphafold2_ptm_model_5_seed_000	Mimivirus__R654___0000	0.202	84	53	5	1	84	205	274	9.840E-01	0.106	5.892E-01
QJ856_gp1099_unrelaxed_rank_001_alphafold2_ptm_model_5_seed_000	Mimivirus__L271___0000	0.211	90	61	2	533	612	248	337	3.677E+00	0.063	5.118E-01
QJ856_gp1099_unrelaxed_rank_001_alphafold2_ptm_model_5_seed_000	Mimivirus__L65___0000	0.133	419	191	28	9	361	17	329	1.594E-01	0.045	1.830E-01
QJ856_gp1099_unrelaxed_rank_001_alphafold2_ptm_model_5_seed_000	Mimivirus__R538b___0000	0.234	47	36	0	674	720	7	53	3.046E+00	0.034	3.494E-01
QJ856_gp1099_unrelaxed_rank_001_alphafold2_ptm_model_5_seed_000	Mimivirus__R508___0000	0.118	262	203	4	355	614	2	237	1.434E+00	0.034	1.822E-01
QJ856_gp1099_unrelaxed_rank_001_alphafold2_ptm_model_5_seed_000	Mimivirus__R722___0000	0.149	596	357	21	46	566	341	861	6.620E-02	0.020	6.401E-02
QJ856_gp1099_unrelaxed_rank_001_alphafold2_ptm_model_5_seed_000	Mimivirus__L79___0000	0.123	65	46	5	2	57	72	134	1.188E+00	0.016	3.343E-01
QJ856_gp1099_unrelaxed_rank_001_alphafold2_ptm_model_5_seed_000	Mimivirus__L701___0000	0.276	47	25	2	724	761	157	203	8.850E+00	0.014	4.959E-01
QJ856_gp1099_unrelaxed_rank_001_alphafold2_ptm_model_5_seed_000	Mimivirus__R714___0000	0.066	15	14	0	4	18	45	59	6.074E+00	0.010	4.998E-01
QJ856_gp1099_unrelaxed_rank_001_alphafold2_ptm_model_5_seed_000	Mimivirus__L102___0000	0.097	154	80	10	1	147	135	236	4.933E-01	0.010	1.859E-01
QJ856_gp1099_unrelaxed_rank_001_alphafold2_ptm_model_5_seed_000	Mimivirus__R762___0000	0.076	13	12	0	6	18	66	78	7.807E+00	0.010	6.741E-01
QJ856_gp1099_unrelaxed_rank_001_alphafold2_ptm_model_5_seed_000	Mimivirus__R705___0000	0.126	357	215	15	38	391	50	312	7.190E-01	0.010	1.052E-01
QJ856_gp1099_unrelaxed_rank_001_alphafold2_ptm_model_5_seed_000	Mimivirus__L5___0000	0.110	307	152	18	4	227	2	270	2.049E-01	0.010	1.154E-01
QJ856_gp1099_unrelaxed_rank_001_alphafold2_ptm_model_5_seed_000	Mimivirus__R854___0000	0.131	76	49	7	2	62	79	152	2.090E+00	0.009	3.180E-01
QJ856_gp1099_unrelaxed_rank_001_alphafold2_ptm_model_5_seed_000	Mimivirus__L673___0000	0.097	72	44	4	6	67	278	338	2.686E+00	0.009	2.762E-01
QJ856_gp1099_unrelaxed_rank_001_alphafold2_ptm_model_5_seed_000	Mimivirus__R125___0000	0.200	20	15	1	1	19	56	75	9.422E+00	0.008	5.419E-01
QJ856_gp1099_unrelaxed_rank_001_alphafold2_ptm_model_5_seed_000	Mimivirus__R721___0000	0.222	18	13	1	52	68	98	115	5.358E+00	0.008	6.293E-01
QJ856_gp1099_unrelaxed_rank_001_alphafold2_ptm_model_5_seed_000	Mimivirus__R776___0000	0.109	91	50	5	100	161	34	122	7.656E-01	0.008	1.518E-01
QJ856_gp1099_unrelaxed_rank_001_alphafold2_ptm_model_5_seed_000	Mimivirus__R797___0000	0.127	196	110	14	51	225	104	259	5.593E-01	0.008	1.313E-01
QJ856_gp1099_unrelaxed_rank_001_alphafold2_ptm_model_5_seed_000	Mimivirus__L357___0000	0.183	294	178	13	280	537	228	495	2.090E+00	0.008	1.018E-01
QJ856_gp1099_unrelaxed_rank_001_alphafold2_ptm_model_5_seed_000	Mimivirus__L452___0000	0.136	544	364	20	71	566	3	488	5.593E-01	0.008	6.149E-02
QJ856_gp1099_unrelaxed_rank_001_alphafold2_ptm_model_5_seed_000	Mimivirus__L770___0000	0.133	75	48	7	3	62	73	145	2.686E+00	0.008	3.111E-01
QJ856_gp1099_unrelaxed_rank_001_alphafold2_ptm_model_5_seed_000	Mimivirus__R435b___0000	0.181	22	14	1	1	18	1	22	7.332E+00	0.007	3.746E-01
QJ856_gp1099_unrelaxed_rank_001_alphafold2_ptm_model_5_seed_000	Mimivirus__R641___0000	0.074	27	25	0	108	134	41	67	4.726E+00	0.007	3.600E-01
QJ856_gp1099_unrelaxed_rank_001_alphafold2_ptm_model_5_seed_000	Mimivirus__L41___0000	0.188	159	122	3	420	575	51	205	5.358E+00	0.007	1.365E-01
QJ856_gp1099_unrelaxed_rank_001_alphafold2_ptm_model_5_seed_000	Mimivirus__L906___0000	0.041	24	22	1	8	31	36	58	6.074E+00	0.007	4.543E-01
QJ856_gp1099_unrelaxed_rank_001_alphafold2_ptm_model_5_seed_000	Mimivirus__L871b___0000	0.071	56	39	2	108	163	21	63	3.915E+00	0.000	3.170E-01
QJ856_gp1099_unrelaxed_rank_001_alphafold2_ptm_model_5_seed_000	Mimivirus__L782___0000	0.141	78	49	3	154	226	13	77	7.332E+00	0.000	3.204E-01
QJ856_gp1099_unrelaxed_rank_001_alphafold2_ptm_model_5_seed_000	Mimivirus__L539___0000	0.145	62	42	2	174	226	28	87	6.468E+00	0.000	3.305E-01
QJ856_gp1099_unrelaxed_rank_001_alphafold2_ptm_model_5_seed_000	Mimivirus__L870___0000	0.071	28	21	1	8	30	25	52	6.468E+00	0.000	4.466E-01
QJ856_gp1099_unrelaxed_rank_001_alphafold2_ptm_model_5_seed_000	Mimivirus__R795___0000	0.103	154	86	7	1	116	204	343	1.843E+00	0.000	1.692E-01
QJ856_gp1099_unrelaxed_rank_001_alphafold2_ptm_model_5_seed_000	Mimivirus__R433___0000	0.137	87	35	4	4	67	2	71	4.168E+00	0.000	2.264E-01
QJ856_gp1099_unrelaxed_rank_001_alphafold2_ptm_model_5_seed_000	Mimivirus__L536___0000	0.130	100	51	6	103	198	82	149	6.886E+00	0.000	2.976E-01
QJ856_gp1099_unrelaxed_rank_001_alphafold2_ptm_model_5_seed_000	Mimivirus__R503___0000	0.079	63	45	6	2	51	23	85	4.438E+00	0.000	2.525E-01
QJ856_gp1099_unrelaxed_rank_001_alphafold2_ptm_model_5_seed_000	Mimivirus__R436___0000	0.101	89	48	6	1	67	1	79	6.074E+00	0.000	2.787E-01
QJ856_gp1099_unrelaxed_rank_001_alphafold2_ptm_model_5_seed_000	Mimivirus__R545___0000	0.102	283	212	4	323	564	1	282	5.032E+00	0.000	8.973E-02
QJ856_gp1099_unrelaxed_rank_001_alphafold2_ptm_model_5_seed_000	Mimivirus__R815___0000	0.112	133	79	5	102	226	424	525	4.438E+00	0.000	1.849E-01
QJ856_gp1099_unrelaxed_rank_001_alphafold2_ptm_model_5_seed_000	Mimivirus__R525___0000	0.161	415	290	16	179	563	4	390	3.453E+00	0.000	8.118E-02
QJ856_gp1099_unrelaxed_rank_001_alphafold2_ptm_model_5_seed_000	Mimivirus__L18___0000	0.087	182	89	7	42	219	425	533	2.225E+00	0.000	1.538E-01
QJ856_gp1099_unrelaxed_rank_001_alphafold2_ptm_model_5_seed_000	Mimivirus__L228___0000	0.108	83	45	7	1	68	1	69	3.243E+00	0.000	2.041E-01
QJ856_gp1099_unrelaxed_rank_001_alphafold2_ptm_model_5_seed_000	Mimivirus__L250b___0000	0.109	64	44	5	33	86	20	80	6.468E+00	0.000	3.065E-01
QJ856_gp1099_unrelaxed_rank_001_alphafold2_ptm_model_5_seed_000	Mimivirus__R680___0000	0.090	22	16	1	1	18	10	31	7.807E+00	0.000	2.813E-01
QJ856_gp1099_unrelaxed_rank_001_alphafold2_ptm_model_5_seed_000	Mimivirus__L19___0000	0.081	37	27	1	120	156	91	120	7.807E+00	0.000	4.334E-01
QJ856_gp1099_unrelaxed_rank_001_alphafold2_ptm_model_5_seed_000	Mimivirus__L7___0000	0.129	193	79	14	33	200	27	155	2.686E+00	0.000	1.504E-01
QJ856_gp1099_unrelaxed_rank_001_alphafold2_ptm_model_5_seed_000	Mimivirus__L269___0000	0.125	254	121	17	1	223	16	199	2.686E+00	0.000	1.214E-01
QJ856_gp1099_unrelaxed_rank_001_alphafold2_ptm_model_5_seed_000	Mimivirus__R610___0000	0.150	213	155	5	249	455	41	233	5.358E+00	0.000	9.926E-02
QJ856_gp1099_unrelaxed_rank_001_alphafold2_ptm_model_5_seed_000	Mimivirus__R424___0000	0.092	259	119	19	6	195	5	216	2.686E+00	0.000	1.417E-01
QJ856_gp1099_unrelaxed_rank_001_alphafold2_ptm_model_5_seed_000	Mimivirus__L674___0000	0.073	230	141	13	3	210	197	376	3.677E+00	0.000	1.724E-01
QJ856_gp1099_unrelaxed_rank_001_alphafold2_ptm_model_5_seed_000	Mimivirus__R441___0000	0.114	122	57	8	50	154	218	305	2.369E+00	0.000	1.318E-01
QJ856_gp1099_unrelaxed_rank_001_alphafold2_ptm_model_5_seed_000	Mimivirus__R458___0000	0.155	77	47	4	2	74	9	71	6.468E+00	0.000	2.485E-01
QJ856_gp1099_unrelaxed_rank_001_alphafold2_ptm_model_5_seed_000	Mimivirus__L291___0000	0.188	244	159	7	337	566	368	586	6.468E+00	0.000	1.011E-01
QJ856_gp1099_unrelaxed_rank_001_alphafold2_ptm_model_5_seed_000	Mimivirus__L619___0000	0.166	18	15	0	50	67	179	196	9.422E+00	0.000	4.926E-01
QJ856_gp1099_unrelaxed_rank_001_alphafold2_ptm_model_5_seed_000	Mimivirus__R476___0000	0.113	193	106	8	27	164	335	517	4.726E+00	0.000	1.760E-01
QJ856_gp1099_unrelaxed_rank_001_alphafold2_ptm_model_5_seed_000	Mimivirus__R595b___0000	0.150	60	41	3	74	133	12	61	7.807E+00	0.000	2.354E-01
QJ856_gp1099_unrelaxed_rank_001_alphafold2_ptm_model_5_seed_000	Mimivirus__L57___0000	0.092	206	80	14	4	164	21	164	3.677E+00	0.000	1.453E-01
QJ856_gp1099_unrelaxed_rank_001_alphafold2_ptm_model_5_seed_000	Mimivirus__L6___0000	0.140	207	90	16	33	221	81	217	6.074E+00	0.000	2.183E-01
QJ856_gp1099_unrelaxed_rank_001_alphafold2_ptm_model_5_seed_000	Mimivirus__L778___0000	0.128	241	114	14	13	201	50	246	2.860E+00	0.000	1.421E-01
QJ856_gp1099_unrelaxed_rank_001_alphafold2_ptm_model_5_seed_000	Mimivirus__R691___0000	0.089	258	125	17	2	199	33	240	4.168E+00	0.000	1.334E-01
QJ856_gp1099_unrelaxed_rank_001_alphafold2_ptm_model_5_seed_000	Mimivirus__L245___0000	0.101	89	52	4	6	69	209	294	5.705E+00	0.000	2.170E-01
QJ856_gp1099_unrelaxed_rank_001_alphafold2_ptm_model_5_seed_000	Mimivirus__R118___0000	0.120	175	82	12	1	155	232	354	3.453E+00	0.000	1.343E-01
QJ856_gp1099_unrelaxed_rank_001_alphafold2_ptm_model_5_seed_000	Mimivirus__L233___0000	0.129	116	65	7	108	222	67	147	6.886E+00	0.000	2.158E-01
QJ856_gp1099_unrelaxed_rank_001_alphafold2_ptm_model_5_seed_000	Mimivirus__R911___0000	0.196	51	28	3	187	226	41	89	8.850E+00	0.000	3.001E-01
QJ856_gp1099_unrelaxed_rank_001_alphafold2_ptm_model_5_seed_000	Mimivirus__L279___0000	0.118	161	96	12	52	197	2	131	5.358E+00	0.000	1.782E-01
QJ856_gp1099_unrelaxed_rank_001_alphafold2_ptm_model_5_seed_000	Mimivirus__L397___0000	0.122	497	307	18	136	568	101	532	5.705E+00	0.000	7.324E-02
QJ856_gp1099_unrelaxed_rank_001_alphafold2_ptm_model_5_seed_000	Mimivirus__L766___0000	0.131	99	66	6	140	223	62	155	5.358E+00	0.000	1.800E-01
QJ856_gp1099_unrelaxed_rank_001_alphafold2_ptm_model_5_seed_000	Mimivirus__R776b___0000	0.266	45	21	3	1	33	1	45	6.074E+00	0.000	1.889E-01
QJ856_gp1099_unrelaxed_rank_001_alphafold2_ptm_model_5_seed_000	Mimivirus__L755___0000	0.076	143	70	7	5	100	3	130	6.468E+00	0.000	1.472E-01
QJ856_gp1099_unrelaxed_rank_001_alphafold2_ptm_model_5_seed_000	Mimivirus__L485___0000	0.106	169	92	10	80	223	1	135	4.438E+00	0.000	1.261E-01
QJ856_gp1099_unrelaxed_rank_001_alphafold2_ptm_model_5_seed_000	Mimivirus__R660___0000	0.065	213	123	12	1	196	1	154	5.358E+00	0.000	1.454E-01
QJ856_gp1099_unrelaxed_rank_001_alphafold2_ptm_model_5_seed_000	Mimivirus__R401___0000	0.193	31	22	2	124	153	151	179	8.850E+00	0.000	3.159E-01
QJ856_gp1099_unrelaxed_rank_001_alphafold2_ptm_model_5_seed_000	Mimivirus__L74___0000	0.063	95	78	2	132	226	89	172	8.850E+00	0.000	1.911E-01
QJ856_gp1099_unrelaxed_rank_001_alphafold2_ptm_model_5_seed_000	Mimivirus__R502___0000	0.079	176	110	12	41	198	16	157	6.886E+00	0.000	1.533E-01
QJ856_gp1099_unrelaxed_rank_001_alphafold2_ptm_model_5_seed_000	Mimivirus__L575___0000	0.104	182	87	11	6	160	25	157	5.705E+00	0.000	1.468E-01
QJ856_gp1099_unrelaxed_rank_001_alphafold2_ptm_model_5_seed_000	Mimivirus__R297___0000	0.111	358	212	16	1	334	2	277	3.915E+00	0.000	8.374E-02
QJ856_gp1099_unrelaxed_rank_001_alphafold2_ptm_model_5_seed_000	Mimivirus__L696___0000	0.146	116	59	9	116	219	61	148	6.074E+00	0.000	1.605E-01
QJ856_gp1099_unrelaxed_rank_001_alphafold2_ptm_model_5_seed_000	Mimivirus__R700___0000	0.142	105	51	7	1	99	201	272	6.468E+00	0.000	2.267E-01
QJ856_gp1099_unrelaxed_rank_001_alphafold2_ptm_model_5_seed_000	Mimivirus__L469___0000	0.191	68	31	6	3	49	16	80	7.807E+00	0.000	2.415E-01
QJ856_gp1099_unrelaxed_rank_001_alphafold2_ptm_model_5_seed_000	Mimivirus__R541___0000	0.153	176	85	13	1	154	311	444	3.243E+00	0.000	1.071E-01
QJ856_gp1099_unrelaxed_rank_001_alphafold2_ptm_model_5_seed_000	Mimivirus__L12___0000	0.105	189	84	12	5	133	3	166	4.438E+00	0.000	1.426E-01
QJ856_gp1099_unrelaxed_rank_001_alphafold2_ptm_model_5_seed_000	Mimivirus__L263___0000	0.128	171	110	11	144	292	430	583	4.726E+00	0.000	1.207E-01
QJ856_gp1099_unrelaxed_rank_001_alphafold2_ptm_model_5_seed_000	Mimivirus__R314___0000	0.145	55	27	5	128	181	91	126	6.074E+00	0.000	1.533E-01
QJ856_gp1099_unrelaxed_rank_001_alphafold2_ptm_model_5_seed_000	Mimivirus__R710___0000	0.132	143	83	7	77	196	56	180	5.032E+00	0.000	1.199E-01
QJ856_gp1099_unrelaxed_rank_001_alphafold2_ptm_model_5_seed_000	Mimivirus__R514___0000	0.105	151	84	8	108	226	42	173	7.807E+00	0.000	1.685E-01
QJ856_gp1099_unrelaxed_rank_001_alphafold2_ptm_model_5_seed_000	Mimivirus__L724___0000	0.109	64	32	5	102	151	140	192	8.850E+00	0.000	1.830E-01
QJ856_gp1099_unrelaxed_rank_001_alphafold2_ptm_model_5_seed_000	Mimivirus__R73___0000	0.130	260	133	16	1	224	1	203	6.074E+00	0.000	1.189E-01
QJ856_gp1099_unrelaxed_rank_001_alphafold2_ptm_model_5_seed_000	Mimivirus__R430___0000	0.084	166	107	8	74	226	12	145	5.032E+00	0.000	1.190E-01
QJ856_gp1099_unrelaxed_rank_001_alphafold2_ptm_model_5_seed_000	Mimivirus__L577___0000	0.102	166	84	10	1	154	187	299	7.332E+00	0.000	1.720E-01
QJ856_gp1099_unrelaxed_rank_001_alphafold2_ptm_model_5_seed_000	Mimivirus__L531___0000	0.062	193	98	11	2	160	117	260	6.886E+00	0.000	1.144E-01
QJ856_gp1099_unrelaxed_rank_001_alphafold2_ptm_model_5_seed_000	Mimivirus__R379___0000	0.135	206	124	10	35	228	1	164	6.886E+00	0.000	1.267E-01
QJ856_gp1099_unrelaxed_rank_001_alphafold2_ptm_model_5_seed_000	Mimivirus__L859___0000	0.159	69	46	3	72	128	1	69	8.850E+00	0.000	2.027E-01
QJ856_gp1099_unrelaxed_rank_001_alphafold2_ptm_model_5_seed_000	Mimivirus__R474___0000	0.114	245	139	13	75	315	209	379	6.886E+00	0.000	1.250E-01
QJ856_gp1099_unrelaxed_rank_001_alphafold2_ptm_model_5_seed_000	Mimivirus__L63___0000	0.125	48	36	3	189	233	242	286	9.422E+00	0.000	2.020E-01
QJ856_gp1099_unrelaxed_rank_001_alphafold2_ptm_model_5_seed_000	Mimivirus__R679___0000	0.102	235	95	16	7	172	171	358	7.332E+00	0.000	1.554E-01
QJ856_gp1099_unrelaxed_rank_001_alphafold2_ptm_model_5_seed_000	Mimivirus__R472___0000	0.126	197	115	13	74	232	1116	1293	6.468E+00	0.000	1.046E-01
QJ856_gp1099_unrelaxed_rank_001_alphafold2_ptm_model_5_seed_000	Mimivirus__L236___0000	0.134	89	45	5	1	61	1	85	8.850E+00	0.000	1.641E-01
QJ856_gp1099_unrelaxed_rank_001_alphafold2_ptm_model_5_seed_000	Mimivirus__L448___0000	0.129	231	126	11	72	289	34	202	8.850E+00	0.000	1.170E-01
QJ856_gp1099_unrelaxed_rank_001_alphafold2_ptm_model_5_seed_000	Mimivirus__R838___0000	0.118	177	91	13	46	193	5	145	9.422E+00	0.000	1.120E-01
QJ856_gp1099_unrelaxed_rank_001_alphafold2_ptm_model_5_seed_000	Mimivirus__R470___0000	0.166	24	19	1	127	149	183	206	7.807E+00	0.000	1.780E-01
