# Supplementary material for: Elucidating the protein interaction network of one of the largest icosahedral capsids in the virosphere
Source: EMBO J. 2026 Apr 10;45(10):3514–39. doi: 10.1038/s44318-026-00770-8 (PMC13186993; doi:10.1038/s44318-026-00770-8)
Supplement: Supplementary file 14 — Source data Fig. 4 [file 44318_2026_770_MOESM14_ESM.zip › Figure_4/4C/Tupan_do_QJ856_gp1099_fseek_vaccinia_virus.tsv]

QJ856_gp1099_unrelaxed_rank_001_alphafold2_ptm_model_5_seed_000	Vaccinia_Virus__VACWR097___0000	0.190	121	76	4	187	307	3	101	1.577E-01	0.126	4.447E-01
QJ856_gp1099_unrelaxed_rank_001_alphafold2_ptm_model_5_seed_000	Vaccinia_Virus__VACWR136___0000	0.120	275	120	23	1	226	1	202	1.452E-02	0.045	1.376E-01
QJ856_gp1099_unrelaxed_rank_001_alphafold2_ptm_model_5_seed_000	Vaccinia_Virus__VACWR033___0000	0.307	13	9	0	6	18	207	219	2.345E+00	0.029	7.134E-01
QJ856_gp1099_unrelaxed_rank_001_alphafold2_ptm_model_5_seed_000	Vaccinia_Virus__VACWR147___0000	0.154	201	142	8	567	745	31	225	3.873E+00	0.009	2.684E-01
QJ856_gp1099_unrelaxed_rank_001_alphafold2_ptm_model_5_seed_000	Vaccinia_Virus__VACWR087___0000	0.095	199	105	11	80	225	1	177	7.576E-01	0.009	1.936E-01
QJ856_gp1099_unrelaxed_rank_001_alphafold2_ptm_model_5_seed_000	Vaccinia_Virus__VACWR009___0000	0.266	45	29	1	720	760	85	129	7.715E+00	0.008	5.050E-01
QJ856_gp1099_unrelaxed_rank_001_alphafold2_ptm_model_5_seed_000	Vaccinia_Virus__VACWR210___0000	0.266	45	29	1	720	760	85	129	7.715E+00	0.008	5.050E-01
QJ856_gp1099_unrelaxed_rank_001_alphafold2_ptm_model_5_seed_000	Vaccinia_Virus__VACWR178___0000	0.084	130	82	5	123	226	6	124	1.104E+00	0.007	1.924E-01
QJ856_gp1099_unrelaxed_rank_001_alphafold2_ptm_model_5_seed_000	Vaccinia_Virus__VACWR160___0000	0.077	181	95	12	1	157	129	261	9.145E-01	0.007	1.672E-01
QJ856_gp1099_unrelaxed_rank_001_alphafold2_ptm_model_5_seed_000	Vaccinia_Virus__VACWR050___0000	0.098	112	44	7	2	68	79	178	1.942E+00	0.000	2.226E-01
QJ856_gp1099_unrelaxed_rank_001_alphafold2_ptm_model_5_seed_000	Vaccinia_Virus__VACWR089___0000	0.150	100	69	4	661	759	2	86	8.212E+00	0.000	3.570E-01
QJ856_gp1099_unrelaxed_rank_001_alphafold2_ptm_model_5_seed_000	Vaccinia_Virus__VACWR124___0000	0.166	66	50	3	521	582	3	67	7.715E+00	0.000	2.655E-01
QJ856_gp1099_unrelaxed_rank_001_alphafold2_ptm_model_5_seed_000	Vaccinia_Virus__VACWR172___0000	0.136	95	50	6	140	227	57	126	2.497E+00	0.000	2.665E-01
QJ856_gp1099_unrelaxed_rank_001_alphafold2_ptm_model_5_seed_000	Vaccinia_Virus__VACWR127___0000	0.266	15	11	0	1	15	27	41	8.740E+00	0.000	5.718E-01
QJ856_gp1099_unrelaxed_rank_001_alphafold2_ptm_model_5_seed_000	Vaccinia_Virus__VACWR078___0000	0.120	158	102	9	102	243	220	356	1.942E+00	0.000	1.711E-01
QJ856_gp1099_unrelaxed_rank_001_alphafold2_ptm_model_5_seed_000	Vaccinia_Virus__VACWR038___0000	0.083	48	39	2	4	49	1	45	3.417E+00	0.000	2.695E-01
QJ856_gp1099_unrelaxed_rank_001_alphafold2_ptm_model_5_seed_000	Vaccinia_Virus__VACWR171___0000	0.090	66	49	6	6	66	15	74	3.014E+00	0.000	2.159E-01
QJ856_gp1099_unrelaxed_rank_001_alphafold2_ptm_model_5_seed_000	Vaccinia_Virus__VACWR013___0000	0.100	149	59	8	5	153	27	100	1.824E+00	0.000	1.849E-01
QJ856_gp1099_unrelaxed_rank_001_alphafold2_ptm_model_5_seed_000	Vaccinia_Virus__VACWR146___0000	0.112	107	85	3	643	739	12	118	8.740E+00	0.000	3.042E-01
QJ856_gp1099_unrelaxed_rank_001_alphafold2_ptm_model_5_seed_000	Vaccinia_Virus__VACWR063___0000	0.188	53	43	0	168	220	1	53	5.300E+00	0.000	3.004E-01
QJ856_gp1099_unrelaxed_rank_001_alphafold2_ptm_model_5_seed_000	Vaccinia_Virus__VACWR195___0000	0.083	12	11	0	7	18	177	188	9.301E+00	0.000	6.492E-01
QJ856_gp1099_unrelaxed_rank_001_alphafold2_ptm_model_5_seed_000	Vaccinia_Virus__VACWR035___0000	0.106	273	145	20	3	214	187	421	1.511E+00	0.000	1.389E-01
QJ856_gp1099_unrelaxed_rank_001_alphafold2_ptm_model_5_seed_000	Vaccinia_Virus__VACWR186___0000	0.067	89	56	5	78	166	25	86	4.675E+00	0.000	2.994E-01
QJ856_gp1099_unrelaxed_rank_001_alphafold2_ptm_model_5_seed_000	Vaccinia_Virus__VACWR202___0000	0.200	50	31	2	707	750	6	52	9.897E+00	0.000	3.069E-01
QJ856_gp1099_unrelaxed_rank_001_alphafold2_ptm_model_5_seed_000	Vaccinia_Virus__VACWR071___0000	0.142	77	54	2	683	759	2	66	9.897E+00	0.000	3.464E-01
QJ856_gp1099_unrelaxed_rank_001_alphafold2_ptm_model_5_seed_000	Vaccinia_Virus__VACWR054___0000	0.100	110	56	6	1	67	22	131	4.391E+00	0.000	2.237E-01
QJ856_gp1099_unrelaxed_rank_001_alphafold2_ptm_model_5_seed_000	Vaccinia_Virus__VACWR208___0000	0.055	18	17	0	1	18	3	20	9.897E+00	0.000	4.902E-01
QJ856_gp1099_unrelaxed_rank_001_alphafold2_ptm_model_5_seed_000	Vaccinia_Virus__VACWR122___0000	0.167	155	86	10	78	214	15	144	2.068E+00	0.000	1.481E-01
QJ856_gp1099_unrelaxed_rank_001_alphafold2_ptm_model_5_seed_000	Vaccinia_Virus__VACWR058___0000	0.113	97	61	5	81	165	471	554	3.638E+00	0.000	1.961E-01
QJ856_gp1099_unrelaxed_rank_001_alphafold2_ptm_model_5_seed_000	Vaccinia_Virus__VACWR167___0000	0.142	140	61	8	42	154	6	113	5.300E+00	0.000	2.339E-01
QJ856_gp1099_unrelaxed_rank_001_alphafold2_ptm_model_5_seed_000	Vaccinia_Virus__VACWR120___0000	0.101	89	52	4	146	224	27	97	5.642E+00	0.000	2.058E-01
QJ856_gp1099_unrelaxed_rank_001_alphafold2_ptm_model_5_seed_000	Vaccinia_Virus__VACWR098___0000	0.075	66	44	4	109	169	1038	1091	4.391E+00	0.000	2.346E-01
QJ856_gp1099_unrelaxed_rank_001_alphafold2_ptm_model_5_seed_000	Vaccinia_Virus__VACWR021___0000	0.062	32	28	1	124	153	74	105	6.395E+00	0.000	3.117E-01
QJ856_gp1099_unrelaxed_rank_001_alphafold2_ptm_model_5_seed_000	Vaccinia_Virus__VACWR020___0000	0.092	184	78	14	7	156	46	174	2.830E+00	0.000	1.253E-01
QJ856_gp1099_unrelaxed_rank_001_alphafold2_ptm_model_5_seed_000	Vaccinia_Virus__VACWR206___0000	0.145	48	19	3	123	156	87	126	6.007E+00	0.000	3.049E-01
QJ856_gp1099_unrelaxed_rank_001_alphafold2_ptm_model_5_seed_000	Vaccinia_Virus__VACWR027___0000	0.113	79	46	3	149	226	99	154	8.212E+00	0.000	2.607E-01
QJ856_gp1099_unrelaxed_rank_001_alphafold2_ptm_model_5_seed_000	Vaccinia_Virus__VACWR194___0000	0.222	27	18	2	1	25	1	26	8.212E+00	0.000	2.791E-01
QJ856_gp1099_unrelaxed_rank_001_alphafold2_ptm_model_5_seed_000	Vaccinia_Virus__VACWR130___0000	0.122	171	100	7	70	228	54	186	3.873E+00	0.000	1.530E-01
QJ856_gp1099_unrelaxed_rank_001_alphafold2_ptm_model_5_seed_000	Vaccinia_Virus__VACWR110___0000	0.045	88	45	6	14	67	51	133	8.212E+00	0.000	2.846E-01
QJ856_gp1099_unrelaxed_rank_001_alphafold2_ptm_model_5_seed_000	Vaccinia_Virus__VACWR106___0000	0.140	50	29	2	110	153	92	133	3.638E+00	0.000	2.061E-01
QJ856_gp1099_unrelaxed_rank_001_alphafold2_ptm_model_5_seed_000	Vaccinia_Virus__VACWR179___0000	0.105	95	53	6	100	182	25	99	7.248E+00	0.000	2.208E-01
QJ856_gp1099_unrelaxed_rank_001_alphafold2_ptm_model_5_seed_000	Vaccinia_Virus__VACWR059___0000	0.160	100	59	7	108	198	47	130	7.248E+00	0.000	2.031E-01
QJ856_gp1099_unrelaxed_rank_001_alphafold2_ptm_model_5_seed_000	Vaccinia_Virus__VACWR168___0000	0.160	50	37	1	41	90	30	74	6.395E+00	0.000	2.068E-01
QJ856_gp1099_unrelaxed_rank_001_alphafold2_ptm_model_5_seed_000	Vaccinia_Virus__VACWR001___0000	0.083	168	75	9	38	163	8	138	4.124E+00	0.000	1.160E-01
QJ856_gp1099_unrelaxed_rank_001_alphafold2_ptm_model_5_seed_000	Vaccinia_Virus__VACWR218___0000	0.083	168	75	9	38	163	8	138	4.124E+00	0.000	1.160E-01
QJ856_gp1099_unrelaxed_rank_001_alphafold2_ptm_model_5_seed_000	Vaccinia_Virus__VACWR138___0000	0.076	105	68	9	26	116	2	91	5.642E+00	0.000	1.424E-01
QJ856_gp1099_unrelaxed_rank_001_alphafold2_ptm_model_5_seed_000	Vaccinia_Virus__VACWR118___0000	0.088	45	33	4	118	158	477	517	7.248E+00	0.000	2.410E-01
QJ856_gp1099_unrelaxed_rank_001_alphafold2_ptm_model_5_seed_000	Vaccinia_Virus__VACWR198___0000	0.066	30	26	2	130	157	151	180	8.740E+00	0.000	2.529E-01
QJ856_gp1099_unrelaxed_rank_001_alphafold2_ptm_model_5_seed_000	Vaccinia_Virus__VACWR205___0000	0.080	198	92	14	6	146	185	349	9.301E+00	0.000	1.404E-01
QJ856_gp1099_unrelaxed_rank_001_alphafold2_ptm_model_5_seed_000	Vaccinia_Virus__VACWR176___0000	0.050	40	31	2	22	59	199	233	9.897E+00	0.000	2.389E-01
QJ856_gp1099_unrelaxed_rank_001_alphafold2_ptm_model_5_seed_000	Vaccinia_Virus__VACWR111___0000	0.054	37	30	1	62	98	606	637	8.740E+00	0.000	2.567E-01
QJ856_gp1099_unrelaxed_rank_001_alphafold2_ptm_model_5_seed_000	Vaccinia_Virus__VACWR049___0000	0.130	107	49	6	149	241	7	83	9.301E+00	0.000	1.430E-01
QJ856_gp1099_unrelaxed_rank_001_alphafold2_ptm_model_5_seed_000	Vaccinia_Virus__VACWR144___0000	0.117	170	87	12	14	151	739	877	9.897E+00	0.000	1.126E-01
