# Supplementary material for: Elucidating the protein interaction network of one of the largest icosahedral capsids in the virosphere
Source: EMBO J. 2026 Apr 10;45(10):3514–39. doi: 10.1038/s44318-026-00770-8 (PMC13186993; doi:10.1038/s44318-026-00770-8)
Supplement: Supplementary file 15 — Source data Fig. 5 [file 44318_2026_770_MOESM15_ESM.zip]

Archive with 37 entries (25 files):
- Figure_5/
- Figure_5/5A/
- Figure_5/5A/KO R443 (clone).Tif
- Figure_5/5A/KO R443 (passage 0).Tif
- Figure_5/5B/
- Figure_5/5B/Cis complementation R443.Tif
- Figure_5/5C/
- Figure_5/5C/Microscopy images/
- Figure_5/5C/Microscopy images/Complementation R443_CXXS/
- Figure_5/5C/Microscopy images/Complementation R443_CXXS/Complementation R443_CXXS dapi.tif
- Figure_5/5C/Microscopy images/Complementation R443_CXXS/Complementation R443_CXXS merge dic.tif
- Figure_5/5C/Microscopy images/Complementation R443_CXXS/Complementation R443_CXXS merge rfp.tif
- Figure_5/5C/Microscopy images/Complementation R443_CXXS/Complementation R443_CXXS rfp.tif
- Figure_5/5C/Microscopy images/Complementation R443_SXXC/
- Figure_5/5C/Microscopy images/Complementation R443_SXXC/Complementation R443_SXXC dapi.tif
- Figure_5/5C/Microscopy images/Complementation R443_SXXC/Complementation R443_SXXC merge dic.tif
- Figure_5/5C/Microscopy images/Complementation R443_SXXC/Complementation R443_SXXC merge rfp.tif
- Figure_5/5C/Microscopy images/Complementation R443_SXXC/Complementation R443_SXXC rfp.tif
- Figure_5/5C/Microscopy images/Complementation R443_WT/
- Figure_5/5C/Microscopy images/Complementation R443_WT/Complementation R443_WT dapi.tif
- Figure_5/5C/Microscopy images/Complementation R443_WT/Complementation R443_WT merge dic.tif
- Figure_5/5C/Microscopy images/Complementation R443_WT/Complementation R443_WT merge rfp.tif
- Figure_5/5C/Microscopy images/Complementation R443_WT/Complementation R443_WT rfp.tif
- Figure_5/5C/Microscopy images/R443/
- Figure_5/5C/Microscopy images/R443/R443 dapi.tif
- Figure_5/5C/Microscopy images/R443/R443 merge dic.tif
- Figure_5/5C/Microscopy images/R443/R443 merge rfp.tif
- Figure_5/5C/Microscopy images/R443/R443 rfp.tif
- Figure_5/5C/Microscopy images/R443 KO/
- Figure_5/5C/Microscopy images/R443 KO/R443 KO dapi.tif
- Figure_5/5C/Microscopy images/R443 KO/R443 KO merge dic.jpg
- Figure_5/5C/Microscopy images/R443 KO/R443 KO merge rfp.jpg
- Figure_5/5C/Microscopy images/R443 KO/R443 KO rfp.tif
- Figure_5/5C/Western blot/
- Figure_5/5C/Western blot/WB anti-HA.tif
- Figure_5/5D/
- Figure_5/5D/Numerical data (test competition, qPCR).xlsx
