# Supplementary material for: Elucidating the protein interaction network of one of the largest icosahedral capsids in the virosphere
Source: EMBO J. 2026 Apr 10;45(10):3514–39. doi: 10.1038/s44318-026-00770-8 (PMC13186993; doi:10.1038/s44318-026-00770-8)
Supplement: Supplementary file 15 — Source data Fig. 5 [file 44318_2026_770_MOESM15_ESM.zip › Figure_5/5D/Numerical data (test competition, qPCR).xlsx]

## Sheet: Standard curve WT primers
			WT primers
	Well				cq mean		cq		cq mean
	std1	1	0		18.35		18.72	17.98	18.35
	std2	0.01	-2		25.78		25.95	25.61	25.78
	std3	0.001	-3		29.815		29.58	30.05	29.815
	std4	0.0001	-4		34.11		34.21	34.01	34.11
	std5	1e-05	-5		38.465		38.24	38.69	38.465

## Sheet: Standard curve KO primers 
		MUTANT primers
	Well			Cq mean				Cq mean
	std1	1	0	16.215		16.24	16.19	16.215
	std2	0.01	-2	24.445		24.25	24.64	24.445
	std3	0.001	-3	27.615		27.42	27.81	27.615
	std4	0.0001	-4	31.87		31.64	32.1	31.87
	std5	1e-05	-5	35.33		35.33	35.33	35.33

## Sheet: KO vs CL1 (R443_WT)
primers KO								primers WT
			mean								mean					Ratio KO/WT	mean
R1 CL1 P0	18.37	18.29	18.33	1.931	-0.50563	0.603126		R1 CL1 P0	19.13	18.55	18.84	0.795	-0.197712	0.820606		0.734976	0.71575
R2 CL1 P0	18.45	18.75	18.6	2.201	-0.576329	0.561958		R2 CL1 P0	19.14	18.68	18.915	0.86	-0.213877	0.807448		0.695968
R3 CL1 P0	18.31	18.67	18.49	2.091	-0.547526	0.578379		R3 CL1 P0	19.15	18.68	18.905	0.86	-0.213877	0.807448		0.716306
																	means
R1 CL1 P2	19.7	19.74	19.72	3.321	-0.869599	0.419119		R1 CL1 P2	19.67	19.24	19.455	1.41	-0.350659	0.704224		0.595151	0.602925
R2 CL1 P2	18.67	18.63	18.65	2.251	-0.589421	0.554648		R2 CL1 P2	18.54	18.32	18.43	0.385	-0.0957473	0.908694		0.61038
R3 CL1 P2	19.36	19.35	19.355	2.956	-0.774025	0.461153		R3 CL1 P2	19.17	19.08	19.125	1.08	-0.26859	0.764457		0.603243
R1 CL1 P4	21.84	22.02	21.93	5.531	-1.44828	0.234973		R1 CL1 P4	19.79	19.57	19.68	1.635	-0.406615	0.6659		0.352865	0.323359
R2 CL1 P4	23.03	23.15	23.09	6.691	-1.75203	0.173422		R2 CL1 P4	20.22	20.31	20.265	2.22	-0.552101	0.575739		0.301216
R3 CL1 P4	22.29	22.09	22.19	5.791	-1.51637	0.219508		R3 CL1 P4	19.54	19.48	19.51	1.465	-0.364337	0.694657		0.315995
R1 CL1 P6	26.17	26.2	26.185	9.786	-2.56245	0.0771155		R1 CL1 P6	22.62		22.62	4.575	-1.13778	0.320531		0.240587	0.238841
R2 CL1 P6	25.52	26.05	25.785	9.386	-2.45771	0.0856307		R2 CL1 P6	21.97	23.61	22.79	4.745	-1.18005	0.307262		0.27869
R3 CL1 P6	28.13	28.16	28.145	11.746	-3.07567	0.0461585		R3 CL1 P6	24.24	23.53	23.885	5.84	-1.45238	0.234014		0.197247
R1 CL1 P8	24.59	24.23	24.41	8.011	-2.09767	0.122742		R1 CL1 P8	18.21	18.34	18.275	0.23	-0.0571997	0.944405		0.129968	0.123571
R2 CL1 P8	24.99	25.11	25.05	8.651	-2.26525	0.103804		R2 CL1 P8	18.21	18.04	18.125	0.08	-0.0198955	0.980301		0.10589
R3 CL1 P8	24.39	24.3	24.345	7.946	-2.08065	0.124849		R3 CL1 P8	18.29	18.42	18.355	0.31	-0.0770952	0.925802		0.134855
R1 CL1 P10	26.18	26.27	26.225	9.826	-2.57292	0.076312		R1 CL1 P10	16.44	16.67	16.555	-1.49	0.370555	1.44854		0.0526821	0.0515981
R2 CL1 P10	26.45	26.63	26.54	10.141	-2.65541	0.0702702		R2 CL1 P10	16.9	16.57	16.735	-1.31	0.32579	1.38512		0.0507321
R3 CL1 P10	27.36	27.76	27.56	11.161	-2.92249	0.0537994		R3 CL1 P10	17.79	17.93	17.86	-0.185	0.0460085	1.04708		0.0513803

## Sheet: KOvs CL3 (R443_ SXXC)
	KO primers							WT primers
			mean								mean					Ratio KO/WT	mean
R1 CL3 P0	18.85	18.85	18.85	2.451	-0.641791	0.526349		R1 CL3 P0	19.35	19.32	19.335	1.29	-0.320816	0.725557		0.725441	0.718873
R2 CL3 P0	18.68	18.95	18.815	2.416	-0.632626	0.531195		R2 CL3 P0	19.12	19.12	19.12	1.075	-0.267346	0.765408		0.694002
R3 CL3 P0	18.49	18.85	18.67	2.271	-0.594658	0.551751		R3 CL3 P0	19.1	19.32	19.21	1.165	-0.289729	0.748466		0.737175
R1 CL3 P2	18.93	18.82	18.875	2.476	-0.648337	0.595281		R1 CL3 P2	19.05	18.61	18.83	0.785	-0.195225	0.822649		0.723614	0.640458
R2 CL3 P2	18.46	18.7	18.58	2.181	-0.571092	0.535384		R2 CL3 P2	18.38	18.27	18.325	0.28	-0.0696344	0.932735		0.573994
R3 CL3 P2	18.32	18.3	18.31	1.911	-0.500393	0.634721		R3 CL3 P2	17.85	18.1	17.975	-0.07	0.0174086	1.01756		0.623767
R1 CL3 P4	20.57	20.31	20.44	4.041	-1.05813	0.347104		R1 CL3 P4	18.04	19.19	18.615	0.57	-0.141756	0.867833		0.399966	0.384041
R2 CL3 P4	20.81	20.67	20.74	4.341	-1.13668	0.320881		R2 CL3 P4
R3 CL3 P4	21.55	21.36	21.455	5.056	-1.32391	0.266094		R3 CL3 P4	19.38	19.32	19.35	1.305	-0.324546	0.722855		0.368115
R1 CL3 P6	26.63	26.82	26.725	10.326	-2.70385	0.0669473		R1 CL3 P6	24.24	23.53	23.885	5.84	-1.45238	0.234014		0.286083	0.26573
R2 CL3 P6	28.21	28.1	28.155	11.756	-3.07829	0.0460378		R2 CL3 P6	24.24	24.32	24.28	6.235	-1.55061	0.212119		0.217038
R3 CL3 P6	24.11	23.83	23.97	7.571	-1.98246	0.137731		R3 CL3 P6	21.25	20.94	21.095	3.05	-0.758518	0.46836		0.29407
R1 CL3 P8	23.64	24.17	23.905	7.506	-1.96544	0.140095		R1 CL3 P8	18.06	17.98	18.02	-0.025	0.00621736	1.00624		0.139226	0.142117
R2 CL3 P8	24.41	24.62	24.515	8.116	-2.12516	0.119413		R2 CL3 P8	18.65	18.77	18.71	0.665	-0.165382	0.84757		0.140889
R3 CL3 P8	23.36	23.22	23.29	6.891	-1.8044	0.164573		R3 CL3 P8	17.7	17.44	17.57	-0.475	0.11813	1.12539		0.146237
R1 CL3 P10	26.59	26.68	26.635	10.236	-2.68028	0.0685438		R1 CL3 P10	17.41	17.34	17.375	-0.67	0.166625	1.18131		0.0580235	0.0567975
R2 CL3 P10	27.24	27.23	27.235	10.836	-2.83739	0.0585782		R2 CL3 P10	17.75	17.73	17.74	-0.305	0.0758518	1.0788		0.0542993
R3 CL3 P10	26.34	26.62	26.48	10.081	-2.6397	0.0713829		R3 CL3 P10	17.27	17.16	17.215	-0.83	0.206416	1.22926		0.0580696

## Sheet: KO vs CL4 (R443_ CXXS)
	KO primers							WT primers
			mean								mean					Ratio KO/WT	mean
R1 CL4 P0	18.12	18.15	18.135	1.736	-0.454569	0.634721		R1 CL4 P0	18.23	18.31	18.27	0.225	-0.0559562	0.945581		0.67125	0.690109
R2 CL4 P0	18.02	18.01	18.015	1.616	-0.423147	0.654982		R2 CL4 P0	18.25	18.27	18.26	0.215	-0.0534693	0.947935		0.690957
R3 CL4 P0	18.12	18.15	18.135	1.736	-0.454569	0.634721		R3 CL4 P0	18.55	18.42	18.485	0.44	-0.109426	0.896349		0.708119
R1 CL4 P2	19.69	19.8	19.745	3.346	-0.876146	0.416385		R1 CL4 P2	19.08	19.13	19.105	1.06	-0.263616	0.768268		0.541978	0.585644
R2 CL4 P2	19.26	19.58	19.42	3.021	-0.791045	0.453371		R2 CL4 P2	19.74	19.07	19.405	1.36	-0.338224	0.713035		0.635832
R3 CL4 P2	19.97	19.84	19.905	3.506	-0.918041	0.3993		R3 CL4 P2	19.04	20.04	19.54	1.495	-0.371798	0.689493		0.579121
R1 CL4 P4	21.97	21.7	21.835	5.436	-1.42341	0.240891		R1 CL4 P4	19.11	19.33	19.22	1.06	-0.263616	0.768268		0.313551	0.303039
R2 CL4 P4	21.75	21.84	21.795	5.396	-1.41294	0.243428		R2 CL4 P4	19.25	18.9	19.075	1.36	-0.338224	0.713035		0.341396
R3 CL4 P4	22.9	23.2	23.05	6.651	-1.74156	0.175248		R3 CL4 P4	21.55	20.17	20.86	1.495	-0.371798	0.689493		0.254169
R1 CL4 P6	27.31	27.2	27.255	10.856	-2.84263	0.0582723		R1 CL4 P6	22.64		22.64	4.595	-1.14275	0.318941		0.182706	0.201671
R2 CL4 P6	24.77	24.53	24.65	8.251	-2.16051	0.115266		R2 CL4 P6	20.34	20.59	20.465	2.42	-0.60184	0.547803		0.210415
R3 CL4 P6	23.72	23.76	23.74	7.341	-1.92223	0.14628		R3 CL4 P6	19.55	19.52	19.535	1.49	-0.370555	0.690351		0.211892
R1 CL4 P8	24.53	24.43	24.48	8.081	-2.116	0.120513		R1 CL4 P8	17.81	17.72	17.765	-0.28	0.0696344	1.07212		0.112407	0.109898
R2 CL4 P8	24.48	24.36	24.42	8.021	-2.10029	0.122421		R2 CL4 P8	17.57	17.65	17.61	-0.435	0.108182	1.11425		0.109869
R3 CL4 P8	25	24.81	24.905	8.506	-2.22728	0.107821		R3 CL4 P8	18.17	17.89	18.03	-0.015	0.00373042	1.00374		0.107419
R1 CL4 P10	26.69	27.38	27.035	10.636	-2.78502	0.0617277		R1 CL4 P10	16.73	16.64	16.685	-1.36	0.338224	1.40246		0.044014	0.0416706
R2 CL4 P10	27.26	27.51	27.385	10.986	-2.87667	0.056322		R2 CL4 P10	16.83	16.94	16.885	-1.16	0.288485	1.3344		0.0422076
R3 CL4 P10	27.43	27.7	27.565	11.166	-2.9238	0.053729		R3 CL4 P10	16.71	16.76	16.735	-1.31	0.32579	1.38512		0.03879

## Sheet: KO vs C (WT)
KO primers								WT primers							Ratio KO/WT	mean
			mean								mean
R1 C P0	20.08	20.28	20.18	2.3	-0.614973	0.540655		R1 C P0	18.91	18.92	18.915	1.298	-0.379532	0.684181	0.790222	0.769996
R2 C P0	20.06	20.38	20.22	2.34	-0.625668	0.534904		R2 C P0	18.71	18.82	18.765	1.148	-0.335673	0.714857	0.748267
R3 C P0	20.15	20.28	20.215	2.335	-0.624332	0.535619		R3 C P0	18.91	18.82	18.865	1.248	-0.364912	0.694258	0.771499
R1 C P2	17.93	18.25	18.09	0.21	-0.0561497	0.945398		R1 C P2	16.33	17.22	16.775	-0.842	0.246199	1.27915	0.73908	0.622874
R2 C P2	19.67	19.99	19.83	1.95	-0.52139	0.593695		R2 C P2	17.25	17.65	17.45	-0.167	0.0488304	1.05004	0.565401
R3 C P2	21.07	21.1	21.085	3.205	-0.856952	0.424454		R3 C P2	18.54	18.64	18.59	0.973	-0.284503	0.752388	0.564142
R1 C P4	23.23	22.9	23.065	5.185	-1.38636	0.249983		R1 C P4	19.09	18.75	18.92	1.303	-0.380994	0.683182	0.365909	0.348149
R2 C P4	23.38	23.45	23.415	5.535	-1.47995	0.22765		R2 C P4	19.38	18.67	19.025	1.408	-0.411696	0.662526	0.343609
R3 C P4	22.78	23.29	23.035	5.155	-1.37834	0.251996		R3 C P4	18.63	18.55	18.59	0.973	-0.284503	0.752388	0.334928
R1 C P6	28.26	27.5	27.88	10	-2.6738	0.0689898		R1 C P6	20.87	20.44	20.655	3.038	-0.888304	0.411353	0.167714	0.214204
R2 C P6	25.89	25.04	25.465	7.585	-2.02807	0.131589		R2 C P6	18.9	19.12	19.01	1.393	-0.40731	0.665438	0.197747
R3 C P6	22.71	23.65	23.18	5.3	-1.41711	0.242413		R3 C P6	17.67	18.48	18.075	0.458	-0.133918	0.874662	0.277151
R1 C P8	25.38	25.6	25.49	7.61	-2.03476	0.130712		R1 C P8	17.29	17.09	17.19	-0.427	0.124854	1.13298	0.11537	0.121436
R2 C P8	25.38	24.92	25.15	7.27	-1.94385	0.143152		R2 C P8	17.22	17.24	17.23	-0.387	0.113158	1.11981	0.127836
R3 C P8	25.48	25.17	25.325	7.445	-1.99064	0.136608		R3 C P8	17.06	17.35	17.205	-0.412	0.120468	1.12802	0.121104
R1 C P10	26.47	26.61	26.54	8.66	-2.31551	0.098716		R1 C P10	16.4	16.27	16.335	-1.282	0.374854	1.45478	0.0678564	0.0617447
R2 C P10	26.89	26.95	26.92	9.04	-2.41711	0.0891788		R2 C P10	16	16.27	16.135	-1.482	0.433333	1.54239	0.0578185
R3 C P10	26.87	26.77	26.82	8.94	-2.39037	0.0915954		R3 C P10	16.14	16.15	16.145	-1.472	0.430409	1.53789	0.0595592

## Sheet: Curves
		mean	Standard deviation				mean	standard deviation				mean	standard deviation			mean	standard deviation
CL1					CL3					CL4				C
R1 CL1 P0	0.734976	0.71575	0.0195099		R1 CL3 P0	0.725441	0.718873	0.0223234		R1 CL4 P0	0.67125	0.690109	0.0184487	R1 C P0	0.790222	0.769996	0.0210182
R2 CL1 P0	0.695968				R2 CL3 P0	0.694002				R2 CL4 P0	0.690957			R2 C P0	0.748267
R3 CL1 P0	0.716306				R3 CL3 P0	0.737175				R3 CL4 P0	0.708119			R3 C P0	0.771499
R1 CL1 P2	0.595151	0.602925	0.00761943		R1 CL3 P2	0.723614	0.640458	0.0761938		R1 CL4 P2	0.541978	0.585644	0.0472658	R1 C P2	0.73908	0.622874	0.100639
R2 CL1 P2	0.61038				R2 CL3 P2	0.573994				R2 CL4 P2	0.635832			R2 C P2	0.565401
R3 CL1 P2	0.603243				R3 CL3 P2	0.623767				R3 CL4 P2	0.579121			R3 C P2	0.564142
R1 CL1 P4	0.352865	0.323359	0.0266003		R1 CL3 P4	0.399966	0.384041	0.0225226		R1 CL4 P4	0.313551	0.303039	0.0445539	R1 C P4	0.365909	0.348149	0.0159818
R2 CL1 P4	0.301216				R2 CL3 P4	0.368115				R2 CL4 P4	0.341396			R2 C P4	0.343609
R3 CL1 P4	0.315995				R3 CL3 P4					R3 CL4 P4	0.254169			R3 C P4	0.334928
R1 CL1 P6	0.240587	0.238841	0.0407494		R1 CL3 P6	0.286083	0.26573	0.0423574		R1 CL4 P6	0.182706	0.201671	0.0164411	R1 C P6	0.167714	0.214204	0.0565437
R2 CL1 P6	0.27869				R2 CL3 P6	0.217038				R2 CL4 P6	0.210415			R2 C P6	0.197747
R3 CL1 P6	0.197247				R3 CL3 P6	0.29407				R3 CL4 P6	0.211892			R3 C P6	0.277151
R1 CL1 P8	0.129968	0.123571	0.0155061		R1 CL3 P8	0.139226	0.142117	0.00366296		R1 CL4 P8	0.112407	0.109898	0.00249372	R1 C P8	0.11537	0.123145	0.00678099
R2 CL1 P8	0.10589				R2 CL3 P8	0.140889				R2 CL4 P8	0.109869			R2 C P8	0.127836
R3 CL1 P8	0.134855				R3 CL3 P8	0.146237				R3 CL4 P8	0.107419			R3 C P8	0.126228
R1 CL1 P10	0.0526821	0.0515981	0.000993103		R1 CL3 P10	0.0580235	0.0567975	0.00216359		R1 CL4 P10	0.044014	0.0416706	0.00265308	R1 C P10	0.0678564	0.0617447	0.00536393
R2 CL1 P10	0.0507321				R2 CL3 P10	0.0542993				R2 CL4 P10	0.0422076			R2 C P10	0.0578185
R3 CL1 P10	0.0513803				R3 CL3 P10	0.0580696				R3 CL4 P10	0.03879			R3 C P10	0.0595592
			R443 KO vs WT		R443 KO vs complemented R443_WT		R443 KO vs complemented R443_SXXC			R443 KO vs complemented R443_CXXS
			moyenne	ecart type	moyenne	ecart type	moyenne	ecart type	moyenne	ecart type
	P0	0	0.769996	0.0210182	0.71575	0.0195099	0.718873	0.0223234	0.690109	0.0184487
	P2	2	0.622874	0.100639	0.602925	0.00761943	0.640458	0.0761938	0.585644	0.0472658
	P4	4	0.348149	0.0159818	0.323359	0.0266003	0.384041	0.0225226	0.303039	0.0445539
	P6	6	0.214204	0.0565437	0.238841	0.0407494	0.26573	0.0423574	0.201671	0.0164411
	P8	8	0.123145	0.00678099	0.123571	0.0155061	0.142117	0.00366296	0.109898	0.00249372
	P10	10	0.0617447	0.00536393	0.0515981	0.000993103	0.0567975	0.00216359	0.0416706	0.00265308
