# Supplementary material for: Elucidating the protein interaction network of one of the largest icosahedral capsids in the virosphere
Source: EMBO J. 2026 Apr 10;45(10):3514–39. doi: 10.1038/s44318-026-00770-8 (PMC13186993; doi:10.1038/s44318-026-00770-8)
Supplement: Supplementary file 16 — Source data Fig. 6 [file 44318_2026_770_MOESM16_ESM.zip]

Archive with 2 entries (1 files):
- Figure_6/
- Figure_6/Numerical data (L410 puncta).xlsx
