# Supplementary material for: Elucidating the protein interaction network of one of the largest icosahedral capsids in the virosphere
Source: EMBO J. 2026 Apr 10;45(10):3514–39. doi: 10.1038/s44318-026-00770-8 (PMC13186993; doi:10.1038/s44318-026-00770-8)
Supplement: Supplementary file 16 — Source data Fig. 6 [file 44318_2026_770_MOESM16_ESM.zip › Figure_6/Numerical data (L410 puncta).xlsx]

## Sheet: N° of puncta
			120 cells
time (pi)	0 h	mean	std deviation
R1	0	0	0
R2	0
R3	0
time (pi)	0.25 h
		0 dot			1 dot
		mean	std deviation			mean	std deviation
R1	116	115.667	0.57735	R1	4	4.33333	0.57735
R2	115			R2	5
R3	116			R3	4
time (pi)	0.5 h
N° of dots		0 dots			1 dots					2 dots				3dots					4dots
		mean	std deviation			mean	std deviation				mean	std deviation			mean	std deviation			mean	std deviation
R1	86	80	6	R1	21	27	6		R1	8	8	2	R1	3	4.33333	4.16333	R1	0	0.666667	1.1547
R2	80			R2	33				R2	6			R2	1			R2	0
R3	74			R3	27				R3	10			R3	9			R3	2
time (pi)	1 h
N° of dots		0 dots			1 dots					2 dots				3dots				4 dots
		mean	std deviation			mean	std deviation				mean	std deviation			mean	std deviation			mean	std deviation
R1	42	42	2	R1	27	25	1.73205		R1	23	25	2	R1	12	13.3333	1.52753	R1	10	8.33333	2.08167
R2	44			R2	24				R2	25			R2	13			R2	6
R3	40			R3	24				R3	27			R3	15			R3	9
		5 dots			6 dots					7 dots				8 dots				10 dots
		mean	std deviation			mean	std deviation				mean	std deviation			mean	std deviation			mean	std deviation
R1	1	1.66667	0.57735	R1	0	0.333333	0.57735		R1	1	1.33333	0.57735	R1	1	1.33333	0.57735	R1	2	1.66667	0.57735
R2	2			R2	1				R2	1			R2	1			R2	1
R3	2			R3	0				R3	2			R3	2			R3	2
time (pi)	3h
N° of dots		0 dots			1 dots					2 dots
		mean	std deviation			mean	std deviation			mean	std deviation
R1	106	104	2.64575	R1	11	12.3333	3.21455	R1	3	3.66667	1.1547
R2	105			R2	16			R2	3
R3	101			R3	10			R3	5

## Sheet: curve
	N° of dots	mean	std deviation		mean	std deviation		mean	std deviation		mean	std deviation
	0h	0.25 h			0.5h			1h			3h
0 dots	120	115.667	0.57735		80	6		42	2		104	2.64575
1 dots	0	4.33333	0.57735		27	6		25	1.73205		12.3333	3.21455
2 dots	0				8	2		25	2		3.66667	1.1547
3 dots	0				4.33333	4.16333		13.3333	1.52753
4 dots	0				0.666667	1.1547		8.33333	2.08167
5 dots	0							1.66667	0.57735
6 dots	0							0.333333	0.57735
7 dots	0							1.33333	0.57735
8 dots	0							1.33333	0.57735
10 dots	0							1.66667	0.57735
Mean
pi time	0h	0.25h	0.5h	1h	3h
0 dots	120	115.667	80	42	104
1 dots	0	4.33333	27	25	12.3333
2 dots	0	0	8	25	3.66667
3 dots	0	0	4.33333	13.3333	0
4 dots	0	0	0.666667	8.33333	0
5 dots	0	0	0	1.66667	0
6 dots	0	0	0	0.333333	0
7 dots	0	0	0	1.33333	0
8 dots	0	0	0	1.33333	0						120
10 dots	0	0	0	1.66667	0
						120
std deviation
pi time	0h	0.25h	0.5h	1h	3h
0 dots	0	0.57735	6	2	2.64575
1 dots	0	0.57735	6	1.73205	3.21455
2 dots	0	0	2	2	1.1547
3 dots	0	0	4.16333	1.52753	0
4 dots	0	0	1.1547	2.08167	0
5 dots	0	0	0	0.57735	0
6 dots	0	0	0	0.57735	0						curv
7 dots	0	0	0	0.57735	0
8 dots	0	0	0	0.57735	0
10 dots	0	0	0	0.57735	0
