# Supplementary material for: Elucidating the protein interaction network of one of the largest icosahedral capsids in the virosphere
Source: EMBO J. 2026 Apr 10;45(10):3514–39. doi: 10.1038/s44318-026-00770-8 (PMC13186993; doi:10.1038/s44318-026-00770-8)
Supplement: Supplementary file 17 — Appendix Figure Source Data [file 44318_2026_770_MOESM17_ESM.zip]

Archive with 5 entries (5 files):
- Blot 1 WT L443, L330.tif
- Blot 2 WT, L323, R595, R721.tif
- Blot 3 WT R317 and L593.tif
- Blot 4 WT, L264 and L454 .tif
- Legend WB data source.pdf
